# Supplementary material for: Positive-unlabeled learning identifies vaccine candidate antigens in the malaria parasite Plasmodium falciparum
Source: NPJ Syst Biol Appl. 2024 Apr 27;10:44. doi: 10.1038/s41540-024-00365-1 (PMC11055854; doi:10.1038/s41540-024-00365-1)
Supplement: Supplementary file 2 — Supplementary Data 1 [file 41540_2024_365_MOESM2_ESM.xlsx]

## Sheet: supplementary_data_2_pf_protein
#	purpose	category	column name	data type	program or tool	description	programming data type	collection method	collection date	source	reference
1	machine learning	immunological	number_t_cell_epitopes_asia	T cell epitopes	PREDIVAC	number of T-cell epitopes predicted specifically for the set of HLA class II allelic variants occurring in the target population of Asia	integer	web server	2019-07-01	http://predivac.biosci.uq.edu.au/cgi-bin/population.py	Oyarz¬ún, P., Ellis, J. J., Bod¬én, M., & Kobe, B. (2013). PREDIVAC: CD4+ T-cell epitope prediction for vaccine design that covers 95% of HLA class II DR protein diversity. BMC Bioinformatics, 14(1), 52.
2	machine learning	immunological	number_t_cell_epitopes_australia	T cell epitopes	PREDIVAC	number of T-cell epitopes predicted specifically for the set of HLA class II allelic variants occurring in the target population of Australia	integer	web server	2019-07-01	http://predivac.biosci.uq.edu.au/cgi-bin/population.py	Oyarz¬ún, P., Ellis, J. J., Bod¬én, M., & Kobe, B. (2013). PREDIVAC: CD4+ T-cell epitope prediction for vaccine design that covers 95% of HLA class II DR protein diversity. BMC Bioinformatics, 14(1), 52.
3	machine learning	immunological	number_t_cell_epitopes_eastern_europe	T cell epitopes	PREDIVAC	number of T-cell epitopes predicted specifically for the set of HLA class II allelic variants occurring in the target population of Eastern Europe	integer	web server	2019-07-01	http://predivac.biosci.uq.edu.au/cgi-bin/population.py	Oyarz¬ún, P., Ellis, J. J., Bod¬én, M., & Kobe, B. (2013). PREDIVAC: CD4+ T-cell epitope prediction for vaccine design that covers 95% of HLA class II DR protein diversity. BMC Bioinformatics, 14(1), 52.
4	machine learning	immunological	number_t_cell_epitopes_middle_east	T cell epitopes	PREDIVAC	number of T-cell epitopes predicted specifically for the set of HLA class II allelic variants occurring in the target population of Middle East	integer	web server	2019-07-01	http://predivac.biosci.uq.edu.au/cgi-bin/population.py	Oyarz¬ún, P., Ellis, J. J., Bod¬én, M., & Kobe, B. (2013). PREDIVAC: CD4+ T-cell epitope prediction for vaccine design that covers 95% of HLA class II DR protein diversity. BMC Bioinformatics, 14(1), 52.
5	machine learning	immunological	number_t_cell_epitopes_north_africa	T cell epitopes	PREDIVAC	number of T-cell epitopes predicted specifically for the set of HLA class II allelic variants occurring in the target population of North Africa	integer	web server	2019-07-01	http://predivac.biosci.uq.edu.au/cgi-bin/population.py	Oyarz¬ún, P., Ellis, J. J., Bod¬én, M., & Kobe, B. (2013). PREDIVAC: CD4+ T-cell epitope prediction for vaccine design that covers 95% of HLA class II DR protein diversity. BMC Bioinformatics, 14(1), 52.
6	machine learning	immunological	number_t_cell_epitopes_north_america	T cell epitopes	PREDIVAC	number of T-cell epitopes predicted specifically for the set of HLA class II allelic variants occurring in the target population of North America	integer	web server	2019-07-01	http://predivac.biosci.uq.edu.au/cgi-bin/population.py	Oyarz¬ún, P., Ellis, J. J., Bod¬én, M., & Kobe, B. (2013). PREDIVAC: CD4+ T-cell epitope prediction for vaccine design that covers 95% of HLA class II DR protein diversity. BMC Bioinformatics, 14(1), 52.
7	machine learning	immunological	number_t_cell_epitopes_pacific	T cell epitopes	PREDIVAC	number of T-cell epitopes predicted specifically for the set of HLA class II allelic variants occurring in the target population of Pacific	integer	web server	2019-07-01	http://predivac.biosci.uq.edu.au/cgi-bin/population.py	Oyarz¬ún, P., Ellis, J. J., Bod¬én, M., & Kobe, B. (2013). PREDIVAC: CD4+ T-cell epitope prediction for vaccine design that covers 95% of HLA class II DR protein diversity. BMC Bioinformatics, 14(1), 52.
8	machine learning	immunological	number_t_cell_epitopes_sc_america	T cell epitopes	PREDIVAC	number of T-cell epitopes predicted specifically for the set of HLA class II allelic variants occurring in the target population of South and Central America	integer	web server	2019-07-01	http://predivac.biosci.uq.edu.au/cgi-bin/population.py	Oyarz¬ún, P., Ellis, J. J., Bod¬én, M., & Kobe, B. (2013). PREDIVAC: CD4+ T-cell epitope prediction for vaccine design that covers 95% of HLA class II DR protein diversity. BMC Bioinformatics, 14(1), 52.
9	machine learning	immunological	number_t_cell_epitopes_ss_africa	T cell epitopes	PREDIVAC	number of T-cell epitopes predicted specifically for the set of HLA class II allelic variants occurring in the target population of Sub-Saharan Africa	integer	web server	2019-07-01	http://predivac.biosci.uq.edu.au/cgi-bin/population.py	Oyarz¬ún, P., Ellis, J. J., Bod¬én, M., & Kobe, B. (2013). PREDIVAC: CD4+ T-cell epitope prediction for vaccine design that covers 95% of HLA class II DR protein diversity. BMC Bioinformatics, 14(1), 52.
10	machine learning	immunological	number_t_cell_epitopes_western_europe	T cell epitopes	PREDIVAC	number of T-cell epitopes predicted specifically for the set of HLA class II allelic variants occurring in the target population of Western Europe	integer	web server	2019-07-01	http://predivac.biosci.uq.edu.au/cgi-bin/population.py	Oyarz¬ún, P., Ellis, J. J., Bod¬én, M., & Kobe, B. (2013). PREDIVAC: CD4+ T-cell epitope prediction for vaccine design that covers 95% of HLA class II DR protein diversity. BMC Bioinformatics, 14(1), 52.
11	machine learning	immunological	max_coverage_t_cell_epitopes_asia	T cell epitopes	PREDIVAC	maximum cumulative coverage of T-cell epitopes predicted specifically for the set of HLA class II allelic variants occurring in the target population of Asia	numeric	web server	2019-07-01	http://predivac.biosci.uq.edu.au/cgi-bin/population.py	Oyarz¬ún, P., Ellis, J. J., Bod¬én, M., & Kobe, B. (2013). PREDIVAC: CD4+ T-cell epitope prediction for vaccine design that covers 95% of HLA class II DR protein diversity. BMC Bioinformatics, 14(1), 52.
12	machine learning	immunological	max_coverage_t_cell_epitopes_australia	T cell epitopes	PREDIVAC	maximum cumulative coverage of T-cell epitopes predicted specifically for the set of HLA class II allelic variants occurring in the target population of Australia	numeric	web server	2019-07-01	http://predivac.biosci.uq.edu.au/cgi-bin/population.py	Oyarz¬ún, P., Ellis, J. J., Bod¬én, M., & Kobe, B. (2013). PREDIVAC: CD4+ T-cell epitope prediction for vaccine design that covers 95% of HLA class II DR protein diversity. BMC Bioinformatics, 14(1), 52.
13	machine learning	immunological	max_coverage_t_cell_epitopes_eastern_europe	T cell epitopes	PREDIVAC	maximum cumulative coverage of T-cell epitopes predicted specifically for the set of HLA class II allelic variants occurring in the target population of Eastern Europe	numeric	web server	2019-07-01	http://predivac.biosci.uq.edu.au/cgi-bin/population.py	Oyarz¬ún, P., Ellis, J. J., Bod¬én, M., & Kobe, B. (2013). PREDIVAC: CD4+ T-cell epitope prediction for vaccine design that covers 95% of HLA class II DR protein diversity. BMC Bioinformatics, 14(1), 52.
14	machine learning	immunological	max_coverage_t_cell_epitopes_middle_east	T cell epitopes	PREDIVAC	maximum cumulative coverage of T-cell epitopes predicted specifically for the set of HLA class II allelic variants occurring in the target population of Middle East	numeric	web server	2019-07-01	http://predivac.biosci.uq.edu.au/cgi-bin/population.py	Oyarz¬ún, P., Ellis, J. J., Bod¬én, M., & Kobe, B. (2013). PREDIVAC: CD4+ T-cell epitope prediction for vaccine design that covers 95% of HLA class II DR protein diversity. BMC Bioinformatics, 14(1), 52.
15	machine learning	immunological	max_coverage_t_cell_epitopes_north_africa	T cell epitopes	PREDIVAC	maximum cumulative coverage of T-cell epitopes predicted specifically for the set of HLA class II allelic variants occurring in the target population of North Africa	numeric	web server	2019-07-01	http://predivac.biosci.uq.edu.au/cgi-bin/population.py	Oyarz¬ún, P., Ellis, J. J., Bod¬én, M., & Kobe, B. (2013). PREDIVAC: CD4+ T-cell epitope prediction for vaccine design that covers 95% of HLA class II DR protein diversity. BMC Bioinformatics, 14(1), 52.
16	machine learning	immunological	max_coverage_t_cell_epitopes_north_america	T cell epitopes	PREDIVAC	maximum cumulative coverage of T-cell epitopes predicted specifically for the set of HLA class II allelic variants occurring in the target population of North America	numeric	web server	2019-07-01	http://predivac.biosci.uq.edu.au/cgi-bin/population.py	Oyarz¬ún, P., Ellis, J. J., Bod¬én, M., & Kobe, B. (2013). PREDIVAC: CD4+ T-cell epitope prediction for vaccine design that covers 95% of HLA class II DR protein diversity. BMC Bioinformatics, 14(1), 52.
17	machine learning	immunological	max_coverage_t_cell_epitopes_pacific	T cell epitopes	PREDIVAC	maximum cumulative coverage of T-cell epitopes predicted specifically for the set of HLA class II allelic variants occurring in the target population of Pacific	numeric	web server	2019-07-01	http://predivac.biosci.uq.edu.au/cgi-bin/population.py	Oyarz¬ún, P., Ellis, J. J., Bod¬én, M., & Kobe, B. (2013). PREDIVAC: CD4+ T-cell epitope prediction for vaccine design that covers 95% of HLA class II DR protein diversity. BMC Bioinformatics, 14(1), 52.
18	machine learning	immunological	max_coverage_t_cell_epitopes_sc_america	T cell epitopes	PREDIVAC	maximum cumulative coverage of T-cell epitopes predicted specifically for the set of HLA class II allelic variants occurring in the target population of South and Central America	numeric	web server	2019-07-01	http://predivac.biosci.uq.edu.au/cgi-bin/population.py	Oyarz¬ún, P., Ellis, J. J., Bod¬én, M., & Kobe, B. (2013). PREDIVAC: CD4+ T-cell epitope prediction for vaccine design that covers 95% of HLA class II DR protein diversity. BMC Bioinformatics, 14(1), 52.
19	machine learning	immunological	max_coverage_t_cell_epitopes_ss_africa	T cell epitopes	PREDIVAC	maximum cumulative coverage of T-cell epitopes predicted specifically for the set of HLA class II allelic variants occurring in the target population of Sub-Saharan Africa	numeric	web server	2019-07-01	http://predivac.biosci.uq.edu.au/cgi-bin/population.py	Oyarz¬ún, P., Ellis, J. J., Bod¬én, M., & Kobe, B. (2013). PREDIVAC: CD4+ T-cell epitope prediction for vaccine design that covers 95% of HLA class II DR protein diversity. BMC Bioinformatics, 14(1), 52.
20	machine learning	immunological	max_coverage_t_cell_epitopes_western_europe	T cell epitopes	PREDIVAC	maximum cumulative coverage of T-cell epitopes predicted specifically for the set of HLA class II allelic variants occurring in the target population of Western Europe	numeric	web server	2019-07-01	http://predivac.biosci.uq.edu.au/cgi-bin/population.py	Oyarz¬ún, P., Ellis, J. J., Bod¬én, M., & Kobe, B. (2013). PREDIVAC: CD4+ T-cell epitope prediction for vaccine design that covers 95% of HLA class II DR protein diversity. BMC Bioinformatics, 14(1), 52.
21	machine learning	immunological	avg_coverage_t_cell_epitopes_asia	T cell epitopes	PREDIVAC	mean cumulative coverage of T-cell epitopes predicted specifically for the set of HLA class II allelic variants occurring in the target population of Asia	numeric	web server	2019-07-01	http://predivac.biosci.uq.edu.au/cgi-bin/population.py	Oyarz¬ún, P., Ellis, J. J., Bod¬én, M., & Kobe, B. (2013). PREDIVAC: CD4+ T-cell epitope prediction for vaccine design that covers 95% of HLA class II DR protein diversity. BMC Bioinformatics, 14(1), 52.
22	machine learning	immunological	avg_coverage_t_cell_epitopes_australia	T cell epitopes	PREDIVAC	mean cumulative coverage of T-cell epitopes predicted specifically for the set of HLA class II allelic variants occurring in the target population of Australia	numeric	web server	2019-07-01	http://predivac.biosci.uq.edu.au/cgi-bin/population.py	Oyarz¬ún, P., Ellis, J. J., Bod¬én, M., & Kobe, B. (2013). PREDIVAC: CD4+ T-cell epitope prediction for vaccine design that covers 95% of HLA class II DR protein diversity. BMC Bioinformatics, 14(1), 52.
23	machine learning	immunological	avg_coverage_t_cell_epitopes_eastern_europe	T cell epitopes	PREDIVAC	mean cumulative coverage of T-cell epitopes predicted specifically for the set of HLA class II allelic variants occurring in the target population of Eastern Europe	numeric	web server	2019-07-01	http://predivac.biosci.uq.edu.au/cgi-bin/population.py	Oyarz¬ún, P., Ellis, J. J., Bod¬én, M., & Kobe, B. (2013). PREDIVAC: CD4+ T-cell epitope prediction for vaccine design that covers 95% of HLA class II DR protein diversity. BMC Bioinformatics, 14(1), 52.
24	machine learning	immunological	avg_coverage_t_cell_epitopes_middle_east	T cell epitopes	PREDIVAC	mean cumulative coverage of T-cell epitopes predicted specifically for the set of HLA class II allelic variants occurring in the target population of Middle East	numeric	web server	2019-07-01	http://predivac.biosci.uq.edu.au/cgi-bin/population.py	Oyarz¬ún, P., Ellis, J. J., Bod¬én, M., & Kobe, B. (2013). PREDIVAC: CD4+ T-cell epitope prediction for vaccine design that covers 95% of HLA class II DR protein diversity. BMC Bioinformatics, 14(1), 52.
25	machine learning	immunological	avg_coverage_t_cell_epitopes_north_africa	T cell epitopes	PREDIVAC	mean cumulative coverage of T-cell epitopes predicted specifically for the set of HLA class II allelic variants occurring in the target population of North Africa	numeric	web server	2019-07-01	http://predivac.biosci.uq.edu.au/cgi-bin/population.py	Oyarz¬ún, P., Ellis, J. J., Bod¬én, M., & Kobe, B. (2013). PREDIVAC: CD4+ T-cell epitope prediction for vaccine design that covers 95% of HLA class II DR protein diversity. BMC Bioinformatics, 14(1), 52.
26	machine learning	immunological	avg_coverage_t_cell_epitopes_north_america	T cell epitopes	PREDIVAC	mean cumulative coverage of T-cell epitopes predicted specifically for the set of HLA class II allelic variants occurring in the target population of North America	numeric	web server	2019-07-01	http://predivac.biosci.uq.edu.au/cgi-bin/population.py	Oyarz¬ún, P., Ellis, J. J., Bod¬én, M., & Kobe, B. (2013). PREDIVAC: CD4+ T-cell epitope prediction for vaccine design that covers 95% of HLA class II DR protein diversity. BMC Bioinformatics, 14(1), 52.
27	machine learning	immunological	avg_coverage_t_cell_epitopes_pacific	T cell epitopes	PREDIVAC	mean cumulative coverage of T-cell epitopes predicted specifically for the set of HLA class II allelic variants occurring in the target population of Pacific	numeric	web server	2019-07-01	http://predivac.biosci.uq.edu.au/cgi-bin/population.py	Oyarz¬ún, P., Ellis, J. J., Bod¬én, M., & Kobe, B. (2013). PREDIVAC: CD4+ T-cell epitope prediction for vaccine design that covers 95% of HLA class II DR protein diversity. BMC Bioinformatics, 14(1), 52.
28	machine learning	immunological	avg_coverage_t_cell_epitopes_sc_america	T cell epitopes	PREDIVAC	mean cumulative coverage of T-cell epitopes predicted specifically for the set of HLA class II allelic variants occurring in the target population of South and Central America	numeric	web server	2019-07-01	http://predivac.biosci.uq.edu.au/cgi-bin/population.py	Oyarz¬ún, P., Ellis, J. J., Bod¬én, M., & Kobe, B. (2013). PREDIVAC: CD4+ T-cell epitope prediction for vaccine design that covers 95% of HLA class II DR protein diversity. BMC Bioinformatics, 14(1), 52.
29	machine learning	immunological	avg_coverage_t_cell_epitopes_ss_africa	T cell epitopes	PREDIVAC	mean cumulative coverage of T-cell epitopes predicted specifically for the set of HLA class II allelic variants occurring in the target population of Sub-Saharan Africa	numeric	web server	2019-07-01	http://predivac.biosci.uq.edu.au/cgi-bin/population.py	Oyarz¬ún, P., Ellis, J. J., Bod¬én, M., & Kobe, B. (2013). PREDIVAC: CD4+ T-cell epitope prediction for vaccine design that covers 95% of HLA class II DR protein diversity. BMC Bioinformatics, 14(1), 52.
30	machine learning	immunological	avg_coverage_t_cell_epitopes_western_europe	T cell epitopes	PREDIVAC	mean cumulative coverage of T-cell epitopes predicted specifically for the set of HLA class II allelic variants occurring in the target population of Western Europe	numeric	web server	2019-07-01	http://predivac.biosci.uq.edu.au/cgi-bin/population.py	Oyarz¬ún, P., Ellis, J. J., Bod¬én, M., & Kobe, B. (2013). PREDIVAC: CD4+ T-cell epitope prediction for vaccine design that covers 95% of HLA class II DR protein diversity. BMC Bioinformatics, 14(1), 52.
31	machine learning	immunological	min_coverage_t_cell_epitopes_asia	T cell epitopes	PREDIVAC	minimum cumulative coverage of T-cell epitopes predicted specifically for the set of HLA class II allelic variants occurring in the target population of Asia	numeric	web server	2019-07-01	http://predivac.biosci.uq.edu.au/cgi-bin/population.py	Oyarz¬ún, P., Ellis, J. J., Bod¬én, M., & Kobe, B. (2013). PREDIVAC: CD4+ T-cell epitope prediction for vaccine design that covers 95% of HLA class II DR protein diversity. BMC Bioinformatics, 14(1), 52.
32	machine learning	immunological	min_coverage_t_cell_epitopes_australia	T cell epitopes	PREDIVAC	minimum cumulative coverage of T-cell epitopes predicted specifically for the set of HLA class II allelic variants occurring in the target population of Australia	numeric	web server	2019-07-01	http://predivac.biosci.uq.edu.au/cgi-bin/population.py	Oyarz¬ún, P., Ellis, J. J., Bod¬én, M., & Kobe, B. (2013). PREDIVAC: CD4+ T-cell epitope prediction for vaccine design that covers 95% of HLA class II DR protein diversity. BMC Bioinformatics, 14(1), 52.
33	machine learning	immunological	min_coverage_t_cell_epitopes_eastern_europe	T cell epitopes	PREDIVAC	minimum cumulative coverage of T-cell epitopes predicted specifically for the set of HLA class II allelic variants occurring in the target population of Eastern Europe	numeric	web server	2019-07-01	http://predivac.biosci.uq.edu.au/cgi-bin/population.py	Oyarz¬ún, P., Ellis, J. J., Bod¬én, M., & Kobe, B. (2013). PREDIVAC: CD4+ T-cell epitope prediction for vaccine design that covers 95% of HLA class II DR protein diversity. BMC Bioinformatics, 14(1), 52.
34	machine learning	immunological	min_coverage_t_cell_epitopes_middle_east	T cell epitopes	PREDIVAC	minimum cumulative coverage of T-cell epitopes predicted specifically for the set of HLA class II allelic variants occurring in the target population of Middle East	numeric	web server	2019-07-01	http://predivac.biosci.uq.edu.au/cgi-bin/population.py	Oyarz¬ún, P., Ellis, J. J., Bod¬én, M., & Kobe, B. (2013). PREDIVAC: CD4+ T-cell epitope prediction for vaccine design that covers 95% of HLA class II DR protein diversity. BMC Bioinformatics, 14(1), 52.
35	machine learning	immunological	min_coverage_t_cell_epitopes_north_africa	T cell epitopes	PREDIVAC	minimum cumulative coverage of T-cell epitopes predicted specifically for the set of HLA class II allelic variants occurring in the target population of North Africa	numeric	web server	2019-07-01	http://predivac.biosci.uq.edu.au/cgi-bin/population.py	Oyarz¬ún, P., Ellis, J. J., Bod¬én, M., & Kobe, B. (2013). PREDIVAC: CD4+ T-cell epitope prediction for vaccine design that covers 95% of HLA class II DR protein diversity. BMC Bioinformatics, 14(1), 52.
36	machine learning	immunological	min_coverage_t_cell_epitopes_north_america	T cell epitopes	PREDIVAC	minimum cumulative coverage of T-cell epitopes predicted specifically for the set of HLA class II allelic variants occurring in the target population of North America	numeric	web server	2019-07-01	http://predivac.biosci.uq.edu.au/cgi-bin/population.py	Oyarz¬ún, P., Ellis, J. J., Bod¬én, M., & Kobe, B. (2013). PREDIVAC: CD4+ T-cell epitope prediction for vaccine design that covers 95% of HLA class II DR protein diversity. BMC Bioinformatics, 14(1), 52.
37	machine learning	immunological	min_coverage_t_cell_epitopes_pacific	T cell epitopes	PREDIVAC	minimum cumulative coverage of T-cell epitopes predicted specifically for the set of HLA class II allelic variants occurring in the target population of Pacific	numeric	web server	2019-07-01	http://predivac.biosci.uq.edu.au/cgi-bin/population.py	Oyarz¬ún, P., Ellis, J. J., Bod¬én, M., & Kobe, B. (2013). PREDIVAC: CD4+ T-cell epitope prediction for vaccine design that covers 95% of HLA class II DR protein diversity. BMC Bioinformatics, 14(1), 52.
38	machine learning	immunological	min_coverage_t_cell_epitopes_sc_america	T cell epitopes	PREDIVAC	minimum cumulative coverage of T-cell epitopes predicted specifically for the set of HLA class II allelic variants occurring in the target population of South and Central America	numeric	web server	2019-07-01	http://predivac.biosci.uq.edu.au/cgi-bin/population.py	Oyarz¬ún, P., Ellis, J. J., Bod¬én, M., & Kobe, B. (2013). PREDIVAC: CD4+ T-cell epitope prediction for vaccine design that covers 95% of HLA class II DR protein diversity. BMC Bioinformatics, 14(1), 52.
39	machine learning	immunological	min_coverage_t_cell_epitopes_ss_africa	T cell epitopes	PREDIVAC	minimum cumulative coverage of T-cell epitopes predicted specifically for the set of HLA class II allelic variants occurring in the target population of Sub-Saharan Africa	numeric	web server	2019-07-01	http://predivac.biosci.uq.edu.au/cgi-bin/population.py	Oyarz¬ún, P., Ellis, J. J., Bod¬én, M., & Kobe, B. (2013). PREDIVAC: CD4+ T-cell epitope prediction for vaccine design that covers 95% of HLA class II DR protein diversity. BMC Bioinformatics, 14(1), 52.
40	machine learning	immunological	min_coverage_t_cell_epitopes_western_europe	T cell epitopes	PREDIVAC	minimum cumulative coverage of T-cell epitopes predicted specifically for the set of HLA class II allelic variants occurring in the target population of Western Europe	numeric	web server	2019-07-01	http://predivac.biosci.uq.edu.au/cgi-bin/population.py	Oyarz¬ún, P., Ellis, J. J., Bod¬én, M., & Kobe, B. (2013). PREDIVAC: CD4+ T-cell epitope prediction for vaccine design that covers 95% of HLA class II DR protein diversity. BMC Bioinformatics, 14(1), 52.
41	machine learning	immunological	number_b_cell_epitopes_bepipred_2_0	B cell epitopes	BepiPred-2.0	number of B-cell epitopes predicted using BepiPred-2.0	integer	command line tool	2019-10-14	http://www.cbs.dtu.dk/services/BepiPred/	Jespersen, M. C., Peters, B., Nielsen, M., & Marcatili, P. (2017). BepiPred-2.0: improving sequence-based B-cell epitope prediction using conformational epitopes. Nucleic Acids Research, 45(W1), W24-W29.
42	machine learning	immunological	out_number_b_cell_epitopes_bepipred_2_0	B cell epitopes	BepiPred-2.0 + TMHMM2.0	number of B-cell epitopes of outside regions using BepiPred-2.0	integer	command line tool	2019-10-14	http://www.cbs.dtu.dk/services/BepiPred/	Jespersen, M. C., Peters, B., Nielsen, M., & Marcatili, P. (2017). BepiPred-2.0: improving sequence-based B-cell epitope prediction using conformational epitopes. Nucleic Acids Research, 45(W1), W24-W29.
43	machine learning	immunological	tmh_number_b_cell_epitopes_bepipred_2_0	B cell epitopes	BepiPred-2.0 + TMHMM2.0	number of B-cell epitopes of transmembrane regions using BepiPred-2.0	integer	command line tool	2019-10-14	http://www.cbs.dtu.dk/services/BepiPred/	Jespersen, M. C., Peters, B., Nielsen, M., & Marcatili, P. (2017). BepiPred-2.0: improving sequence-based B-cell epitope prediction using conformational epitopes. Nucleic Acids Research, 45(W1), W24-W29.
44	machine learning	immunological	in_number_b_cell_epitopes_bepipred_2_0	B cell epitopes	BepiPred-2.0 + TMHMM2.0	number of B-cell epitopes of inside regions using BepiPred-2.0	integer	command line tool	2019-10-14	http://www.cbs.dtu.dk/services/BepiPred/	Jespersen, M. C., Peters, B., Nielsen, M., & Marcatili, P. (2017). BepiPred-2.0: improving sequence-based B-cell epitope prediction using conformational epitopes. Nucleic Acids Research, 45(W1), W24-W29.
45	machine learning	immunological	max_score_b_cell_epitopes_bepipred_2_0	B cell epitopes	BepiPred-2.0	maximum score of B-cell epitopes predicted using BepiPred-2.0	numeric	command line tool	2019-10-14	http://www.cbs.dtu.dk/services/BepiPred/	Jespersen, M. C., Peters, B., Nielsen, M., & Marcatili, P. (2017). BepiPred-2.0: improving sequence-based B-cell epitope prediction using conformational epitopes. Nucleic Acids Research, 45(W1), W24-W29.
46	machine learning	immunological	out_max_score_b_cell_epitopes_bepipred_2_0	B cell epitopes	BepiPred-2.0 + TMHMM2.0	maximum score of B-cell epitopes of outside regions using BepiPred-2.0	numeric	command line tool	2019-10-14	http://www.cbs.dtu.dk/services/BepiPred/	Jespersen, M. C., Peters, B., Nielsen, M., & Marcatili, P. (2017). BepiPred-2.0: improving sequence-based B-cell epitope prediction using conformational epitopes. Nucleic Acids Research, 45(W1), W24-W29.
47	machine learning	immunological	tmh_max_score_b_cell_epitopes_bepipred_2_0	B cell epitopes	BepiPred-2.0 + TMHMM2.0	maximum score of B-cell epitopes of transmembrane regions using BepiPred-2.0	numeric	command line tool	2019-10-14	http://www.cbs.dtu.dk/services/BepiPred/	Jespersen, M. C., Peters, B., Nielsen, M., & Marcatili, P. (2017). BepiPred-2.0: improving sequence-based B-cell epitope prediction using conformational epitopes. Nucleic Acids Research, 45(W1), W24-W29.
48	machine learning	immunological	in_max_score_b_cell_epitopes_bepipred_2_0	B cell epitopes	BepiPred-2.0 + TMHMM2.0	maximum score of B-cell epitopes of inside regions using BepiPred-2.0	numeric	command line tool	2019-10-14	http://www.cbs.dtu.dk/services/BepiPred/	Jespersen, M. C., Peters, B., Nielsen, M., & Marcatili, P. (2017). BepiPred-2.0: improving sequence-based B-cell epitope prediction using conformational epitopes. Nucleic Acids Research, 45(W1), W24-W29.
49	machine learning	immunological	avg_score_b_cell_epitopes_bepipred_2_0	B cell epitopes	BepiPred-2.0	mean score of B-cell epitopes predicted using BepiPred-2.0	numeric	command line tool	2019-10-14	http://www.cbs.dtu.dk/services/BepiPred/	Jespersen, M. C., Peters, B., Nielsen, M., & Marcatili, P. (2017). BepiPred-2.0: improving sequence-based B-cell epitope prediction using conformational epitopes. Nucleic Acids Research, 45(W1), W24-W29.
50	machine learning	immunological	out_avg_score_b_cell_epitopes_bepipred_2_0	B cell epitopes	BepiPred-2.0 + TMHMM2.0	mean score of B-cell epitopes of outside regions using BepiPred-2.0	numeric	command line tool	2019-10-14	http://www.cbs.dtu.dk/services/BepiPred/	Jespersen, M. C., Peters, B., Nielsen, M., & Marcatili, P. (2017). BepiPred-2.0: improving sequence-based B-cell epitope prediction using conformational epitopes. Nucleic Acids Research, 45(W1), W24-W29.
51	machine learning	immunological	tmh_avg_score_b_cell_epitopes_bepipred_2_0	B cell epitopes	BepiPred-2.0 + TMHMM2.0	mean score of B-cell epitopes of transmembrane regions using BepiPred-2.0	numeric	command line tool	2019-10-14	http://www.cbs.dtu.dk/services/BepiPred/	Jespersen, M. C., Peters, B., Nielsen, M., & Marcatili, P. (2017). BepiPred-2.0: improving sequence-based B-cell epitope prediction using conformational epitopes. Nucleic Acids Research, 45(W1), W24-W29.
52	machine learning	immunological	in_avg_score_b_cell_epitopes_bepipred_2_0	B cell epitopes	BepiPred-2.0 + TMHMM2.0	mean score of B-cell epitopes of inside regions using BepiPred-2.0	numeric	command line tool	2019-10-14	http://www.cbs.dtu.dk/services/BepiPred/	Jespersen, M. C., Peters, B., Nielsen, M., & Marcatili, P. (2017). BepiPred-2.0: improving sequence-based B-cell epitope prediction using conformational epitopes. Nucleic Acids Research, 45(W1), W24-W29.
53	machine learning	immunological	min_score_b_cell_epitopes_bepipred_2_0	B cell epitopes	BepiPred-2.0	minimum score of B-cell epitopes predicted using BepiPred-2.0	numeric	command line tool	2019-10-14	http://www.cbs.dtu.dk/services/BepiPred/	Jespersen, M. C., Peters, B., Nielsen, M., & Marcatili, P. (2017). BepiPred-2.0: improving sequence-based B-cell epitope prediction using conformational epitopes. Nucleic Acids Research, 45(W1), W24-W29.
54	machine learning	immunological	out_min_score_b_cell_epitopes_bepipred_2_0	B cell epitopes	BepiPred-2.0 + TMHMM2.0	minimum score of B-cell epitopes of outside regions using BepiPred-2.0	numeric	command line tool	2019-10-14	http://www.cbs.dtu.dk/services/BepiPred/	Jespersen, M. C., Peters, B., Nielsen, M., & Marcatili, P. (2017). BepiPred-2.0: improving sequence-based B-cell epitope prediction using conformational epitopes. Nucleic Acids Research, 45(W1), W24-W29.
55	machine learning	immunological	tmh_min_score_b_cell_epitopes_bepipred_2_0	B cell epitopes	BepiPred-2.0 + TMHMM2.0	minimum score of B-cell epitopes of transmembrane regions using BepiPred-2.0	numeric	command line tool	2019-10-14	http://www.cbs.dtu.dk/services/BepiPred/	Jespersen, M. C., Peters, B., Nielsen, M., & Marcatili, P. (2017). BepiPred-2.0: improving sequence-based B-cell epitope prediction using conformational epitopes. Nucleic Acids Research, 45(W1), W24-W29.
56	machine learning	immunological	in_min_score_b_cell_epitopes_bepipred_2_0	B cell epitopes	BepiPred-2.0 + TMHMM2.0	minimum score of B-cell epitopes of inside regions using BepiPred-2.0	numeric	command line tool	2019-10-14	http://www.cbs.dtu.dk/services/BepiPred/	Jespersen, M. C., Peters, B., Nielsen, M., & Marcatili, P. (2017). BepiPred-2.0: improving sequence-based B-cell epitope prediction using conformational epitopes. Nucleic Acids Research, 45(W1), W24-W29.
57	machine learning	immunological	number_b_cell_epitopes_bepipred_1_0	B cell epitopes	BepiPred-1.0	number of B-cell epitopes predicted using BepiPred-1.0	integer	command line tool	2020-05-28	https://downloads.iedb.org/tools/bcell/LATEST/IEDB_BCell-3.0.tar.gz	Larsen, J. E. P., Lund, O., & Nielsen, M. (2006). Improved method for predicting linear B-cell epitopes. Immunome research, 2(1), 2.
58	machine learning	immunological	out_number_b_cell_epitopes_bepipred_1_0	B cell epitopes	BepiPred-1.0 + TMHMM2.0	number of B-cell epitopes of outside regions using BepiPred-1.0	integer	command line tool	2020-05-28	https://downloads.iedb.org/tools/bcell/LATEST/IEDB_BCell-3.0.tar.gz	Larsen, J. E. P., Lund, O., & Nielsen, M. (2006). Improved method for predicting linear B-cell epitopes. Immunome research, 2(1), 2.
59	machine learning	immunological	tmh_number_b_cell_epitopes_bepipred_1_0	B cell epitopes	BepiPred-1.0 + TMHMM2.0	number of B-cell epitopes of transmembrane regions using BepiPred-1.0	integer	command line tool	2020-05-28	https://downloads.iedb.org/tools/bcell/LATEST/IEDB_BCell-3.0.tar.gz	Larsen, J. E. P., Lund, O., & Nielsen, M. (2006). Improved method for predicting linear B-cell epitopes. Immunome research, 2(1), 2.
60	machine learning	immunological	in_number_b_cell_epitopes_bepipred_1_0	B cell epitopes	BepiPred-1.0 + TMHMM2.0	number of B-cell epitopes of inside regions using BepiPred-1.0	integer	command line tool	2020-05-28	https://downloads.iedb.org/tools/bcell/LATEST/IEDB_BCell-3.0.tar.gz	Larsen, J. E. P., Lund, O., & Nielsen, M. (2006). Improved method for predicting linear B-cell epitopes. Immunome research, 2(1), 2.
61	machine learning	immunological	max_score_b_cell_epitopes_bepipred_1_0	B cell epitopes	BepiPred-1.0	maximum score of B-cell epitopes predicted using BepiPred-1.0	numeric	command line tool	2020-05-28	https://downloads.iedb.org/tools/bcell/LATEST/IEDB_BCell-3.0.tar.gz	Larsen, J. E. P., Lund, O., & Nielsen, M. (2006). Improved method for predicting linear B-cell epitopes. Immunome research, 2(1), 2.
62	machine learning	immunological	out_max_score_b_cell_epitopes_bepipred_1_0	B cell epitopes	BepiPred-1.0 + TMHMM2.0	maximum score of B-cell epitopes of outside regions using BepiPred-1.0	numeric	command line tool	2020-05-28	https://downloads.iedb.org/tools/bcell/LATEST/IEDB_BCell-3.0.tar.gz	Larsen, J. E. P., Lund, O., & Nielsen, M. (2006). Improved method for predicting linear B-cell epitopes. Immunome research, 2(1), 2.
63	machine learning	immunological	tmh_max_score_b_cell_epitopes_bepipred_1_0	B cell epitopes	BepiPred-1.0 + TMHMM2.0	maximum score of B-cell epitopes of transmembrane regions using BepiPred-1.0	numeric	command line tool	2020-05-28	https://downloads.iedb.org/tools/bcell/LATEST/IEDB_BCell-3.0.tar.gz	Larsen, J. E. P., Lund, O., & Nielsen, M. (2006). Improved method for predicting linear B-cell epitopes. Immunome research, 2(1), 2.
64	machine learning	immunological	in_max_score_b_cell_epitopes_bepipred_1_0	B cell epitopes	BepiPred-1.0 + TMHMM2.0	maximum score of B-cell epitopes of inside regions using BepiPred-1.0	numeric	command line tool	2020-05-28	https://downloads.iedb.org/tools/bcell/LATEST/IEDB_BCell-3.0.tar.gz	Larsen, J. E. P., Lund, O., & Nielsen, M. (2006). Improved method for predicting linear B-cell epitopes. Immunome research, 2(1), 2.
65	machine learning	immunological	avg_score_b_cell_epitopes_bepipred_1_0	B cell epitopes	BepiPred-1.0	mean score of B-cell epitopes predicted using BepiPred-1.0	numeric	command line tool	2020-05-28	https://downloads.iedb.org/tools/bcell/LATEST/IEDB_BCell-3.0.tar.gz	Larsen, J. E. P., Lund, O., & Nielsen, M. (2006). Improved method for predicting linear B-cell epitopes. Immunome research, 2(1), 2.
66	machine learning	immunological	out_avg_score_b_cell_epitopes_bepipred_1_0	B cell epitopes	BepiPred-1.0 + TMHMM2.0	mean score of B-cell epitopes of outside regions using BepiPred-1.0	numeric	command line tool	2020-05-28	https://downloads.iedb.org/tools/bcell/LATEST/IEDB_BCell-3.0.tar.gz	Larsen, J. E. P., Lund, O., & Nielsen, M. (2006). Improved method for predicting linear B-cell epitopes. Immunome research, 2(1), 2.
67	machine learning	immunological	tmh_avg_score_b_cell_epitopes_bepipred_1_0	B cell epitopes	BepiPred-1.0 + TMHMM2.0	mean score of B-cell epitopes of transmembrane regions using BepiPred-1.0	numeric	command line tool	2020-05-28	https://downloads.iedb.org/tools/bcell/LATEST/IEDB_BCell-3.0.tar.gz	Larsen, J. E. P., Lund, O., & Nielsen, M. (2006). Improved method for predicting linear B-cell epitopes. Immunome research, 2(1), 2.
68	machine learning	immunological	in_avg_score_b_cell_epitopes_bepipred_1_0	B cell epitopes	BepiPred-1.0 + TMHMM2.0	mean score of B-cell epitopes of inside regions using BepiPred-1.0	numeric	command line tool	2020-05-28	https://downloads.iedb.org/tools/bcell/LATEST/IEDB_BCell-3.0.tar.gz	Larsen, J. E. P., Lund, O., & Nielsen, M. (2006). Improved method for predicting linear B-cell epitopes. Immunome research, 2(1), 2.
69	machine learning	immunological	min_score_b_cell_epitopes_bepipred_1_0	B cell epitopes	BepiPred-1.0	min score of B-cell epitopes predicted using BepiPred-1.0	numeric	command line tool	2020-05-28	https://downloads.iedb.org/tools/bcell/LATEST/IEDB_BCell-3.0.tar.gz	Larsen, J. E. P., Lund, O., & Nielsen, M. (2006). Improved method for predicting linear B-cell epitopes. Immunome research, 2(1), 2.
70	machine learning	immunological	out_min_score_b_cell_epitopes_bepipred_1_0	B cell epitopes	BepiPred-1.0 + TMHMM2.0	min score of B-cell epitopes of outside regions using BepiPred-1.0	numeric	command line tool	2020-05-28	https://downloads.iedb.org/tools/bcell/LATEST/IEDB_BCell-3.0.tar.gz	Larsen, J. E. P., Lund, O., & Nielsen, M. (2006). Improved method for predicting linear B-cell epitopes. Immunome research, 2(1), 2.
71	machine learning	immunological	tmh_min_score_b_cell_epitopes_bepipred_1_0	B cell epitopes	BepiPred-1.0 + TMHMM2.0	min score of B-cell epitopes of transmembrane regions using BepiPred-1.0	numeric	command line tool	2020-05-28	https://downloads.iedb.org/tools/bcell/LATEST/IEDB_BCell-3.0.tar.gz	Larsen, J. E. P., Lund, O., & Nielsen, M. (2006). Improved method for predicting linear B-cell epitopes. Immunome research, 2(1), 2.
72	machine learning	immunological	in_min_score_b_cell_epitopes_bepipred_1_0	B cell epitopes	BepiPred-1.0 + TMHMM2.0	min score of B-cell epitopes of inside regions using BepiPred-1.0	numeric	command line tool	2020-05-28	https://downloads.iedb.org/tools/bcell/LATEST/IEDB_BCell-3.0.tar.gz	Larsen, J. E. P., Lund, O., & Nielsen, M. (2006). Improved method for predicting linear B-cell epitopes. Immunome research, 2(1), 2.
73	machine learning	immunological	number_b_cell_epitopes_abcpred	B cell epitopes	ABCpred	number of B-cell epitopes predicted using ABCpred	integer	command line tool	2019-12-05	https://webs.iiitd.edu.in/gpsrdocker/	Saha, S., & Raghava, G. P. S. (2006). Prediction of continuous B_cell epitopes in an antigen using recurrent neural network. Proteins: Structure, Function, and Bioinformatics, 65(1), 40-48.
74	machine learning	immunological	out_number_b_cell_epitopes_abcpred	B cell epitopes	ABCpred + TMHMM2.0	number of B-cell epitopes of outside sequences using ABCpred	integer	command line tool	2019-12-05	https://webs.iiitd.edu.in/gpsrdocker/	Saha, S., & Raghava, G. P. S. (2006). Prediction of continuous B_cell epitopes in an antigen using recurrent neural network. Proteins: Structure, Function, and Bioinformatics, 65(1), 40-48.
75	machine learning	immunological	tmh_number_b_cell_epitopes_abcpred	B cell epitopes	ABCpred + TMHMM2.0	number of B-cell epitopes of transmembrane sequences using ABCpred	integer	command line tool	2019-12-05	https://webs.iiitd.edu.in/gpsrdocker/	Saha, S., & Raghava, G. P. S. (2006). Prediction of continuous B_cell epitopes in an antigen using recurrent neural network. Proteins: Structure, Function, and Bioinformatics, 65(1), 40-48.
76	machine learning	immunological	in_number_b_cell_epitopes_abcpred	B cell epitopes	ABCpred + TMHMM2.0	number of B-cell epitopes of inside sequences using ABCpred	integer	command line tool	2019-12-05	https://webs.iiitd.edu.in/gpsrdocker/	Saha, S., & Raghava, G. P. S. (2006). Prediction of continuous B_cell epitopes in an antigen using recurrent neural network. Proteins: Structure, Function, and Bioinformatics, 65(1), 40-48.
77	machine learning	immunological	max_score_b_cell_epitopes_abcpred	B cell epitopes	ABCpred	maximum score of B-cell epitopes predicted using ABCpred	numeric	command line tool	2019-12-05	https://webs.iiitd.edu.in/gpsrdocker/	Saha, S., & Raghava, G. P. S. (2006). Prediction of continuous B_cell epitopes in an antigen using recurrent neural network. Proteins: Structure, Function, and Bioinformatics, 65(1), 40-48.
78	machine learning	immunological	out_max_score_b_cell_epitopes_abcpred	B cell epitopes	ABCpred + TMHMM2.0	maximum score of B-cell epitopes of outside sequences using ABCpred	numeric	command line tool	2019-12-05	https://webs.iiitd.edu.in/gpsrdocker/	Saha, S., & Raghava, G. P. S. (2006). Prediction of continuous B_cell epitopes in an antigen using recurrent neural network. Proteins: Structure, Function, and Bioinformatics, 65(1), 40-48.
79	machine learning	immunological	tmh_max_score_b_cell_epitopes_abcpred	B cell epitopes	ABCpred + TMHMM2.0	maximum score of B-cell epitopes of transmembrane sequences using ABCpred	numeric	command line tool	2019-12-05	https://webs.iiitd.edu.in/gpsrdocker/	Saha, S., & Raghava, G. P. S. (2006). Prediction of continuous B_cell epitopes in an antigen using recurrent neural network. Proteins: Structure, Function, and Bioinformatics, 65(1), 40-48.
80	machine learning	immunological	in_max_score_b_cell_epitopes_abcpred	B cell epitopes	ABCpred + TMHMM2.0	maximum score of B-cell epitopes of inside sequences using ABCpred	numeric	command line tool	2019-12-05	https://webs.iiitd.edu.in/gpsrdocker/	Saha, S., & Raghava, G. P. S. (2006). Prediction of continuous B_cell epitopes in an antigen using recurrent neural network. Proteins: Structure, Function, and Bioinformatics, 65(1), 40-48.
81	machine learning	immunological	avg_score_b_cell_epitopes_abcpred	B cell epitopes	ABCpred	mean score of B-cell epitopes predicted using ABCpred	numeric	command line tool	2019-12-05	https://webs.iiitd.edu.in/gpsrdocker/	Saha, S., & Raghava, G. P. S. (2006). Prediction of continuous B_cell epitopes in an antigen using recurrent neural network. Proteins: Structure, Function, and Bioinformatics, 65(1), 40-48.
82	machine learning	immunological	out_avg_score_b_cell_epitopes_abcpred	B cell epitopes	ABCpred + TMHMM2.0	mean score of B-cell epitopes of outside sequences using ABCpred	numeric	command line tool	2019-12-05	https://webs.iiitd.edu.in/gpsrdocker/	Saha, S., & Raghava, G. P. S. (2006). Prediction of continuous B_cell epitopes in an antigen using recurrent neural network. Proteins: Structure, Function, and Bioinformatics, 65(1), 40-48.
83	machine learning	immunological	tmh_avg_score_b_cell_epitopes_abcpred	B cell epitopes	ABCpred + TMHMM2.0	mean score of B-cell epitopes of transmembrane sequences using ABCpred	numeric	command line tool	2019-12-05	https://webs.iiitd.edu.in/gpsrdocker/	Saha, S., & Raghava, G. P. S. (2006). Prediction of continuous B_cell epitopes in an antigen using recurrent neural network. Proteins: Structure, Function, and Bioinformatics, 65(1), 40-48.
84	machine learning	immunological	in_avg_score_b_cell_epitopes_abcpred	B cell epitopes	ABCpred + TMHMM2.0	mean score of B-cell epitopes of inside sequences using ABCpred	numeric	command line tool	2019-12-05	https://webs.iiitd.edu.in/gpsrdocker/	Saha, S., & Raghava, G. P. S. (2006). Prediction of continuous B_cell epitopes in an antigen using recurrent neural network. Proteins: Structure, Function, and Bioinformatics, 65(1), 40-48.
85	machine learning	immunological	min_score_b_cell_epitopes_abcpred	B cell epitopes	ABCpred	minimum score of B-cell epitopes predicted using ABCpred	numeric	command line tool	2019-12-05	https://webs.iiitd.edu.in/gpsrdocker/	Saha, S., & Raghava, G. P. S. (2006). Prediction of continuous B_cell epitopes in an antigen using recurrent neural network. Proteins: Structure, Function, and Bioinformatics, 65(1), 40-48.
86	machine learning	immunological	out_min_score_b_cell_epitopes_abcpred	B cell epitopes	ABCpred + TMHMM2.0	minimum score of B-cell epitopes of outside sequences using ABCpred	numeric	command line tool	2019-12-05	https://webs.iiitd.edu.in/gpsrdocker/	Saha, S., & Raghava, G. P. S. (2006). Prediction of continuous B_cell epitopes in an antigen using recurrent neural network. Proteins: Structure, Function, and Bioinformatics, 65(1), 40-48.
87	machine learning	immunological	tmh_min_score_b_cell_epitopes_abcpred	B cell epitopes	ABCpred + TMHMM2.0	minimum score of B-cell epitopes of transmembrane sequences using ABCpred	numeric	command line tool	2019-12-05	https://webs.iiitd.edu.in/gpsrdocker/	Saha, S., & Raghava, G. P. S. (2006). Prediction of continuous B_cell epitopes in an antigen using recurrent neural network. Proteins: Structure, Function, and Bioinformatics, 65(1), 40-48.
88	machine learning	immunological	in_min_score_b_cell_epitopes_abcpred	B cell epitopes	ABCpred + TMHMM2.0	minimum score of B-cell epitopes of inside sequences using ABCpred	numeric	command line tool	2019-12-05	https://webs.iiitd.edu.in/gpsrdocker/	Saha, S., & Raghava, G. P. S. (2006). Prediction of continuous B_cell epitopes in an antigen using recurrent neural network. Proteins: Structure, Function, and Bioinformatics, 65(1), 40-48.
89	machine learning	immunological	number_ctl_epitopes	cytotoxic T cell epitopes	CTLPred	number of cytotoxic T cell epitopes	integer	command line tool	2019-12-03	https://webs.iiitd.edu.in/gpsrdocker/	Bhasin, M., & Raghava, G. P. S. (2004). Prediction of CTL epitopes using QM, SVM and ANN techniques. Vaccine, 22(23-24), 3195-3204.
90	machine learning	immunological	max_score_ctl_epitopes	cytotoxic T cell epitopes	CTLPred	maximum score of cytotoxic T cell epitopes	numeric	command line tool	2019-12-03	https://webs.iiitd.edu.in/gpsrdocker/	Bhasin, M., & Raghava, G. P. S. (2004). Prediction of CTL epitopes using QM, SVM and ANN techniques. Vaccine, 22(23-24), 3195-3204.
91	machine learning	immunological	avg_score_ctl_epitopes	cytotoxic T cell epitopes	CTLPred	mean score of cytotoxic T cell epitopes	numeric	command line tool	2019-12-03	https://webs.iiitd.edu.in/gpsrdocker/	Bhasin, M., & Raghava, G. P. S. (2004). Prediction of CTL epitopes using QM, SVM and ANN techniques. Vaccine, 22(23-24), 3195-3204.
92	machine learning	immunological	min_score_ctl_epitopes	cytotoxic T cell epitopes	CTLPred	minimum score of cytotoxic T cell epitopes	numeric	command line tool	2019-12-03	https://webs.iiitd.edu.in/gpsrdocker/	Bhasin, M., & Raghava, G. P. S. (2004). Prediction of CTL epitopes using QM, SVM and ANN techniques. Vaccine, 22(23-24), 3195-3204.
93	machine learning	immunological	number_il_10_epitopes	chemokine inducer epitopes	IL-10Pred	number of interleukine-10 inducing epitopes predicted	integer	command line tool	2019-10-03	https://webs.iiitd.edu.in/gpsrdocker/	Nagpal, G., Usmani, S. S., Dhanda, S. K., Kaur, H., Singh, S., Sharma, M., & Raghava, G. P. (2017). Computer-aided designing of immunosuppressive peptides based on IL-10 inducing potential. Scientific Reports, 7, 42851.
94	machine learning	immunological	max_score_il_10_epitopes	chemokine inducer epitopes	IL-10Pred	maximum score of interleukine-10 inducing epitopes predicted	numeric	command line tool	2019-10-03	https://webs.iiitd.edu.in/gpsrdocker/	Nagpal, G., Usmani, S. S., Dhanda, S. K., Kaur, H., Singh, S., Sharma, M., & Raghava, G. P. (2017). Computer-aided designing of immunosuppressive peptides based on IL-10 inducing potential. Scientific Reports, 7, 42851.
95	machine learning	immunological	avg_score_il_10_epitopes	chemokine inducer epitopes	IL-10Pred	mean score of interleukine-10 inducing epitopes predicted	numeric	command line tool	2019-10-03	https://webs.iiitd.edu.in/gpsrdocker/	Nagpal, G., Usmani, S. S., Dhanda, S. K., Kaur, H., Singh, S., Sharma, M., & Raghava, G. P. (2017). Computer-aided designing of immunosuppressive peptides based on IL-10 inducing potential. Scientific Reports, 7, 42851.
96	machine learning	immunological	min_score_il_10_epitopes	chemokine inducer epitopes	IL-10Pred	minimum score of interleukine-10 inducing epitopes predicted	numeric	command line tool	2019-10-03	https://webs.iiitd.edu.in/gpsrdocker/	Nagpal, G., Usmani, S. S., Dhanda, S. K., Kaur, H., Singh, S., Sharma, M., & Raghava, G. P. (2017). Computer-aided designing of immunosuppressive peptides based on IL-10 inducing potential. Scientific Reports, 7, 42851.
97	machine learning	immunological	number_ifn_epitopes	chemokine inducer epitopes	IFNepitope	number of IFN-gamma inducing epitopes predicted	integer	command line tool	2019-12-08	https://webs.iiitd.edu.in/gpsrdocker/	Dhanda, S. K., Vir, P., & Raghava, G. P. (2013). Designing of interferon-gamma inducing MHC class-II binders. Biology Direct, 8(1), 30.
98	machine learning	immunological	max_score_ifn_epitopes	chemokine inducer epitopes	IFNepitope	maximum score of IFN-gamma inducing epitopes predicted	numeric	command line tool	2019-12-08	https://webs.iiitd.edu.in/gpsrdocker/	Dhanda, S. K., Vir, P., & Raghava, G. P. (2013). Designing of interferon-gamma inducing MHC class-II binders. Biology Direct, 8(1), 30.
99	machine learning	immunological	avg_score_ifn_epitopes	chemokine inducer epitopes	IFNepitope	mean score of IFN-gamma inducing epitopes predicted	numeric	command line tool	2019-12-08	https://webs.iiitd.edu.in/gpsrdocker/	Dhanda, S. K., Vir, P., & Raghava, G. P. (2013). Designing of interferon-gamma inducing MHC class-II binders. Biology Direct, 8(1), 30.
100	machine learning	immunological	min_score_ifn_epitopes	chemokine inducer epitopes	IFNepitope	minimum score of IFN-gamma inducing epitopes predicted	numeric	command line tool	2019-12-08	https://webs.iiitd.edu.in/gpsrdocker/	Dhanda, S. K., Vir, P., & Raghava, G. P. (2013). Designing of interferon-gamma inducing MHC class-II binders. Biology Direct, 8(1), 30.
101	machine learning	immunological	number_tap_high_binding_peptides	TAP binding peptides	TAPPred	number of high binding affinity peptides toward the TAP transporter predicted	integer	command line tool	2019-12-08	https://webs.iiitd.edu.in/gpsrdocker/	Bhasin, M., & Raghava, G. P. S. (2004). Analysis and prediction of affinity of TAP binding peptides using cascade SVM. Protein Science, 13(3), 596-607.
102	machine learning	immunological	max_score_tap_high_binding_peptides	TAP binding peptides	TAPPred	maximum score of high binding affinity peptides toward the TAP transporter predicted	numeric	command line tool	2019-12-08	https://webs.iiitd.edu.in/gpsrdocker/	Bhasin, M., & Raghava, G. P. S. (2004). Analysis and prediction of affinity of TAP binding peptides using cascade SVM. Protein Science, 13(3), 596-607.
103	machine learning	immunological	avg_score_tap_high_binding_peptides	TAP binding peptides	TAPPred	mean score of high binding affinity peptides toward the TAP transporter predicted	numeric	command line tool	2019-12-08	https://webs.iiitd.edu.in/gpsrdocker/	Bhasin, M., & Raghava, G. P. S. (2004). Analysis and prediction of affinity of TAP binding peptides using cascade SVM. Protein Science, 13(3), 596-607.
104	machine learning	immunological	min_score_tap_high_binding_peptides	TAP binding peptides	TAPPred	minimum score of high binding affinity peptides toward the TAP transporter predicted	numeric	command line tool	2019-12-08	https://webs.iiitd.edu.in/gpsrdocker/	Bhasin, M., & Raghava, G. P. S. (2004). Analysis and prediction of affinity of TAP binding peptides using cascade SVM. Protein Science, 13(3), 596-607.
105	machine learning	immunological	max_percent_rank_mhc_i_epitopes	MHC class I epitopes	IEDB MHC-I Binding Predictions-2.22.3	maximum percentile rank of MHC-I binding epitopes predicted across all 27 reference alleles with > 97% population coverage	numeric	command line tool	2020-05-31	https://downloads.iedb.org/tools/mhci/LATEST/IEDB_MHC_I-2.22.3.tar.gz	Nielsen, M., Lundegaard, C., Worning, P., Lauem¬øller, S. L., Lamberth, K., Buus, S., ... & Lund, O. (2003). Reliable prediction of T-cell epitopes using neural networks with novel sequence representations. Protein Science, 12(5), 1007-1017.;Bui, H. H., Sidney, J., Peters, B., Sathiamurthy, M., Sinichi, A., Purton, K. A., ... & Sette, A. (2005). Automated generation and evaluation of specific MHC…
106	machine learning	immunological	avg_percent_rank_mhc_i_epitopes	MHC class I epitopes	IEDB MHC-I Binding Predictions-2.22.3	mean percentile rank of MHC-I binding epitopes predicted across all 27 reference alleles with > 97% population coverage	numeric	command line tool	2020-05-31	https://downloads.iedb.org/tools/mhci/LATEST/IEDB_MHC_I-2.22.3.tar.gz	Nielsen, M., Lundegaard, C., Worning, P., Lauem¬øller, S. L., Lamberth, K., Buus, S., ... & Lund, O. (2003). Reliable prediction of T-cell epitopes using neural networks with novel sequence representations. Protein Science, 12(5), 1007-1017.;Bui, H. H., Sidney, J., Peters, B., Sathiamurthy, M., Sinichi, A., Purton, K. A., ... & Sette, A. (2005). Automated generation and evaluation of specific MHC…
107	machine learning	immunological	min_percent_rank_mhc_i_epitopes	MHC class I epitopes	IEDB MHC-I Binding Predictions-2.22.3	minimum percentile rank of MHC-I binding epitopes predicted across all 27 reference alleles with > 97% population coverage	numeric	command line tool	2020-05-31	https://downloads.iedb.org/tools/mhci/LATEST/IEDB_MHC_I-2.22.3.tar.gz	Nielsen, M., Lundegaard, C., Worning, P., Lauem¬øller, S. L., Lamberth, K., Buus, S., ... & Lund, O. (2003). Reliable prediction of T-cell epitopes using neural networks with novel sequence representations. Protein Science, 12(5), 1007-1017.;Bui, H. H., Sidney, J., Peters, B., Sathiamurthy, M., Sinichi, A., Purton, K. A., ... & Sette, A. (2005). Automated generation and evaluation of specific MHC…
108	machine learning	immunological	max_percent_rank_mhc_ii_epitopes	MHC class II epitopes	IEDB MHC-II Binding Predictions-2.22.3	maximum percentile rank of MHC-II binding epitopes predicted across all 27 reference alleles with > 99% population coverage	numeric	command line tool	2020-06-16	https://downloads.iedb.org/tools/mhcii/LATEST/IEDB_MHC_II-2.22.3.tar.gz	Bui, H. H., Sidney, J., Peters, B., Sathiamurthy, M., Sinichi, A., Purton, K. A., ... & Sette, A. (2005). Automated generation and evaluation of specific MHC binding predictive tools: ARB matrix applications. Immunogenetics, 57(5), 304-314.;Nielsen, M., Lundegaard, C., & Lund, O. (2007). Prediction of MHC class II binding affinity using SMM-align, a novel stabilization matrix alignment method. BM…
109	machine learning	immunological	avg_percent_rank_mhc_ii_epitopes	MHC class II epitopes	IEDB MHC-II Binding Predictions-2.22.3	mean percentile rank of MHC-II binding epitopes predicted across all 27 reference alleles with > 99% population coverage	numeric	command line tool	2020-06-16	https://downloads.iedb.org/tools/mhcii/LATEST/IEDB_MHC_II-2.22.3.tar.gz	Bui, H. H., Sidney, J., Peters, B., Sathiamurthy, M., Sinichi, A., Purton, K. A., ... & Sette, A. (2005). Automated generation and evaluation of specific MHC binding predictive tools: ARB matrix applications. Immunogenetics, 57(5), 304-314.;Nielsen, M., Lundegaard, C., & Lund, O. (2007). Prediction of MHC class II binding affinity using SMM-align, a novel stabilization matrix alignment method. BM…
110	machine learning	immunological	min_percent_rank_mhc_ii_epitopes	MHC class II epitopes	IEDB MHC-II Binding Predictions-2.22.3	minimum percentile rank of MHC-II binding epitopes predicted across all 27 reference alleles with > 99% population coverage	numeric	command line tool	2020-06-16	https://downloads.iedb.org/tools/mhcii/LATEST/IEDB_MHC_II-2.22.3.tar.gz	Bui, H. H., Sidney, J., Peters, B., Sathiamurthy, M., Sinichi, A., Purton, K. A., ... & Sette, A. (2005). Automated generation and evaluation of specific MHC binding predictive tools: ARB matrix applications. Immunogenetics, 57(5), 304-314.;Nielsen, M., Lundegaard, C., & Lund, O. (2007). Prediction of MHC class II binding affinity using SMM-align, a novel stabilization matrix alignment method. BM…
111	machine learning	immunological	max_kolaskar_tongaonkar_antigenicity	antigenicity	IEDB Antibody Epitope Prediction-3.0	maximum score of Kolaskar and Tongaonkar antigenic determinants prediction	numeric	command line tool	2020-05-28	https://downloads.iedb.org/tools/bcell/LATEST/IEDB_BCell-3.0.tar.gz	Kolaskar, A. S., & Tongaonkar, P. C. (1990). A semi-empirical method for prediction of antigenic determinants on protein antigens. FEBS letters, 276(1-2), 172-174.
112	machine learning	immunological	avg_kolaskar_tongaonkar_antigenicity	antigenicity	IEDB Antibody Epitope Prediction-3.0	mean score of Kolaskar and Tongaonkar antigenic determinants prediction	numeric	command line tool	2020-05-28	https://downloads.iedb.org/tools/bcell/LATEST/IEDB_BCell-3.0.tar.gz	Kolaskar, A. S., & Tongaonkar, P. C. (1990). A semi-empirical method for prediction of antigenic determinants on protein antigens. FEBS letters, 276(1-2), 172-174.
113	machine learning	immunological	min_kolaskar_tongaonkar_antigenicity	antigenicity	IEDB Antibody Epitope Prediction-3.0	minimum score of Kolaskar and Tongaonkar antigenic determinants prediction	numeric	command line tool	2020-05-28	https://downloads.iedb.org/tools/bcell/LATEST/IEDB_BCell-3.0.tar.gz	Kolaskar, A. S., & Tongaonkar, P. C. (1990). A semi-empirical method for prediction of antigenic determinants on protein antigens. FEBS letters, 276(1-2), 172-174.
114	machine learning	immunological	max_class_i_immunogenicity	immunogenicity	IEDB Class I Immunogenicity-1.1	maximum score of predicted immunogenicities of peptide MHC (pMHC) complexes	numeric	command line tool	2020-06-17	https://downloads.iedb.org/tools/immunogenicity/LATEST/IEDB_Immunogenicity-1.1.tar.gz	Calis, J. J., Maybeno, M., Greenbaum, J. A., Weiskopf, D., De Silva, A. D., Sette, A., ... & Peters, B. (2013). Properties of MHC class I presented peptides that enhance immunogenicity. PLoS Comput Biol, 9(10), e1003266.
115	machine learning	immunological	avg_class_i_immunogenicity	immunogenicity	IEDB Class I Immunogenicity-1.1	mean score of predicted immunogenicities of peptide MHC (pMHC) complexes	numeric	command line tool	2020-06-17	https://downloads.iedb.org/tools/immunogenicity/LATEST/IEDB_Immunogenicity-1.1.tar.gz	Calis, J. J., Maybeno, M., Greenbaum, J. A., Weiskopf, D., De Silva, A. D., Sette, A., ... & Peters, B. (2013). Properties of MHC class I presented peptides that enhance immunogenicity. PLoS Comput Biol, 9(10), e1003266.
116	machine learning	immunological	min_class_i_immunogenicity	immunogenicity	IEDB Class I Immunogenicity-1.1	minimum score of predicted immunogenicities of peptide MHC (pMHC) complexes	numeric	command line tool	2020-06-17	https://downloads.iedb.org/tools/immunogenicity/LATEST/IEDB_Immunogenicity-1.1.tar.gz	Calis, J. J., Maybeno, M., Greenbaum, J. A., Weiskopf, D., De Silva, A. D., Sette, A., ... & Peters, B. (2013). Properties of MHC class I presented peptides that enhance immunogenicity. PLoS Comput Biol, 9(10), e1003266.
117	machine learning	proteomic	extracellular	subcellular localization	CELLO v.2.5	reliability score that the predicted location is extracellular	numeric	web server	2019-07-17	http://cello.life.nctu.edu.tw	Yu, C. S., Chen, Y. C., Lu, C. H., & Hwang, J. K. (2006). Prediction of protein subcellular localization. Proteins: Structure, Function, and Bioinformatics, 64(3), 643-651.
118	machine learning	proteomic	plasma_membrane	subcellular localization	CELLO v.2.5	reliability score that the predicted location is plasma membrane	numeric	web server	2019-07-17	http://cello.life.nctu.edu.tw	Yu, C. S., Chen, Y. C., Lu, C. H., & Hwang, J. K. (2006). Prediction of protein subcellular localization. Proteins: Structure, Function, and Bioinformatics, 64(3), 643-651.
119	machine learning	proteomic	cytoplasmic	subcellular localization	CELLO v.2.5	reliability score that the predicted location is cytoplasmic	numeric	web server	2019-07-17	http://cello.life.nctu.edu.tw	Yu, C. S., Chen, Y. C., Lu, C. H., & Hwang, J. K. (2006). Prediction of protein subcellular localization. Proteins: Structure, Function, and Bioinformatics, 64(3), 643-651.
120	machine learning	proteomic	cytoskeletal	subcellular localization	CELLO v.2.5	reliability score that the predicted location is cytoskeletal	numeric	web server	2019-07-17	http://cello.life.nctu.edu.tw	Yu, C. S., Chen, Y. C., Lu, C. H., & Hwang, J. K. (2006). Prediction of protein subcellular localization. Proteins: Structure, Function, and Bioinformatics, 64(3), 643-651.
121	machine learning	proteomic	endoplasmic_reticulum	subcellular localization	CELLO v.2.5	reliability score that the predicted location is endoplasmic membrane	numeric	web server	2019-07-17	http://cello.life.nctu.edu.tw	Yu, C. S., Chen, Y. C., Lu, C. H., & Hwang, J. K. (2006). Prediction of protein subcellular localization. Proteins: Structure, Function, and Bioinformatics, 64(3), 643-651.
122	machine learning	proteomic	golgi	subcellular localization	CELLO v.2.5	reliability score that the predicted location is golgi	numeric	web server	2019-07-17	http://cello.life.nctu.edu.tw	Yu, C. S., Chen, Y. C., Lu, C. H., & Hwang, J. K. (2006). Prediction of protein subcellular localization. Proteins: Structure, Function, and Bioinformatics, 64(3), 643-651.
123	machine learning	proteomic	lysosomal	subcellular localization	CELLO v.2.5	reliability score that the predicted location is lysosomal	numeric	web server	2019-07-17	http://cello.life.nctu.edu.tw	Yu, C. S., Chen, Y. C., Lu, C. H., & Hwang, J. K. (2006). Prediction of protein subcellular localization. Proteins: Structure, Function, and Bioinformatics, 64(3), 643-651.
124	machine learning	proteomic	mitochondrial	subcellular localization	CELLO v.2.5	reliability score that the predicted location is mitochondrial	numeric	web server	2019-07-17	http://cello.life.nctu.edu.tw	Yu, C. S., Chen, Y. C., Lu, C. H., & Hwang, J. K. (2006). Prediction of protein subcellular localization. Proteins: Structure, Function, and Bioinformatics, 64(3), 643-651.
125	machine learning	proteomic	chloroplast	subcellular localization	CELLO v.2.5	reliability score that the predicted location is chloroplast	numeric	web server	2019-07-17	http://cello.life.nctu.edu.tw	Yu, C. S., Chen, Y. C., Lu, C. H., & Hwang, J. K. (2006). Prediction of protein subcellular localization. Proteins: Structure, Function, and Bioinformatics, 64(3), 643-651.
126	machine learning	proteomic	peroxisomal	subcellular localization	CELLO v.2.5	reliability score that the predicted location is peroxisomal	numeric	web server	2019-07-17	http://cello.life.nctu.edu.tw	Yu, C. S., Chen, Y. C., Lu, C. H., & Hwang, J. K. (2006). Prediction of protein subcellular localization. Proteins: Structure, Function, and Bioinformatics, 64(3), 643-651.
127	machine learning	proteomic	vacuole	subcellular localization	CELLO v.2.5	reliability score that the predicted location is vacuole	numeric	web server	2019-07-17	http://cello.life.nctu.edu.tw	Yu, C. S., Chen, Y. C., Lu, C. H., & Hwang, J. K. (2006). Prediction of protein subcellular localization. Proteins: Structure, Function, and Bioinformatics, 64(3), 643-651.
128	machine learning	proteomic	nuclear	subcellular localization	CELLO v.2.5	reliability score that the predicted location is nuclear	numeric	web server	2019-07-17	http://cello.life.nctu.edu.tw	Yu, C. S., Chen, Y. C., Lu, C. H., & Hwang, J. K. (2006). Prediction of protein subcellular localization. Proteins: Structure, Function, and Bioinformatics, 64(3), 643-651.
129	machine learning	proteomic	malarial_adhesin	malarial adhesins/adhesin-like proteins	MAAP	score of malarial adhesins/adhesin-like proteins prediction	numeric	web server	2019-07-17	http://maap.igib.res.in/index.php	Ansari, F. A., Kumar, N., Bala Subramanyam, M., Gnanamani, M., & Ramachandran, S. (2008). MAAP: Malarial adhesins and adhesin_like proteins predictor. Proteins: Structure, Function, and Bioinformatics, 70(3), 659-666.
130	machine learning	proteomic	length	physicochemical properties	Peptides-2.4.1	length of the sequence	integer	R package	2019-07-16	https://cran.r-project.org/web/packages/Peptides/index.html	Osorio, D., Rond¬ón-Villarrea, P., & Torres, R. (2015). Peptides: a package for data mining of antimicrobial peptides. R Journal, 7(1).
131	machine learning	proteomic	weight	physicochemical properties	Peptides-2.4.1	molecular weight of the sequence	numeric	R package	2019-07-16	https://cran.r-project.org/web/packages/Peptides/index.html	Osorio, D., Rond¬ón-Villarrea, P., & Torres, R. (2015). Peptides: a package for data mining of antimicrobial peptides. R Journal, 7(1).
132	machine learning	proteomic	tiny	physicochemical properties	Peptides-2.4.1	percentage of tiny amino acids in the sequence (A, C, G, S, T, U)	numeric	R package	2019-07-16	https://cran.r-project.org/web/packages/Peptides/index.html	Osorio, D., Rond¬ón-Villarrea, P., & Torres, R. (2015). Peptides: a package for data mining of antimicrobial peptides. R Journal, 7(1).
133	machine learning	proteomic	small	physicochemical properties	Peptides-2.4.1	percentage of small amino acids in the sequence (A, B, C, D, G, N, P, S, T, U, V)	numeric	R package	2019-07-16	https://cran.r-project.org/web/packages/Peptides/index.html	Osorio, D., Rond¬ón-Villarrea, P., & Torres, R. (2015). Peptides: a package for data mining of antimicrobial peptides. R Journal, 7(1).
134	machine learning	proteomic	aliphatic	physicochemical properties	Peptides-2.4.1	percentage of aliphatic amino acids in the sequence (A, I, L, V)	numeric	R package	2019-07-16	https://cran.r-project.org/web/packages/Peptides/index.html	Osorio, D., Rond¬ón-Villarrea, P., & Torres, R. (2015). Peptides: a package for data mining of antimicrobial peptides. R Journal, 7(1).
135	machine learning	proteomic	aromatic	physicochemical properties	Peptides-2.4.1	percentage of aromatic amino acids in the sequence (F, H, W, Y)	numeric	R package	2019-07-16	https://cran.r-project.org/web/packages/Peptides/index.html	Osorio, D., Rond¬ón-Villarrea, P., & Torres, R. (2015). Peptides: a package for data mining of antimicrobial peptides. R Journal, 7(1).
136	machine learning	proteomic	nonpolar	physicochemical properties	Peptides-2.4.1	percentage of non-polar amino acids in the sequence (A, C, F, G, I, L, M, P, U, V, W, Y)	numeric	R package	2019-07-16	https://cran.r-project.org/web/packages/Peptides/index.html	Osorio, D., Rond¬ón-Villarrea, P., & Torres, R. (2015). Peptides: a package for data mining of antimicrobial peptides. R Journal, 7(1).
137	machine learning	proteomic	polar	physicochemical properties	Peptides-2.4.1	percentage of polar amino acids in the sequence (D, E, H, K, N, Q, R, S, T, Z)	numeric	R package	2019-07-16	https://cran.r-project.org/web/packages/Peptides/index.html	Osorio, D., Rond¬ón-Villarrea, P., & Torres, R. (2015). Peptides: a package for data mining of antimicrobial peptides. R Journal, 7(1).
138	machine learning	proteomic	charged	physicochemical properties	Peptides-2.4.1	percentage of charged amino acids in the sequence (B, D, E, H, K, R, Z)	numeric	R package	2019-07-16	https://cran.r-project.org/web/packages/Peptides/index.html	Osorio, D., Rond¬ón-Villarrea, P., & Torres, R. (2015). Peptides: a package for data mining of antimicrobial peptides. R Journal, 7(1).
139	machine learning	proteomic	basic	physicochemical properties	Peptides-2.4.1	percentage of basic amino acids in the sequence (H, K, R)	numeric	R package	2019-07-16	https://cran.r-project.org/web/packages/Peptides/index.html	Osorio, D., Rond¬ón-Villarrea, P., & Torres, R. (2015). Peptides: a package for data mining of antimicrobial peptides. R Journal, 7(1).
140	machine learning	proteomic	acidic	physicochemical properties	Peptides-2.4.1	percentage of acidic amino acids in the sequence (B, D, E, Z)	numeric	R package	2019-07-16	https://cran.r-project.org/web/packages/Peptides/index.html	Osorio, D., Rond¬ón-Villarrea, P., & Torres, R. (2015). Peptides: a package for data mining of antimicrobial peptides. R Journal, 7(1).
141	machine learning	proteomic	pi_value	physicochemical properties	Peptides-2.4.1	isoelectric point (code has been modified to include pKa value of 5.47 for selenocysteine)	numeric	R package	2019-07-16	https://cran.r-project.org/web/packages/Peptides/index.html	Osorio, D., Rond¬ón-Villarrea, P., & Torres, R. (2015). Peptides: a package for data mining of antimicrobial peptides. R Journal, 7(1).
142	machine learning	proteomic	hydrophobicity	physicochemical properties	Peptides-2.4.1	GRAVY (grand mean of hydropathy) hydrophobicity index	numeric	R package	2019-07-16	https://cran.r-project.org/web/packages/Peptides/index.html	Osorio, D., Rond¬ón-Villarrea, P., & Torres, R. (2015). Peptides: a package for data mining of antimicrobial peptides. R Journal, 7(1).
143	machine learning	proteomic	net_charge	physicochemical properties	Peptides-2.4.1	net charge of the sequence at pH = 7 (code has been modified to include pKa value of 5.47 for selenocysteine)	numeric	R package	2019-07-16	https://cran.r-project.org/web/packages/Peptides/index.html	Osorio, D., Rond¬ón-Villarrea, P., & Torres, R. (2015). Peptides: a package for data mining of antimicrobial peptides. R Journal, 7(1).
144	machine learning	proteomic	boman_index	physicochemical properties	Peptides-2.4.1	potential protein interaction index proposed by Boman (2003). A more hydrophobic peptide tends to have a negative index, while a more hydrophilic peptide tends to have a more positive index	numeric	R package	2019-07-16	https://cran.r-project.org/web/packages/Peptides/index.html	Osorio, D., Rond¬ón-Villarrea, P., & Torres, R. (2015). Peptides: a package for data mining of antimicrobial peptides. R Journal, 7(1).
145	machine learning	proteomic	hydrophobicity_Group1	physicochemical properties	protr-1.6.2	percentage of polar amino acids in the sequence (R, K, E, D, Q, N)	numeric	R package	2020-08-03	https://cran.r-project.org/web/packages/protr/index.html	Xiao, N., Cao, D. S., Zhu, M. F., & Xu, Q. S. (2015). protr/ProtrWeb: R package and web server for generating various numerical representation schemes of protein sequences. Bioinformatics, 31(11), 1857-1859.
146	machine learning	proteomic	hydrophobicity_Group2	physicochemical properties	protr-1.6.2	percentage of neutral amino acids in the sequence (G, A, S, T, P, H, Y)	numeric	R package	2020-08-03	https://cran.r-project.org/web/packages/protr/index.html	Xiao, N., Cao, D. S., Zhu, M. F., & Xu, Q. S. (2015). protr/ProtrWeb: R package and web server for generating various numerical representation schemes of protein sequences. Bioinformatics, 31(11), 1857-1859.
147	machine learning	proteomic	hydrophobicity_Group3	physicochemical properties	protr-1.6.2	percentage of hydrophobicity amino acids in the sequence (C, L, V, I, M, F, W)	numeric	R package	2020-08-03	https://cran.r-project.org/web/packages/protr/index.html	Xiao, N., Cao, D. S., Zhu, M. F., & Xu, Q. S. (2015). protr/ProtrWeb: R package and web server for generating various numerical representation schemes of protein sequences. Bioinformatics, 31(11), 1857-1859.
148	machine learning	proteomic	normwaalsvolume_Group1	physicochemical properties	protr-1.6.2	percentage of amino acids with normalized van der Waals volume between 0-2.78 (G, A, S, T, P, D, C)	numeric	R package	2020-08-03	https://cran.r-project.org/web/packages/protr/index.html	Xiao, N., Cao, D. S., Zhu, M. F., & Xu, Q. S. (2015). protr/ProtrWeb: R package and web server for generating various numerical representation schemes of protein sequences. Bioinformatics, 31(11), 1857-1859.
149	machine learning	proteomic	normwaalsvolume_Group2	physicochemical properties	protr-1.6.2	percentage of amino acids with normalized van der Waals volume between 2.95-4.0 (N, V, E, Q, I, L)	numeric	R package	2020-08-03	https://cran.r-project.org/web/packages/protr/index.html	Xiao, N., Cao, D. S., Zhu, M. F., & Xu, Q. S. (2015). protr/ProtrWeb: R package and web server for generating various numerical representation schemes of protein sequences. Bioinformatics, 31(11), 1857-1859.
150	machine learning	proteomic	normwaalsvolume_Group3	physicochemical properties	protr-1.6.2	percentage of amino acids with normalized van der Waals volume between 4.03-8.08 (M, H, K, F, R, Y, W)	numeric	R package	2020-08-03	https://cran.r-project.org/web/packages/protr/index.html	Xiao, N., Cao, D. S., Zhu, M. F., & Xu, Q. S. (2015). protr/ProtrWeb: R package and web server for generating various numerical representation schemes of protein sequences. Bioinformatics, 31(11), 1857-1859.
151	machine learning	proteomic	polarity_Group1	physicochemical properties	protr-1.6.2	percentage of amino acids with polarity between 4.9-6.2 (L, I, F, W, C, M, V, Y)	numeric	R package	2020-08-03	https://cran.r-project.org/web/packages/protr/index.html	Xiao, N., Cao, D. S., Zhu, M. F., & Xu, Q. S. (2015). protr/ProtrWeb: R package and web server for generating various numerical representation schemes of protein sequences. Bioinformatics, 31(11), 1857-1859.
152	machine learning	proteomic	polarity_Group2	physicochemical properties	protr-1.6.2	percentage of amino acids with polarity between 8.0-9.2 (P, A, T, G, S)	numeric	R package	2020-08-03	https://cran.r-project.org/web/packages/protr/index.html	Xiao, N., Cao, D. S., Zhu, M. F., & Xu, Q. S. (2015). protr/ProtrWeb: R package and web server for generating various numerical representation schemes of protein sequences. Bioinformatics, 31(11), 1857-1859.
153	machine learning	proteomic	polarity_Group3	physicochemical properties	protr-1.6.2	percentage of amino acids with polarity between 10.4-13.0 (H, Q, R, K, N, E, D)	numeric	R package	2020-08-03	https://cran.r-project.org/web/packages/protr/index.html	Xiao, N., Cao, D. S., Zhu, M. F., & Xu, Q. S. (2015). protr/ProtrWeb: R package and web server for generating various numerical representation schemes of protein sequences. Bioinformatics, 31(11), 1857-1859.
154	machine learning	proteomic	polarizability_Group1	physicochemical properties	protr-1.6.2	percentage of amino acids with polarizability between 0-1.08 (G, A, S, D, T)	numeric	R package	2020-08-03	https://cran.r-project.org/web/packages/protr/index.html	Xiao, N., Cao, D. S., Zhu, M. F., & Xu, Q. S. (2015). protr/ProtrWeb: R package and web server for generating various numerical representation schemes of protein sequences. Bioinformatics, 31(11), 1857-1859.
155	machine learning	proteomic	polarizability_Group2	physicochemical properties	protr-1.6.2	percentage of amino acids with polarizability between 0.128-0.186 (C, P, N, V, E, Q, I, L)	numeric	R package	2020-08-03	https://cran.r-project.org/web/packages/protr/index.html	Xiao, N., Cao, D. S., Zhu, M. F., & Xu, Q. S. (2015). protr/ProtrWeb: R package and web server for generating various numerical representation schemes of protein sequences. Bioinformatics, 31(11), 1857-1859.
156	machine learning	proteomic	polarizability_Group3	physicochemical properties	protr-1.6.2	percentage of amino acids with polarizability between 0.219-0.409 (K, M, H, F, R, Y, W)	numeric	R package	2020-08-03	https://cran.r-project.org/web/packages/protr/index.html	Xiao, N., Cao, D. S., Zhu, M. F., & Xu, Q. S. (2015). protr/ProtrWeb: R package and web server for generating various numerical representation schemes of protein sequences. Bioinformatics, 31(11), 1857-1859.
157	machine learning	proteomic	charge_Group1	physicochemical properties	protr-1.6.2	percentage of positive charge amino acids in the sequence (K, R)	numeric	R package	2020-08-03	https://cran.r-project.org/web/packages/protr/index.html	Xiao, N., Cao, D. S., Zhu, M. F., & Xu, Q. S. (2015). protr/ProtrWeb: R package and web server for generating various numerical representation schemes of protein sequences. Bioinformatics, 31(11), 1857-1859.
158	machine learning	proteomic	charge_Group2	physicochemical properties	protr-1.6.2	percentage of neutral charge amino acids in the sequence (A, N, C, Q, G, H, I, L, M, F, P, S, T, W, Y, V)	numeric	R package	2020-08-03	https://cran.r-project.org/web/packages/protr/index.html	Xiao, N., Cao, D. S., Zhu, M. F., & Xu, Q. S. (2015). protr/ProtrWeb: R package and web server for generating various numerical representation schemes of protein sequences. Bioinformatics, 31(11), 1857-1859.
159	machine learning	proteomic	charge_Group3	physicochemical properties	protr-1.6.2	percentage of negative charge amino acids in the sequence (D, E)	numeric	R package	2020-08-03	https://cran.r-project.org/web/packages/protr/index.html	Xiao, N., Cao, D. S., Zhu, M. F., & Xu, Q. S. (2015). protr/ProtrWeb: R package and web server for generating various numerical representation schemes of protein sequences. Bioinformatics, 31(11), 1857-1859.
160	machine learning	proteomic	secondarystruct_Group1	physicochemical properties	protr-1.6.2	percentage of amino acids found in helix structure (E, A, L, M, Q, K, R, H)	numeric	R package	2020-08-03	https://cran.r-project.org/web/packages/protr/index.html	Xiao, N., Cao, D. S., Zhu, M. F., & Xu, Q. S. (2015). protr/ProtrWeb: R package and web server for generating various numerical representation schemes of protein sequences. Bioinformatics, 31(11), 1857-1859.
161	machine learning	proteomic	secondarystruct_Group2	physicochemical properties	protr-1.6.2	percentage of amino acids found in strand structure (V, I, Y, C, W, F, T)	numeric	R package	2020-08-03	https://cran.r-project.org/web/packages/protr/index.html	Xiao, N., Cao, D. S., Zhu, M. F., & Xu, Q. S. (2015). protr/ProtrWeb: R package and web server for generating various numerical representation schemes of protein sequences. Bioinformatics, 31(11), 1857-1859.
162	machine learning	proteomic	secondarystruct_Group3	physicochemical properties	protr-1.6.2	percentage of amino acids found in coil structure (G, N, P, S, D)	numeric	R package	2020-08-03	https://cran.r-project.org/web/packages/protr/index.html	Xiao, N., Cao, D. S., Zhu, M. F., & Xu, Q. S. (2015). protr/ProtrWeb: R package and web server for generating various numerical representation schemes of protein sequences. Bioinformatics, 31(11), 1857-1859.
163	machine learning	proteomic	solventaccess_Group1	physicochemical properties	protr-1.6.2	percentage of amino acids with solvent accessibility as buried (A, L, F, C, G, I, V, W)	numeric	R package	2020-08-03	https://cran.r-project.org/web/packages/protr/index.html	Xiao, N., Cao, D. S., Zhu, M. F., & Xu, Q. S. (2015). protr/ProtrWeb: R package and web server for generating various numerical representation schemes of protein sequences. Bioinformatics, 31(11), 1857-1859.
164	machine learning	proteomic	solventaccess_Group2	physicochemical properties	protr-1.6.2	percentage of amino acids with solvent accessibility as exposed (R, K, Q, E, N, D)	numeric	R package	2020-08-03	https://cran.r-project.org/web/packages/protr/index.html	Xiao, N., Cao, D. S., Zhu, M. F., & Xu, Q. S. (2015). protr/ProtrWeb: R package and web server for generating various numerical representation schemes of protein sequences. Bioinformatics, 31(11), 1857-1859.
165	machine learning	proteomic	solventaccess_Group3	physicochemical properties	protr-1.6.2	percentage of amino acids with solvent accessibility as intermediate (M, S, P, T, H, Y)	numeric	R package	2020-08-03	https://cran.r-project.org/web/packages/protr/index.html	Xiao, N., Cao, D. S., Zhu, M. F., & Xu, Q. S. (2015). protr/ProtrWeb: R package and web server for generating various numerical representation schemes of protein sequences. Bioinformatics, 31(11), 1857-1859.
166	machine learning	proteomic	prop1_Tr1221	physicochemical properties	protr-1.6.2	percent frequency of transition between polar and neutral amino acids	numeric	R package	2020-08-03	https://cran.r-project.org/web/packages/protr/index.html	Xiao, N., Cao, D. S., Zhu, M. F., & Xu, Q. S. (2015). protr/ProtrWeb: R package and web server for generating various numerical representation schemes of protein sequences. Bioinformatics, 31(11), 1857-1859.
167	machine learning	proteomic	prop1_Tr1331	physicochemical properties	protr-1.6.2	percent frequency of transition between polar and hydrophobicity amino acids	numeric	R package	2020-08-03	https://cran.r-project.org/web/packages/protr/index.html	Xiao, N., Cao, D. S., Zhu, M. F., & Xu, Q. S. (2015). protr/ProtrWeb: R package and web server for generating various numerical representation schemes of protein sequences. Bioinformatics, 31(11), 1857-1859.
168	machine learning	proteomic	prop1_Tr2332	physicochemical properties	protr-1.6.2	percent frequency of transition between neutral and hydrophobicity amino acids	numeric	R package	2020-08-03	https://cran.r-project.org/web/packages/protr/index.html	Xiao, N., Cao, D. S., Zhu, M. F., & Xu, Q. S. (2015). protr/ProtrWeb: R package and web server for generating various numerical representation schemes of protein sequences. Bioinformatics, 31(11), 1857-1859.
169	machine learning	proteomic	prop2_Tr1221	physicochemical properties	protr-1.6.2	percent frequency of transition between low (0-2.78) and medium (2.95-4.0) normalized van der Waals volume amino acids	numeric	R package	2020-08-03	https://cran.r-project.org/web/packages/protr/index.html	Xiao, N., Cao, D. S., Zhu, M. F., & Xu, Q. S. (2015). protr/ProtrWeb: R package and web server for generating various numerical representation schemes of protein sequences. Bioinformatics, 31(11), 1857-1859.
170	machine learning	proteomic	prop2_Tr1331	physicochemical properties	protr-1.6.2	percent frequency of transition between low (0-2.78) and high (4.03-8.08) normalized van der Waals volume amino acids	numeric	R package	2020-08-03	https://cran.r-project.org/web/packages/protr/index.html	Xiao, N., Cao, D. S., Zhu, M. F., & Xu, Q. S. (2015). protr/ProtrWeb: R package and web server for generating various numerical representation schemes of protein sequences. Bioinformatics, 31(11), 1857-1859.
171	machine learning	proteomic	prop2_Tr2332	physicochemical properties	protr-1.6.2	percent frequency of transition between medium (2.95-4.0) and high (4.03-8.08) normalized van der Waals volume amino acids	numeric	R package	2020-08-03	https://cran.r-project.org/web/packages/protr/index.html	Xiao, N., Cao, D. S., Zhu, M. F., & Xu, Q. S. (2015). protr/ProtrWeb: R package and web server for generating various numerical representation schemes of protein sequences. Bioinformatics, 31(11), 1857-1859.
172	machine learning	proteomic	prop3_Tr1221	physicochemical properties	protr-1.6.2	percent frequency of transition between low (4.9-6.2) and medium (8.0-9.2) polarity amino acids	numeric	R package	2020-08-03	https://cran.r-project.org/web/packages/protr/index.html	Xiao, N., Cao, D. S., Zhu, M. F., & Xu, Q. S. (2015). protr/ProtrWeb: R package and web server for generating various numerical representation schemes of protein sequences. Bioinformatics, 31(11), 1857-1859.
173	machine learning	proteomic	prop3_Tr1331	physicochemical properties	protr-1.6.2	percent frequency of transition between low (4.9-6.2) and high (10.4-13.0) polarity amino acids	numeric	R package	2020-08-03	https://cran.r-project.org/web/packages/protr/index.html	Xiao, N., Cao, D. S., Zhu, M. F., & Xu, Q. S. (2015). protr/ProtrWeb: R package and web server for generating various numerical representation schemes of protein sequences. Bioinformatics, 31(11), 1857-1859.
174	machine learning	proteomic	prop3_Tr2332	physicochemical properties	protr-1.6.2	percent frequency of transition between medium (8.0-9.2) and high (10.4-13.0) polarity amino acids	numeric	R package	2020-08-03	https://cran.r-project.org/web/packages/protr/index.html	Xiao, N., Cao, D. S., Zhu, M. F., & Xu, Q. S. (2015). protr/ProtrWeb: R package and web server for generating various numerical representation schemes of protein sequences. Bioinformatics, 31(11), 1857-1859.
175	machine learning	proteomic	prop4_Tr1221	physicochemical properties	protr-1.6.2	percent frequency of transition between low (0-1.08) and medium (0.128-0.186) polarizability amino acids	numeric	R package	2020-08-03	https://cran.r-project.org/web/packages/protr/index.html	Xiao, N., Cao, D. S., Zhu, M. F., & Xu, Q. S. (2015). protr/ProtrWeb: R package and web server for generating various numerical representation schemes of protein sequences. Bioinformatics, 31(11), 1857-1859.
176	machine learning	proteomic	prop4_Tr1331	physicochemical properties	protr-1.6.2	percent frequency of transition between low (0-1.08) and high (0.219-0.409) polarizability amino acids	numeric	R package	2020-08-03	https://cran.r-project.org/web/packages/protr/index.html	Xiao, N., Cao, D. S., Zhu, M. F., & Xu, Q. S. (2015). protr/ProtrWeb: R package and web server for generating various numerical representation schemes of protein sequences. Bioinformatics, 31(11), 1857-1859.
177	machine learning	proteomic	prop4_Tr2332	physicochemical properties	protr-1.6.2	percent frequency of transition between medium (0.128-0.186) and high (0.219-0.409) polarizability amino acids	numeric	R package	2020-08-03	https://cran.r-project.org/web/packages/protr/index.html	Xiao, N., Cao, D. S., Zhu, M. F., & Xu, Q. S. (2015). protr/ProtrWeb: R package and web server for generating various numerical representation schemes of protein sequences. Bioinformatics, 31(11), 1857-1859.
178	machine learning	proteomic	prop5_Tr1221	physicochemical properties	protr-1.6.2	percent frequency of transition between positive charge and neutral amino acids	numeric	R package	2020-08-03	https://cran.r-project.org/web/packages/protr/index.html	Xiao, N., Cao, D. S., Zhu, M. F., & Xu, Q. S. (2015). protr/ProtrWeb: R package and web server for generating various numerical representation schemes of protein sequences. Bioinformatics, 31(11), 1857-1859.
179	machine learning	proteomic	prop5_Tr1331	physicochemical properties	protr-1.6.2	percent frequency of transition between positive charge and negative charge amino acids	numeric	R package	2020-08-03	https://cran.r-project.org/web/packages/protr/index.html	Xiao, N., Cao, D. S., Zhu, M. F., & Xu, Q. S. (2015). protr/ProtrWeb: R package and web server for generating various numerical representation schemes of protein sequences. Bioinformatics, 31(11), 1857-1859.
180	machine learning	proteomic	prop5_Tr2332	physicochemical properties	protr-1.6.2	percent frequency of transition between neutral and negative charge amino acids	numeric	R package	2020-08-03	https://cran.r-project.org/web/packages/protr/index.html	Xiao, N., Cao, D. S., Zhu, M. F., & Xu, Q. S. (2015). protr/ProtrWeb: R package and web server for generating various numerical representation schemes of protein sequences. Bioinformatics, 31(11), 1857-1859.
181	machine learning	proteomic	prop6_Tr1221	physicochemical properties	protr-1.6.2	percent frequency of transition between helix structure and strand structure amino acids	numeric	R package	2020-08-03	https://cran.r-project.org/web/packages/protr/index.html	Xiao, N., Cao, D. S., Zhu, M. F., & Xu, Q. S. (2015). protr/ProtrWeb: R package and web server for generating various numerical representation schemes of protein sequences. Bioinformatics, 31(11), 1857-1859.
182	machine learning	proteomic	prop6_Tr1331	physicochemical properties	protr-1.6.2	percent frequency of transition between helix structure and coil structure amino acids	numeric	R package	2020-08-03	https://cran.r-project.org/web/packages/protr/index.html	Xiao, N., Cao, D. S., Zhu, M. F., & Xu, Q. S. (2015). protr/ProtrWeb: R package and web server for generating various numerical representation schemes of protein sequences. Bioinformatics, 31(11), 1857-1859.
183	machine learning	proteomic	prop6_Tr2332	physicochemical properties	protr-1.6.2	percent frequency of transition between strand structure and coil structure amino acids	numeric	R package	2020-08-03	https://cran.r-project.org/web/packages/protr/index.html	Xiao, N., Cao, D. S., Zhu, M. F., & Xu, Q. S. (2015). protr/ProtrWeb: R package and web server for generating various numerical representation schemes of protein sequences. Bioinformatics, 31(11), 1857-1859.
184	machine learning	proteomic	prop7_Tr1221	physicochemical properties	protr-1.6.2	percent frequency of transition between buried and exposed amino acids	numeric	R package	2020-08-03	https://cran.r-project.org/web/packages/protr/index.html	Xiao, N., Cao, D. S., Zhu, M. F., & Xu, Q. S. (2015). protr/ProtrWeb: R package and web server for generating various numerical representation schemes of protein sequences. Bioinformatics, 31(11), 1857-1859.
185	machine learning	proteomic	prop7_Tr1331	physicochemical properties	protr-1.6.2	percent frequency of transition between buried and intermediate solvent accessibility amino acids	numeric	R package	2020-08-03	https://cran.r-project.org/web/packages/protr/index.html	Xiao, N., Cao, D. S., Zhu, M. F., & Xu, Q. S. (2015). protr/ProtrWeb: R package and web server for generating various numerical representation schemes of protein sequences. Bioinformatics, 31(11), 1857-1859.
186	machine learning	proteomic	prop7_Tr2332	physicochemical properties	protr-1.6.2	percent frequency of transition between exposed and intermediate solvent accessibility amino acids	numeric	R package	2020-08-03	https://cran.r-project.org/web/packages/protr/index.html	Xiao, N., Cao, D. S., Zhu, M. F., & Xu, Q. S. (2015). protr/ProtrWeb: R package and web server for generating various numerical representation schemes of protein sequences. Bioinformatics, 31(11), 1857-1859.
187	machine learning	proteomic	max_parker_hydrophilicity	physicochemical properties	IEDB Antibody Epitope Prediction-3.0	maximum score of Parker hydrophilicity Prediction	numeric	command line tool	2020-05-28	https://downloads.iedb.org/tools/bcell/LATEST/IEDB_BCell-3.0.tar.gz	Parker, J. M. R., Guo, D., & Hodges, R. S. (1986). New hydrophilicity scale derived from high-performance liquid chromatography peptide retention data: correlation of predicted surface residues with antigenicity and X-ray-derived accessible sites. Biochemistry, 25(19), 5425-5432.
188	machine learning	proteomic	avg_parker_hydrophilicity	physicochemical properties	IEDB Antibody Epitope Prediction-3.0	mean score of Parker hydrophilicity Prediction	numeric	command line tool	2020-05-28	https://downloads.iedb.org/tools/bcell/LATEST/IEDB_BCell-3.0.tar.gz	Parker, J. M. R., Guo, D., & Hodges, R. S. (1986). New hydrophilicity scale derived from high-performance liquid chromatography peptide retention data: correlation of predicted surface residues with antigenicity and X-ray-derived accessible sites. Biochemistry, 25(19), 5425-5432.
189	machine learning	proteomic	min_parker_hydrophilicity	physicochemical properties	IEDB Antibody Epitope Prediction-3.0	minimum score of Parker hydrophilicity Prediction	numeric	command line tool	2020-05-28	https://downloads.iedb.org/tools/bcell/LATEST/IEDB_BCell-3.0.tar.gz	Parker, J. M. R., Guo, D., & Hodges, R. S. (1986). New hydrophilicity scale derived from high-performance liquid chromatography peptide retention data: correlation of predicted surface residues with antigenicity and X-ray-derived accessible sites. Biochemistry, 25(19), 5425-5432.
190	machine learning	proteomic	gpi_specificity	GPI-anchored proteins	PredGPI	specificity value of the GPI-anchor prediction	numeric	web server	2019-07-17	http://gpcr.biocomp.unibo.it/predgpi/pred.htm	Pierleoni, A., Martelli, P. L., & Casadio, R. (2008). PredGPI: a GPI-anchor predictor. BMC Bioinformatics, 9(1), 392.
191	machine learning	proteomic	sp_prob	signal cleavage	Signal-5.0	probability that the sequence contains secretory signal peptide	numeric	web server	2019-07-17	http://www.cbs.dtu.dk/services/SignalP/index.php	Armenteros, J. J. A., Tsirigos, K. D., S¬ønderby, C. K., Petersen, T. N., Winther, O., Brunak, S., ... & Nielsen, H. (2019). SignalP 5.0 improves signal peptide predictions using deep neural networks. Nature Biotechnology, 37(4), 420.
192	machine learning	proteomic	KmR	protein solubility	protein-sol abpred	percentage of K minus the percentage of R	numeric	command line tool	2020-01-02	https://github.com/maxhebditch/abpred	Hebditch, M., & Warwicker, J. (2019). Charge and hydrophobicity are key features in sequence-trained machine learning models for predicting the biophysical properties of clinical-stage antibodies. PeerJ, 7, e8199.
193	machine learning	proteomic	DmE	protein solubility	protein-sol abpred	percentage of D minus the percentage of E	numeric	command line tool	2020-01-02	https://github.com/maxhebditch/abpred	Hebditch, M., & Warwicker, J. (2019). Charge and hydrophobicity are key features in sequence-trained machine learning models for predicting the biophysical properties of clinical-stage antibodies. PeerJ, 7, e8199.
194	machine learning	proteomic	KpR	protein solubility	protein-sol abpred	percentage of K plus the percentage of R	numeric	command line tool	2020-01-02	https://github.com/maxhebditch/abpred	Hebditch, M., & Warwicker, J. (2019). Charge and hydrophobicity are key features in sequence-trained machine learning models for predicting the biophysical properties of clinical-stage antibodies. PeerJ, 7, e8199.
195	machine learning	proteomic	DpE	protein solubility	protein-sol abpred	percentage of D plus the percentage of E	numeric	command line tool	2020-01-02	https://github.com/maxhebditch/abpred	Hebditch, M., & Warwicker, J. (2019). Charge and hydrophobicity are key features in sequence-trained machine learning models for predicting the biophysical properties of clinical-stage antibodies. PeerJ, 7, e8199.
196	machine learning	proteomic	PmN	protein solubility	protein-sol abpred	percentage of positive charge amino acids minus the percentage of negative charge amino acids (K+R-D-E)	numeric	command line tool	2020-01-02	https://github.com/maxhebditch/abpred	Hebditch, M., & Warwicker, J. (2019). Charge and hydrophobicity are key features in sequence-trained machine learning models for predicting the biophysical properties of clinical-stage antibodies. PeerJ, 7, e8199.
197	machine learning	proteomic	PpN	protein solubility	protein-sol abpred	percentage of positive charge amino acids plus the percentage of negative charge amino acids (K+R+D+E)	numeric	command line tool	2020-01-02	https://github.com/maxhebditch/abpred	Hebditch, M., & Warwicker, J. (2019). Charge and hydrophobicity are key features in sequence-trained machine learning models for predicting the biophysical properties of clinical-stage antibodies. PeerJ, 7, e8199.
198	machine learning	proteomic	aro	protein solubility	protein-sol abpred	percentage of aromatic amino acids (F+W+Y)	numeric	command line tool	2020-01-02	https://github.com/maxhebditch/abpred	Hebditch, M., & Warwicker, J. (2019). Charge and hydrophobicity are key features in sequence-trained machine learning models for predicting the biophysical properties of clinical-stage antibodies. PeerJ, 7, e8199.
199	machine learning	proteomic	folding_propensity	protein solubility	protein-sol abpred	folding propensity of the sequence	numeric	command line tool	2020-01-02	https://github.com/maxhebditch/abpred	Hebditch, M., & Warwicker, J. (2019). Charge and hydrophobicity are key features in sequence-trained machine learning models for predicting the biophysical properties of clinical-stage antibodies. PeerJ, 7, e8199.
200	machine learning	proteomic	disorder_propensity	protein solubility	protein-sol abpred	disorder propensity of the sequence	numeric	command line tool	2020-01-02	https://github.com/maxhebditch/abpred	Hebditch, M., & Warwicker, J. (2019). Charge and hydrophobicity are key features in sequence-trained machine learning models for predicting the biophysical properties of clinical-stage antibodies. PeerJ, 7, e8199.
201	machine learning	proteomic	beta_propensity	protein solubility	protein-sol abpred	beta-strand propensity of the sequence	numeric	command line tool	2020-01-02	https://github.com/maxhebditch/abpred	Hebditch, M., & Warwicker, J. (2019). Charge and hydrophobicity are key features in sequence-trained machine learning models for predicting the biophysical properties of clinical-stage antibodies. PeerJ, 7, e8199.
202	machine learning	proteomic	kyte_doolittle_hydropathy	protein solubility	protein-sol abpred	Kyte and Doolittle hydropathy of the sequence	numeric	command line tool	2020-01-02	https://github.com/maxhebditch/abpred	Hebditch, M., & Warwicker, J. (2019). Charge and hydrophobicity are key features in sequence-trained machine learning models for predicting the biophysical properties of clinical-stage antibodies. PeerJ, 7, e8199.
203	machine learning	proteomic	number_n_linked_glyco_sites	glycosylation sites	GlycoEP	number of N-linked glycosylation sites predicted	integer	command line tool	2019-12-05	https://webs.iiitd.edu.in/gpsrdocker/	Chauhan, J. S., Rao, A., & Raghava, G. P. (2013). In silico platform for prediction of N-, O-and C-glycosites in eukaryotic protein sequences. PloS one, 8(6), e67008.
204	machine learning	proteomic	out_number_n_linked_glyco_sites	glycosylation sites	GlycoEP + TMHMM2.0	number of N-linked glycosylation sites of outside regions	integer	command line tool	2019-12-05	https://webs.iiitd.edu.in/gpsrdocker/	Chauhan, J. S., Rao, A., & Raghava, G. P. (2013). In silico platform for prediction of N-, O-and C-glycosites in eukaryotic protein sequences. PloS one, 8(6), e67008.
205	machine learning	proteomic	tmh_number_n_linked_glyco_sites	glycosylation sites	GlycoEP + TMHMM2.0	number of N-linked glycosylation sites of transmembrane regions	integer	command line tool	2019-12-05	https://webs.iiitd.edu.in/gpsrdocker/	Chauhan, J. S., Rao, A., & Raghava, G. P. (2013). In silico platform for prediction of N-, O-and C-glycosites in eukaryotic protein sequences. PloS one, 8(6), e67008.
206	machine learning	proteomic	in_number_n_linked_glyco_sites	glycosylation sites	GlycoEP + TMHMM2.0	number of N-linked glycosylation sites of inside regions	integer	command line tool	2019-12-05	https://webs.iiitd.edu.in/gpsrdocker/	Chauhan, J. S., Rao, A., & Raghava, G. P. (2013). In silico platform for prediction of N-, O-and C-glycosites in eukaryotic protein sequences. PloS one, 8(6), e67008.
207	machine learning	proteomic	max_score_n_linked_glyco_sites	glycosylation sites	GlycoEP	maximum score of N-linked glycosylation sites predicted	numeric	command line tool	2019-12-05	https://webs.iiitd.edu.in/gpsrdocker/	Chauhan, J. S., Rao, A., & Raghava, G. P. (2013). In silico platform for prediction of N-, O-and C-glycosites in eukaryotic protein sequences. PloS one, 8(6), e67008.
208	machine learning	proteomic	avg_score_n_linked_glyco_sites	glycosylation sites	GlycoEP	mean score of N-linked glycosylation sites predicted	numeric	command line tool	2019-12-05	https://webs.iiitd.edu.in/gpsrdocker/	Chauhan, J. S., Rao, A., & Raghava, G. P. (2013). In silico platform for prediction of N-, O-and C-glycosites in eukaryotic protein sequences. PloS one, 8(6), e67008.
209	machine learning	proteomic	min_score_n_linked_glyco_sites	glycosylation sites	GlycoEP	minimum score of N-linked glycosylation sites predicted	numeric	command line tool	2019-12-05	https://webs.iiitd.edu.in/gpsrdocker/	Chauhan, J. S., Rao, A., & Raghava, G. P. (2013). In silico platform for prediction of N-, O-and C-glycosites in eukaryotic protein sequences. PloS one, 8(6), e67008.
210	machine learning	proteomic	out_max_score_n_linked_glyco_sites	glycosylation sites	GlycoEP + TMHMM2.0	maximum score of N-linked glycosylation sites of outside regions	numeric	command line tool	2019-12-05	https://webs.iiitd.edu.in/gpsrdocker/	Chauhan, J. S., Rao, A., & Raghava, G. P. (2013). In silico platform for prediction of N-, O-and C-glycosites in eukaryotic protein sequences. PloS one, 8(6), e67008.
211	machine learning	proteomic	out_avg_score_n_linked_glyco_sites	glycosylation sites	GlycoEP + TMHMM2.0	mean score of N-linked glycosylation sites of outside regions	numeric	command line tool	2019-12-05	https://webs.iiitd.edu.in/gpsrdocker/	Chauhan, J. S., Rao, A., & Raghava, G. P. (2013). In silico platform for prediction of N-, O-and C-glycosites in eukaryotic protein sequences. PloS one, 8(6), e67008.
212	machine learning	proteomic	out_min_score_n_linked_glyco_sites	glycosylation sites	GlycoEP + TMHMM2.0	minimum score of N-linked glycosylation sites of outside regions	numeric	command line tool	2019-12-05	https://webs.iiitd.edu.in/gpsrdocker/	Chauhan, J. S., Rao, A., & Raghava, G. P. (2013). In silico platform for prediction of N-, O-and C-glycosites in eukaryotic protein sequences. PloS one, 8(6), e67008.
213	machine learning	proteomic	tmh_max_score_n_linked_glyco_sites	glycosylation sites	GlycoEP + TMHMM2.0	maximum score of N-linked glycosylation sites of transmembrane regions	numeric	command line tool	2019-12-05	https://webs.iiitd.edu.in/gpsrdocker/	Chauhan, J. S., Rao, A., & Raghava, G. P. (2013). In silico platform for prediction of N-, O-and C-glycosites in eukaryotic protein sequences. PloS one, 8(6), e67008.
214	machine learning	proteomic	tmh_avg_score_n_linked_glyco_sites	glycosylation sites	GlycoEP + TMHMM2.0	mean score of N-linked glycosylation sites of transmembrane regions	numeric	command line tool	2019-12-05	https://webs.iiitd.edu.in/gpsrdocker/	Chauhan, J. S., Rao, A., & Raghava, G. P. (2013). In silico platform for prediction of N-, O-and C-glycosites in eukaryotic protein sequences. PloS one, 8(6), e67008.
215	machine learning	proteomic	tmh_min_score_n_linked_glyco_sites	glycosylation sites	GlycoEP + TMHMM2.0	minimum score of N-linked glycosylation sites of transmembrane regions	numeric	command line tool	2019-12-05	https://webs.iiitd.edu.in/gpsrdocker/	Chauhan, J. S., Rao, A., & Raghava, G. P. (2013). In silico platform for prediction of N-, O-and C-glycosites in eukaryotic protein sequences. PloS one, 8(6), e67008.
216	machine learning	proteomic	in_max_score_n_linked_glyco_sites	glycosylation sites	GlycoEP + TMHMM2.0	maximum score of N-linked glycosylation sites of inside regions	numeric	command line tool	2019-12-05	https://webs.iiitd.edu.in/gpsrdocker/	Chauhan, J. S., Rao, A., & Raghava, G. P. (2013). In silico platform for prediction of N-, O-and C-glycosites in eukaryotic protein sequences. PloS one, 8(6), e67008.
217	machine learning	proteomic	in_avg_score_n_linked_glyco_sites	glycosylation sites	GlycoEP + TMHMM2.0	mean score of N-linked glycosylation sites of inside regions	numeric	command line tool	2019-12-05	https://webs.iiitd.edu.in/gpsrdocker/	Chauhan, J. S., Rao, A., & Raghava, G. P. (2013). In silico platform for prediction of N-, O-and C-glycosites in eukaryotic protein sequences. PloS one, 8(6), e67008.
218	machine learning	proteomic	in_min_score_n_linked_glyco_sites	glycosylation sites	GlycoEP + TMHMM2.0	minimum score of N-linked glycosylation sites of inside regions	numeric	command line tool	2019-12-05	https://webs.iiitd.edu.in/gpsrdocker/	Chauhan, J. S., Rao, A., & Raghava, G. P. (2013). In silico platform for prediction of N-, O-and C-glycosites in eukaryotic protein sequences. PloS one, 8(6), e67008.
219	machine learning	proteomic	number_o_linked_glyco_sites	glycosylation sites	GlycoEP	number of O-linked glycosylation sites predicted	integer	command line tool	2019-12-05	https://webs.iiitd.edu.in/gpsrdocker/	Chauhan, J. S., Rao, A., & Raghava, G. P. (2013). In silico platform for prediction of N-, O-and C-glycosites in eukaryotic protein sequences. PloS one, 8(6), e67008.
220	machine learning	proteomic	out_number_o_linked_glyco_sites	glycosylation sites	GlycoEP + TMHMM2.0	number of O-linked glycosylation sites of outside regions	integer	command line tool	2019-12-05	https://webs.iiitd.edu.in/gpsrdocker/	Chauhan, J. S., Rao, A., & Raghava, G. P. (2013). In silico platform for prediction of N-, O-and C-glycosites in eukaryotic protein sequences. PloS one, 8(6), e67008.
221	machine learning	proteomic	tmh_number_o_linked_glyco_sites	glycosylation sites	GlycoEP + TMHMM2.0	number of O-linked glycosylation sites of transmembrane regions	integer	command line tool	2019-12-05	https://webs.iiitd.edu.in/gpsrdocker/	Chauhan, J. S., Rao, A., & Raghava, G. P. (2013). In silico platform for prediction of N-, O-and C-glycosites in eukaryotic protein sequences. PloS one, 8(6), e67008.
222	machine learning	proteomic	in_number_o_linked_glyco_sites	glycosylation sites	GlycoEP + TMHMM2.0	number of O-linked glycosylation sites of inside regions	integer	command line tool	2019-12-05	https://webs.iiitd.edu.in/gpsrdocker/	Chauhan, J. S., Rao, A., & Raghava, G. P. (2013). In silico platform for prediction of N-, O-and C-glycosites in eukaryotic protein sequences. PloS one, 8(6), e67008.
223	machine learning	proteomic	max_score_o_linked_glyco_sites	glycosylation sites	GlycoEP	maximum score of O-linked glycosylation sites predicted	numeric	command line tool	2019-12-05	https://webs.iiitd.edu.in/gpsrdocker/	Chauhan, J. S., Rao, A., & Raghava, G. P. (2013). In silico platform for prediction of N-, O-and C-glycosites in eukaryotic protein sequences. PloS one, 8(6), e67008.
224	machine learning	proteomic	avg_score_o_linked_glyco_sites	glycosylation sites	GlycoEP	mean score of O-linked glycosylation sites predicted	numeric	command line tool	2019-12-05	https://webs.iiitd.edu.in/gpsrdocker/	Chauhan, J. S., Rao, A., & Raghava, G. P. (2013). In silico platform for prediction of N-, O-and C-glycosites in eukaryotic protein sequences. PloS one, 8(6), e67008.
225	machine learning	proteomic	min_score_o_linked_glyco_sites	glycosylation sites	GlycoEP	minimum score of O-linked glycosylation sites predicted	numeric	command line tool	2019-12-05	https://webs.iiitd.edu.in/gpsrdocker/	Chauhan, J. S., Rao, A., & Raghava, G. P. (2013). In silico platform for prediction of N-, O-and C-glycosites in eukaryotic protein sequences. PloS one, 8(6), e67008.
226	machine learning	proteomic	out_max_score_o_linked_glyco_sites	glycosylation sites	GlycoEP + TMHMM2.0	maximum score of O-linked glycosylation sites of outside regions	numeric	command line tool	2019-12-05	https://webs.iiitd.edu.in/gpsrdocker/	Chauhan, J. S., Rao, A., & Raghava, G. P. (2013). In silico platform for prediction of N-, O-and C-glycosites in eukaryotic protein sequences. PloS one, 8(6), e67008.
227	machine learning	proteomic	out_avg_score_o_linked_glyco_sites	glycosylation sites	GlycoEP + TMHMM2.0	mean score of O-linked glycosylation sites of outside regions	numeric	command line tool	2019-12-05	https://webs.iiitd.edu.in/gpsrdocker/	Chauhan, J. S., Rao, A., & Raghava, G. P. (2013). In silico platform for prediction of N-, O-and C-glycosites in eukaryotic protein sequences. PloS one, 8(6), e67008.
228	machine learning	proteomic	out_min_score_o_linked_glyco_sites	glycosylation sites	GlycoEP + TMHMM2.0	minimum score of O-linked glycosylation sites of outside regions	numeric	command line tool	2019-12-05	https://webs.iiitd.edu.in/gpsrdocker/	Chauhan, J. S., Rao, A., & Raghava, G. P. (2013). In silico platform for prediction of N-, O-and C-glycosites in eukaryotic protein sequences. PloS one, 8(6), e67008.
229	machine learning	proteomic	tmh_max_score_o_linked_glyco_sites	glycosylation sites	GlycoEP + TMHMM2.0	maximum score of O-linked glycosylation sites of transmembrane regions	numeric	command line tool	2019-12-05	https://webs.iiitd.edu.in/gpsrdocker/	Chauhan, J. S., Rao, A., & Raghava, G. P. (2013). In silico platform for prediction of N-, O-and C-glycosites in eukaryotic protein sequences. PloS one, 8(6), e67008.
230	machine learning	proteomic	tmh_avg_score_o_linked_glyco_sites	glycosylation sites	GlycoEP + TMHMM2.0	mean score of O-linked glycosylation sites of transmembrane regions	numeric	command line tool	2019-12-05	https://webs.iiitd.edu.in/gpsrdocker/	Chauhan, J. S., Rao, A., & Raghava, G. P. (2013). In silico platform for prediction of N-, O-and C-glycosites in eukaryotic protein sequences. PloS one, 8(6), e67008.
231	machine learning	proteomic	tmh_min_score_o_linked_glyco_sites	glycosylation sites	GlycoEP + TMHMM2.0	minimum score of O-linked glycosylation sites of transmembrane regions	numeric	command line tool	2019-12-05	https://webs.iiitd.edu.in/gpsrdocker/	Chauhan, J. S., Rao, A., & Raghava, G. P. (2013). In silico platform for prediction of N-, O-and C-glycosites in eukaryotic protein sequences. PloS one, 8(6), e67008.
232	machine learning	proteomic	in_max_score_o_linked_glyco_sites	glycosylation sites	GlycoEP + TMHMM2.0	maximum score of O-linked glycosylation sites of inside regions	numeric	command line tool	2019-12-05	https://webs.iiitd.edu.in/gpsrdocker/	Chauhan, J. S., Rao, A., & Raghava, G. P. (2013). In silico platform for prediction of N-, O-and C-glycosites in eukaryotic protein sequences. PloS one, 8(6), e67008.
233	machine learning	proteomic	in_avg_score_o_linked_glyco_sites	glycosylation sites	GlycoEP + TMHMM2.0	mean score of O-linked glycosylation sites of inside regions	numeric	command line tool	2019-12-05	https://webs.iiitd.edu.in/gpsrdocker/	Chauhan, J. S., Rao, A., & Raghava, G. P. (2013). In silico platform for prediction of N-, O-and C-glycosites in eukaryotic protein sequences. PloS one, 8(6), e67008.
234	machine learning	proteomic	in_min_score_o_linked_glyco_sites	glycosylation sites	GlycoEP + TMHMM2.0	minimum score of O-linked glycosylation sites of inside regions	numeric	command line tool	2019-12-05	https://webs.iiitd.edu.in/gpsrdocker/	Chauhan, J. S., Rao, A., & Raghava, G. P. (2013). In silico platform for prediction of N-, O-and C-glycosites in eukaryotic protein sequences. PloS one, 8(6), e67008.
235	machine learning	proteomic	identity	similarity to human proteins	blastp-2.8.1+	the extent to which two amino acid sequences have the same residues at the same positions in an alignment	numeric	command line tool	2020-07-08	https://ftp.ncbi.nlm.nih.gov/blast/executables/blast+/2.8.1/	Camacho, C., Coulouris, G., Avagyan, V., Ma, N., Papadopoulos, J., Bealer, K., & Madden, T. L. (2009). BLAST+: architecture and applications. BMC bioinformatics, 10(1), 421.
236	machine learning	proteomic	evalue	similarity to human proteins	blastp-2.8.1+	the Expectation value represents the number of different alignments with scores equivalent to or better than S that is expected to occur in a database search by chance	numeric	command line tool	2020-07-08	https://ftp.ncbi.nlm.nih.gov/blast/executables/blast+/2.8.1/	Camacho, C., Coulouris, G., Avagyan, V., Ma, N., Papadopoulos, J., Bealer, K., & Madden, T. L. (2009). BLAST+: architecture and applications. BMC bioinformatics, 10(1), 421.
237	machine learning	proteomic	bit_score	similarity to human proteins	blastp-2.8.1+	the bit score, S', is derived from the raw alignment score, S, taking the statistical properties of the scoring system into account	numeric	command line tool	2020-07-08	https://ftp.ncbi.nlm.nih.gov/blast/executables/blast+/2.8.1/	Camacho, C., Coulouris, G., Avagyan, V., Ma, N., Papadopoulos, J., Bealer, K., & Madden, T. L. (2009). BLAST+: architecture and applications. BMC bioinformatics, 10(1), 421.
238	machine learning	structural	n_tmhs	transmembrane helices	TMHMM2.0	number of predicted transmembrane helices	integer	web server	2019-07-17	http://www.cbs.dtu.dk/services/TMHMM/	Sonnhammer, E. L., Von Heijne, G., & Krogh, A. (1998, July). A hidden Markov model for predicting transmembrane helices in protein sequences. In ISMB (Vol. 6, pp. 175-182).
239	machine learning	structural	exp_aa	transmembrane helices	TMHMM2.0	expected number of amino acids in transmembrane helices	numeric	web server	2019-07-17	http://www.cbs.dtu.dk/services/TMHMM/	Sonnhammer, E. L., Von Heijne, G., & Krogh, A. (1998, July). A hidden Markov model for predicting transmembrane helices in protein sequences. In ISMB (Vol. 6, pp. 175-182).
240	machine learning	structural	first60	transmembrane helices	TMHMM2.0	expected number of amino acids in transmembrane helices in the first 60 amino acids (when larger than 10, could contain N-term signal sequence)	numeric	web server	2019-07-17	http://www.cbs.dtu.dk/services/TMHMM/	Sonnhammer, E. L., Von Heijne, G., & Krogh, A. (1998, July). A hidden Markov model for predicting transmembrane helices in protein sequences. In ISMB (Vol. 6, pp. 175-182).
241	machine learning	structural	n_in_probability	transmembrane helices	TMHMM2.0	probability that the N-term is on the cytoplasmic side of membrane	numeric	web server	2019-07-17	http://www.cbs.dtu.dk/services/TMHMM/	Sonnhammer, E. L., Von Heijne, G., & Krogh, A. (1998, July). A hidden Markov model for predicting transmembrane helices in protein sequences. In ISMB (Vol. 6, pp. 175-182).
242	machine learning	structural	proportion_inside	transmembrane helices	TMHMM2.0	proportion of cytoplasmic peptide regions in the sequence	numeric	web server	2019-07-17	http://www.cbs.dtu.dk/services/TMHMM/	Sonnhammer, E. L., Von Heijne, G., & Krogh, A. (1998, July). A hidden Markov model for predicting transmembrane helices in protein sequences. In ISMB (Vol. 6, pp. 175-182).
243	machine learning	structural	proportion_tmhelix	transmembrane helices	TMHMM2.0	proportion of transmembrane helices in the sequence	numeric	web server	2019-07-17	http://www.cbs.dtu.dk/services/TMHMM/	Sonnhammer, E. L., Von Heijne, G., & Krogh, A. (1998, July). A hidden Markov model for predicting transmembrane helices in protein sequences. In ISMB (Vol. 6, pp. 175-182).
244	machine learning	structural	proportion_outside	transmembrane helices	TMHMM2.0	proportion of non-cytoplasmic peptide regions in the sequence	numeric	web server	2019-07-17	http://www.cbs.dtu.dk/services/TMHMM/	Sonnhammer, E. L., Von Heijne, G., & Krogh, A. (1998, July). A hidden Markov model for predicting transmembrane helices in protein sequences. In ISMB (Vol. 6, pp. 175-182).
245	machine learning	structural	overall_complexity	sequence complexity	SEG	overall complexity of the sequence	numeric	command line tool	2019-07-26	ftp://ftp.ncbi.nlm.nih.gov/pub/seg/seg/	Wootton, J. C., & Federhen, S. (1996). [33] Analysis of compositionally biased regions in sequence databases. In Methods in Enzymology (Vol. 266, pp. 554-571). Academic Press.
246	machine learning	structural	n_low_complexity	sequence complexity	SEG	number of low complexity regions in the sequence	integer	command line tool	2019-07-26	ftp://ftp.ncbi.nlm.nih.gov/pub/seg/seg/	Wootton, J. C., & Federhen, S. (1996). [33] Analysis of compositionally biased regions in sequence databases. In Methods in Enzymology (Vol. 266, pp. 554-571). Academic Press.
247	machine learning	structural	length_low_complexity	sequence complexity	SEG	total length of the low complexity regions	integer	command line tool	2019-07-26	ftp://ftp.ncbi.nlm.nih.gov/pub/seg/seg/	Wootton, J. C., & Federhen, S. (1996). [33] Analysis of compositionally biased regions in sequence databases. In Methods in Enzymology (Vol. 266, pp. 554-571). Academic Press.
248	machine learning	structural	proportion_low_complexity	sequence complexity	SEG	proportion of the low complexity regions in the sequence	numeric	command line tool	2019-07-26	ftp://ftp.ncbi.nlm.nih.gov/pub/seg/seg/	Wootton, J. C., & Federhen, S. (1996). [33] Analysis of compositionally biased regions in sequence databases. In Methods in Enzymology (Vol. 266, pp. 554-571). Academic Press.
249	machine learning	structural	out_overall_complexity	sequence complexity	SEG + TMHMM2.0	overall complexity of outside subsequences	numeric	command line tool	2019-09-13	ftp://ftp.ncbi.nlm.nih.gov/pub/seg/seg/	Wootton, J. C., & Federhen, S. (1996). [33] Analysis of compositionally biased regions in sequence databases. In Methods in Enzymology (Vol. 266, pp. 554-571). Academic Press.
250	machine learning	structural	out_length_low_complexity	sequence complexity	SEG + TMHMM2.0	total length of the low complexity regions of outside subsequences	integer	command line tool	2019-09-13	ftp://ftp.ncbi.nlm.nih.gov/pub/seg/seg/	Wootton, J. C., & Federhen, S. (1996). [33] Analysis of compositionally biased regions in sequence databases. In Methods in Enzymology (Vol. 266, pp. 554-571). Academic Press.
251	machine learning	structural	out_proportion_low_complexity	sequence complexity	SEG + TMHMM2.0	proportion of the low complexity regions of outside subsequences	numeric	command line tool	2019-09-13	ftp://ftp.ncbi.nlm.nih.gov/pub/seg/seg/	Wootton, J. C., & Federhen, S. (1996). [33] Analysis of compositionally biased regions in sequence databases. In Methods in Enzymology (Vol. 266, pp. 554-571). Academic Press.
252	machine learning	structural	tmh_overall_complexity	sequence complexity	SEG + TMHMM2.0	overall complexity of transmembrane subsequences	numeric	command line tool	2019-09-13	ftp://ftp.ncbi.nlm.nih.gov/pub/seg/seg/	Wootton, J. C., & Federhen, S. (1996). [33] Analysis of compositionally biased regions in sequence databases. In Methods in Enzymology (Vol. 266, pp. 554-571). Academic Press.
253	machine learning	structural	tmh_length_low_complexity	sequence complexity	SEG + TMHMM2.0	total length of the low complexity regions of transmembrane subsequences	integer	command line tool	2019-09-13	ftp://ftp.ncbi.nlm.nih.gov/pub/seg/seg/	Wootton, J. C., & Federhen, S. (1996). [33] Analysis of compositionally biased regions in sequence databases. In Methods in Enzymology (Vol. 266, pp. 554-571). Academic Press.
254	machine learning	structural	tmh_proportion_low_complexity	sequence complexity	SEG + TMHMM2.0	proportion of the low complexity regions of transmembrane subsequences	numeric	command line tool	2019-09-13	ftp://ftp.ncbi.nlm.nih.gov/pub/seg/seg/	Wootton, J. C., & Federhen, S. (1996). [33] Analysis of compositionally biased regions in sequence databases. In Methods in Enzymology (Vol. 266, pp. 554-571). Academic Press.
255	machine learning	structural	in_overall_complexity	sequence complexity	SEG + TMHMM2.0	overall complexity of inside subsequences	numeric	command line tool	2019-09-13	ftp://ftp.ncbi.nlm.nih.gov/pub/seg/seg/	Wootton, J. C., & Federhen, S. (1996). [33] Analysis of compositionally biased regions in sequence databases. In Methods in Enzymology (Vol. 266, pp. 554-571). Academic Press.
256	machine learning	structural	in_length_low_complexity	sequence complexity	SEG + TMHMM2.0	total length of the low complexity regions of inside subsequences	integer	command line tool	2019-09-13	ftp://ftp.ncbi.nlm.nih.gov/pub/seg/seg/	Wootton, J. C., & Federhen, S. (1996). [33] Analysis of compositionally biased regions in sequence databases. In Methods in Enzymology (Vol. 266, pp. 554-571). Academic Press.
257	machine learning	structural	in_proportion_low_complexity	sequence complexity	SEG + TMHMM2.0	proportion of the low complexity regions of inside subsequences	numeric	command line tool	2019-09-13	ftp://ftp.ncbi.nlm.nih.gov/pub/seg/seg/	Wootton, J. C., & Federhen, S. (1996). [33] Analysis of compositionally biased regions in sequence databases. In Methods in Enzymology (Vol. 266, pp. 554-571). Academic Press.
258	machine learning	structural	max_chou_fasman_beta_turn	beta turn	IEDB Antibody Epitope Prediction-3.0	maximum score of Chou and Fasman beta turn prediction	numeric	command line tool	2020-05-28	https://downloads.iedb.org/tools/bcell/LATEST/IEDB_BCell-3.0.tar.gz	Chou, P. Y., & Fasman, G. D. (1978). Prediction of the secondary structure of proteins from their amino acid sequence. Adv Enzymol 47: 45√ê148.
259	machine learning	structural	avg_chou_fasman_beta_turn	beta turn	IEDB Antibody Epitope Prediction-3.0	mean score of Chou and Fasman beta turn prediction	numeric	command line tool	2020-05-28	https://downloads.iedb.org/tools/bcell/LATEST/IEDB_BCell-3.0.tar.gz	Chou, P. Y., & Fasman, G. D. (1978). Prediction of the secondary structure of proteins from their amino acid sequence. Adv Enzymol 47: 45√ê148.
260	machine learning	structural	min_chou_fasman_beta_turn	beta turn	IEDB Antibody Epitope Prediction-3.0	minimum score of Chou and Fasman beta turn prediction	numeric	command line tool	2020-05-28	https://downloads.iedb.org/tools/bcell/LATEST/IEDB_BCell-3.0.tar.gz	Chou, P. Y., & Fasman, G. D. (1978). Prediction of the secondary structure of proteins from their amino acid sequence. Adv Enzymol 47: 45√ê148.
261	machine learning	structural	max_emini_surface_accessibility	surface accessibility	IEDB Antibody Epitope Prediction-3.0	maximum score of Emini surface accessibility	numeric	command line tool	2020-05-28	https://downloads.iedb.org/tools/bcell/LATEST/IEDB_BCell-3.0.tar.gz	Emini, E. A., Hughes, J. V., Perlow, D., & Boger, J. (1985). Induction of hepatitis A virus-neutralizing antibody by a virus-specific synthetic peptide. Journal of virology, 55(3), 836-839.
262	machine learning	structural	min_emini_surface_accessibility	surface accessibility	IEDB Antibody Epitope Prediction-3.0	minimum score of Emini surface accessibility	numeric	command line tool	2020-05-28	https://downloads.iedb.org/tools/bcell/LATEST/IEDB_BCell-3.0.tar.gz	Emini, E. A., Hughes, J. V., Perlow, D., & Boger, J. (1985). Induction of hepatitis A virus-neutralizing antibody by a virus-specific synthetic peptide. Journal of virology, 55(3), 836-839.
263	machine learning	structural	max_karplus_schulz_flexibility	flexibility	IEDB Antibody Epitope Prediction-3.0	maximum score of Karplus and Schulz flexibility	numeric	command line tool	2020-05-28	https://downloads.iedb.org/tools/bcell/LATEST/IEDB_BCell-3.0.tar.gz	Karplus, P. A., & Schulz, G. E. (1985). Prediction of chain flexibility in proteins. Naturwissenschafren, 72(4), 212-213.
264	machine learning	structural	avg_karplus_schulz_flexibility	flexibility	IEDB Antibody Epitope Prediction-3.0	mean score of Karplus and Schulz flexibility	numeric	command line tool	2020-05-28	https://downloads.iedb.org/tools/bcell/LATEST/IEDB_BCell-3.0.tar.gz	Karplus, P. A., & Schulz, G. E. (1985). Prediction of chain flexibility in proteins. Naturwissenschafren, 72(4), 212-213.
265	machine learning	structural	min_karplus_schulz_flexibility	flexibility	IEDB Antibody Epitope Prediction-3.0	minimum score of Karplus and Schulz flexibility	numeric	command line tool	2020-05-28	https://downloads.iedb.org/tools/bcell/LATEST/IEDB_BCell-3.0.tar.gz	Karplus, P. A., & Schulz, G. E. (1985). Prediction of chain flexibility in proteins. Naturwissenschafren, 72(4), 212-213.
266	machine learning	genomic	total_snps	SNPs	NGS SNPs	total number of SNPs	integer	direct download	2020-12-24	https://plasmodb.org/plasmo/app/search/transcript/GenesByNgsSnps	Aurrecoechea, C., Brestelli, J., Brunk, B. P., Dommer, J., Fischer, S., Gajria, B., ... & Heiges, M. (2009). PlasmoDB: a functional genomic database for malaria parasites. Nucleic acids research, 37(suppl_1), D539-D543.
267	machine learning	genomic	nonsynonymous_snps	SNPs	NGS SNPs	number of nonsynonymous SNPs	integer	direct download	2020-12-24	https://plasmodb.org/plasmo/app/search/transcript/GenesByNgsSnps	Aurrecoechea, C., Brestelli, J., Brunk, B. P., Dommer, J., Fischer, S., Gajria, B., ... & Heiges, M. (2009). PlasmoDB: a functional genomic database for malaria parasites. Nucleic acids research, 37(suppl_1), D539-D543.
268	machine learning	genomic	synonymous_snps	SNPs	NGS SNPs	number of synonymous SNPs	integer	direct download	2020-12-24	https://plasmodb.org/plasmo/app/search/transcript/GenesByNgsSnps	Aurrecoechea, C., Brestelli, J., Brunk, B. P., Dommer, J., Fischer, S., Gajria, B., ... & Heiges, M. (2009). PlasmoDB: a functional genomic database for malaria parasites. Nucleic acids research, 37(suppl_1), D539-D543.
269	machine learning	genomic	nonsense_snps	SNPs	NGS SNPs	number of nonsense SNPs	integer	direct download	2020-12-24	https://plasmodb.org/plasmo/app/search/transcript/GenesByNgsSnps	Aurrecoechea, C., Brestelli, J., Brunk, B. P., Dommer, J., Fischer, S., Gajria, B., ... & Heiges, M. (2009). PlasmoDB: a functional genomic database for malaria parasites. Nucleic acids research, 37(suppl_1), D539-D543.
270	machine learning	genomic	non_coding_snps	SNPs	NGS SNPs	number of non-coding SNPs	integer	direct download	2020-12-24	https://plasmodb.org/plasmo/app/search/transcript/GenesByNgsSnps	Aurrecoechea, C., Brestelli, J., Brunk, B. P., Dommer, J., Fischer, S., Gajria, B., ... & Heiges, M. (2009). PlasmoDB: a functional genomic database for malaria parasites. Nucleic acids research, 37(suppl_1), D539-D543.
271	machine learning	genomic	nonsyn_syn_snp_ratio	SNPs	NGS SNPs	ratio of nonsynonymous SNPs over synonymous SNPs	numeric	direct download	2020-12-24	https://plasmodb.org/plasmo/app/search/transcript/GenesByNgsSnps	Aurrecoechea, C., Brestelli, J., Brunk, B. P., Dommer, J., Fischer, S., Gajria, B., ... & Heiges, M. (2009). PlasmoDB: a functional genomic database for malaria parasites. Nucleic acids research, 37(suppl_1), D539-D543.
272	machine learning	genomic	snps_per_kb_cds	SNPs	NGS SNPs	number of SNPs per kilobase of coding sequence	numeric	direct download	2020-12-24	https://plasmodb.org/plasmo/app/search/transcript/GenesByNgsSnps	Aurrecoechea, C., Brestelli, J., Brunk, B. P., Dommer, J., Fischer, S., Gajria, B., ... & Heiges, M. (2009). PlasmoDB: a functional genomic database for malaria parasites. Nucleic acids research, 37(suppl_1), D539-D543.
273	enrichment analysis	functional	biological_process	GO terms	Gene Ontology	biological process GO terms	factor	direct download	2020-06-18	https://plasmodb.org/common/downloads/release-43/Pfalciparum3D7/gaf/PlasmoDB-43_Pfalciparum3D7_GO.gaf	Aurrecoechea, C., Brestelli, J., Brunk, B. P., Dommer, J., Fischer, S., Gajria, B., ... & Heiges, M. (2009). PlasmoDB: a functional genomic database for malaria parasites. Nucleic acids research, 37(suppl_1), D539-D543.
274	enrichment analysis	functional	molecular_function	GO terms	Gene Ontology	molecular function GO terms	factor	direct download	2020-06-18	https://plasmodb.org/common/downloads/release-43/Pfalciparum3D7/gaf/PlasmoDB-43_Pfalciparum3D7_GO.gaf	Aurrecoechea, C., Brestelli, J., Brunk, B. P., Dommer, J., Fischer, S., Gajria, B., ... & Heiges, M. (2009). PlasmoDB: a functional genomic database for malaria parasites. Nucleic acids research, 37(suppl_1), D539-D543.
275	enrichment analysis	functional	cellular_component	GO terms	Gene Ontology	cellular component GO terms	factor	direct download	2020-06-18	https://plasmodb.org/common/downloads/release-43/Pfalciparum3D7/gaf/PlasmoDB-43_Pfalciparum3D7_GO.gaf	Aurrecoechea, C., Brestelli, J., Brunk, B. P., Dommer, J., Fischer, S., Gajria, B., ... & Heiges, M. (2009). PlasmoDB: a functional genomic database for malaria parasites. Nucleic acids research, 37(suppl_1), D539-D543.
276	filtering	genomic	gene_identification	essential genes	saturation-level mutagenesis	either Mutable in CDS or Non - Mutable in CDS; the phenotyping is resulting from a competitive in vitro growth screen	factor	direct download	2020-01-02	https://science.sciencemag.org/highwire/filestream/709675/field_highwire_adjunct_files/5/aap7847_Zhang_SM_Table-S5.xlsx	Zhang, M., Wang, C., Otto, T. D., Oberstaller, J., Liao, X., Adapa, S. R., ... & Brown, J. (2018). Uncovering the essential genes of the human malaria parasite Plasmodium falciparum by saturation mutagenesis. Science, 360(6388), eaap7847.
277	filtering	genomic	mis	essential genes	saturation-level mutagenesis	mutagenesis index score, measure of gene dispensability; the higher the MIS, the higher the possibility of dispensability	numeric	direct download	2020-01-02	https://science.sciencemag.org/highwire/filestream/709675/field_highwire_adjunct_files/5/aap7847_Zhang_SM_Table-S5.xlsx	Zhang, M., Wang, C., Otto, T. D., Oberstaller, J., Liao, X., Adapa, S. R., ... & Brown, J. (2018). Uncovering the essential genes of the human malaria parasite Plasmodium falciparum by saturation mutagenesis. Science, 360(6388), eaap7847.
278	filtering	genomic	mfs	essential genes	saturation-level mutagenesis	mutagenesis fitness score, proxy for mutant growth fitness; the MFS is usually high for mutable genes, and low for essential nonmutable genes	numeric	direct download	2020-01-02	https://science.sciencemag.org/highwire/filestream/709675/field_highwire_adjunct_files/5/aap7847_Zhang_SM_Table-S5.xlsx	Zhang, M., Wang, C., Otto, T. D., Oberstaller, J., Liao, X., Adapa, S. R., ... & Brown, J. (2018). Uncovering the essential genes of the human malaria parasite Plasmodium falciparum by saturation mutagenesis. Science, 360(6388), eaap7847.
279	antigen characterization	transcriptomic	sporozoite_young	gene expression	DNA microarray	3D7 MOID gene expression value on sporozoite stage	numeric	direct download	2019-08-07	https://admin-ext.gnf.org/publications/Gametocyte/AllData.xls	Young, J. A., Fivelman, Q. L., Blair, P. L., de la Vega, P., Le Roch, K. G., Zhou, Y., ... & Winzeler, E. A. (2005). The Plasmodium falciparum sexual development transcriptome: a microarray analysis using ontology-based pattern identification. Molecular and Biochemical Parasitology, 143(1), 67-79.
280	antigen characterization	transcriptomic	early_ring_s_young	gene expression	DNA microarray	3D7 MOID gene expression value on sorbitol synchronized early ring stage	numeric	direct download	2019-08-07	https://admin-ext.gnf.org/publications/Gametocyte/AllData.xls	Young, J. A., Fivelman, Q. L., Blair, P. L., de la Vega, P., Le Roch, K. G., Zhou, Y., ... & Winzeler, E. A. (2005). The Plasmodium falciparum sexual development transcriptome: a microarray analysis using ontology-based pattern identification. Molecular and Biochemical Parasitology, 143(1), 67-79.
281	antigen characterization	transcriptomic	late_ring_s_young	gene expression	DNA microarray	3D7 MOID gene expression value on sorbitol synchronized late ring stage	numeric	direct download	2019-08-07	https://admin-ext.gnf.org/publications/Gametocyte/AllData.xls	Young, J. A., Fivelman, Q. L., Blair, P. L., de la Vega, P., Le Roch, K. G., Zhou, Y., ... & Winzeler, E. A. (2005). The Plasmodium falciparum sexual development transcriptome: a microarray analysis using ontology-based pattern identification. Molecular and Biochemical Parasitology, 143(1), 67-79.
282	antigen characterization	transcriptomic	early_troph_s_young	gene expression	DNA microarray	3D7 MOID gene expression value on sorbitol synchronized early trophozoite stage	numeric	direct download	2019-08-07	https://admin-ext.gnf.org/publications/Gametocyte/AllData.xls	Young, J. A., Fivelman, Q. L., Blair, P. L., de la Vega, P., Le Roch, K. G., Zhou, Y., ... & Winzeler, E. A. (2005). The Plasmodium falciparum sexual development transcriptome: a microarray analysis using ontology-based pattern identification. Molecular and Biochemical Parasitology, 143(1), 67-79.
283	antigen characterization	transcriptomic	late_troph_s_young	gene expression	DNA microarray	3D7 MOID gene expression value on sorbitol synchronized late trophozoite stage	numeric	direct download	2019-08-07	https://admin-ext.gnf.org/publications/Gametocyte/AllData.xls	Young, J. A., Fivelman, Q. L., Blair, P. L., de la Vega, P., Le Roch, K. G., Zhou, Y., ... & Winzeler, E. A. (2005). The Plasmodium falciparum sexual development transcriptome: a microarray analysis using ontology-based pattern identification. Molecular and Biochemical Parasitology, 143(1), 67-79.
284	antigen characterization	transcriptomic	early_schizont_s_young	gene expression	DNA microarray	3D7 MOID gene expression value on sorbitol synchronized early schizont stage	numeric	direct download	2019-08-07	https://admin-ext.gnf.org/publications/Gametocyte/AllData.xls	Young, J. A., Fivelman, Q. L., Blair, P. L., de la Vega, P., Le Roch, K. G., Zhou, Y., ... & Winzeler, E. A. (2005). The Plasmodium falciparum sexual development transcriptome: a microarray analysis using ontology-based pattern identification. Molecular and Biochemical Parasitology, 143(1), 67-79.
285	antigen characterization	transcriptomic	late_schizont_s_young	gene expression	DNA microarray	3D7 MOID gene expression value on sorbitol synchronized late schizont stage	numeric	direct download	2019-08-07	https://admin-ext.gnf.org/publications/Gametocyte/AllData.xls	Young, J. A., Fivelman, Q. L., Blair, P. L., de la Vega, P., Le Roch, K. G., Zhou, Y., ... & Winzeler, E. A. (2005). The Plasmodium falciparum sexual development transcriptome: a microarray analysis using ontology-based pattern identification. Molecular and Biochemical Parasitology, 143(1), 67-79.
286	antigen characterization	transcriptomic	merozoite_s_young	gene expression	DNA microarray	3D7 MOID gene expression value on sorbitol synchronized merozoite stage	numeric	direct download	2019-08-07	https://admin-ext.gnf.org/publications/Gametocyte/AllData.xls	Young, J. A., Fivelman, Q. L., Blair, P. L., de la Vega, P., Le Roch, K. G., Zhou, Y., ... & Winzeler, E. A. (2005). The Plasmodium falciparum sexual development transcriptome: a microarray analysis using ontology-based pattern identification. Molecular and Biochemical Parasitology, 143(1), 67-79.
287	antigen characterization	transcriptomic	early_ring_t_young	gene expression	DNA microarray	3D7 MOID gene expression value on temperature synchronized early ring stage	numeric	direct download	2019-08-07	https://admin-ext.gnf.org/publications/Gametocyte/AllData.xls	Young, J. A., Fivelman, Q. L., Blair, P. L., de la Vega, P., Le Roch, K. G., Zhou, Y., ... & Winzeler, E. A. (2005). The Plasmodium falciparum sexual development transcriptome: a microarray analysis using ontology-based pattern identification. Molecular and Biochemical Parasitology, 143(1), 67-79.
288	antigen characterization	transcriptomic	late_ring_t_young	gene expression	DNA microarray	3D7 MOID gene expression value on temperature synchronized late ring stage	numeric	direct download	2019-08-07	https://admin-ext.gnf.org/publications/Gametocyte/AllData.xls	Young, J. A., Fivelman, Q. L., Blair, P. L., de la Vega, P., Le Roch, K. G., Zhou, Y., ... & Winzeler, E. A. (2005). The Plasmodium falciparum sexual development transcriptome: a microarray analysis using ontology-based pattern identification. Molecular and Biochemical Parasitology, 143(1), 67-79.
289	antigen characterization	transcriptomic	early_troph_t_young	gene expression	DNA microarray	3D7 MOID gene expression value on temperature synchronized early trophozoite stage	numeric	direct download	2019-08-07	https://admin-ext.gnf.org/publications/Gametocyte/AllData.xls	Young, J. A., Fivelman, Q. L., Blair, P. L., de la Vega, P., Le Roch, K. G., Zhou, Y., ... & Winzeler, E. A. (2005). The Plasmodium falciparum sexual development transcriptome: a microarray analysis using ontology-based pattern identification. Molecular and Biochemical Parasitology, 143(1), 67-79.
290	antigen characterization	transcriptomic	late_troph_t_young	gene expression	DNA microarray	3D7 MOID gene expression value on temperature synchronized late trophozoite stage	numeric	direct download	2019-08-07	https://admin-ext.gnf.org/publications/Gametocyte/AllData.xls	Young, J. A., Fivelman, Q. L., Blair, P. L., de la Vega, P., Le Roch, K. G., Zhou, Y., ... & Winzeler, E. A. (2005). The Plasmodium falciparum sexual development transcriptome: a microarray analysis using ontology-based pattern identification. Molecular and Biochemical Parasitology, 143(1), 67-79.
291	antigen characterization	transcriptomic	early_schizont_t_young	gene expression	DNA microarray	3D7 MOID gene expression value on temperature synchronized early schizont stage	numeric	direct download	2019-08-07	https://admin-ext.gnf.org/publications/Gametocyte/AllData.xls	Young, J. A., Fivelman, Q. L., Blair, P. L., de la Vega, P., Le Roch, K. G., Zhou, Y., ... & Winzeler, E. A. (2005). The Plasmodium falciparum sexual development transcriptome: a microarray analysis using ontology-based pattern identification. Molecular and Biochemical Parasitology, 143(1), 67-79.
292	antigen characterization	transcriptomic	late_schizont_t_young	gene expression	DNA microarray	3D7 MOID gene expression value on temperature synchronized late schizont stage	numeric	direct download	2019-08-07	https://admin-ext.gnf.org/publications/Gametocyte/AllData.xls	Young, J. A., Fivelman, Q. L., Blair, P. L., de la Vega, P., Le Roch, K. G., Zhou, Y., ... & Winzeler, E. A. (2005). The Plasmodium falciparum sexual development transcriptome: a microarray analysis using ontology-based pattern identification. Molecular and Biochemical Parasitology, 143(1), 67-79.
293	antigen characterization	transcriptomic	merozoite_t_young	gene expression	DNA microarray	3D7 MOID gene expression value on temperature synchronized merozoite stage	numeric	direct download	2019-08-07	https://admin-ext.gnf.org/publications/Gametocyte/AllData.xls	Young, J. A., Fivelman, Q. L., Blair, P. L., de la Vega, P., Le Roch, K. G., Zhou, Y., ... & Winzeler, E. A. (2005). The Plasmodium falciparum sexual development transcriptome: a microarray analysis using ontology-based pattern identification. Molecular and Biochemical Parasitology, 143(1), 67-79.
294	antigen characterization	transcriptomic	early_day_1_young	gene expression	DNA microarray	3D7 MOID gene expression value on Day 1 following synchronized sexual development induction (gametocyte stage I)	numeric	direct download	2019-08-07	https://admin-ext.gnf.org/publications/Gametocyte/AllData.xls	Young, J. A., Fivelman, Q. L., Blair, P. L., de la Vega, P., Le Roch, K. G., Zhou, Y., ... & Winzeler, E. A. (2005). The Plasmodium falciparum sexual development transcriptome: a microarray analysis using ontology-based pattern identification. Molecular and Biochemical Parasitology, 143(1), 67-79.
295	antigen characterization	transcriptomic	early_day_2_young	gene expression	DNA microarray	3D7 MOID gene expression value immediately after CS column seperation on Day2	numeric	direct download	2019-08-07	https://admin-ext.gnf.org/publications/Gametocyte/AllData.xls	Young, J. A., Fivelman, Q. L., Blair, P. L., de la Vega, P., Le Roch, K. G., Zhou, Y., ... & Winzeler, E. A. (2005). The Plasmodium falciparum sexual development transcriptome: a microarray analysis using ontology-based pattern identification. Molecular and Biochemical Parasitology, 143(1), 67-79.
296	antigen characterization	transcriptomic	early_day_3_young	gene expression	DNA microarray	3D7 MOID gene expression value after CS column seperation on Day3	numeric	direct download	2019-08-07	https://admin-ext.gnf.org/publications/Gametocyte/AllData.xls	Young, J. A., Fivelman, Q. L., Blair, P. L., de la Vega, P., Le Roch, K. G., Zhou, Y., ... & Winzeler, E. A. (2005). The Plasmodium falciparum sexual development transcriptome: a microarray analysis using ontology-based pattern identification. Molecular and Biochemical Parasitology, 143(1), 67-79.
297	antigen characterization	transcriptomic	early_day_4_young	gene expression	DNA microarray	3D7 MOID gene expression value after CS column seperation on Day4	numeric	direct download	2019-08-07	https://admin-ext.gnf.org/publications/Gametocyte/AllData.xls	Young, J. A., Fivelman, Q. L., Blair, P. L., de la Vega, P., Le Roch, K. G., Zhou, Y., ... & Winzeler, E. A. (2005). The Plasmodium falciparum sexual development transcriptome: a microarray analysis using ontology-based pattern identification. Molecular and Biochemical Parasitology, 143(1), 67-79.
298	antigen characterization	transcriptomic	day_1_young	gene expression	DNA microarray	3D7 MOID gene expression value on Day 1 following synchronized sexual development induction (gametocyte stage I)	numeric	direct download	2019-08-07	https://admin-ext.gnf.org/publications/Gametocyte/AllData.xls	Young, J. A., Fivelman, Q. L., Blair, P. L., de la Vega, P., Le Roch, K. G., Zhou, Y., ... & Winzeler, E. A. (2005). The Plasmodium falciparum sexual development transcriptome: a microarray analysis using ontology-based pattern identification. Molecular and Biochemical Parasitology, 143(1), 67-79.
299	antigen characterization	transcriptomic	day_2_young	gene expression	DNA microarray	3D7 MOID gene expression value on Day 2 following synchronized sexual development induction (gametocyte stage II)	numeric	direct download	2019-08-07	https://admin-ext.gnf.org/publications/Gametocyte/AllData.xls	Young, J. A., Fivelman, Q. L., Blair, P. L., de la Vega, P., Le Roch, K. G., Zhou, Y., ... & Winzeler, E. A. (2005). The Plasmodium falciparum sexual development transcriptome: a microarray analysis using ontology-based pattern identification. Molecular and Biochemical Parasitology, 143(1), 67-79.
300	antigen characterization	transcriptomic	day_3_young	gene expression	DNA microarray	3D7 MOID gene expression value on Day 3 following synchronized sexual development induction (gametocyte stage III)	numeric	direct download	2019-08-07	https://admin-ext.gnf.org/publications/Gametocyte/AllData.xls	Young, J. A., Fivelman, Q. L., Blair, P. L., de la Vega, P., Le Roch, K. G., Zhou, Y., ... & Winzeler, E. A. (2005). The Plasmodium falciparum sexual development transcriptome: a microarray analysis using ontology-based pattern identification. Molecular and Biochemical Parasitology, 143(1), 67-79.
301	antigen characterization	transcriptomic	day_6_young	gene expression	DNA microarray	3D7 MOID gene expression value on Day 6 following synchronized sexual development induction (gametocyte stage IV)	numeric	direct download	2019-08-07	https://admin-ext.gnf.org/publications/Gametocyte/AllData.xls	Young, J. A., Fivelman, Q. L., Blair, P. L., de la Vega, P., Le Roch, K. G., Zhou, Y., ... & Winzeler, E. A. (2005). The Plasmodium falciparum sexual development transcriptome: a microarray analysis using ontology-based pattern identification. Molecular and Biochemical Parasitology, 143(1), 67-79.
302	antigen characterization	transcriptomic	day_8_young	gene expression	DNA microarray	3D7 MOID gene expression value on Day 8 following synchronized sexual development induction (gametocyte stage V)	numeric	direct download	2019-08-07	https://admin-ext.gnf.org/publications/Gametocyte/AllData.xls	Young, J. A., Fivelman, Q. L., Blair, P. L., de la Vega, P., Le Roch, K. G., Zhou, Y., ... & Winzeler, E. A. (2005). The Plasmodium falciparum sexual development transcriptome: a microarray analysis using ontology-based pattern identification. Molecular and Biochemical Parasitology, 143(1), 67-79.
303	antigen characterization	transcriptomic	day_12_young	gene expression	DNA microarray	3D7 MOID gene expression value on Day 12 following synchronized sexual development induction (mature male and female gametocytes)	numeric	direct download	2019-08-07	https://admin-ext.gnf.org/publications/Gametocyte/AllData.xls	Young, J. A., Fivelman, Q. L., Blair, P. L., de la Vega, P., Le Roch, K. G., Zhou, Y., ... & Winzeler, E. A. (2005). The Plasmodium falciparum sexual development transcriptome: a microarray analysis using ontology-based pattern identification. Molecular and Biochemical Parasitology, 143(1), 67-79.
304	antigen characterization	transcriptomic	gfp_male_lasonder	gene expression	RNA-seq	NF54 PfDynGFP P. falciparum parasites carrying PfP47mCherry episomal plasmids were FACS-sorted into GFP+ (1.1 x 10^6 male gametocytes) populations	numeric	direct download	2019-08-07	https://www.ncbi.nlm.nih.gov/geo/download/?acc=GSE75795&format=file&file=GSE75795%5Frpkm%2DPlasmoDB9%2E1%2Etsv%2Egz	Lasonder, E., Rijpma, S. R., van Schaijk, B. C., Hoeijmakers, W. A., Kensche, P. R., Gresnigt, M. S., ... & Mair, G. R. (2016). Integrated transcriptomic and proteomic analyses of P. falciparum gametocytes: molecular insight into sex-specific processes and translational repression. Nucleic Acids Research, 44(13), 6087-6101.
305	antigen characterization	transcriptomic	mcherry_female_lasonder	gene expression	RNA-seq	NF54 PfDynGFP P. falciparum parasites carrying PfP47mCherry episomal plasmids were FACS-sorted into mCherry+ (13.2 x 10^6 female gametocytes) populations	numeric	direct download	2019-08-07	https://www.ncbi.nlm.nih.gov/geo/download/?acc=GSE75795&format=file&file=GSE75795%5Frpkm%2DPlasmoDB9%2E1%2Etsv%2Egz	Lasonder, E., Rijpma, S. R., van Schaijk, B. C., Hoeijmakers, W. A., Kensche, P. R., Gresnigt, M. S., ... & Mair, G. R. (2016). Integrated transcriptomic and proteomic analyses of P. falciparum gametocytes: molecular insight into sex-specific processes and translational repression. Nucleic Acids Research, 44(13), 6087-6101.
306	antigen characterization	transcriptomic	gfp_mcherry_male_lasonder	gene expression	RNA-seq	NF54 PfDynGFP P. falciparum parasites carrying PfP47mCherry episomal plasmids were FACS-sorted into GFP+/mCherry+ (6.3 x 10^6 male gametocytes) populations	numeric	direct download	2019-08-07	https://www.ncbi.nlm.nih.gov/geo/download/?acc=GSE75795&format=file&file=GSE75795%5Frpkm%2DPlasmoDB9%2E1%2Etsv%2Egz	Lasonder, E., Rijpma, S. R., van Schaijk, B. C., Hoeijmakers, W. A., Kensche, P. R., Gresnigt, M. S., ... & Mair, G. R. (2016). Integrated transcriptomic and proteomic analyses of P. falciparum gametocytes: molecular insight into sex-specific processes and translational repression. Nucleic Acids Research, 44(13), 6087-6101.
307	antigen characterization	transcriptomic	H0_otto	gene expression	RNA-seq	3D7 RNA sample collected at 0h after synchronized at ring stage	numeric	direct download	2019-08-07	https://onlinelibrary.wiley.com/action/downloadSupplement?doi=10.1111%2Fj.1365-2958.2009.07026.x&file=MMI_7026_sm_Table_S3.csv	Otto, T. D., Wilinski, D., Assefa, S., Keane, T. M., Sarry, L. R., B¬öhme, U., ... & Newbold, C. (2010). New insights into the blood-stage transcriptome of Plasmodium falciparum using RNA-Seq. Molecular Microbiology, 76(1), 12-24.
308	antigen characterization	transcriptomic	H8_otto	gene expression	RNA-seq	3D7 RNA sample collected at 8h after synchronized at ring stage	numeric	direct download	2019-08-07	https://onlinelibrary.wiley.com/action/downloadSupplement?doi=10.1111%2Fj.1365-2958.2009.07026.x&file=MMI_7026_sm_Table_S3.csv	Otto, T. D., Wilinski, D., Assefa, S., Keane, T. M., Sarry, L. R., B¬öhme, U., ... & Newbold, C. (2010). New insights into the blood-stage transcriptome of Plasmodium falciparum using RNA-Seq. Molecular Microbiology, 76(1), 12-24.
309	antigen characterization	transcriptomic	H16_otto	gene expression	RNA-seq	3D7 RNA sample collected at 16h after synchronized at ring stage	numeric	direct download	2019-08-07	https://onlinelibrary.wiley.com/action/downloadSupplement?doi=10.1111%2Fj.1365-2958.2009.07026.x&file=MMI_7026_sm_Table_S3.csv	Otto, T. D., Wilinski, D., Assefa, S., Keane, T. M., Sarry, L. R., B¬öhme, U., ... & Newbold, C. (2010). New insights into the blood-stage transcriptome of Plasmodium falciparum using RNA-Seq. Molecular Microbiology, 76(1), 12-24.
310	antigen characterization	transcriptomic	H24_otto	gene expression	RNA-seq	3D7 RNA sample collected at 24h after synchronized at ring stage	numeric	direct download	2019-08-07	https://onlinelibrary.wiley.com/action/downloadSupplement?doi=10.1111%2Fj.1365-2958.2009.07026.x&file=MMI_7026_sm_Table_S3.csv	Otto, T. D., Wilinski, D., Assefa, S., Keane, T. M., Sarry, L. R., B¬öhme, U., ... & Newbold, C. (2010). New insights into the blood-stage transcriptome of Plasmodium falciparum using RNA-Seq. Molecular Microbiology, 76(1), 12-24.
311	antigen characterization	transcriptomic	H32_otto	gene expression	RNA-seq	3D7 RNA sample collected at 32h after synchronized at ring stage	numeric	direct download	2019-08-07	https://onlinelibrary.wiley.com/action/downloadSupplement?doi=10.1111%2Fj.1365-2958.2009.07026.x&file=MMI_7026_sm_Table_S3.csv	Otto, T. D., Wilinski, D., Assefa, S., Keane, T. M., Sarry, L. R., B¬öhme, U., ... & Newbold, C. (2010). New insights into the blood-stage transcriptome of Plasmodium falciparum using RNA-Seq. Molecular Microbiology, 76(1), 12-24.
312	antigen characterization	transcriptomic	H40_otto	gene expression	RNA-seq	3D7 RNA sample collected at 40h after synchronized at ring stage	numeric	direct download	2019-08-07	https://onlinelibrary.wiley.com/action/downloadSupplement?doi=10.1111%2Fj.1365-2958.2009.07026.x&file=MMI_7026_sm_Table_S3.csv	Otto, T. D., Wilinski, D., Assefa, S., Keane, T. M., Sarry, L. R., B¬öhme, U., ... & Newbold, C. (2010). New insights into the blood-stage transcriptome of Plasmodium falciparum using RNA-Seq. Molecular Microbiology, 76(1), 12-24.
313	antigen characterization	transcriptomic	H48_otto	gene expression	RNA-seq	3D7 RNA sample collected at 48h after synchronized at ring stage (mature schizonts)	numeric	direct download	2019-08-07	https://onlinelibrary.wiley.com/action/downloadSupplement?doi=10.1111%2Fj.1365-2958.2009.07026.x&file=MMI_7026_sm_Table_S3.csv	Otto, T. D., Wilinski, D., Assefa, S., Keane, T. M., Sarry, L. R., B¬öhme, U., ... & Newbold, C. (2010). New insights into the blood-stage transcriptome of Plasmodium falciparum using RNA-Seq. Molecular Microbiology, 76(1), 12-24.
314	antigen characterization	transcriptomic	H10_sense_siegel	gene expression	RNA-seq	sense strand gene expression from RNA sample harvested 10 h post-infection	numeric	direct download	2019-08-07	https://static-content.springer.com/esm/art%3A10.1186%2F1471-2164-15-150/MediaObjects/12864_2013_7013_MOESM3_ESM.xlsx	Siegel, T. N., Hon, C. C., Zhang, Q., Lopez-Rubio, J. J., Scheidig-Benatar, C., Martins, R. M., ... & Scherf, A. (2014). Strand-specific RNA-Seq reveals widespread and developmentally regulated transcription of natural antisense transcripts in Plasmodium falciparum. BMC Genomics, 15(1), 150.
315	antigen characterization	transcriptomic	H20_sense_siegel	gene expression	RNA-seq	sense strand gene expression from RNA sample harvested 20 h post-infection	numeric	direct download	2019-08-07	https://static-content.springer.com/esm/art%3A10.1186%2F1471-2164-15-150/MediaObjects/12864_2013_7013_MOESM3_ESM.xlsx	Siegel, T. N., Hon, C. C., Zhang, Q., Lopez-Rubio, J. J., Scheidig-Benatar, C., Martins, R. M., ... & Scherf, A. (2014). Strand-specific RNA-Seq reveals widespread and developmentally regulated transcription of natural antisense transcripts in Plasmodium falciparum. BMC Genomics, 15(1), 150.
316	antigen characterization	transcriptomic	H30_sense_siegel	gene expression	RNA-seq	sense strand gene expression from RNA sample harvested 30 h post-infection	numeric	direct download	2019-08-07	https://static-content.springer.com/esm/art%3A10.1186%2F1471-2164-15-150/MediaObjects/12864_2013_7013_MOESM3_ESM.xlsx	Siegel, T. N., Hon, C. C., Zhang, Q., Lopez-Rubio, J. J., Scheidig-Benatar, C., Martins, R. M., ... & Scherf, A. (2014). Strand-specific RNA-Seq reveals widespread and developmentally regulated transcription of natural antisense transcripts in Plasmodium falciparum. BMC Genomics, 15(1), 150.
317	antigen characterization	transcriptomic	H40_sense_siegel	gene expression	RNA-seq	sense strand gene expression from RNA sample harvested 40 h post-infection	numeric	direct download	2019-08-07	https://static-content.springer.com/esm/art%3A10.1186%2F1471-2164-15-150/MediaObjects/12864_2013_7013_MOESM3_ESM.xlsx	Siegel, T. N., Hon, C. C., Zhang, Q., Lopez-Rubio, J. J., Scheidig-Benatar, C., Martins, R. M., ... & Scherf, A. (2014). Strand-specific RNA-Seq reveals widespread and developmentally regulated transcription of natural antisense transcripts in Plasmodium falciparum. BMC Genomics, 15(1), 150.
318	antigen characterization	transcriptomic	H10_antisense_siegel	gene expression	RNA-seq	antisense strand gene expression from RNA sample harvested 10 h post-infection	numeric	direct download	2019-08-07	https://static-content.springer.com/esm/art%3A10.1186%2F1471-2164-15-150/MediaObjects/12864_2013_7013_MOESM3_ESM.xlsx	Siegel, T. N., Hon, C. C., Zhang, Q., Lopez-Rubio, J. J., Scheidig-Benatar, C., Martins, R. M., ... & Scherf, A. (2014). Strand-specific RNA-Seq reveals widespread and developmentally regulated transcription of natural antisense transcripts in Plasmodium falciparum. BMC Genomics, 15(1), 150.
319	antigen characterization	transcriptomic	H20_antisense_siegel	gene expression	RNA-seq	antisense strand gene expression from RNA sample harvested 20 h post-infection	numeric	direct download	2019-08-07	https://static-content.springer.com/esm/art%3A10.1186%2F1471-2164-15-150/MediaObjects/12864_2013_7013_MOESM3_ESM.xlsx	Siegel, T. N., Hon, C. C., Zhang, Q., Lopez-Rubio, J. J., Scheidig-Benatar, C., Martins, R. M., ... & Scherf, A. (2014). Strand-specific RNA-Seq reveals widespread and developmentally regulated transcription of natural antisense transcripts in Plasmodium falciparum. BMC Genomics, 15(1), 150.
320	antigen characterization	transcriptomic	H30_antisense_siegel	gene expression	RNA-seq	antisense strand gene expression from RNA sample harvested 30 h post-infection	numeric	direct download	2019-08-07	https://static-content.springer.com/esm/art%3A10.1186%2F1471-2164-15-150/MediaObjects/12864_2013_7013_MOESM3_ESM.xlsx	Siegel, T. N., Hon, C. C., Zhang, Q., Lopez-Rubio, J. J., Scheidig-Benatar, C., Martins, R. M., ... & Scherf, A. (2014). Strand-specific RNA-Seq reveals widespread and developmentally regulated transcription of natural antisense transcripts in Plasmodium falciparum. BMC Genomics, 15(1), 150.
321	antigen characterization	transcriptomic	H40_antisense_siegel	gene expression	RNA-seq	antisense strand gene expression from RNA sample harvested 40 h post-infection	numeric	direct download	2019-08-07	https://static-content.springer.com/esm/art%3A10.1186%2F1471-2164-15-150/MediaObjects/12864_2013_7013_MOESM3_ESM.xlsx	Siegel, T. N., Hon, C. C., Zhang, Q., Lopez-Rubio, J. J., Scheidig-Benatar, C., Martins, R. M., ... & Scherf, A. (2014). Strand-specific RNA-Seq reveals widespread and developmentally regulated transcription of natural antisense transcripts in Plasmodium falciparum. BMC Genomics, 15(1), 150.
322	antigen characterization	transcriptomic	sporozoite1_zanghi	gene expression	RNA-seq	NF54 (West Africa) sporozoite	numeric	direct download	2019-08-07	https://ars.els-cdn.com/content/image/1-s2.0-S2211124718302705-mmc4.xlsx	Zangh¬ì, G., Vembar, S. S., Baumgarten, S., Ding, S., Guizetti, J., Bryant, J. M., ... & Sauerwein, R. (2018). A specific PfEMP1 is expressed in P. falciparum sporozoites and plays a role in hepatocyte infection. Cell Reports, 22(11), 2951-2963.
323	antigen characterization	transcriptomic	sporozoite2_zanghi	gene expression	RNA-seq	NF54 (West Africa) sporozoite	numeric	direct download	2019-08-07	https://ars.els-cdn.com/content/image/1-s2.0-S2211124718302705-mmc4.xlsx	Zangh¬ì, G., Vembar, S. S., Baumgarten, S., Ding, S., Guizetti, J., Bryant, J. M., ... & Sauerwein, R. (2018). A specific PfEMP1 is expressed in P. falciparum sporozoites and plays a role in hepatocyte infection. Cell Reports, 22(11), 2951-2963.
324	antigen characterization	transcriptomic	sporozoite3_zanghi	gene expression	RNA-seq	NF54 (West Africa) sporozoite	numeric	direct download	2019-08-07	https://ars.els-cdn.com/content/image/1-s2.0-S2211124718302705-mmc4.xlsx	Zangh¬ì, G., Vembar, S. S., Baumgarten, S., Ding, S., Guizetti, J., Bryant, J. M., ... & Sauerwein, R. (2018). A specific PfEMP1 is expressed in P. falciparum sporozoites and plays a role in hepatocyte infection. Cell Reports, 22(11), 2951-2963.
325	antigen characterization	transcriptomic	sporozoite5_zanghi	gene expression	RNA-seq	NF54 (West Africa) sporozoite	numeric	direct download	2019-08-07	https://ars.els-cdn.com/content/image/1-s2.0-S2211124718302705-mmc4.xlsx	Zangh¬ì, G., Vembar, S. S., Baumgarten, S., Ding, S., Guizetti, J., Bryant, J. M., ... & Sauerwein, R. (2018). A specific PfEMP1 is expressed in P. falciparum sporozoites and plays a role in hepatocyte infection. Cell Reports, 22(11), 2951-2963.
326	antigen characterization	transcriptomic	ring1_zanghi	gene expression	RNA-seq	NF54 (West Africa) asexual blood stages at 12 hours port-erythrocyte invasion	numeric	direct download	2019-08-07	https://ars.els-cdn.com/content/image/1-s2.0-S2211124718302705-mmc4.xlsx	Zangh¬ì, G., Vembar, S. S., Baumgarten, S., Ding, S., Guizetti, J., Bryant, J. M., ... & Sauerwein, R. (2018). A specific PfEMP1 is expressed in P. falciparum sporozoites and plays a role in hepatocyte infection. Cell Reports, 22(11), 2951-2963.
327	antigen characterization	transcriptomic	ring2_zanghi	gene expression	RNA-seq	NF54 (West Africa) asexual blood stages at 12 hours port-erythrocyte invasion	numeric	direct download	2019-08-07	https://ars.els-cdn.com/content/image/1-s2.0-S2211124718302705-mmc4.xlsx	Zangh¬ì, G., Vembar, S. S., Baumgarten, S., Ding, S., Guizetti, J., Bryant, J. M., ... & Sauerwein, R. (2018). A specific PfEMP1 is expressed in P. falciparum sporozoites and plays a role in hepatocyte infection. Cell Reports, 22(11), 2951-2963.
328	antigen characterization	transcriptomic	oocyst1_zanghi	gene expression	RNA-seq	NF54 (West Africa) oocysts obtained 8 days post-infection	numeric	direct download	2019-08-07	https://ars.els-cdn.com/content/image/1-s2.0-S2211124718302705-mmc4.xlsx	Zangh¬ì, G., Vembar, S. S., Baumgarten, S., Ding, S., Guizetti, J., Bryant, J. M., ... & Sauerwein, R. (2018). A specific PfEMP1 is expressed in P. falciparum sporozoites and plays a role in hepatocyte infection. Cell Reports, 22(11), 2951-2963.
329	antigen characterization	transcriptomic	oocyst2_zanghi	gene expression	RNA-seq	NF54 (West Africa) oocysts obtained 8 days post-infection	numeric	direct download	2019-08-07	https://ars.els-cdn.com/content/image/1-s2.0-S2211124718302705-mmc4.xlsx	Zangh¬ì, G., Vembar, S. S., Baumgarten, S., Ding, S., Guizetti, J., Bryant, J. M., ... & Sauerwein, R. (2018). A specific PfEMP1 is expressed in P. falciparum sporozoites and plays a role in hepatocyte infection. Cell Reports, 22(11), 2951-2963.
330	antigen characterization	transcriptomic	oocyst3_zanghi	gene expression	RNA-seq	NF54 (West Africa) oocysts obtained 8 days post-infection	numeric	direct download	2019-08-07	https://ars.els-cdn.com/content/image/1-s2.0-S2211124718302705-mmc4.xlsx	Zangh¬ì, G., Vembar, S. S., Baumgarten, S., Ding, S., Guizetti, J., Bryant, J. M., ... & Sauerwein, R. (2018). A specific PfEMP1 is expressed in P. falciparum sporozoites and plays a role in hepatocyte infection. Cell Reports, 22(11), 2951-2963.
331	antigen characterization	transcriptomic	(1816 sample ids)	gene expression	scRNA-seq	NF54Leiden single cell RNA-seq at different life stages	integer	direct download	2022-07-12	https://zenodo.org/record/2843883#.YxrgBi2B1OQ	Howick, V. M., Russell, A. J., Andrews, T., Heaton, H., Reid, A. J., Natarajan, K., ... & Lawniczak, M. K. (2019). The Malaria Cell Atlas: Single parasite transcriptomes across the complete Plasmodium life cycle. Science, 365(6455), eaaw2619. Reid, A. J., Talman, A. M., Bennett, H. M., Gomes, A. R., Sanders, M. J., Illingworth, C. J., ... & Lawniczak, M. K. (2018). Single-cell RNA-seq reveals hid…
