# Supplementary material for: Positive-unlabeled learning identifies vaccine candidate antigens in the malaria parasite Plasmodium falciparum
Source: NPJ Syst Biol Appl. 2024 Apr 27;10:44. doi: 10.1038/s41540-024-00365-1 (PMC11055854; doi:10.1038/s41540-024-00365-1)
Supplement: Supplementary file 3 — Supplementary Data 2 [file 41540_2024_365_MOESM3_ESM.xlsx]

## Sheet: Supplementary Data 2
protein_id	antigen_label	number_t_cell_epitopes_asia	max_coverage_t_cell_epitopes_asia	avg_coverage_t_cell_epitopes_asia	min_coverage_t_cell_epitopes_asia	number_t_cell_epitopes_australia	max_coverage_t_cell_epitopes_australia	avg_coverage_t_cell_epitopes_australia	min_coverage_t_cell_epitopes_australia	number_t_cell_epitopes_eastern_europe	max_coverage_t_cell_epitopes_eastern_europe	avg_coverage_t_cell_epitopes_eastern_europe	min_coverage_t_cell_epitopes_eastern_europe	number_t_cell_epitopes_middle_east	max_coverage_t_cell_epitopes_middle_east	avg_coverage_t_cell_epitopes_middle_east	min_coverage_t_cell_epitopes_middle_east	number_t_cell_epitopes_north_africa	max_coverage_t_cell_epitopes_north_africa	avg_coverage_t_cell_epitopes_north_africa	min_coverage_t_cell_epitopes_north_africa	number_t_cell_epitopes_north_america	max_coverage_t_cell_epitopes_north_america	avg_coverage_t_cell_epitopes_north_america	min_coverage_t_cell_epitopes_north_america	number_t_cell_epitopes_pacific	max_coverage_t_cell_epitopes_pacific	avg_coverage_t_cell_epitopes_pacific	min_coverage_t_cell_epitopes_pacific	number_t_cell_epitopes_sc_america	max_coverage_t_cell_epitopes_sc_america	avg_coverage_t_cell_epitopes_sc_america	min_coverage_t_cell_epitopes_sc_america	number_t_cell_epitopes_ss_africa	max_coverage_t_cell_epitopes_ss_africa	avg_coverage_t_cell_epitopes_ss_africa	min_coverage_t_cell_epitopes_ss_africa	number_t_cell_epitopes_western_europe	max_coverage_t_cell_epitopes_western_europe	avg_coverage_t_cell_epitopes_western_europe	min_coverage_t_cell_epitopes_western_europe	number_b_cell_epitopes_bepipred_2_0	out_number_b_cell_epitopes_bepipred_2_0	tmh_number_b_cell_epitopes_bepipred_2_0	in_number_b_cell_epitopes_bepipred_2_0	max_score_b_cell_epitopes_bepipred_2_0	out_max_score_b_cell_epitopes_bepipred_2_0	tmh_max_score_b_cell_epitopes_bepipred_2_0	in_max_score_b_cell_epitopes_bepipred_2_0
mal_mito_1:mRNA-p1	0	6	96.87	88.4217	67.21	7	89.74	82.6329	73.16	8	53.24	49.3275	42.12	7	99.7	91.5043	83.18	9	97.32	84.6611	34.69	8	74.98	70.7313	63.11	12	98.63	82.4333	30.97	9	93.03	86.3856	72.96	10	97.91	90.44	67.41	7	97.44	87.8814	77.38	7	4	2	3	0.600764	0.600764	0.520207	0.598449
mal_mito_2:mRNA-p1	0	7	96.87	93.1643	84.38	8	89.74	85.57	78.81	4	53.24	49.945	44.58	6	99.15	96.0567	91.87	6	97.32	92.43	71.29	6	74.98	70.51	61.5	12	99.28	76.8975	14.5	6	93.03	85.99	75.16	5	97.91	91.688	78.72	6	97.44	93.1333	88.84	9	3	3	3	0.580866	0.554088	0.554088	0.580866
mal_mito_3:mRNA-p1	0	9	96.87	94.7489	86.28	6	89.74	85.94	74.53	7	53.24	47.0529	33.27	7	99.65	92.7557	75.44	9	97.32	88.5467	67.98	7	74.98	71.52	57.95	11	98.84	83.6936	14.02	7	93.03	87.8614	68.18	10	97.91	91.535	67.42	7	97.44	91.99	72.77	8	4	3	3	0.579087	0.579087	0.564749	0.568417
PF3D7_0100100.1-p1	0	4	96.87	93.3625	88.34	3	89.74	89.2833	88.41	5	53.24	52.828	51.41	2	99.62	98.315	97.01	7	97.32	93.4857	82.13	4	74.98	74.3625	72.55	9	99.22	87.0311	41.16	4	93.03	92.1925	89.88	4	97.91	95.2775	88.07	3	97.44	96.5433	94.77	67	0	0	0	0.656347	0	0	0
PF3D7_0100200.1-p1	0	6	96.87	85.9267	65.5	6	89.7	81.2633	69.79	8	53.24	51.165	47.36	8	99.66	95.3088	88.79	8	97.32	87.4725	67.8	7	74.98	70.71	60.62	10	99.65	80.845	28.73	6	93.03	88.2	77.34	10	97.91	93.666	79.13	6	97.44	89.765	80.4	9	8	0	1	0.616123	0.616123	0	0.57241
PF3D7_0100300.1-p1	0	6	96.87	94.32	91.72	5	89.74	87.372	79.39	4	53.24	51.93	48.65	3	99.15	96.1767	93.61	7	97.32	86.0614	56.64	6	74.98	73.885	69.46	3	99.44	90.5867	77.28	6	93.03	90.6317	82.64	6	97.91	95.3983	87.16	4	97.44	95.0975	88.5	42	0	0	0	0.605255	0	0	0
PF3D7_0100400.1-p1	0	6	96.87	92.4333	87.57	7	89.74	84.9471	78.46	3	53.24	51.2167	47.18	4	99.7	97.3125	92.13	5	97.32	82.278	50.42	7	74.98	72.31	65.21	7	99.63	80.7486	15.63	8	93.03	90.395	82.38	3	97.91	91.5767	82.61	4	97.44	94.755	89.7	10	9	0	1	0.628303	0.628303	0	0.572571
PF3D7_0100600.1-p1	0	4	96.87	89.9575	75.33	6	89.74	87.24	80.25	5	53.24	51.796	49.35	5	99.7	97.202	93.92	7	97.32	82.5943	50.06	5	74.98	72.108	63.08	5	99.41	60.184	26.77	5	93.03	89.38	82.12	3	97.91	90.0833	78.39	5	97.44	93.882	87.52	8	7	0	1	0.622263	0.622263	0	0.566478
PF3D7_0100700.1-p1	0	8	96.87	83.3337	46.22	8	89.74	82.35	54.08	8	53.24	48.75	29.28	7	99.68	91.2614	56.13	11	97.32	89.1645	38.55	9	74.98	67.96	40.01	8	99.65	74.9087	7.04	11	93.03	84.4691	43.19	9	97.91	91.4067	55.88	7	97.44	90.52	59.25	6	0	0	0	0.537263	0	0	0
PF3D7_0100800.1-p1	0	8	96.87	93.7675	80.95	7	89.74	86.8643	80.96	5	53.24	50.744	42.81	5	99.61	97.04	90.48	6	97.32	92.5	75.31	7	74.98	70.8529	61.3	5	99.39	90.85	66.64	8	93.03	89.1863	76.51	6	97.91	93.0917	76.29	6	97.44	94.8967	88.54	11	10	0	1	0.597794	0.597794	0	0.560257
PF3D7_0100900.1-p1	0	8	96.87	88.5138	72.47	7	89.74	82.3143	69.78	8	53.24	49.1125	41.27	5	99.65	90.818	73.78	6	97.32	90.6967	69.82	7	74.98	71.1686	61.22	8	99.64	81.56	51.87	5	93.03	82.652	67.15	7	97.91	90.2557	68.05	5	97.44	90.912	71.85	11	10	0	1	0.599159	0.599159	0	0.558695
PF3D7_0101000.1-p1	0	7	96.87	90.4243	77.22	7	89.74	85.3543	74.92	6	53.24	48.9983	36.19	4	99.35	90.615	73.56	8	97.32	87.98	58.91	6	74.98	69.51	59.92	8	99.63	88.5525	76.2	7	93.03	87.6014	69.81	8	97.91	87.9912	68.65	5	97.44	90.148	73.16	11	10	1	1	0.622815	0.622815	0.622815	0.569238
PF3D7_0101100.1-p1	0	8	96.87	91.56	74.82	8	89.74	83.5413	67.81	7	53.24	50.2357	41.07	5	99.68	93.826	83.99	8	97.32	92.8063	72.49	7	74.98	71.6443	59.39	9	99.64	82.9056	13.56	7	93.03	87.5614	69.64	10	97.91	94.877	78.39	7	97.44	93.0686	79.85	4	0	0	4	0.593632	0	0	0.593632
PF3D7_0101200.1-p1	0	6	96.87	87.7433	64.83	8	89.74	82.8662	55.93	6	53.24	48.48	36.58	4	99.52	88.86	68.54	9	97.32	84.2344	66.29	6	74.98	69.1067	46.44	6	99.58	86.8567	58.48	7	93.03	84.8114	51.45	6	97.91	93.3067	73.5	5	97.44	91.026	68.34	5	0	0	5	0.570643	0	0	0.570643
PF3D7_0101300.1-p1	0	5	96.87	85.362	64.66	6	89.74	82.195	60.15	6	53.24	48.8733	40.52	5	99.65	87.706	76.05	7	97.32	87.2229	70.94	6	74.98	70.39	52.6	9	99.65	67.0367	14.16	6	93.03	85.955	64.23	8	97.91	93.6575	78.66	5	97.44	88.042	72.32	9	1	2	7	0.592344	0.50733	0.558121	0.592344
PF3D7_0101600.1-p1	0	10	96.87	92.725	74.34	8	89.74	85.2738	71.18	7	53.24	49.6386	38.87	7	99.67	95.1643	80.91	9	97.32	86.82	59.92	8	74.98	72.0362	60.07	10	99.18	77.104	38.55	8	93.03	86.3462	61.99	9	97.91	92.3589	66.9	7	97.44	94.2671	77.31	6	5	0	1	0.594541	0.594541	0	0.561846
PF3D7_0101800.1-p1	0	7	96.87	91.6486	73.99	8	89.74	86.9225	77.89	8	53.24	51.115	44.13	5	99.35	96.792	90.98	9	97.32	90.7467	69.87	9	74.98	71.5	59.09	13	99.65	90.8277	69.26	10	93.03	88.807	75.8	9	97.91	94.4889	85.78	8	97.44	95.6625	86.93	4	3	0	1	0.629585	0.629585	0	0.57062
PF3D7_0101900.1-p1	0	5	96.87	94.104	90.74	5	89.74	83.738	78.39	7	53.24	50.42	39.69	6	99.7	90.7033	75.59	10	97.32	80.016	44.51	6	74.98	68.8733	58.24	7	99.11	94.89	91.01	6	93.03	88.44	80.06	6	97.91	86.7567	58.2	7	97.44	90.2886	75.22	10	9	0	1	0.620989	0.620989	0	0.583145
PF3D7_0102200.1-p1	1	4	96.87	94.4625	88.14	4	89.74	85.8175	81.24	4	53.24	51.115	45.34	4	99.39	93.9975	91.2	8	97.32	87.8225	55.04	4	74.98	71.0075	65.23	7	99.65	84.8543	65.62	5	93.03	89.656	81.16	5	97.91	92.434	84.43	4	97.44	93.275	88.77	22	0	0	0	0.591066	0	0	0
PF3D7_0102300.1-p1	0	6	96.87	90.9817	70.19	7	89.74	84.99	76.85	7	53.24	48.4643	33.41	5	99.65	92.288	74.38	7	97.32	90.8814	71.74	7	74.98	69.8114	59.67	5	99.11	69.444	24.03	9	93.03	88.0633	71.39	7	97.91	90.9171	73.04	6	97.44	91.5633	74.64	3	0	0	0	0.604613	0	0	0
PF3D7_0102500.1-p1	0	5	96.87	95.33	93.23	4	89.74	88.145	85.38	6	53.24	52.36	50.58	5	99.16	98.626	97.73	4	97.32	94.045	86.52	6	74.98	73.4317	68.64	3	99.47	96.1533	91.43	7	93.03	90.7929	85.89	5	97.91	96.658	94.59	5	97.44	96.034	94.83	26	24	0	2	0.604861	0.596606	0	0.604861
PF3D7_0102600.1-p1	0	7	96.87	91.4443	73.58	6	89.74	85.4967	71.59	9	53.24	50.3078	39.74	5	99.52	94.522	80.3	7	97.32	80.8557	47.9	9	74.98	71.55	62.44	9	99.56	85.4778	57.91	9	93.03	87.8389	68.72	8	97.91	91.1787	75.5	7	97.44	90.83	74.38	14	13	0	1	0.626588	0.626588	0	0.545832
PF3D7_0102700.1-p1	0	8	96.87	94.2913	81.45	6	89.74	86.865	79.18	8	53.24	52.45	49.26	6	99.68	97.6317	91	8	97.32	92.705	77.53	10	74.98	72.336	61.46	6	99.65	90.7733	68.18	9	93.03	89.0656	77.28	8	97.91	95.245	87.97	8	97.44	95.5438	89.81	8	0	0	0	0.585845	0	0	0
PF3D7_0102800.1-p1	0	8	96.87	90.315	72.03	8	89.74	83.2013	71.34	7	53.24	50.3971	44	7	99.66	93.55	81.98	7	97.32	88.59	54.9	7	74.98	69.3814	53.88	7	99.63	95.3529	81.64	6	93.01	84.7333	70.16	5	97.91	89.104	68.41	7	97.44	90.7514	77.09	17	12	0	5	0.656523	0.579478	0	0.656523
PF3D7_0102900.1-p1	0	8	96.87	92.8113	79.56	8	89.74	85.5938	78.94	9	53.24	50.5767	44.65	7	99.59	96.6071	89.92	11	97.32	91.4609	67.03	10	74.98	70.999	61.82	4	99.05	86.8	66.21	10	93.03	87.666	74.31	9	97.91	92.4811	76.31	8	97.44	94.8762	87.19	20	0	0	0	0.595843	0	0	0
PF3D7_0103000.1-p1	0	11	96.87	90.9109	78.92	9	89.74	85.0722	76.38	11	53.24	51.38	45.49	8	99.57	97.2138	90.11	9	97.32	91.3689	78.6	10	74.98	72.723	67.88	7	99.47	84.37	23.89	9	93.03	89.0133	76.8	10	97.91	93.464	85.31	8	97.44	95.2212	87.95	8	0	0	0	0.620996	0	0	0
PF3D7_0103100.1-p1	0	8	96.87	92.9775	83.93	6	89.74	88.0617	83.81	5	53.24	51.472	47.74	5	99.7	96.38	92.22	7	97.32	93.1657	78.2	7	74.98	73.3114	66	6	99.42	77.93	40.39	7	93.03	90.1357	79.14	4	97.91	91.2325	84.38	4	97.44	94.0775	87.96	37	0	0	0	0.629857	0	0	0
PF3D7_0103200.1-p1	0	8	96.87	89.64	68.58	4	89.74	82.3325	69.88	6	53.24	50.0683	43.95	5	99.65	96.148	84.68	8	97.3	89.8037	65.1	6	74.98	68.94	51.79	6	99.53	72.9117	41.09	7	93.03	90.0871	77.16	6	97.91	89.1517	69.59	6	97.44	93.5783	79.49	8	3	1	5	0.581226	0.546181	0.523763	0.581226
PF3D7_0103300.1-p1	0	7	96.87	93.4557	83.12	6	89.74	86.9217	82.1	5	53.24	50.076	47.76	6	99.7	95.9933	92.34	6	97.32	94.7733	82.5	7	74.98	72.1571	68.27	9	98.62	93.4311	81.59	7	93.03	89.08	83.86	8	97.91	95.6475	86.15	5	97.44	92.506	89.49	24	0	0	0	0.677239	0	0	0
PF3D7_0103400.1-p1	0	4	96.87	92.1475	81.77	4	89.74	84.5225	79.46	5	53.24	51.55	45.9	6	99.66	95.305	86.93	6	97.32	91.1217	80.06	6	74.98	71.185	63.04	6	99.65	93.27	74.17	6	93.03	89.8417	75.99	4	97.91	90.7825	78.07	5	97.44	92.024	84.1	43	0	0	0	0.612798	0	0	0
PF3D7_0103500.1-p1	0	6	96.87	93.7367	86.79	4	89.7	87.305	83.33	5	53.24	52.278	49.99	4	99.66	98.555	97.01	6	97.32	94.38	87.95	6	74.97	71.39	67.15	11	99.65	93.3409	56.77	5	93.01	90.75	84.54	6	97.76	93.7383	87.58	4	97.44	95.98	94.58	40	39	0	1	0.646455	0.646455	0	0.510813
PF3D7_0103600.1-p1	0	6	96.87	93.9217	86.6	6	89.74	88.9567	86.92	6	53.24	52.7583	50.83	5	99.7	98.96	96.34	5	97.32	92.302	83.54	7	74.98	73.3357	66.39	7	99.56	94.9657	88.81	7	93.03	91.0914	85.88	5	97.91	94.732	87.96	5	97.44	96.722	94.28	30	30	0	0	0.61829	0.61829	0	0
PF3D7_0103700.1-p1	0	8	96.87	91.595	81.27	10	89.74	87.248	79.3	7	53.24	52.0271	47.42	6	99.65	97.38	92.01	6	97.32	87.5317	66.64	8	74.98	71.6937	62.08	9	99.53	86.6244	74.33	8	93.03	88.7062	75.96	7	97.91	93.2357	77.21	5	97.44	94.544	87.43	17	0	0	0	0.603391	0	0	0
PF3D7_0103800.1-p1	0	8	96.87	90.7175	74.5	7	89.74	83.9243	74.42	6	53.24	49.335	43.87	5	99.7	90.67	81.88	7	97.32	92.6257	75.86	7	74.98	71.3443	64.66	12	98.83	88.8417	40.75	6	93.03	83.35	68.45	8	97.91	89.0487	67.97	5	97.44	86.926	76.96	15	0	0	0	0.578786	0	0	0
PF3D7_0103900.1-p1	0	7	96.87	93.7029	81.62	8	89.74	86.8413	79.63	6	53.24	50.1017	41.6	4	99.41	94.555	84.81	6	97.32	89.765	75.97	7	74.98	72.4357	63.23	6	99.29	88.2583	74.95	6	93.03	88.59	77.14	6	97.91	93.745	83.48	8	97.44	94.9838	84.56	16	15	0	1	0.655701	0.655701	0	0.55
PF3D7_0104000.1-p1	0	8	96.87	88.7188	62.97	10	89.74	82.509	62.61	11	53.24	48.2136	35.3	8	99.7	92.4775	74.48	11	97.32	78.2909	48.36	11	74.98	71.4645	53.57	10	99.2	85.078	50.77	11	93.03	85.2891	59.04	11	97.91	91.5545	62.53	7	97.44	88.7114	64.29	3	3	0	0	0.576721	0.576721	0	0
PF3D7_0104100.1-p1	0	7	96.87	92.16	73.96	6	89.74	86.3133	79.84	6	53.24	50.3533	38.51	3	99.39	93.0833	82.9	9	97.32	92.1056	74.58	8	74.98	71.8263	63.86	7	99.63	79.7257	36.6	8	93.03	89.3487	74.18	8	97.91	93.2588	70.03	5	97.44	93.882	82.89	30	28	0	2	0.569699	0.569699	0	0.569103
PF3D7_0104200.1-p1	0	5	96.87	91.986	75.27	8	89.74	87.09	77.87	5	53.24	51.776	49.6	3	99.35	96.2367	91.46	5	97.32	91.722	84.98	8	74.98	74.055	70.91	7	99.65	75.84	16.43	7	93.03	91.0743	85.91	6	97.91	95.56	89.4	6	97.44	95.8817	90.1	13	0	0	0	0.576029	0	0	0
PF3D7_0104300.1-p1	0	5	96.87	95.012	88.22	5	89.74	87.378	83.24	4	53.24	51.86	48.3	4	99.65	95.8825	91.99	6	97.32	89.6967	70.42	8	74.98	73.0225	62.45	7	99.65	88.03	65.22	7	93.03	89.8386	84.3	6	97.91	91.1667	74.8	5	97.44	94.318	89.56	37	0	0	0	0.625534	0	0	0
PF3D7_0104400.1-p1	0	3	96.87	94.79	91	3	89.74	88.69	87.09	5	53.24	52.766	51.09	5	99.7	99.066	96.8	5	97.32	93.064	80.66	5	74.98	74.068	71.56	5	99.65	80.832	12.97	6	93.03	91.8817	87.59	4	97.91	93.9075	85.14	4	97.44	96.5075	93.9	20	20	0	0	0.586837	0.586837	0	0
PF3D7_0104500.1-p1	0	7	96.87	88.8986	77.71	8	89.74	83.1038	72.17	5	53.24	50.232	39.3	5	99.7	95.612	81.24	7	97.32	83.1171	66.23	6	74.98	66.6167	56.38	12	99.65	91.39	72.74	7	93.03	84.06	62.47	6	97.91	88.8467	72.85	5	97.44	93.238	77.42	12	0	0	0	0.572791	0	0	0
PF3D7_0104600.1-p1	0	7	96.87	94.7729	86.79	6	89.74	86.2183	83.33	5	53.24	51.586	49.99	5	99.15	97.876	97.01	6	97.32	92.0367	82.56	7	74.98	71.95	67.15	6	99.31	92.1767	76.38	8	93.03	90.085	84.54	8	97.91	95.0775	87.64	6	97.44	95.4867	94.58	36	0	0	0	0.642529	0	0	0
PF3D7_0104700.1-p1	0	6	96.87	92.625	79.65	6	89.74	86.1667	78.99	4	53.24	51.15	45.55	5	99.7	96.312	90.37	5	97.32	93.098	82.23	7	74.98	71.07	62.07	9	98.62	89.8156	66.27	5	93.03	88.102	76.78	4	97.91	92.97	87.97	5	97.44	94.224	87.56	6	4	1	2	0.61024	0.591386	0.61024	0.61024
PF3D7_0104800.1-p1	0	6	96.87	94.7383	85.58	3	89.74	87.7367	84.59	5	53.24	52.35	50.1	6	99.7	95.9467	90.71	8	97.32	90.0263	70.22	6	74.98	74.095	71.85	11	99.65	86.6764	24	6	93.03	91.1	85.12	4	97.91	90.55	81.32	4	97.44	92.5375	88.68	7	4	0	3	0.66238	0.575405	0	0.66238
PF3D7_0105100.1-p1	0	7	96.87	89.2814	78.14	7	89.74	87.4086	84.09	9	53.24	51.8089	50.48	6	99.57	98.1833	97.39	8	97.32	94.5413	91.57	8	74.98	72.8675	70.21	5	99.35	77.254	25.43	8	93.03	90.4475	86.65	10	97.91	96.341	92.58	6	97.44	95.86	94.49	7	0	0	0	0.609118	0	0	0
PF3D7_0105200.1-p1	0	7	96.87	91.1457	76.12	6	89.74	88.4017	83.71	4	53.24	52.37	50.68	6	99.68	99.0217	96.6	5	97.32	95.586	89.54	7	74.98	73.8186	68.83	8	99.57	87.01	71.57	8	93.03	91.04	84.99	6	97.91	96.6483	93.72	7	97.44	96.7957	94.1	19	0	0	0	0.573258	0	0	0
PF3D7_0105300.1-p1	0	9	96.87	88.4833	61.72	7	89.74	79.8671	63.82	7	53.24	48.62	33.81	7	99.65	90.7614	66.28	9	97.32	85.6589	52.43	8	74.98	66.2262	48.12	11	99.5	85.3155	25.65	10	93.03	83.906	63.23	7	97.91	91.5429	66.31	5	97.44	88.208	61.99	6	0	0	0	0.545672	0	0	0
PF3D7_0105400.1-p1	0	7	96.87	91.06	72.99	7	89.74	84.67	74.07	8	53.24	48.24	42.87	9	99.7	95.9489	86.32	8	97.32	89.35	71.93	8	74.98	69.9887	58.7	11	99.65	73.9718	14.2	8	93.03	88.7975	74.42	8	97.91	93.4925	80.8	8	97.44	92.3425	80.64	3	1	0	2	0.628433	0.557571	0	0.628433
PF3D7_0105400.2-p1	0	5	96.87	90.302	73.91	6	89.74	87.1017	74.44	6	53.24	50.97	43	5	99.66	94.276	86.42	6	97.32	88.1	74.61	6	74.98	71.4567	59.15	7	99.65	81.4357	15.29	8	93.03	89.9038	74.83	7	97.91	95.1786	81.85	4	97.44	93.1825	80.74	3	1	0	2	0.628796	0.55627	0	0.628796
PF3D7_0105500.1-p1	0	7	96.87	92.2557	82.81	5	89.74	86.888	81.34	6	53.24	50.5917	42.87	6	99.7	96.0217	90.59	6	97.32	88.8083	69.91	7	74.98	71.7643	64.74	7	99.64	92.4457	65.45	7	93.03	89.4729	78.74	7	97.91	92.2686	84.71	6	97.44	94.5183	87.28	8	0	0	0	0.624023	0	0	0
PF3D7_0105600.1-p1	0	9	96.87	93.5633	82.76	8	89.74	85.9925	79.39	4	53.24	51.5975	48.9	6	99.15	97.11	91.45	7	97.32	93.8271	83.34	10	74.98	71.707	60.86	8	97.01	85.2575	59.64	9	93.03	89.6733	78.21	8	97.91	94.415	88.53	6	97.44	94.8083	88.19	35	31	1	3	0.611765	0.611765	0.508722	0.555833
PF3D7_0105700.1-p1	0	7	96.87	94.5871	88.3	4	89.74	88.985	87.06	6	53.24	52.245	51.59	6	99.65	98.0133	96.94	5	97.32	91.022	74.15	7	74.98	74.2914	72.16	5	99.3	91.214	80.59	6	93.03	91.0733	87.7	7	97.91	93.1929	77.42	5	97.44	95.694	93.66	25	0	0	0	0.643227	0	0	0
PF3D7_0105800.1-p1	0	7	96.87	91.8657	81.45	7	89.74	87.4314	80.97	4	53.24	49.4875	43.97	8	99.7	97.285	90.47	7	97.32	81.5471	67	6	74.98	72.6917	65.98	5	99.07	90.676	71.66	6	93.03	88.5833	77.73	5	97.91	89.668	75.7	5	97.44	95.154	86.72	21	0	0	0	0.640312	0	0	0
PF3D7_0105900.1-p1	0	7	96.87	90.1886	66.47	6	89.74	85.28	68.29	6	53.24	48.735	40.11	6	99.52	94.26	84.66	7	97.32	86.5743	73.12	7	74.98	70.5	58.14	7	99.16	94.3814	80.54	7	93.03	86.7443	70.53	7	97.91	92.6257	75.93	6	97.44	91.1567	78.52	8	0	0	0	0.579148	0	0	0
PF3D7_0106000.1-p1	0	7	96.87	92.1371	86.51	6	89.74	87.7233	84.07	6	53.24	51.5017	48.77	7	99.65	98.1586	96.96	5	97.32	95.71	92.08	6	74.98	73.5683	70.61	4	99.6	95.035	88.06	7	93.03	90.9671	87.05	7	97.91	96.4614	93.47	4	97.44	95.6325	94.48	20	0	0	0	0.611678	0	0	0
PF3D7_0106100.1-p1	0	5	96.87	90.274	72.4	7	89.74	84.8386	71.03	8	53.24	51.1487	43.68	7	99.7	93.3286	81.66	7	97.32	87.97	66.74	7	74.98	71.9271	58.81	5	99.51	88.764	73.18	5	93.03	85.208	67.26	8	97.91	90.2175	63.69	5	97.44	93.208	76.8	15	0	0	0	0.578292	0	0	0
PF3D7_0106200.1-p1	0	9	96.87	94.5867	83.95	9	89.74	86.8944	78.32	6	53.24	50.8217	46.49	8	99.7	96.5775	91.65	9	97.32	88.5456	64.07	8	74.98	71.585	64.19	7	99.63	91.8143	82.89	9	93.03	89.2733	78.96	7	97.91	91.6886	83.88	6	97.44	92.8583	87.8	7	0	0	0	0.587398	0	0	0
PF3D7_0106300.1-p1	0	7	96.87	90.7214	78.31	7	89.74	86.72	81.44	5	53.24	50.912	47.09	5	99.66	96.016	92.11	7	97.32	86.3786	71.22	6	74.98	72.535	65.78	12	99.64	74.735	14.1	7	93.03	90.2629	83.69	5	97.91	93.032	80.1	5	97.44	93.734	89.25	32	22	3	10	0.60904	0.60904	0.584757	0.584757
PF3D7_0106400.1-p1	0	6	96.87	91.1633	76.67	9	89.74	82.2489	56.93	6	53.24	48.08	31.7	6	99.67	84.7733	62.79	10	97.32	86.361	40.21	12	74.98	69.8467	49.18	14	99.65	93.035	75.54	12	93.03	85.9258	52.6	9	97.91	87.0878	46.22	6	97.44	86.2033	61.03	6	0	0	0	0.625188	0	0	0
PF3D7_0106500.1-p1	0	5	96.87	93.548	87.3	7	89.74	87.8486	84.13	7	53.24	52.4414	50.44	5	99.68	98.534	97.63	6	97.32	92.9017	84.45	8	74.98	73.1525	68	4	99.6	93.7075	83.13	9	93.03	90.66	84.57	5	97.91	95.362	92.12	6	97.44	96.0867	94.64	23	0	0	0	0.63353	0	0	0
PF3D7_0106600.1-p1	0	4	96.87	88.3275	71.28	4	89.74	88.99	86.88	4	53.24	52.92	52.11	3	99.65	98.92	98.39	6	97.32	95.5083	91.58	5	74.98	73.714	69.16	6	99.65	81.9317	42.52	5	93.03	91.61	87.84	5	97.91	95.766	88.44	4	97.44	96.1075	94.58	7	0	0	0	0.623553	0	0	0
PF3D7_0106700.1-p1	0	7	96.87	93.1329	85.13	6	89.74	86.84	83.18	7	53.24	51.7471	48.97	5	99.68	98.138	96.22	5	97.32	92.46	81.31	6	74.98	72.3983	66.03	7	99.37	89.4014	70.23	7	93.03	90.0186	81.43	7	97.91	95.1386	87.33	6	97.44	95.6467	94.22	21	0	0	0	0.614064	0	0	0
PF3D7_0106800.1-p1	0	8	96.87	87.6175	68.43	8	89.74	83.1912	61.82	6	53.24	48.2533	35.82	9	99.7	92.0689	68.61	9	97.32	90.2689	61.13	10	74.98	70.495	48.74	8	99.65	90.505	63.91	9	93.03	80.29	46.46	8	97.91	91.92	71.66	8	97.44	90.4338	68.48	8	0	0	0	0.625587	0	0	0
PF3D7_0106900.1-p1	0	5	96.87	94.604	89.5	5	89.74	88.38	86.96	4	53.24	51.8975	50.78	5	99.7	97.836	95.87	5	97.32	89.118	72.22	7	74.98	74.0686	71.55	7	98.69	91.7043	71.95	6	93.03	91.4217	88.23	6	97.91	93.635	84.61	4	97.44	95.27	93.31	22	0	0	0	0.600914	0	0	0
PF3D7_0107000.1-p1	0	6	96.87	90.1417	70.94	6	89.74	82.9517	60.53	8	53.24	50.2037	40.11	7	99.7	94.4357	73.2	10	97.32	84.251	69.72	7	74.98	70.1643	53.91	4	99.61	86.755	66.89	8	93.03	86.9437	65.68	9	97.91	92.4156	85.12	6	97.44	91.0017	72.45	9	0	0	0	0.587256	0	0	0
PF3D7_0107100.1-p1	0	3	96.87	93.3233	86.78	5	89.74	88.03	83.44	4	53.24	51.42	48.36	3	99.66	97.7367	95.43	5	97.32	93.156	80.09	7	74.98	72.2157	61.97	8	99.64	95.595	89.23	6	93.03	89.8667	82.17	3	97.91	91.9	82.68	4	97.44	94.78	89.71	17	0	0	0	0.596325	0	0	0
PF3D7_0107200.1-p1	0	8	96.87	91.4875	81.8	7	89.72	86.1643	80.45	6	53.24	50.5467	39.52	4	99.59	94.9275	85.05	7	97.32	94.3886	81.63	8	74.91	70.65	63.67	7	99.46	88.9343	75.09	7	93.03	87.7157	78.37	6	97.91	95.0917	83.91	6	97.44	95.115	84.59	8	0	0	0	0.601939	0	0	0
PF3D7_0107300.1-p1	0	8	96.87	90.6213	76.04	5	89.74	81.12	75.06	7	53.24	50.0914	43.51	9	99.57	95.99	88.38	6	97.32	83.8217	52.02	7	74.98	67.0457	54.11	7	99.4	82.6729	39.37	6	93.03	82.0883	71.64	7	97.91	90.6429	57.1	6	97.44	92.7333	78.92	12	12	0	0	0.597789	0.597789	0	0
PF3D7_0107400.1-p1	0	6	96.87	91.3183	77.08	6	89.74	86.4283	78.7	6	53.24	50.7267	43.78	3	99.63	89.8433	78.66	8	97.32	88.6388	46.04	7	74.98	73.0214	68.62	7	99.52	71.5629	12.97	7	93.03	88.65	72.53	8	97.91	94.15	79.4	5	97.44	93.25	82.26	6	6	0	0	0.567475	0.567475	0	0
PF3D7_0107500.1-p1	0	5	96.87	93.392	86.79	5	89.74	88.406	83.33	5	53.24	52.492	49.98	4	99.65	98.0425	97.01	6	97.32	93.545	82.56	6	74.98	73.5017	67.15	6	99.64	90.5083	76.38	5	93.03	90.696	84.53	6	97.91	93.6967	87.66	5	97.44	96.244	94.58	34	13	1	21	0.609473	0.609473	0.513332	0.599047
PF3D7_0107600.1-p1	0	7	96.87	93.5771	84.21	7	89.74	87.56	82.95	3	53.24	50	44.06	6	99.7	97.3867	89.2	4	97.3	91.0175	72.22	10	74.98	71.302	65.17	9	99.65	89.2756	45.87	7	93.03	87.8086	78.86	8	97.91	93.2188	80.22	6	97.44	93.0283	85.41	45	44	0	1	0.62678	0.62678	0	0.543995
PF3D7_0107700.1-p1	0	6	96.87	90.36	72.53	11	89.74	84.9436	70.26	6	53.24	49.3783	38.78	7	99.39	92.4771	79.56	6	97.29	85.3367	56.05	9	74.98	70.5444	57.97	6	99.28	66.6967	12.97	9	93.03	84.9856	64.44	7	97.91	90.1557	67.06	6	97.44	91.5533	75.95	12	11	0	1	0.612268	0.612268	0	0.591194
PF3D7_0107800.1-p1	0	5	96.87	95.248	89.95	5	89.74	88.744	86.18	5	53.24	52.736	50.99	3	99.59	98.6133	96.69	6	97.32	90.3233	74.26	6	74.98	74.2767	71.4	7	99.65	81.2343	26.31	6	93.03	91.46	87.4	6	97.91	95.915	87.14	4	97.44	96.4825	93.88	31	0	0	0	0.626031	0	0	0
PF3D7_0107900.1-p1	0	7	96.87	94.5114	87.29	6	89.74	85.925	74.87	6	53.24	49.15	39.72	4	99.57	93.5175	81.16	8	97.32	86.3713	39.38	8	74.98	72.33	60.35	9	99.65	92.6222	79.16	8	93.03	89.5025	72.88	7	97.91	93.1386	79.34	4	97.44	91.0725	79.18	8	0	0	0	0.573734	0	0	0
PF3D7_0108000.1-p1	0	10	96.87	91.482	70.93	8	89.74	84.6475	62.66	9	53.24	51.2822	39.39	3	99.19	89.37	71.79	9	97.32	93.2778	67.78	9	74.98	71.7456	51.35	7	99.65	86.1886	56.11	8	93.03	88.1388	66.62	9	97.91	93.3622	72.78	7	97.44	93.6443	74.48	8	0	0	0	0.581867	0	0	0
PF3D7_0108100.1-p1	0	6	96.87	87.3	70.51	6	89.74	86.9917	79.47	4	53.24	50.8025	43.61	4	99.7	95.305	84.49	6	97.32	90.4683	65.89	8	74.98	72.2788	64.61	7	99.23	83.0743	56.32	8	93.03	89.2275	76.07	8	97.91	94.725	79.73	5	97.44	94.094	83.69	23	0	0	0	0.598855	0	0	0
PF3D7_0108300.1-p1	0	8	96.87	92.155	84.09	8	89.74	86.7938	83.22	7	53.24	52.6157	50.02	5	99.66	98.4	97.05	6	97.32	93.5417	83.85	7	74.97	72.2443	67.02	8	99.58	81.0337	57.49	7	93.03	90.5086	83.27	8	97.91	95.9675	86.52	5	97.44	95.49	94.32	35	0	0	0	0.66831	0	0	0
PF3D7_0108400.1-p1	0	6	96.87	87.03	68.68	9	89.74	85.7678	63.75	7	53.24	50.4043	41.38	5	99.67	93.756	73.43	9	97.32	90.8367	66.33	9	74.98	70.2967	48.05	18	98.98	80.2661	32.69	9	93.03	85.28	58.84	9	97.91	93.8344	71.31	7	97.44	93.5186	75.64	7	2	0	5	0.645457	0.645457	0	0.641358
PF3D7_0108400.2-p1	0	7	96.87	89.5671	69.66	8	89.74	84.04	66.91	10	53.24	50.574	39.97	7	99.56	94.93	86.26	9	97.32	92.1767	68.25	8	74.98	69.0512	48.42	11	99.65	88.5173	58.25	8	93.03	87.6625	71.8	9	97.91	90.4278	71.37	6	97.44	93.61	80.34	4	1	0	3	0.603054	0.603054	0	0.581719
PF3D7_0108500.1-p1	0	4	96.87	86.03	61.61	5	89.74	81.108	72.43	4	53.24	48.52	39.9	4	99.7	88.8925	70.74	6	97.32	86.255	66.25	6	74.98	71.1933	63.11	7	99.65	64.2757	13.82	5	93.03	81.91	65.59	6	97.91	92.18	77.32	4	97.44	87.4575	72.6	1	0	0	0	0.6266	0	0	0
PF3D7_0108600.1-p1	0	10	96.87	90.874	77.86	10	89.74	83.76	63.88	8	53.24	50.0862	36.62	6	99.38	91.8483	74.34	10	97.32	79.75	48.41	13	74.98	71.4515	55.99	11	99.51	92.1145	73.75	11	93.03	88.1027	64.45	12	97.91	91.1142	70.72	6	97.42	90.1583	70.37	8	4	1	4	0.574663	0.574594	0.574594	0.574663
PF3D7_0108700.1-p1	0	6	96.87	91.8267	76.02	5	89.7	87.566	81.61	6	53.24	52.155	50.68	5	99.65	95.822	89.23	5	97.32	92.752	88.85	6	74.98	73.1417	65.72	10	99.65	81.868	63.85	8	93.03	89.7575	81.8	8	97.91	94.6088	92.71	5	97.44	93.634	89.29	16	15	0	1	0.611433	0.611433	0	0.504
PF3D7_0108800.1-p1	0	3	96.87	93.16	86.17	3	89.74	89.3	88.47	4	53.24	52.75	51.38	2	99.61	98.295	96.98	5	97.32	96.094	91.88	6	74.98	74.395	72.18	9	99.19	77.6656	42.47	5	93.03	91.924	89.25	5	97.91	94.91	86.93	4	97.44	96.7575	94.76	12	0	0	0	0.627289	0	0	0
PF3D7_0109000.1-p1	0	6	96.87	91.09	76.55	7	89.74	85.15	71.59	7	53.24	50.3271	40.62	6	99.57	94.6683	82.46	10	97.32	90.685	74.9	8	74.98	71.89	59.74	8	99.55	88.7687	51.65	7	93.03	84.7071	61.53	6	97.91	90.045	69.5	6	97.44	92.795	80.39	10	0	0	0	0.606699	0	0	0
PF3D7_0109100.1-p1	0	6	96.87	92.0117	82.41	7	89.74	84.5057	77.28	7	53.24	49.09	45.51	6	99.16	94.1583	90.08	8	97.32	87.8863	76.52	8	74.98	71.7913	67.68	9	99.64	86.7311	58.13	9	93.03	87.6478	76.97	10	97.91	94.181	86.32	6	97.44	91.8983	88	40	0	0	0	0.607923	0	0	0
PF3D7_0109200.1-p1	0	4	96.87	92.7925	84.05	3	89.74	85.5867	77.58	4	53.24	50.66	43.13	3	99.65	94.7733	85.08	6	97.32	91.3583	73.99	4	74.98	71.3925	60.99	8	99.65	88.0012	57.17	4	93.03	88.985	77.24	3	97.91	91.0567	80.39	3	97.44	92.0967	81.42	7	0	0	0	0.6013	0	0	0
PF3D7_0109300.1-p1	0	6	96.87	86.4567	67.12	5	89.7	85.6	75.84	6	53.24	50.3417	43.14	5	99.51	93.86	85.08	7	97.32	91.63	73.99	7	74.98	72.85	61.3	10	97.24	83.571	54.57	8	93.03	88.58	69.62	6	97.91	94.1367	80.44	5	97.44	92.32	81.42	10	6	3	3	0.614744	0.614744	0.614744	0.555496
PF3D7_0109400.1-p1	0	7	96.87	90.2643	62.67	7	89.74	83.7443	62.72	8	53.24	51.0187	43.44	6	99.66	94.5233	79.92	8	97.32	83.31	39.61	8	74.98	70.545	55.24	11	99.58	80.4955	57.58	8	93.03	86.9912	69.91	6	97.91	85.7233	52.8	5	97.44	90.334	70.06	16	0	0	0	0.5975	0	0	0
PF3D7_0109500.1-p1	0	4	96.87	90.4475	75.11	7	89.74	85.5157	70.98	5	53.24	50.836	45.35	5	99.7	95.924	84.27	6	97.32	89.9633	59.31	9	74.98	72.8178	65.44	8	99.16	86.3825	35.4	4	93.03	86.0325	72.21	8	97.91	94.865	80.52	4	97.44	91.8725	77.92	10	0	0	0	0.543444	0	0	0
PF3D7_0109600.1-p1	0	6	96.87	89.5283	68.33	4	89.74	84.2475	72.78	4	53.24	47.575	35.27	5	99.7	90.532	74	8	97.32	89.1988	68.94	5	74.98	71.788	60.86	8	99.14	71.3012	13.11	5	93.03	86.298	71.9	6	97.91	87.3167	56.19	5	97.44	87.61	67.45	6	0	0	0	0.59701	0	0	0
PF3D7_0109700.1-p1	0	8	96.87	83.5613	54.17	7	89.74	85.3314	69.72	7	53.24	49.4071	37.05	8	99.54	97.1937	84.74	8	97.32	93.0925	73.84	9	74.98	71.1667	47.9	7	99.65	82.2943	52.37	10	93.03	89.241	65.07	6	97.91	91.9467	67.69	7	97.44	94.1643	77.3	1	0	0	0	0.574613	0	0	0
PF3D7_0109800.1-p1	0	6	96.87	93.5417	84.38	4	89.74	87.67	84.01	4	53.24	52.6775	51.13	4	99.65	98.195	97.55	6	97.32	95.5083	91.93	5	74.98	73.06	71.3	7	99.55	95.0157	75.49	7	93.03	91.2871	88.38	5	97.91	96.02	92.64	4	97.44	95.94	94.55	22	0	0	0	0.588931	0	0	0
PF3D7_0109850.1-p1	0	5	96.87	93.304	81.76	5	89.74	88.374	86.07	4	53.24	52.015	49.36	6	99.65	98.5417	97.26	4	97.32	96.36	93.57	5	74.98	73.41	71.74	8	99.06	79.0187	45.12	6	93.03	91.3617	88.06	5	97.91	96.556	94.34	5	97.44	96.642	95.28	15	7	5	7	0.633081	0.578989	0.633081	0.633081
PF3D7_0109950.1-p1	0	8	96.87	89.4287	59.72	8	89.74	80.5588	58.26	7	53.24	45.2886	25.4	9	99.7	93.1067	64.65	10	97.32	82.576	55.64	8	74.98	66.1562	37.66	15	99.08	76.8227	13.03	10	93.03	83.126	49.68	8	97.91	81.7475	46.72	7	97.44	88.7971	57.38	7	1	1	6	0.564706	0.545463	0.555434	0.564706
PF3D7_0110000.1-p1	0	11	96.87	90.3945	59.18	10	89.74	81.015	55.38	11	53.24	47.9027	32.03	7	99.69	82.3843	60.68	11	97.32	84.1945	47.31	11	74.98	67.9245	38.2	11	99.65	74.2364	23.94	11	93.03	83.12	42.5	10	97.91	91.07	63.54	9	97.44	86.6656	59.26	12	11	0	1	0.623981	0.623981	0	0.51433
PF3D7_0110100.1-p1	0	6	96.87	92.165	81.35	5	89.74	85.844	76.68	6	53.24	51.5867	48.74	8	99.7	97.8825	91.26	6	97.32	90.7467	79.25	9	74.98	73.2922	68.64	5	99.02	73.07	33.08	6	93.03	89.9183	78.31	8	97.91	93.04	84.49	6	97.44	94.7433	88.07	27	0	0	0	0.642423	0	0	0
PF3D7_0110200.1-p1	0	8	96.87	90.765	73.88	6	89.74	86.5133	74.92	6	53.24	52.3817	49.62	5	99.69	97.81	91.26	9	97.32	92.84	83.19	9	74.98	72.8089	61.02	10	99.65	85.508	15.07	9	93.03	90.3722	79.5	9	97.91	95.6956	82.83	5	97.44	94.674	89.38	4	0	0	0	0.59597	0	0	0
PF3D7_0110400.1-p1	0	6	96.87	91.545	82.08	6	89.74	87.46	82.35	6	53.24	50.5167	43.31	6	99.65	93.485	82.75	6	97.32	89.515	64.39	7	74.98	73.2786	68.8	8	99.58	83.4575	24.88	7	93.03	89.57	80.08	6	97.91	93.0383	80.75	5	97.44	92.07	82.78	6	0	0	0	0.596785	0	0	0
PF3D7_0110500.1-p1	0	6	96.87	93.6517	87.89	5	89.74	88.53	84.26	6	53.24	52.36	50.37	7	99.65	98.1957	97.3	6	97.32	95.5117	88.37	7	74.98	73.6957	69.88	8	99.65	94.9075	87.88	6	93.03	91.5583	88.01	5	97.91	95.352	91.46	5	97.44	96.214	94.71	45	0	0	0	0.648652	0	0	0
PF3D7_0110600.1-p1	0	5	96.87	92.788	84.12	5	89.74	88.378	83.57	4	53.24	52.49	51.11	4	99.64	98.6125	97.57	4	97.32	96.0575	92.38	7	74.98	74	70.94	8	99.58	83.4188	40.01	7	93.03	91.3743	85.47	7	97.91	95.1214	91.9	4	97.44	96.245	94.55	46	0	0	0	0.666841	0	0	0
PF3D7_0110700.1-p1	0	7	96.87	91.4829	75.71	6	89.74	82.8683	68.36	6	53.24	49.1667	39.49	4	99.38	90.09	78.63	10	97.32	89.087	66.74	7	74.98	71.3329	55.64	9	99.6	86.9478	64.03	6	93.03	85.8033	65.06	5	97.91	89.432	62.07	6	97.44	93.245	75.59	14	0	0	0	0.612087	0	0	0
PF3D7_0110800.1-p1	0	6	96.87	91.6267	77.83	6	89.74	86.4017	77.42	5	53.24	49.84	42.89	5	99.68	92.8	75.28	7	97.32	90.1014	65.61	6	74.98	71.22	62.08	6	99.09	93.1617	82.22	6	93.03	86.85	68.86	8	97.91	94.615	76.74	5	97.44	89.088	72.68	13	0	0	0	0.607849	0	0	0
PF3D7_0110900.1-p1	0	8	96.87	94.0962	81.87	7	89.74	85.49	75.7	6	53.24	50.3933	45.21	6	99.13	95.6917	88.52	7	97.32	92.44	71.51	9	74.98	70.0233	54.03	6	99.62	95.5733	87.49	9	93.03	88.8144	77.72	6	97.91	91.85	70.36	5	97.44	90.964	81.36	8	0	0	0	0.612839	0	0	0
PF3D7_0111000.1-p1	0	5	96.87	94.39	87.96	5	89.68	87.348	84.26	3	53.24	52.45	51.2	2	99.47	98.565	97.66	4	97.32	96.0875	92.72	5	74.98	74.16	71.37	6	99.49	92.1767	81.04	5	93.03	91.742	88.4	5	97.91	96.924	93.59	4	97.44	96.725	94.82	23	0	0	0	0.626726	0	0	0
PF3D7_0111200.1-p1	0	9	96.87	90.5533	69.43	7	89.74	86.9286	78.53	6	53.24	51.2333	45.4	6	99.64	97.2833	89.96	8	97.32	93.6575	80.24	9	74.98	72.4378	59.75	6	99.32	87.515	70.53	9	93.03	88.8267	69.92	9	97.91	95.3211	86.19	7	97.44	95.3186	87.51	4	0	0	0	0.542883	0	0	0
PF3D7_0111300.1-p1	0	6	96.87	93.0767	82.25	6	89.74	86.8833	83.68	5	53.24	51.804	47.77	4	99.65	98.055	96.67	6	97.32	94.3467	90.88	6	74.98	72.7633	69.2	8	98.46	91.135	80.97	5	93.03	89.96	83.36	10	97.91	96.336	92.42	4	97.44	95.7325	94.13	33	0	0	0	0.625968	0	0	0
PF3D7_0111400.1-p1	0	6	96.87	91.515	77.77	6	89.74	88.9917	85.64	4	53.24	52.015	48.5	4	99.57	97.8625	96.75	5	97.32	95.726	89.84	8	74.98	74.0613	69.42	5	99.64	82.08	40.03	8	93.03	90.4475	83.68	6	97.91	96.2083	90.04	6	97.44	96.33	94.16	18	0	0	0	0.619341	0	0	0
PF3D7_0111500.1-p1	0	6	96.87	88.94	66.78	7	89.74	82.8414	68.75	8	53.24	50.1725	43.79	6	99.68	92.53	87.57	8	97.32	86.6038	71.7	8	74.98	70.39	60.98	9	99.65	78.8522	40.03	8	93.03	86.6838	76.3	10	97.91	91.986	76.96	7	97.44	89.8486	79.75	10	10	1	0	0.605291	0.605291	0.605291	0
PF3D7_0111600.1-p1	0	9	96.87	93.68	79.84	6	89.74	87.6183	82.13	6	53.24	49.89	41.03	4	99.65	95.345	88.24	8	97.32	84.1437	43.26	8	74.98	73.19	64.84	10	99.65	90.917	71	8	93.03	89.0362	70.96	8	97.91	93.8187	73.36	4	97.44	92.695	81.25	7	0	0	0	0.608919	0	0	0
PF3D7_0111700.1-p1	0	10	96.87	89.961	55.81	8	89.74	76.2662	53.29	8	53.24	46.7475	32.89	7	99.35	90.5129	72.27	8	97.32	85.8538	51.83	8	74.98	66.2113	43.61	10	99.07	86.551	43.32	11	93.03	84.4245	54.98	8	97.91	85.3213	52.06	7	97.44	86.5129	63.2	4	0	0	0	0.560204	0	0	0
PF3D7_0111800.1-p1	0	6	96.87	93.655	86.2	7	89.74	82.9171	71.19	4	53.24	50.3325	45.01	4	99.7	93.0775	86.12	8	97.32	85.5025	45.71	9	74.98	72.6411	64.21	8	99.65	77.1612	12.97	6	93.03	87.9467	72.78	7	97.91	90.3843	74.1	5	97.44	90.016	80.94	17	0	0	0	0.644802	0	0	0
PF3D7_0111900.1-p1	0	4	96.87	88.9225	73.77	5	89.74	84.396	65.05	4	53.24	50.745	43.68	2	99.42	90.505	81.59	6	97.32	92.075	66.55	6	74.98	71.6117	55.65	7	99.65	74.1629	7.04	6	93.03	88.8183	72.81	6	97.91	94.1683	76.87	5	97.44	93.88	80.12	5	0	0	0	0.553081	0	0	0
PF3D7_0112000.1-p1	0	4	96.87	91.8975	83.43	4	89.74	88.8425	86.24	4	53.24	52.6275	50.9	5	99.7	98.196	97.63	5	97.32	96.248	92.14	5	74.98	73.512	71.23	9	99.65	86.7167	56.22	4	93.03	92.1425	89.88	5	97.91	95.728	92.41	4	97.44	96.475	95.49	15	0	0	0	0.584957	0	0	0
PF3D7_0112100.1-p1	0	5	96.87	93.642	81.67	3	89.74	84.3033	79.74	6	53.24	50.67	40.4	5	99.63	96.538	84.5	8	97.32	93.92	76.25	7	74.98	72.8386	62.04	6	99.64	85.6333	74.98	8	93.03	90.315	77.49	6	97.91	94.3883	78.7	5	97.44	94.762	84.48	4	4	0	0	0.609697	0.609697	0	0
PF3D7_0112200.1-p1	0	4	96.87	94.825	90.48	3	89.72	89.22	88.3	5	53.24	52.474	51.12	3	99.68	98.7067	96.87	4	97.32	95.655	90.75	8	74.98	74.2562	70.03	7	99.65	93.6457	83.59	6	93.03	92.015	88.99	6	97.91	95.745	90.35	4	97.44	96.625	94.45	38	27	1	10	0.638544	0.638544	0.550444	0.607009
PF3D7_0112800.1-p1	0	8	96.87	90.32	74.28	6	89.74	85.985	75.43	7	53.24	50.5414	43.99	6	99.65	97.45	93.42	7	97.32	93.1071	82.69	7	74.98	70.8429	59.42	7	99.22	84.3243	58.49	8	93.03	88.715	77.65	8	97.91	93.6725	78.75	6	97.44	94.62	88.34	6	6	0	0	0.59675	0.59675	0	0
PF3D7_0112900.1-p1	0	4	96.87	92.4	80	4	89.74	86.495	77.1	4	53.24	50.9325	45.39	3	99.63	96.37	89.93	5	97.32	93.712	80.71	5	74.98	73.272	67.33	7	99.65	72.8057	63.69	5	93.03	89.03	76.1	5	97.91	94.984	84.91	4	97.44	94.9025	87.5	7	1	0	6	0.561802	0.50522	0	0.561802
PF3D7_0113000.1-p1	0	4	96.87	96.205	95.24	3	89.74	88.9733	87.72	3	53.24	52.8167	52	2	99.68	98.68	97.68	4	97.32	92.7125	83.77	4	74.98	74.2825	72.92	7	98.71	94.14	87.1	5	93.03	92.448	90.81	3	97.91	94.7167	89.31	3	97.44	96.3267	94.21	1	1	0	0	0.565165	0.565165	0	0
PF3D7_0113100.1-p1	0	5	96.87	93.338	86.44	5	89.74	88.472	84.51	6	53.24	51.7483	46.46	3	99.67	97.2167	92.53	6	97.32	88.2833	66.69	8	74.98	72.8825	64.41	7	98.79	89.8014	65.71	7	93.03	90.3514	83.29	7	97.91	92.6243	79.42	6	97.44	95.6783	87.58	45	35	0	10	0.583047	0.583047	0	0.574889
PF3D7_0113200.1-p1	0	3	96.87	89.7133	82.06	6	89.74	87.7	80.82	4	53.24	52.515	50.46	4	99.65	96.9925	94.22	6	97.32	90.8817	75.36	4	74.98	73.2975	68.43	6	99.65	88.355	74.24	6	93.03	91.5983	85.7	6	97.91	95.7283	93.02	3	97.44	94.5967	89.07	4	4	1	1	0.63281	0.63281	0.63281	0.63281
PF3D7_0113300.1-p1	0	8	96.87	94.9875	91.49	6	89.74	86.32	79.93	6	53.24	51.5417	47.51	7	99.57	97.77	93.05	10	97.32	94.124	83.34	10	74.98	72.142	66.1	6	99.17	92.2283	73.18	9	93.03	89.93	81.97	10	97.91	95.612	84.87	7	97.44	95.0443	88.31	16	15	0	1	0.606101	0.606101	0	0.524813
PF3D7_0113400.1-p1	0	6	96.87	87.0683	70.99	7	89.74	85.06	76.48	6	53.24	50.4817	40.34	9	99.7	96.7778	83.03	8	97.32	92.705	80.41	9	74.98	71.8567	61.76	7	99.43	86.3814	55.79	9	93.03	89.3667	72.59	6	97.91	86.8033	46.96	7	97.44	94.4814	82.65	5	3	1	2	0.60272	0.60272	0.60272	0.571045
PF3D7_0113700.1-p1	0	8	96.87	90.705	71.71	7	89.74	85.7557	71.97	7	53.24	49.7657	38.61	7	99.66	92.9871	77.91	8	97.32	86.1488	67.28	6	74.98	70.4317	60.03	6	99.46	73.0333	34.98	7	93.03	87.3071	69.25	7	97.91	91.7729	76.25	5	97.44	91.184	77.24	14	13	1	1	0.610708	0.610708	0.547485	0.547485
PF3D7_0113800.1-p1	0	4	96.87	94.8375	89.26	6	89.74	88.6867	85.59	4	53.24	52.5275	51.2	4	99.65	98.9775	97.66	4	97.32	95.165	92.67	5	74.97	73.992	71.24	5	99.65	91.644	63.19	5	93.02	91.47	87.73	8	97.91	96.2837	92.76	4	97.44	96.705	94.82	57	0	0	0	0.608491	0	0	0
PF3D7_0113900.1-p1	0	8	96.87	90.045	60.64	8	89.74	81.9475	61.48	8	53.24	47.685	33.89	5	99.63	87.282	69.86	11	97.32	87.1627	39.62	8	74.98	69.3662	53.05	12	99.65	82.8592	23.07	8	93.03	84.6975	58.62	8	97.91	87.1988	55.25	7	97.44	85.3986	59.52	6	1	1	5	0.58666	0.536576	0.573437	0.58666
PF3D7_0114000.1-p1	0	6	96.87	96.1067	93.82	3	89.74	88.1767	85.07	4	53.24	52.25	50.97	5	99.7	98.534	98.03	6	97.32	93.935	91.22	6	74.98	73.1433	70.71	4	99.21	93.1075	88.02	7	93.03	91.4643	88.41	9	97.91	96.4867	92.48	4	97.44	96.19	94.96	9	8	1	1	0.555519	0.555519	0.548148	0.536982
PF3D7_0114100.1-p1	0	8	96.87	90.9262	76.55	7	89.74	78.6671	57.24	5	53.24	48.372	39.36	6	99.7	93.325	72.08	7	97.32	83.6143	52.35	7	74.98	64.1086	45.36	9	99.29	88.4522	75.65	7	93.03	86.52	59.24	7	97.91	94.8129	77	5	97.44	89.756	68.9	9	1	2	8	0.556808	0.533112	0.537236	0.556808
PF3D7_0114200.1-p1	0	3	96.87	95.5367	93.34	5	89.74	88.144	82.86	3	53.24	52.9867	52.51	2	99.68	98.1	96.52	4	97.32	96.59	95.36	4	74.98	74.0675	71.69	2	99.08	97.8	96.52	4	93.03	90.9725	87.15	3	97.91	97.7367	97.42	4	97.44	96.9075	95.54	2	1	0	1	0.615902	0.615902	0	0.549888
PF3D7_0114500.1-p1	0	8	96.87	87.4175	53.35	8	89.74	82.8075	63.85	8	53.24	47.1638	37.19	6	99.34	89.8833	67.01	9	97.32	87.9578	64.35	9	74.98	70.8044	50.59	9	99.58	72.3967	34.84	9	93.03	85.2233	54.92	8	97.91	92.6425	81	8	97.44	91.96	71.95	2	0	0	2	0.58216	0	0	0.58216
PF3D7_0114700.1-p1	0	9	96.87	88.55	75.26	6	89.74	79.8267	61.78	6	53.24	49.045	40.21	6	99.57	90.805	74.03	10	97.32	87.06	43.46	7	74.93	68.0714	44.18	10	99.35	83.247	38.18	8	93.03	86.0512	64.54	9	97.91	93.1489	69.24	5	97.44	87.296	67.35	11	10	0	1	0.614128	0.614128	0	0.52789
PF3D7_0114800.1-p1	0	8	96.87	91.8725	84.87	7	89.74	84.89	73.52	7	53.24	48.0257	32.94	8	99.7	94.6787	75.4	8	97.32	86.8612	62.34	8	74.98	69.6875	56.69	7	99.35	84.41	64.69	9	93.03	85.6178	65.77	9	97.91	91.3778	66.52	8	97.44	91.8175	72.65	5	0	0	5	0.572165	0	0	0.572165
PF3D7_0115000.1-p1	0	8	96.87	94.0875	90.27	5	89.74	89.068	87.18	5	53.24	52.456	51.04	3	99.59	97.7967	96.76	5	97.32	93.18	80.95	8	74.98	74.0825	71.37	5	99.63	84.52	50.19	8	93.03	91.4737	88.66	6	97.91	96.2067	89.61	5	97.44	95.98	93.88	63	55	0	8	0.591561	0.591561	0	0.589231
PF3D7_0115100.1-p1	0	5	96.87	87.012	70.49	5	89.74	87.114	78.46	5	53.24	51.082	43.43	3	99.52	96.4	90.54	8	97.32	90.86	66.34	6	74.98	73.5167	67.26	10	99.65	86.421	57.06	7	93.03	90.04	76.41	6	97.91	93.9867	77.53	5	97.44	95.208	86.73	7	7	0	0	0.619891	0.619891	0	0
PF3D7_0115200.1-p1	0	5	96.87	89.704	70.96	6	89.74	87.0317	79.92	7	53.24	50.6214	43.11	6	99.64	91.83	82.26	8	97.32	88.7575	67.42	8	74.98	73.455	67.45	9	99.62	83.5767	25.59	7	93.03	87.7814	73.44	8	97.91	92.6675	76.31	5	97.44	91.008	77.16	10	9	0	1	0.599294	0.599294	0	0.561342
PF3D7_0115300.1-p1	0	7	96.87	94.47	90.79	6	89.74	86.675	78.41	6	53.24	50.5067	39.75	5	99.63	94.092	76.11	6	97.32	84.4467	62.32	6	74.98	71.5517	60.43	9	99.65	90.2411	25.86	6	93.03	90.3583	80.52	5	97.91	91.12	66.5	5	97.44	92.984	75.37	9	8	0	1	0.615622	0.615622	0	0.570619
PF3D7_0115400.1-p1	0	4	96.87	92.8525	85.92	6	89.74	87.5417	83.45	4	53.24	50.7975	47.33	5	99.56	97.962	96.39	5	97.32	94.6	85.66	6	74.98	72.5383	68.4	5	99.11	92.586	78.08	7	93.03	90.6371	82.85	5	97.91	93.31	89.88	6	97.44	95.9483	94.34	5	1	0	4	0.625964	0.510738	0	0.625964
PF3D7_0115600.1-p1	0	10	96.87	89.186	64.42	9	89.74	83.8589	70.86	6	53.24	50.7367	45.16	6	99.7	95.7467	86.35	7	97.32	89.6857	68.43	9	74.98	71.3756	58.46	13	99.58	86.3577	15.1	8	93.03	87.2512	69.1	7	97.91	94.4271	79.96	6	97.44	92.4183	79.28	10	9	0	1	0.628786	0.628786	0	0.562095
PF3D7_0115700.1-p1	0	4	96.87	94.58	88.42	5	89.74	89.444	88.41	4	53.24	52.7675	51.4	2	99.64	98.61	97.58	5	97.32	95.396	92.38	6	74.98	74.5333	72.43	7	99.47	81.7029	58.13	6	93.03	92.26	89.67	5	97.91	96.314	91.92	3	97.44	96.54	94.76	61	0	0	0	0.642883	0	0	0
PF3D7_0200100.1-p1	0	5	96.87	94.912	87.29	4	89.74	88.515	87.06	4	53.24	52.4175	51	4	99.7	98.41	96.7	6	97.32	92.595	82.13	4	74.98	74.065	71.36	6	99.48	91.9383	77.85	4	93.03	91.0725	87.49	4	97.91	95.3275	88.07	3	97.44	95.4	93.58	57	0	0	0	0.642269	0	0	0
PF3D7_0200200.1-p1	0	6	96.87	88.445	69.65	8	89.74	84.885	72.2	8	53.24	51.5637	46.7	6	99.68	92.7517	85.29	10	97.32	79.561	52.61	7	74.98	72.1343	62.48	8	98.64	84.7763	31.05	8	93.03	87.2288	76.08	7	97.91	88.5571	71	6	97.44	90.2417	77.41	11	10	0	1	0.620062	0.620062	0	0.574024
PF3D7_0200300.1-p1	0	8	96.87	90.85	81.88	5	89.74	86.44	80.38	6	53.24	49.74	41.96	6	99.16	96.1333	85.4	7	97.32	90.9271	70.54	8	74.98	71.9537	65.75	6	99.3	88.48	75.34	7	93.03	90.4429	79.32	9	97.91	93.7789	80.02	6	97.44	93.975	84.75	12	11	1	1	0.628727	0.628727	0.578951	0.578951
PF3D7_0200400.1-p1	0	6	96.87	90.4617	81.02	6	89.74	85.2117	69	6	53.24	50.055	40.4	6	99.5	96.1233	82.17	11	97.32	91.4927	70.61	9	74.98	72.0511	56.28	10	99.35	79.392	40.48	7	93.03	87.6086	65.35	8	97.91	94.25	76.68	7	97.44	94.5314	80.34	4	1	0	3	0.589851	0.516191	0	0.589851
PF3D7_0200500.1-p1	0	9	96.87	91.95	69.47	10	89.74	87.938	78.29	8	53.24	51.095	41.98	6	99.57	97.625	89.87	8	97.32	91.4887	59.92	9	74.98	71.8656	60.79	11	99.65	81.2773	33.08	8	93.03	87.725	71.8	11	97.91	94.7727	79.36	8	97.44	95.8025	86.56	11	10	0	1	0.596992	0.596992	0	0.563377
PF3D7_0200600.1-p1	0	4	96.87	95.0275	93.32	3	89.74	89.31	88.49	3	53.24	52.7	51.64	2	99.65	98.42	97.19	4	97.32	93.8575	83.64	4	74.98	74.6325	73.62	2	99.64	85.83	72.02	4	93.03	91.985	90.81	4	97.91	96.365	92.39	2	97.44	96.265	95.09	10	9	0	1	0.613488	0.613488	0	0.578044
PF3D7_0200700.1-p1	0	8	96.87	93.1137	76.49	6	89.74	83.6583	64.51	6	53.24	48.8483	38.87	6	99.65	94.5733	80.91	7	97.32	87.9786	59.92	6	74.98	70.02	52.89	6	99.4	81.51	47.9	7	93.03	87.4571	66.72	6	97.91	93.3117	76.74	5	97.44	91.824	77.31	12	11	0	1	0.590565	0.590565	0	0.575134
PF3D7_0201000.1-p1	0	6	96.87	91.16	75.95	6	89.74	84.775	70.12	9	53.24	50.29	44	4	99.7	91.93	81.97	9	97.32	83.2256	57.64	5	74.98	70.504	62.57	10	99.65	87.343	14.02	6	93.03	87.19	70.16	7	97.91	89.7329	68.45	5	97.44	90.544	77.09	8	5	0	3	0.623417	0.572503	0	0.623417
PF3D7_0201100.1-p1	0	9	96.87	88.1522	59.72	9	89.74	79.0956	37.33	9	53.24	47.5311	29.26	9	99.7	91.7189	56.12	12	97.32	86.0983	38.41	10	74.98	65.171	24.39	9	99.65	78.4233	40.31	11	93.03	82.6327	37.45	12	97.91	89.1733	48.78	9	97.44	89.4011	54.14	4	0	0	0	0.532511	0	0	0
PF3D7_0201200.1-p1	0	3	96.87	88.1633	72.56	4	89.74	83.9525	71.07	5	53.24	50.67	45.28	4	99.7	93.885	79.96	8	97.32	94.06	83.6	5	74.98	72.504	64.87	6	99.25	77.7017	13.96	3	93.03	85.9733	71.95	6	97.91	95.1133	89.51	5	97.44	93.392	80.99	8	7	0	1	0.643228	0.643228	0	0.560969
PF3D7_0201300.1-p1	0	8	96.87	89.1125	70.59	7	89.74	85.1986	68.64	7	53.24	51.21	42.26	3	99.37	94.6233	86.85	7	97.32	92.62	78.45	8	74.98	71.7562	62.46	7	99.58	87.4414	57.41	8	93.03	89.2862	71.25	8	97.91	94.7175	86.03	4	97.44	92.44	80.13	5	2	0	3	0.58986	0.517587	0	0.58986
PF3D7_0201400.1-p1	0	6	96.87	93.34	85.63	6	89.74	87.93	85.4	6	53.24	52.0217	49.14	4	99.23	97.08	94.07	6	97.32	94.995	87.12	8	74.98	73.6475	69.33	9	99.64	94.8211	85.63	8	93.03	89.98	83.11	8	97.91	93.9387	81.26	5	97.44	95.622	92.64	2	0	1	1	0.582978	0	0.514822	0.582978
PF3D7_0201500.1-p1	0	4	96.87	90.53	78.65	4	89.74	86.665	80.84	5	53.24	51.852	49.5	3	99.65	96.5267	91.96	8	97.32	89.9437	82.19	6	74.98	73.6417	69.79	9	99.58	94.0656	74.59	6	93.03	90.7483	83.21	7	97.91	95.4943	86.37	3	97.44	94.4233	90.05	8	2	0	6	0.597478	0.519037	0	0.597478
PF3D7_0201600.1-p1	0	5	96.87	87.036	67.36	6	89.74	87.2367	76.38	5	53.24	50.872	43.73	3	99.55	96.7767	93.25	8	97.32	92.7675	80.16	10	74.98	73.081	58.12	9	99.43	84.9433	57.9	10	93.03	90.373	76.37	9	97.91	93.3767	65.13	6	97.44	95.3333	88.24	10	9	0	1	0.607424	0.607424	0	0.573877
PF3D7_0201700.1-p1	0	7	96.87	89.8671	74.81	7	89.74	85.3829	77.92	6	53.24	49.32	42.96	8	99.64	95.23	90.73	8	97.32	84.6838	56.2	8	74.98	70.5662	63.78	11	97.72	86.5409	70.32	9	93.03	88.1622	74.36	7	97.91	91.2786	75.85	8	97.44	93.1912	86.77	22	22	0	0	0.593241	0.593241	0	0
PF3D7_0201800.1-p1	0	5	96.87	90.864	82.18	7	89.74	87.5014	79.04	5	53.24	47.78	39.39	4	99.65	92.625	78.13	5	97.32	85.764	56.12	7	74.98	71.5229	57.93	8	99.65	85.7025	51.28	7	93.03	88.9629	75.35	6	97.91	87.0783	67.36	5	97.44	92.616	77.27	14	13	0	1	0.596052	0.596052	0	0.557443
PF3D7_0201900.1-p1	0	4	96.87	95.105	93.04	4	89.74	88.245	83.81	5	53.24	52.144	51.22	4	99.57	98.485	97.96	4	97.32	93.41	87.5	6	74.98	72.4283	68.01	6	99.47	85.04	33.35	5	93.03	90.722	83.15	9	97.91	95.1833	88.08	4	97.44	96.1675	94.84	2	1	0	1	0.62358	0.62358	0	0.51291
PF3D7_0202000.1-p1	0	4	96.87	96.6225	96.51	2	89.74	89.3	88.86	3	53.24	52.8033	51.97	2	99.69	98.755	97.82	3	97.32	93.7833	87.68	4	74.98	74.67	73.85	5	99.65	96.244	90.61	3	93.03	92.4033	91.16	2	97.91	95.95	93.99	2	97.44	96.36	95.28	5	0	0	0	0.629452	0	0	0
PF3D7_0202100.1-p1	0	4	96.87	90.6225	76.18	7	89.74	88.0871	83.89	6	53.24	51.4983	47.69	3	99.47	98.0333	96.61	6	97.32	96.1033	90.81	6	74.98	73.5633	69.28	6	99.11	91.4267	80.3	6	93.03	90.3983	85.37	6	97.91	96.6967	92.46	5	97.44	96.228	94.11	6	4	0	2	0.620331	0.620331	0	0.561221
PF3D7_0202200.1-p1	0	8	96.87	88.5713	62.33	9	89.74	83.9556	70.48	7	53.24	50.2929	43.94	5	99.68	93.728	81.96	9	97.32	89.8744	66.38	7	74.98	69.9943	60.27	9	99.48	73.3822	28.73	7	93.03	84.7829	67.72	9	97.91	91.7667	68.41	7	97.44	91.09	76.97	9	6	0	3	0.605863	0.605863	0	0.577437
PF3D7_0202300.1-p1	0	9	96.87	90.2989	75.38	9	89.74	83.4878	71.71	6	53.24	49.685	39.18	5	99.15	90.686	72.05	9	97.32	86.4822	51.59	10	74.98	70.599	59.08	10	99.65	82.084	14.02	8	93.03	85.7262	63.35	8	97.91	84.2875	50.6	7	97.44	90.8943	70.8	7	1	0	6	0.587625	0.519532	0	0.587625
PF3D7_0202400.1-p1	0	5	96.87	94.478	86.44	4	89.74	87.485	81.36	5	53.24	51.886	49.07	3	99.55	95.8267	91.45	5	97.32	92.454	75.94	6	74.98	73.8817	69.21	10	99.33	90.929	72.41	6	93.03	90.155	79.48	6	97.91	96.34	90.05	5	97.44	95.41	89.78	3	0	0	0	0.543084	0	0	0
PF3D7_0202500.1-p1	0	8	96.87	90.6475	68.15	6	89.74	80.9433	60.14	6	53.24	46.7133	34.81	7	99.7	89.5629	74.76	8	97.32	84.7575	63.03	8	74.98	69.6762	54.38	7	99.63	80.8071	7.04	8	93.03	86.4062	66.2	9	97.91	87.5744	64.39	6	97.44	85.6167	68.52	2	1	0	1	0.62601	0.62601	0	0.594965
PF3D7_0202600.1-p1	0	4	96.87	90.6475	76.3	5	89.74	87.762	83.81	5	53.24	51.896	47.84	3	99.19	98.2867	96.58	6	97.32	96.075	90.69	8	74.98	73.895	69.07	6	98.46	85.8467	71.92	6	93.03	91.0917	84.8	8	97.91	96.2913	92.43	6	97.44	96.7433	94.1	19	0	0	0	0.607024	0	0	0
PF3D7_0202600.2-p1	0	4	96.87	90.6475	76.3	5	89.74	87.762	83.81	5	53.24	51.896	47.84	3	99.19	98.2867	96.58	6	97.32	96.075	90.69	8	74.98	73.895	69.07	6	98.46	85.8467	71.92	6	93.03	91.0917	84.8	8	97.91	96.2837	92.43	6	97.44	96.7433	94.1	12	0	0	0	0.606987	0	0	0
PF3D7_0202700.1-p1	0	8	96.87	93.135	84.4	7	89.74	86.6786	76.29	4	53.24	50.925	44.87	4	99.47	94.63	80.16	4	97.32	93.7775	86.91	8	74.98	72.98	65.05	9	99.65	92.8656	73.12	9	93.03	89.3144	76.02	6	97.91	96.3483	90.45	6	97.44	95.2333	85	17	0	0	0	0.600822	0	0	0
PF3D7_0202800.1-p1	0	9	96.87	89.0911	59.7	8	89.74	83.0037	61.93	7	53.24	47.8529	37.4	7	99.16	94.4743	78.72	9	97.32	88.8411	69.76	8	74.98	66.81	37.2	8	99.65	85.16	40.31	8	93.03	86.585	61.09	10	97.91	91.652	70.26	7	97.44	90.7386	70.5	4	0	0	0	0.557098	0	0	0
PF3D7_0202900.1-p1	0	6	96.87	90.95	67.3	6	89.74	84.9117	71.2	5	53.24	49.618	41.47	5	99.7	93.076	85.08	7	97.32	91.0029	70.13	7	74.98	72.8914	66.27	13	99.65	74.0792	13.06	6	93.03	87.5467	73.78	8	97.91	93.3075	82.29	6	97.44	92.3867	79.4	6	2	2	4	0.603598	0.558988	0.603598	0.603598
PF3D7_0203000.1-p1	0	6	96.87	94.3317	91.23	5	89.74	88.484	84.26	4	53.24	52.1875	50.46	5	99.7	98.538	97.37	5	97.32	95.592	89.78	9	74.98	73.4111	70.17	7	99.27	89.6057	64.93	6	93.03	91.3283	88.12	7	97.91	95.9829	92.59	6	97.44	96.4817	94.74	9	0	0	0	0.545523	0	0	0
PF3D7_0203100.1-p1	0	5	96.87	95.486	93.86	4	89.74	88.3875	85.75	6	53.24	52.6067	51.5	3	99.47	98.6033	98.14	5	97.32	95.316	91.98	5	74.98	74.062	71.43	4	99.6	86.78	75.43	7	93.03	91.3829	88.55	8	97.91	96.2975	92.57	5	97.44	96.404	95	77	0	0	0	0.642325	0	0	0
PF3D7_0203200.1-p1	0	10	96.87	85.881	66.86	7	89.74	85.95	75.27	9	53.24	50.0067	39.66	6	99.44	93.555	75.54	10	97.32	92.904	77.43	12	74.98	72.37	62.68	14	98.29	80.1586	13.11	10	93.03	87.936	69.64	9	97.9	91.3089	73.25	8	97.42	90.5962	74.12	9	0	0	0	0.613649	0	0	0
PF3D7_0203300.1-p1	0	6	96.87	89.9	74.44	6	89.74	85.05	76.47	4	53.24	50.075	45.53	5	99.7	96.724	90.08	8	97.32	94.7075	82.2	6	74.98	71.815	67.89	10	99.39	70.965	16.38	5	93.03	85.848	74.65	5	97.91	92.782	88.06	5	97.44	93.842	87.55	9	0	0	0	0.618583	0	0	0
PF3D7_0203400.1-p1	0	5	96.87	90.174	77.68	5	89.74	80.268	59.3	5	53.24	49.194	38.82	5	99.7	89.656	69.27	5	97.32	86.324	61.07	5	74.98	69.158	56.37	3	99.6	80.25	49.33	5	93.03	80.01	49.77	5	97.91	93.154	81.29	5	97.44	87.912	68.62	1	0	0	0	0.616301	0	0	0
PF3D7_0203600.1-p1	0	4	96.87	87.615	76.06	6	89.74	87.3667	84.29	2	53.24	49.215	45.19	4	99.7	94.785	85.09	7	97.32	89.62	72.22	7	74.98	72.3143	67.89	9	99.54	76.1578	39.44	5	93.03	88.106	80.57	5	97.91	91.796	69.46	5	97.44	93.764	83.08	12	9	0	3	0.620426	0.620426	0	0.61044
PF3D7_0203700.1-p1	0	8	96.87	89.46	64.08	7	89.74	84.9214	72.92	6	53.24	50.6183	38.42	4	99.69	93.41	74.84	11	97.31	81.01	67.68	6	74.97	71.41	54.95	11	96.59	69.5791	24.46	7	93.03	89.0014	68.69	8	97.91	94.0575	76.33	3	97.43	88.7833	71.55	9	0	0	0	0.607908	0	0	0
PF3D7_0203800.1-p1	0	3	96.87	93.65	88.9	3	89.74	87.8433	84.09	5	53.24	52.652	50.48	2	99.62	98.505	97.39	5	97.32	95.382	91.57	6	74.98	74.1317	70.21	6	99.65	88.1033	71.05	6	93.03	91.85	86.93	6	97.91	96.735	92.57	3	97.44	96.4533	94.49	19	0	0	0	0.587058	0	0	0
PF3D7_0203900.1-p1	0	3	96.87	88.3367	76.48	6	89.74	80.2767	61.87	5	53.24	49.86	44	7	99.7	91.6871	80.71	8	97.32	78.2338	46.51	7	74.98	70.9271	52.99	12	99.65	49.5642	12.97	5	93.03	89.522	76.85	11	97.91	91.1155	69.87	4	97.44	88.805	71	19	0	0	0	0.621379	0	0	0
PF3D7_0204000.1-p1	0	2	96.87	93.16	89.45	4	89.74	88.7375	87.79	3	53.24	51.8467	49.07	3	99.7	97.4433	92.94	4	97.32	95.9075	92.09	5	74.98	74.264	71.74	6	99.64	78.6667	57.75	4	93.03	90.4575	83.52	4	97.91	95.7725	90.17	3	97.44	95.9867	93.09	25	0	0	0	0.616972	0	0	0
PF3D7_0204100.1-p1	0	8	96.87	95.135	89.82	6	89.74	88.87	86.12	6	53.24	52.7217	50.89	5	99.68	98.99	96.61	4	97.32	93.5125	90.69	7	74.98	73.92	69.08	10	99.65	93.33	73.7	6	93.03	91.1583	85.55	6	97.91	96.6383	92.41	5	97.44	96.682	94.1	62	0	0	0	0.60968	0	0	0
PF3D7_0204200.1-p1	0	6	96.87	89.2333	70.2	8	89.74	87.1713	77.29	7	53.24	47.83	36.76	5	99.65	91.764	77.73	9	97.32	80.4011	65.9	8	74.98	72.1088	60.41	7	99.65	86.6929	41.03	7	93.03	87.7814	72.84	10	97.91	90.109	63.03	6	97.44	87.0683	72.86	7	7	0	0	0.584599	0.584599	0	0
PF3D7_0204300.1-p1	0	7	96.87	94.0057	82.08	6	89.74	85.445	78.23	5	53.24	50.186	46.6	6	99.7	95.65	91.7	10	97.32	95.254	81.94	7	74.98	71.2614	62.93	10	99.65	87.538	49.74	8	93.03	88.9287	76.66	7	97.91	90.9671	74.85	5	97.44	91.716	87.33	16	0	0	0	0.572464	0	0	0
PF3D7_0204400.1-p1	0	7	96.87	86.8443	62.37	6	89.74	82.3	57.87	7	53.24	47.3843	37.48	8	99.7	92.9062	67.28	9	97.32	82.0267	62.65	8	74.98	69.4912	49.33	5	99.56	79.308	55.32	8	93.03	87.1188	62.15	9	97.91	87.0344	67.61	7	97.44	92.2957	71.69	4	0	0	0	0.592714	0	0	0
PF3D7_0204500.1-p1	0	7	96.87	90.6214	72.57	6	89.74	85.955	72.16	7	53.24	51.4157	46.09	6	99.66	94.85	90.37	7	97.32	88.2271	64.42	8	74.98	71.1825	54.09	9	99.65	85.3667	71.05	6	93.01	89.7033	83.75	9	97.91	91.6989	68.41	6	97.44	90.8717	82.19	17	0	0	0	0.56379	0	0	0
PF3D7_0204600.1-p1	0	7	96.87	92.0057	81.03	6	89.74	88.6917	83.78	3	53.24	50.98	48.59	7	99.7	98.3786	96.85	5	97.32	96.14	91.6	6	74.98	73.31	70.03	10	99.57	85.204	67.13	6	93.03	90.47	83.36	4	97.91	95.375	92.32	5	97.44	96.116	94.19	24	24	0	0	0.610224	0.610224	0	0
PF3D7_0204700.1-p1	0	6	96.87	89.3033	69.83	7	89.74	84.8529	69.17	5	53.24	50.442	42.16	7	99.7	90.96	81.72	6	97.32	89.1017	56.92	9	74.98	72.1678	65.54	9	99.24	59.6311	19.8	7	93.03	81.3671	71.43	5	97.91	90.15	80.82	6	97.44	86.9783	79.34	14	5	2	9	0.621606	0.621606	0.587303	0.587303
PF3D7_0204800.1-p1	0	6	96.87	91.1833	70.82	7	89.74	86.0286	71.74	4	53.24	50.2625	42.28	6	99.7	95.6067	84.36	6	97.32	87.805	68.26	6	74.98	69.0517	54.91	9	99.64	72.8144	24.63	7	93.03	88.4286	72.63	7	97.91	92.8614	75.08	6	97.44	92.3483	78.45	12	0	0	0	0.596254	0	0	0
PF3D7_0204900.1-p1	0	10	96.87	92.552	76.52	8	89.74	87.2512	80.62	8	53.24	50.4988	44.71	7	99.66	95.0614	91.48	9	97.32	95.1644	83.85	9	74.98	73.1033	65.56	7	99.43	59.8914	22.38	8	93.03	88.2525	78.72	11	97.91	92.7991	77.6	6	97.44	92.045	88.82	11	0	0	0	0.632923	0	0	0
PF3D7_0205000.1-p1	0	6	96.87	94.5417	87.66	5	89.74	85.992	79.59	4	53.24	51.1225	47.47	4	99.7	96.47	89.35	6	97.32	88.8183	76.41	5	74.98	72.58	63.61	3	99.11	78.2333	38.86	4	93.03	89.6675	82.07	6	97.91	94.38	83.54	4	97.44	93.915	83.39	7	0	0	0	0.569852	0	0	0
PF3D7_0205100.1-p1	0	6	96.87	94.005	90.65	7	89.74	86.8571	82.43	6	53.24	52.27	49.77	4	99.65	96.8475	94.33	6	97.32	93.3917	83.37	8	74.98	73.0375	67.62	9	99.65	87.6156	49.29	7	93.03	90.3957	84.86	11	97.91	95.9473	88.47	4	97.44	95.045	90.53	7	0	0	0	0.587491	0	0	0
PF3D7_0205200.1-p1	0	6	96.87	90.35	80.7	7	89.74	83.84	74.24	7	53.24	48.3314	41.65	6	99.65	94.46	88.65	7	97.32	91.6486	70.89	7	74.98	68.0943	54.7	8	99.65	91.395	80.62	8	93.03	86.8162	75.77	7	97.91	84.5657	60.09	6	97.44	90.3867	81.94	9	0	0	0	0.534788	0	0	0
PF3D7_0205300.1-p1	0	5	96.87	92.312	83.43	8	89.74	86.2488	74.2	4	53.24	49.8525	42.54	5	99.7	95.284	84.19	8	97.32	90.8388	72.74	8	74.98	72.3025	60.8	9	99.44	80.02	13.17	6	93.03	88.6683	74.03	8	97.91	93.1125	78.66	5	97.44	91.56	80.59	19	0	0	0	0.610747	0	0	0
PF3D7_0205400.1-p1	0	6	96.87	91.2067	73.94	5	89.74	87.74	83.02	6	53.24	50.86	43.14	8	99.69	95.4688	85.19	7	97.32	81.6214	52.35	7	74.98	72.9329	65.17	8	99.57	89.225	68.3	6	93.03	88.08	74.7	6	97.91	93.7667	79.59	5	97.44	92.51	80.94	16	0	0	0	0.607959	0	0	0
PF3D7_0205500.1-p1	0	4	96.87	85.03	62.96	6	89.74	85.665	69.35	3	53.24	50.2333	44.62	4	99.7	95.385	82.74	9	97.32	90.7211	66.49	5	74.98	72.874	65.73	12	99.65	88.225	75.67	6	93.03	88.6783	71.81	8	97.91	94.51	76.03	4	97.44	92.2975	77.39	7	0	0	0	0.561284	0	0	0
PF3D7_0205600.1-p1	0	6	96.87	90.815	82.79	5	89.74	86.506	77.38	5	53.24	51.384	46.44	5	99.68	95.682	91.72	8	97.32	85.005	68.24	9	74.98	72.0089	63.53	8	99.64	82.1675	32.63	7	93.03	88.1186	78.6	5	97.91	89.356	72.85	6	97.44	94.45	87.73	20	0	0	0	0.567365	0	0	0
PF3D7_0205700.1-p1	0	7	96.87	90.4186	69.54	7	89.74	85.7086	73.7	7	53.24	50.9829	43.23	5	99.69	91.66	81.79	9	97.32	89.9222	58.14	9	74.98	72.8378	60.14	11	99.65	71.4118	29.31	10	93.03	89.827	74.86	12	97.91	91.3583	65.87	6	97.44	93.53	79.57	7	0	0	0	0.55888	0	0	0
PF3D7_0205700.2-p1	0	6	96.87	88.1333	70.03	5	89.74	84.43	73.75	10	53.24	51.459	43.6	8	99.7	93.8675	82.24	9	97.32	86.1678	35.74	8	74.98	72.02	62.86	10	99.65	70.671	29.31	9	93.03	89.6567	76.27	11	97.91	90.3709	66.34	7	97.44	91.3871	79.75	9	0	0	0	0.557732	0	0	0
PF3D7_0205800.1-p1	0	5	96.87	88.236	66.89	7	89.74	84.8829	70.48	5	53.24	46.45	31.76	4	99.61	85.5025	63.27	8	97.32	84.4475	57.24	7	74.98	70.4571	58.23	11	99.65	74.4409	24.88	7	93.03	85.7014	63.69	9	97.91	88.3456	59.48	4	97.44	84.585	61.68	6	0	0	0	0.619321	0	0	0
PF3D7_0205900.1-p1	0	5	96.87	95.074	93.26	4	89.74	87.275	82.37	3	53.24	50.2833	44.79	3	99.7	96.8833	92.19	4	97.32	90.1925	76.97	4	74.98	72.2325	65.95	6	99.13	79.0117	39.56	4	93.03	90.5025	84.09	5	97.91	94.726	87.37	3	97.44	94.33	89.53	35	0	0	0	0.590151	0	0	0
PF3D7_0206000.1-p1	0	6	96.87	93.285	82.23	6	89.74	87.9717	83.98	4	53.24	51.12	45.9	4	99.7	94.7075	91.05	4	97.32	83.215	66.6	7	74.98	71.3657	59.03	9	99.65	86.7356	65.47	6	93.03	89.5867	79.81	5	97.91	92.256	78.56	4	97.44	90.95	87.46	21	0	0	0	0.601687	0	0	0
PF3D7_0206100.1-p1	0	9	96.87	90.5922	68.52	8	89.74	80.5512	60.51	6	53.24	48.325	36.54	6	99.51	93.0783	76.79	9	97.32	85.8711	58.64	10	74.98	69.921	53.34	6	99.4	82.595	63.56	10	93.03	87.477	62.31	9	97.91	90.9911	65.9	7	97.44	91.1286	68.55	11	10	0	1	0.599385	0.599385	0	0.511
PF3D7_0206200.1-p1	0	4	96.87	90.74	81.04	5	89.74	87.434	84.21	5	53.24	52.286	49.64	4	99.66	96.76	90.3	6	97.32	91.2583	70.5	5	74.98	73.876	70.87	9	99.64	88.4944	58.13	5	93.03	90.292	82.38	5	97.91	92.768	80.55	4	97.44	93.555	86.66	13	8	3	5	0.61596	0.58381	0.58381	0.61596
PF3D7_0206500.1-p1	0	10	96.87	91.821	73.34	8	89.74	84.4688	76.69	7	53.24	49.7914	42.6	7	99.65	92.6629	86.96	8	97.32	86.93	70.91	8	74.98	70.74	59.55	9	99.65	83.3011	32.25	9	93.03	87.2722	71.52	6	97.91	86.0533	74.15	8	97.44	91.1175	80.76	15	0	0	0	0.634378	0	0	0
PF3D7_0206600.1-p1	0	9	96.87	85.9367	47.56	8	89.74	80.9825	46.91	9	53.24	50.0967	38.83	6	99.57	92.2967	69.33	11	97.32	91.2273	63.59	10	74.98	68.785	43.47	13	99.65	83.8731	43.37	11	93.03	85.0518	49.74	11	97.91	91.1645	65.94	7	97.44	91.3529	68.62	6	0	0	0	0.562725	0	0	0
PF3D7_0206700.1-p1	0	5	96.87	90.112	76.86	7	89.74	87.8071	83.35	4	53.24	51.9725	49.97	3	99.69	98.2833	96.97	6	97.32	93.6883	84.86	7	74.98	71.0171	67.2	10	99.65	82.561	58.09	7	93.03	90.39	80.93	6	97.91	95.8583	88.62	4	97.44	95.435	94.36	17	0	0	0	0.580092	0	0	0
PF3D7_0206800.1-p1	1	5	96.87	94.192	86.15	4	89.74	87.0475	80.48	4	53.24	52.2725	50.64	3	99.68	97.5633	94.05	3	97.32	89.4633	79.13	4	74.98	72.5825	67.55	6	99.65	89.14	75.67	4	93.03	90.0075	82.68	4	97.91	94.395	88.01	4	97.44	94.85	89.2	1	0	0	0	0.635526	0	0	0
PF3D7_0206900.1-p1	1	9	96.87	90.4878	68.07	6	89.74	83.82	74.61	6	53.24	50	44.34	6	99.7	90.6883	74.81	10	97.32	87.125	48.06	7	74.98	71.8357	61.47	9	99.08	80.5722	42.42	8	93.03	86.9275	62.65	4	97.91	91.88	79.06	5	97.44	90.654	70.25	1	0	1	1	0.60954	0	0.60954	0.60954
PF3D7_0206900.2-p1	0	5	96.87	90.406	68.08	5	89.74	86.406	76.82	6	53.24	51.5033	47.79	6	99.7	94.425	79.88	6	97.32	91.9467	82.83	5	74.98	72.364	63.09	12	99.65	71.6808	42.49	7	93.03	88.3114	74.34	4	97.91	94.7125	90.3	4	97.44	92.52	81.18	1	1	0	0	0.604106	0.604106	0	0
PF3D7_0207000.1-p1	0	5	96.87	90.614	70.1	6	89.74	87.47	80.3	4	53.24	49.425	40.08	5	99.64	96.086	85.44	7	97.32	90.9971	66.67	7	74.98	73.5971	66.2	8	99.65	77.25	13.47	7	93.03	90.6814	79.76	5	97.91	95.402	86	6	97.44	94.655	84.23	4	4	2	0	0.61807	0.61807	0.558056	0
PF3D7_0207100.1-p1	0	4	96.87	91.7575	86.55	4	89.74	88.1025	83.78	5	53.24	52.36	48.96	5	99.7	98.488	96.85	4	97.32	95.865	91.57	5	74.98	73.902	70	7	99.38	83.9	64.26	5	93.03	90.712	83.34	5	97.91	96.048	91.19	4	97.44	96.5825	94.19	41	0	0	0	0.616552	0	0	0
PF3D7_0207200.1-p1	0	7	96.87	87.9186	62.93	7	89.74	84.0071	68.93	7	53.24	50.5686	42.06	6	99.16	96.2533	86.69	7	97.32	90.0771	73.65	7	74.98	70.2843	58.41	8	99.42	74.06	24.88	7	93.03	88.1129	71.04	7	97.91	92.61	76.84	7	97.44	93.62	79.95	6	0	0	0	0.643085	0	0	0
PF3D7_0207300.1-p1	0	5	96.87	88.206	74.12	5	89.74	85.84	72.16	4	53.24	51.6475	47.53	4	99.65	94.63	85.02	6	97.32	87.9183	71.48	7	74.98	73.25	65.89	11	97.73	83.3018	47.11	7	93.03	90.7443	82.14	7	97.91	94.5843	86.83	4	97.44	90.9625	80.27	20	0	0	0	0.600334	0	0	0
PF3D7_0207400.1-p1	0	4	96.87	93.335	90.98	5	89.74	86.766	77.4	4	53.24	50.7125	45.69	3	99.49	93.8467	84.61	9	97.32	90.6811	80.01	5	74.98	71.838	61.96	10	99.55	86.273	40.82	6	93.03	88.9783	72.15	4	97.91	93.2775	79.88	5	97.44	94.232	84.02	23	23	0	0	0.612686	0.612686	0	0
PF3D7_0207500.1-p1	1	5	96.87	87.528	78.08	6	89.74	87.5817	84.01	6	53.24	51.8833	50.48	4	99.35	97.925	97.38	5	97.32	96.086	91.51	6	74.98	72.815	70.1	9	99.65	88.2767	58.09	6	93.03	90.6433	86.18	8	97.91	95.8137	92.48	6	97.44	96.4433	94.49	27	0	0	0	0.613699	0	0	0
PF3D7_0207600.1-p1	1	5	96.87	91.438	82.21	6	89.74	88.5183	83.67	4	53.24	50.7925	46.37	3	99.57	96.0333	91.45	6	97.32	92.695	71.84	7	74.98	72.99	63.4	10	99.64	96.04	83.55	5	93.03	89.26	79.61	6	97.91	92.72	77.76	5	97.44	94.638	87.29	24	0	0	0	0.619451	0	0	0
PF3D7_0207700.1-p1	0	6	96.87	91.1417	77.9	6	89.74	88.5817	84.01	5	53.24	52.646	50.44	4	99.65	99.0425	97.36	6	97.32	94.7883	91.43	6	74.98	74.0967	70.01	9	99.64	77.2367	22	6	93.03	91.6667	86.13	8	97.91	96.9425	92.46	4	97.44	96.6025	94.48	28	0	0	0	0.627274	0	0	0
PF3D7_0207800.1-p1	0	4	96.87	91.865	78.47	4	89.74	88.525	85.47	4	53.24	52.965	52.31	4	99.7	98.875	96.58	5	97.32	95.026	92.94	4	74.98	73.79	70.48	4	99.1	76.5675	22.99	4	93.03	91.8325	89.24	6	97.91	96.935	94.55	3	97.44	96.26	94.13	21	0	0	0	0.62303	0	0	0
PF3D7_0207900.1-p1	0	5	96.87	94.224	85.86	5	89.74	88.592	84.69	5	53.24	52.87	51.59	3	99.64	97.97	96.94	7	97.32	94.85	81.46	6	74.98	74.075	70.14	5	99.65	83.14	23.02	6	93.03	91.7667	87.7	8	97.91	94.9463	85.41	4	97.44	96.43	93.66	21	0	0	0	0.605158	0	0	0
PF3D7_0208000.1-p1	0	8	96.87	90.6088	73.87	8	89.74	87.505	79.34	8	53.24	51.0525	45.89	7	99.65	97.0043	89.89	8	97.32	94.2025	79.17	9	74.98	72.8611	63.09	12	97.97	73.9967	13.12	9	93.03	89.2011	76.78	9	97.91	94.1467	84.97	6	97.44	94.4133	87.49	23	0	0	0	0.627862	0	0	0
PF3D7_0208100.1-p1	0	5	96.87	94.62	89.85	4	89.74	88.5275	86.12	4	53.24	52.275	51.47	4	99.7	98.9275	96.83	7	97.32	92.1486	69.36	6	74.98	74.2533	71.2	7	99.65	91.5986	75.44	7	93.03	91.2486	85.76	6	97.91	93.56	85.3	4	97.44	95.9575	93.87	26	0	0	0	0.623018	0	0	0
PF3D7_0208200.1-p1	0	5	96.87	89.908	77.04	5	89.74	79.492	67.58	5	53.24	50.944	43.2	4	99.21	94.3425	87.51	7	97.32	86.2343	52.18	5	74.98	68.144	52.03	7	99.65	90.4886	67.68	5	93.03	87.93	75.17	6	97.91	91.9383	78.63	4	97.44	91.2775	81.55	6	0	0	0	0.582162	0	0	0
PF3D7_0208300.1-p1	0	4	96.87	91.8825	84.45	6	89.74	87.8583	84.13	4	53.24	50.445	46.21	5	99.7	95.832	91.32	7	97.32	88.1257	59.52	6	74.98	72.3533	66.91	7	99.36	62.9871	14.88	5	93.03	89.448	80.95	7	97.91	91.9614	81.89	6	97.44	93.3633	87.89	43	40	1	2	0.624613	0.624613	0.551168	0.592528
PF3D7_0208400.1-p1	0	7	96.87	93.6914	82.36	5	89.72	87.532	82.94	6	53.24	51.985	48.26	3	99.19	95.0567	91.08	6	97.32	88.525	59.22	7	74.98	72.85	65.87	11	98.73	88.1127	57.51	8	93.03	90.7613	78.65	6	97.91	96.0517	88.17	5	97.44	94.608	87.44	48	38	0	10	0.649089	0.649089	0	0.580182
PF3D7_0208500.1-p1	0	7	96.87	83.4314	62.06	6	89.74	81.7483	58.32	6	53.24	48.9533	33.33	5	99.66	89.858	60.25	7	97.32	83.7157	52.26	6	74.98	67.9633	40.59	6	99.24	80.4367	57.06	6	93.03	83.2783	53.95	7	97.91	91.5071	64.15	5	97.44	88.298	58.6	4	0	0	0	0.668727	0	0	0
PF3D7_0208600.1-p1	0	7	96.87	92.5229	74.26	6	89.74	86.4767	77.57	6	53.24	51.595	44.88	7	99.7	97.8114	90.24	8	97.32	93.7525	79.45	6	74.98	72.3917	64.1	10	99.65	78.259	12.97	9	93.03	89.82	76.91	8	97.91	94.995	82.76	6	97.44	94.0167	86.64	15	0	0	0	0.620427	0	0	0
PF3D7_0208700.1-p1	0	6	96.87	84.04	54.86	9	89.74	85.8111	65.91	7	53.24	48.9571	41.81	6	99.48	95.73	82.81	8	97.32	90.4712	73.44	9	74.98	72.7156	58.59	10	99.65	63.691	23.9	8	93.03	87.9363	70.09	8	97.91	92.7163	76.17	8	97.44	94.6188	80.4	7	0	0	0	0.58683	0	0	0
PF3D7_0208700.2-p1	0	8	96.87	88.7075	56.03	7	89.74	85.8743	69.66	8	53.24	48.1625	42	6	99.51	93.4717	82.99	6	97.32	89.4533	76.05	8	74.98	72.6012	59.46	8	99.65	63.3725	17.31	8	93.03	86.0888	70.33	8	97.91	91.1338	78.8	6	97.44	94.1983	80.47	5	0	0	0	0.57592	0	0	0
PF3D7_0208800.1-p1	0	7	96.87	89.2743	64.51	9	89.74	84.5033	70.85	10	53.24	50.383	37.59	6	99.51	93.1633	73.63	7	97.32	92.5857	69.84	10	74.98	70.723	59.97	11	99.65	79.3782	12.97	11	93.03	87.2036	62.95	9	97.91	93.7778	66.2	8	97.44	92.6925	73.45	7	7	0	0	0.616312	0.616312	0	0
PF3D7_0208900.1-p1	0	4	96.87	95.2475	91	5	89.74	87.514	79.53	4	53.24	52.1075	49.39	5	99.66	97.462	94.37	5	97.32	91.826	84.62	6	74.98	72.93	70.16	7	99.65	85.9529	67.32	5	93.03	91.854	87.65	8	97.91	94.2775	90.65	2	97.44	93.69	89.94	75	75	0	0	0.622052	0.622052	0	0
PF3D7_0209000.1-p1	1	7	96.87	93.98	86.2	5	89.74	88.264	85.48	5	53.24	52.154	49.52	5	99.7	97.516	95.19	7	97.32	88.9271	69.08	5	74.98	73.4	69.92	5	99.44	83.162	46.87	5	93.03	90.712	85.15	5	97.91	94.548	83.48	4	97.44	95.1175	93.29	80	0	0	0	0.614022	0	0	0
PF3D7_0209100.1-p1	0	4	96.87	90.5775	75.69	4	89.74	87.38	81.59	4	53.24	52.4475	50.16	4	99.7	97.98	92.88	5	97.32	95.522	88.93	6	74.98	72.1217	61.36	7	99.65	90.3343	52.88	5	93.03	90.444	81.18	5	97.91	94.358	83.7	4	97.44	95.64	90.27	24	0	0	0	0.623313	0	0	0
PF3D7_0209200.1-p1	0	4	96.87	95.2625	90.79	4	89.74	84.185	79.18	5	53.24	50.992	48.2	2	99.08	94.355	89.63	7	97.32	91.1929	72.77	6	74.98	71.4967	61.15	7	99.64	97.0571	96.3	6	93.03	90.4333	80.88	7	97.91	94.7214	81.35	3	97.44	92.2533	83.11	9	0	0	0	0.604557	0	0	0
PF3D7_0209300.1-p1	0	7	96.87	84.3229	54.41	9	89.71	83.2722	62.82	6	53.22	45.9483	32.85	5	99.51	85.944	64.08	7	97.31	78.8257	51.98	8	74.97	68.3175	50.52	12	99.65	77.765	35.22	7	93.01	82.6471	46.44	6	97.76	90.72	66.16	6	97.44	89.365	58.59	7	0	1	6	0.636048	0	0.50267	0.636048
PF3D7_0209400.1-p1	0	9	96.87	91.7944	66.96	7	89.74	82.7714	62.11	8	53.24	49.9862	41.44	7	99.2	91.1343	82.44	9	97.32	89.3278	52.47	6	74.98	65.3033	51.27	9	99.65	87.6222	59.15	10	93.03	87.429	68.41	12	97.91	88.6783	62.07	9	97.44	87.94	68.98	22	0	0	0	0.597876	0	0	0
PF3D7_0209500.1-p1	0	5	96.87	86.26	65.31	8	89.74	81.9525	69.37	6	53.24	51.2967	43.56	5	99.7	90.99	81.57	6	97.32	90.6917	72.22	6	74.98	71.1367	58.81	15	98.31	80.7773	23.76	6	93.03	87.0583	66.03	5	97.91	91.376	67.96	5	97.44	92.468	76.77	7	0	0	0	0.661072	0	0	0
PF3D7_0209600.1-p1	0	7	96.87	91.2557	81.66	5	89.7	87.334	79.73	6	53.24	50.82	43.94	5	99.39	93.528	86.43	5	97.32	91.114	66.84	6	74.98	72.78	64.92	10	99.65	87.398	75.28	7	93.03	89.8257	76.66	5	97.91	92.852	80.07	6	97.44	94.7	84.69	17	3	2	13	0.619802	0.619802	0.554839	0.576863
PF3D7_0209700.1-p1	0	5	96.87	95.56	92.54	8	89.74	89.02	86.58	6	53.24	52.8883	51.44	4	99.64	98.965	97.04	5	97.32	95.868	91.54	10	74.98	74.493	72.16	9	99.53	83.36	66.82	10	93.03	92.179	88.93	5	97.91	95.044	87.92	3	97.44	96.6267	95.01	11	0	0	0	0.590807	0	0	0
PF3D7_0209800.1-p1	0	7	96.87	89.5471	69.19	8	89.74	84.7325	72.77	6	53.24	50.645	42.56	5	99.64	88.762	75.88	6	97.32	93.995	84.65	9	74.98	73.2311	66.11	8	99.65	69.575	14.22	9	93.03	86.0689	64.89	8	97.91	95.7963	86.93	6	97.44	90.765	74.47	17	0	0	0	0.67383	0	0	0
PF3D7_0210000.1-p1	0	8	96.87	87.47	58.52	9	89.74	84.7733	68.36	7	53.24	49.5571	37.69	5	99.56	90.948	79.49	9	97.32	85.53	59.63	8	74.98	71.9825	59.19	10	99.42	72.141	7.04	10	93.03	86.638	62.08	13	97.91	92.7085	73.55	6	97.44	89.7333	75.93	3	0	0	3	0.548634	0	0	0.548634
PF3D7_0210100.1-p1	0	7	96.87	89.3671	61.94	5	89.74	71.984	38.69	6	53.24	47.2483	35.01	5	99.7	85.048	62.78	7	97.32	85.5814	53.65	8	74.98	65.8125	38.85	8	99.02	75.8113	41.33	8	93.03	84.0487	50.42	8	97.91	89.665	67.49	7	97.44	86.6571	60.23	7	0	0	0	0.547522	0	0	0
PF3D7_0210100.2-p1	0	NA	NA	NA	NA	NA	NA	NA	NA	NA	NA	NA	NA	NA	NA	NA	NA	NA	NA	NA	NA	NA	NA	NA	NA	NA	NA	NA	NA	NA	NA	NA	NA	NA	NA	NA	NA	NA	NA	NA	NA	1	0	0	0	0.590046	0	0	0
PF3D7_0210200.1-p1	0	5	96.87	95.566	92.29	3	89.74	87.61	83.63	3	53.24	52.7367	51.77	4	99.68	98.5125	95.06	4	97.32	95.3225	90.58	4	74.98	73.6125	69.7	6	99.64	96.85	92.86	4	93.03	91.26	85.98	4	97.91	96.995	94.85	4	97.44	96.765	94.98	50	0	0	0	0.636682	0	0	0
PF3D7_0210300.1-p1	0	5	96.87	94.488	86.35	8	89.74	87.525	84.04	6	53.24	51.9967	48.72	3	99.51	98.2633	96.96	5	97.29	94.85	92	8	74.98	73.4275	70.49	4	99.22	93.3425	83.65	9	93.03	90.2333	85.53	5	97.91	96.382	93.28	5	97.44	96.79	94.48	11	4	6	3	0.628971	0.628971	0.564858	0.564858
PF3D7_0210400.1-p1	0	6	96.87	86.5083	64.85	6	89.74	83.565	70.49	5	53.24	48.802	33.78	4	99.69	89.6975	71.51	7	97.32	90.7543	65.11	6	74.98	68.76	58.75	8	99.65	80.6125	56.32	6	93.03	85.93	64.03	6	97.91	90.085	69.04	4	97.44	88.075	72.26	5	0	0	0	0.573448	0	0	0
PF3D7_0210500.1-p1	0	8	96.87	91.4537	82.57	7	89.7	86.1543	79.59	8	53.24	52.4913	48.21	3	99.65	97.2067	92.48	7	97.32	90.9671	77.37	9	74.98	71.9656	63.39	9	99.65	88.06	74.98	7	93.03	91.19	83.63	8	97.77	91.9938	79.16	4	97.44	94.7275	86.97	35	0	0	0	0.655392	0	0	0
PF3D7_0210600.1-p1	0	9	96.87	92.7133	86.79	10	89.74	87.582	83.33	6	53.24	52.2217	49.99	3	99.23	97.9667	97.01	10	97.32	94.257	82.53	9	74.98	73.3978	67.15	7	99.13	91.5271	76.36	8	93.03	89.5625	84.54	10	97.91	94.448	87.6	7	97.44	96.2357	94.58	15	0	0	0	0.578079	0	0	0
PF3D7_0210700.1-p1	0	6	96.87	95.01	93.07	5	89.74	88.272	82.88	4	53.24	49.2275	43.94	6	99.69	95.2467	91.89	5	97.32	92.842	76.3	6	74.98	71.455	64.71	7	99.6	82.1457	66.98	7	93.03	90.0086	83.23	5	97.91	92.55	79.24	3	97.44	92.3767	89.44	8	8	0	0	0.600002	0.600002	0	0
PF3D7_0210800.1-p1	0	7	96.87	87.3243	62.51	7	89.74	84.3943	70.95	7	53.24	49.8514	42.12	6	99.68	93.16	83.67	9	97.32	81.3389	59.86	7	74.98	70.5329	53.3	7	99.19	83.9643	70.82	7	93.03	84.8286	65.25	8	97.91	93.2463	76.88	8	97.44	91.42	78.12	13	8	0	5	0.589358	0.589358	0	0.531512
PF3D7_0210900.1-p1	0	3	96.87	90.3467	78.39	4	89.74	85.6825	79.39	4	53.24	52.3575	50.9	3	99.7	97.4833	93.73	4	97.32	90.785	84.46	4	74.98	73.4925	69.35	10	99.65	76.475	12.97	5	93.03	90.824	84.99	4	97.91	94.4775	87.07	3	97.44	94.4567	90.16	3	0	0	0	0.614881	0	0	0
PF3D7_0211100.1-p1	0	6	96.87	89.755	79.72	6	89.74	87.3383	83.57	5	53.24	51.976	51.04	4	99.65	98.3675	97.51	4	97.32	94.4225	90.66	7	74.98	73.6686	70.56	12	99.37	77.6633	14.02	6	93.03	90.3	85.36	7	97.91	94.0971	90.38	5	97.44	95.898	94.53	34	0	0	0	0.587498	0	0	0
PF3D7_0211200.1-p1	0	8	96.87	92.77	68.89	4	89.74	85.015	74.48	4	53.24	49.175	45.03	4	99.7	95.2	83	7	97.32	91.4557	63.56	6	74.98	73.0717	64.68	11	99.65	79.4055	35.3	6	93.03	88.9133	72.67	9	97.91	93.3711	81.86	4	97.44	92.7275	80.04	9	0	0	0	0.683017	0	0	0
PF3D7_0211300.1-p1	0	4	96.87	87.765	66.7	5	89.74	86.678	77.22	3	53.24	50.0333	45.41	4	99.7	94.95	89.97	5	97.32	92.824	80.24	4	74.98	72.955	67.84	12	99.65	76.3525	12.97	5	93.03	88.896	77.01	5	97.91	95.142	86.19	4	97.44	94.3725	87.51	8	0	0	0	0.58501	0	0	0
PF3D7_0211400.1-p1	0	8	96.87	91.3075	69.65	7	89.74	83.9071	64.18	7	53.24	49.8486	39.32	5	99.65	89.18	72.54	9	97.32	88.0344	68.7	7	74.98	71.3286	54.34	8	99.63	64.485	14.02	8	93.03	85.6312	56.18	10	97.91	93.818	71	6	97.44	89.9183	68.89	10	0	0	0	0.604783	0	0	0
PF3D7_0211500.1-p1	0	6	96.87	91.1967	76.52	5	89.74	88.158	84.49	4	53.24	51.055	45.82	6	99.65	96.875	90.05	7	97.32	93.7171	84.23	7	74.98	73.4729	68.54	13	96.65	87.6992	48.57	8	93.03	90.5288	81.2	7	97.91	95.5043	87.9	5	97.44	94.054	83.15	29	25	0	4	0.667445	0.667445	0	0.591675
PF3D7_0211600.1-p1	0	8	96.87	89.8125	74.35	7	89.74	81.6686	54.71	7	53.24	46.4986	36.93	5	99.54	90.73	72.16	9	97.32	87.6011	48.69	10	74.98	69.464	40.01	9	99.65	73.8656	14.02	10	93.03	86.787	50.15	10	97.91	92.172	67.48	6	97.44	90.7033	67.99	6	5	1	1	0.60034	0.60034	0.60034	0.506308
PF3D7_0211700.1-p1	0	7	96.87	91.86	81.79	8	89.74	87.9213	80.98	7	53.24	51.1957	46.38	8	99.7	97.0162	91.56	4	97.32	91.7225	78.8	8	74.98	71.7588	64.03	8	99.41	89.9525	74.43	9	93.03	89.12	75.12	7	97.91	91.9171	83.7	7	97.44	94.9071	88.54	30	0	0	0	0.618849	0	0	0
PF3D7_0211800.1-p1	0	4	96.87	93.12	86.86	6	89.74	87.9017	82.52	6	53.24	51.4033	47.38	5	99.66	95.702	90.17	5	97.32	93.736	85.15	6	74.98	72.8833	65.95	4	99.53	91.1025	75.41	6	93.03	90.5483	80.56	7	97.91	93.09	76.79	4	97.44	93.8825	86.55	17	0	0	0	0.602159	0	0	0
PF3D7_0211900.1-p1	0	5	96.87	91.042	73.16	7	89.74	86.9414	77.14	6	53.24	51.7867	46.33	5	99.2	96.232	85.4	6	97.32	88.1633	53.81	8	74.98	72.8187	62.07	10	99.65	82.626	41.82	7	93.03	89.5529	74.41	8	97.91	89.5012	60.99	4	97.44	93.1425	83.46	13	0	0	0	0.629764	0	0	0
PF3D7_0212000.1-p1	0	5	96.87	88.778	71.69	6	89.74	84.2667	81.13	6	53.24	48.2667	43.12	7	99.7	96.9657	90.83	6	97.3	87.4367	46.26	7	74.98	70.84	66.5	9	99.21	76.0433	23.76	7	93.03	88.0257	80.26	6	97.91	94.25	88.7	5	97.44	93.348	86.87	8	3	1	5	0.612146	0.612146	0.531723	0.564864
PF3D7_0212100.1-p1	0	6	96.87	95.35	91.71	5	89.74	86.036	79.84	4	53.24	48.1875	45.17	5	99.1	94.25	90.52	7	97.32	89.9529	71.79	8	74.98	72.14	65.09	8	99.64	86.57	41.64	7	93.03	87.7143	75.3	5	97.91	90.074	78.38	6	97.44	94.245	86.71	4	0	0	0	0.643173	0	0	0
PF3D7_0212200.1-p1	0	3	96.87	90.58	87.41	4	89.74	85.2725	83.57	3	53.24	52.18	50.07	2	99.69	98.375	97.06	5	97.32	94.546	84.58	4	74.98	71.2075	67.46	7	99.65	86.1486	58.03	4	93.03	90.8875	84.84	2	97.91	93.18	88.45	2	97.44	96.03	94.62	11	0	0	0	0.615056	0	0	0
PF3D7_0212300.1-p1	0	5	96.87	90.134	82.05	5	89.74	86.582	83.1	5	53.24	51.31	47.33	4	99.1	98.0425	96.4	9	97.32	93.1433	85.11	6	74.98	71.9583	68.4	10	99.65	72.544	23.81	7	93.03	89.8714	83.79	8	97.91	94.7987	89.02	6	97.44	95.795	94.03	19	0	0	0	0.591874	0	0	0
PF3D7_0212400.1-p1	0	6	96.87	94.5783	90.13	5	89.74	88.258	84.17	6	53.24	52.0383	48.56	6	99.7	97.5017	93.17	5	97.32	93.61	87.35	8	74.98	71.6912	66.37	4	99.53	93.65	80.69	5	93.03	87.714	76.45	8	97.91	95.3275	88.65	6	97.44	94.8167	89.39	75	59	1	16	0.62747	0.62747	0.620093	0.611666
PF3D7_0212500.1-p1	0	4	96.87	94.6025	90.05	5	89.74	88.95	86.99	4	53.24	52.6225	50.89	4	99.68	98.33	96.58	7	97.32	92.1829	74.24	5	74.98	73.696	70.31	9	99.55	89.1878	66.8	5	93.03	90.386	85.39	6	97.91	94.5217	84.96	5	97.44	95.996	93.8	79	78	0	1	0.664343	0.664343	0	0.573294
PF3D7_0212600.1-p1	0	6	96.87	88.78	76.56	7	89.74	83.9186	71.86	8	53.24	50.5312	44.01	6	99.57	95.045	82.13	9	97.32	89.2278	55.22	8	74.98	71.6587	62.49	7	99.62	80.6743	53.35	8	93.03	88.9325	78.76	14	97.91	91.2571	64.64	7	97.44	94.1029	77.65	7	0	0	0	0.613264	0	0	0
PF3D7_0212700.1-p1	0	4	96.87	90.4425	72.65	6	89.74	83.875	67.23	4	53.24	50.435	42.96	4	99.54	95.405	84.54	8	97.32	92.315	79.92	4	74.98	71.365	61.1	6	99.65	92.8267	81.09	6	93.03	86.2567	66.44	5	97.91	92.868	73.01	7	97.44	94.6571	81.74	10	0	0	0	0.619895	0	0	0
PF3D7_0212800.1-p1	0	7	96.87	93.3029	85.4	7	89.74	87.4	79.69	4	53.24	50.6975	45.43	5	99.59	97.094	93.04	6	97.32	91.5233	72.27	6	74.98	72.475	63.84	8	99.11	79.5713	57.51	7	93.03	88.4786	79.25	5	97.91	94.24	86.25	7	97.44	95.2129	88.13	19	14	0	5	0.637531	0.637531	0	0.596623
PF3D7_0212900.1-p1	0	9	96.87	91.4167	66.05	7	89.74	83.5829	70.12	9	53.24	50.56	43.93	8	99.57	95.8738	84.95	7	97.32	88.9029	67.7	10	74.98	70.944	58.5	9	99.34	83.6767	40.43	10	93.03	89.083	72.77	9	97.91	92.0122	68.43	7	97.44	92.9143	79.25	12	0	0	0	0.597761	0	0	0
PF3D7_0213000.1-p1	0	10	96.87	92.676	81.09	7	89.74	87.1186	79.7	8	53.24	50.7612	39.04	5	99.24	95.666	84.69	9	97.32	89.3989	79.99	8	74.98	72.1525	60.42	9	99.22	86.4911	74.57	8	93.03	89.3863	74.72	9	97.91	94.0833	80.8	7	97.44	94.7429	84.44	8	0	1	7	0.571008	0	0.521085	0.571008
PF3D7_0213100.1-p1	0	7	96.87	90.4686	78.18	7	89.74	85.6357	82.49	7	53.24	50.6857	45.48	6	99.65	94.5767	81.63	8	97.32	93.9325	83.13	7	74.98	73.2157	70.09	6	99.15	80.4067	45.28	9	93.03	89.1389	78.56	9	97.91	94.9511	85.88	6	97.44	92.3533	85.26	13	0	0	0	0.613182	0	0	0
PF3D7_0213200.1-p1	0	8	96.87	86.2975	57.57	9	89.74	81.5378	56.38	9	53.24	48.4378	33.95	7	99.35	90.7871	73.26	9	97.32	87.5356	55.65	9	74.98	70.0978	48.17	7	99.65	72.8129	12.97	9	93.03	81.6856	56.62	10	97.91	92.881	72.5	9	97.44	91.2333	64.57	6	2	0	4	0.575586	0.575586	0	0.569107
PF3D7_0213300.1-p1	0	6	96.87	86.765	62.07	6	89.74	81.9367	62.05	7	53.24	43.9643	26.92	7	99.65	88.9471	65.65	10	97.32	82.375	46.71	8	74.98	68.5438	47.94	5	99.65	80.834	21.35	7	93.03	83.9443	63.79	9	97.91	84.1544	50.05	7	97.44	85.6929	57.12	3	0	0	0	0.564345	0	0	0
PF3D7_0213400.1-p1	0	8	96.87	88.5113	71.71	6	89.74	86.8967	80.16	8	53.24	51.1613	45.95	6	99.39	97.1683	91.19	10	97.32	95.216	85.27	7	74.98	72.0643	65.38	9	99.65	81.6844	12.97	7	93.03	88.7671	74.74	10	97.91	92.152	64.79	8	97.44	95.16	87.05	12	0	0	0	0.613958	0	0	0
PF3D7_0213500.1-p1	0	7	96.87	89.9586	76.68	7	89.74	88.2229	85.59	6	53.24	51.7033	50.38	5	99.66	96.822	95.56	6	97.32	94.145	82.59	8	74.98	73.9363	71.36	10	99.58	79.138	41.3	8	93.03	90.8625	86.25	7	97.91	93.2671	83.69	6	97.44	95.2733	93.11	16	0	0	0	0.560677	0	0	0
PF3D7_0213600.1-p1	0	5	96.87	94.224	90.48	3	89.7	89.18	88.2	4	53.24	52.3825	51.01	2	99.54	98.145	96.75	6	97.32	94.1033	90.84	5	74.98	72.772	69.71	4	99.65	89.715	63.52	4	93.03	91.3425	87.42	4	97.91	96.0525	93.3	3	97.44	96.3733	94.41	68	0	0	0	0.623992	0	0	0
PF3D7_0213700.1-p1	0	5	96.87	89.01	63.57	4	89.74	81.97	70.12	6	53.24	50.095	43.94	4	99.7	93.355	83.88	7	97.32	86.04	69.27	6	74.98	70.4133	57.73	7	99.65	91.2614	81.93	6	93.03	85.495	67.72	8	97.91	87.5175	75.63	5	97.44	91.902	79.71	11	0	0	0	0.554296	0	0	0
PF3D7_0213800.1-p1	0	5	96.87	89.542	76.72	8	89.74	88.5713	85.32	3	53.24	51.3467	47.9	2	99.33	95.56	91.79	5	97.32	96.4	92.96	7	74.98	73.7629	70.92	8	99.65	84.7438	15.56	5	93.03	89.602	79.57	5	97.91	96.32	92.21	4	97.44	95.8925	91.34	19	0	0	0	0.616403	0	0	0
PF3D7_0213900.1-p1	0	6	96.87	94.5083	84.36	8	89.74	85.7075	79.63	6	53.24	51.625	47.76	9	99.7	97.62	90.72	4	97.32	90.6575	75.53	9	74.98	71.2544	63.23	6	99.11	89.6583	74.77	8	93.03	89.1213	75	6	97.91	92.3567	81.36	5	97.44	94.404	87.97	13	0	0	0	0.613613	0	0	0
PF3D7_0214000.1-p1	0	7	96.87	87.2143	70.7	7	89.74	85.0343	73.5	6	53.24	50.9833	43.52	6	99.7	93.21	80.44	8	97.31	81.73	54.22	8	74.98	71.295	60.92	10	98.65	81.392	35.16	7	93.03	88.6771	73.7	9	97.91	89.0756	69.41	5	97.44	91.924	76.22	21	0	0	0	0.571235	0	0	0
PF3D7_0214100.1-p1	0	4	96.87	90.9975	87.59	5	89.74	87.426	84.19	4	53.24	52.4825	50.33	4	99.65	98.09	97.25	6	97.32	94.7117	89.82	6	74.98	72.985	69.95	6	99.62	88.9917	58.91	6	93.03	91.0333	87.68	5	97.91	95.306	93.25	5	97.44	96.022	94.72	27	0	0	0	0.660653	0	0	0
PF3D7_0214200.1-p1	0	3	96.87	85.2967	65.77	4	89.74	85.2525	78.1	5	53.24	51.556	48.84	3	99.17	96.2367	91.67	7	97.32	92.0143	84.94	5	74.98	72.504	68.13	10	99.65	79.67	30.05	4	93.03	89.89	83.88	5	97.91	93.102	85.17	5	97.44	94.144	89.41	5	0	0	0	0.593411	0	0	0
PF3D7_0214300.1-p1	0	4	96.87	94.6925	89.26	5	89.74	88.47	85.47	6	53.24	52.5417	50.57	3	99.5	98.0033	95.18	6	97.32	94.8817	89.17	8	74.98	74.0187	70.16	5	99.47	79.816	58.15	7	93.03	90.92	82.5	7	97.91	96.83	92.65	5	97.44	96.788	94.48	19	0	0	0	0.589805	0	0	0
PF3D7_0214400.1-p1	0	6	96.87	93.2733	86.56	4	89.74	89.345	88.21	4	53.24	52.3425	51.02	4	99.7	97.8225	96.71	4	97.32	90.6425	77.69	5	74.98	74.08	71.43	5	99.64	90.944	67.06	4	93.03	90.495	87.52	5	97.91	94.618	86.15	4	97.44	95.6125	93.59	7	0	0	0	0.624967	0	0	0
PF3D7_0214500.1-p1	0	5	96.87	90.094	71.87	6	89.74	84.9833	72.99	6	53.24	49.4567	35.4	6	99.7	94.5633	74.36	8	97.32	84.7463	58.46	7	74.98	69.2943	53.38	9	99.65	84.5856	13.11	7	93.03	85.5114	68.92	9	97.91	93.4556	74.68	4	97.44	89.835	70.61	14	0	0	0	0.556751	0	0	0
PF3D7_0214600.1-p1	0	3	96.87	94.5867	90.3	4	89.74	88.9425	87.09	4	53.24	52.4	51.6	2	99.59	98.215	96.84	5	97.32	94.518	90.05	5	74.98	73.798	69.58	7	99.63	91.1986	83.6	6	93.03	91.7667	87.7	4	97.91	95.93	91.04	3	97.44	96.39	94.45	31	0	0	0	0.618996	0	0	0
PF3D7_0214700.1-p1	0	6	96.87	91.3917	69.36	7	89.74	82.9486	69.74	6	53.24	50.96	41.73	5	99.21	94.304	86.43	6	97.32	89.7483	72.22	6	74.98	66.875	48.47	11	99.65	83.4191	33.94	7	92.95	88.5371	69.26	5	97.91	93.998	81.66	6	97.44	93.3367	78.67	9	0	0	0	0.573601	0	0	0
PF3D7_0214800.1-p1	0	4	96.87	93.6975	85.3	5	89.74	88.33	83.69	3	53.24	52.9033	52.28	4	99.7	98.6125	95.4	4	97.32	96.455	93.97	7	74.98	74.3629	71.44	8	99.51	76.79	45.23	7	93.03	91.5014	85.1	6	97.91	97.455	96.22	4	97.44	96.7475	94.85	22	11	1	11	0.633672	0.621815	0.523755	0.633672
PF3D7_0214900.1-p1	0	3	96.87	95.1567	92.33	4	89.74	89.47	89.26	4	53.24	53.0675	52.94	3	99.7	99.64	99.59	4	97.32	96.285	94.45	3	74.98	74.4667	73.47	7	99.65	90.3186	81.73	4	93.03	91.7425	89.86	3	97.91	97.2467	96.03	2	97.44	97.33	97.22	8	0	0	0	0.607206	0	0	0
PF3D7_0215000.1-p1	0	3	96.87	93.4033	90.23	4	89.74	88.87	87.04	3	53.24	52.4633	51.01	2	99.59	98.58	97.57	5	97.32	96.25	92.4	6	74.98	74.2367	71.07	7	98.64	94.0743	88.96	4	93.03	91.8625	88.8	7	97.91	96.8714	92.75	3	97.44	96.4233	94.55	30	0	0	0	0.607944	0	0	0
PF3D7_0215100.1-p1	0	6	96.87	94.775	88.66	4	89.74	87.9025	84.46	5	53.24	51.362	47.44	5	99.7	97.002	92.54	7	97.32	94.2214	84.75	6	74.98	73.005	66.69	5	99.65	80.104	13.11	6	93.03	91.005	85.9	6	97.91	91.3017	82.21	5	97.44	94.536	89.74	5	0	0	0	0.59405	0	0	0
PF3D7_0215200.1-p1	0	8	96.87	92.4013	76.37	8	89.74	87.0863	81.26	6	53.24	50.6883	43.49	6	99.66	95.6717	91.05	6	97.32	92.2533	81.73	7	74.98	71.7686	64.83	9	99.65	94.6189	74.55	8	93.03	89.7738	80.48	6	97.91	91.9583	76.92	5	97.44	94.704	88.71	5	0	0	0	0.566443	0	0	0
PF3D7_0215300.1-p1	0	4	96.87	93.8175	91.54	3	89.74	88.6267	86.44	5	53.24	52.772	50.99	3	99.65	98.9933	97.72	6	97.32	95.2317	92.53	5	74.98	73.798	71.63	3	99.39	96.77	93.9	4	93.01	92.5075	91.06	7	97.91	96.5629	93.36	3	97.44	96.3067	95.71	20	0	0	0	0.618502	0	0	0
PF3D7_0215400.1-p1	0	6	96.87	85.9217	65.77	6	89.74	85.5583	69.57	7	53.24	51.3957	44.84	9	99.66	95.7044	86.94	8	97.32	86.4287	64.59	9	74.98	71.2233	58.63	8	99.33	74.45	13.12	9	93.03	88.1556	71.58	9	97.91	90.7667	69.18	7	97.44	93.3214	79.39	14	0	0	0	0.630026	0	0	0
PF3D7_0215500.1-p1	0	5	96.87	90.556	82.05	4	89.74	85.8325	78.15	4	53.24	51.665	48.17	4	99.65	96.615	90.62	3	97.32	94.3333	88.77	4	74.98	73.225	68.37	6	99.65	81.8767	31.43	6	93.03	89.7917	74.76	5	97.91	93.846	88.07	4	97.44	95.395	89.65	15	0	0	0	0.64844	0	0	0
PF3D7_0215600.1-p1	0	6	96.87	93.7167	81.1	4	89.74	87.5175	83.09	4	53.24	52.11	48.8	3	99.68	96.7233	91.17	9	97.32	95.8811	89.56	6	74.98	72.2283	61.56	5	99.26	95.802	88.65	6	93.03	90.215	80.68	7	97.91	96.4343	90.07	5	97.44	95.864	90.05	5	2	0	3	0.638604	0.60356	0	0.638604
PF3D7_0215700.1-p1	0	6	96.87	92	81.27	6	89.74	88.0233	84.59	4	53.24	52.1875	50.27	3	99.64	97.5933	93.52	7	97.31	95.6286	88.57	5	74.98	72.902	64.67	9	99.45	92.0467	63.94	7	93.03	90.7043	85.51	5	97.91	95.668	88.9	4	97.44	95.45	89.51	43	0	0	0	0.611647	0	0	0
PF3D7_0215800.1-p1	0	6	96.87	93.355	79.93	5	89.74	88.364	84.22	5	53.24	52.384	50.25	3	99.64	95.85	90.94	7	97.32	91.24	82.39	6	74.98	74.4183	72.04	8	99.06	83.31	33.7	6	93.03	91.4833	86.58	7	97.91	95.7943	88.1	4	97.44	94.7	88.72	22	0	0	0	0.609077	0	0	0
PF3D7_0215900.1-p1	0	8	96.87	90.2862	60.87	8	89.74	84.185	70.52	7	53.24	48.8557	39.22	5	99.51	92.586	84.61	9	97.3	90.2233	57.77	9	74.98	70.5167	60.31	11	98.7	85.8091	54.22	10	93.03	83.84	60.23	8	97.91	91.3675	70.94	7	97.44	91.1371	77.06	6	4	0	2	0.6009	0.571311	0	0.6009
PF3D7_0216000.1-p1	0	6	96.87	93.4933	85.26	4	89.74	88.0375	84.3	6	53.24	52.3683	49.12	3	99.63	96.6833	91.1	7	97.32	94.2371	83.37	5	74.98	72.774	65.86	5	99.12	86.894	72.85	6	93.03	90.7333	79.96	6	97.91	95.5017	88.28	4	97.44	95.27	88.81	46	0	0	0	0.58975	0	0	0
PF3D7_0216100.1-p1	0	6	96.87	91.8333	87.92	5	89.74	87.862	84.26	5	53.24	52.408	51.19	2	99.68	98.67	97.66	3	97.32	95.7167	92.72	5	74.98	73.512	71.37	4	99.05	93.175	88.13	8	93.03	92.0088	88.15	6	97.91	96.38	93.59	3	97.44	96.53	94.82	26	14	2	12	0.590386	0.590386	0.584447	0.58968
PF3D7_0216200.1-p1	0	3	96.87	90.0033	76.71	6	89.74	87.365	84.15	4	53.24	48.85	43.76	4	99.7	94.4025	82.95	5	97.32	88.52	55.06	4	74.98	70.37	67.1	8	99.65	73.8563	13.15	5	93.03	88.228	81.46	5	97.91	92.758	72.89	3	97.44	89.0833	84.41	6	0	0	0	0.615732	0	0	0
PF3D7_0216300.1-p1	0	4	96.87	91.8875	87.46	6	89.74	86.2	83.57	4	53.24	52.39	50.15	2	99.61	98.37	97.13	4	97.32	93.87	86.33	6	74.98	71.625	67.96	5	99.17	86.398	57.43	6	93.03	91.0717	84.64	4	97.91	94.835	90.16	4	97.44	96.675	94.64	32	28	1	4	0.615399	0.615399	0.593261	0.593261
PF3D7_0216400.1-p1	0	7	96.87	94.7543	90.17	7	89.74	86.9814	83.78	5	53.24	50.758	48.61	7	99.7	98.1329	96.85	8	97.32	96.0613	91.6	6	74.98	72.625	70.04	7	99.62	87.91	64.32	6	93.03	89.2517	83.36	7	97.91	95.7829	92.34	5	97.44	95.886	94.19	19	0	0	0	0.613431	0	0	0
PF3D7_0216500.1-p1	0	9	96.87	90.8278	82.02	4	89.7	88.9375	88.11	5	53.24	52.25	48.53	3	99.57	98.2767	95.9	4	97.32	92.745	82.3	7	74.98	74.0643	70.75	10	98.57	85.612	57.51	8	93.03	91.3575	86.37	5	97.91	95.41	88	5	97.44	96.438	93.18	49	0	0	0	0.596185	0	0	0
PF3D7_0216600.1-p1	0	5	96.87	95.192	91.61	4	89.74	86.9825	79.77	4	53.24	51.76	48.99	4	99.7	97.6725	93.52	5	97.32	92.1	83.8	5	74.98	73.002	68.45	4	99.65	78.305	31.19	4	93.03	88.9875	81.03	6	97.91	95.5917	88.57	4	97.44	94.5675	88.47	8	2	0	6	0.670851	0.670851	0	0.598457
PF3D7_0216700.1-p1	0	6	96.87	93.905	87.78	8	89.74	86.3625	78.5	5	53.24	50.728	46.25	4	99.12	96.615	91.3	6	97.32	93.0617	81.35	9	74.98	71.3144	63.49	7	99.3	88.4129	65.4	7	93.03	89.84	80.34	7	97.91	95.1129	89.05	8	97.44	95.0362	87.91	7	0	0	0	0.534713	0	0	0
PF3D7_0216700.2-p1	0	5	96.87	94.762	88.73	8	89.74	86.8825	78.5	5	53.24	49.612	46.25	6	99.16	96.69	91.3	6	97.32	93.0867	80.18	8	74.98	71.5325	63.49	7	99.46	88.4357	65.4	7	93.03	89.7814	80.34	8	97.91	92.545	71.68	8	97.44	94.98	87.46	7	0	0	0	0.539592	0	0	0
PF3D7_0216800.1-p1	0	6	96.87	93.8	86.81	6	89.74	88.0567	83.32	5	53.24	50.108	43.5	6	99.7	97.125	93.18	5	97.32	91.69	75.51	8	74.98	72.3213	67.94	5	99.65	93.75	84.71	8	93.03	90.4537	84.73	7	97.91	92.5429	83.83	7	97.44	95.2571	88.13	13	9	1	4	0.632678	0.604181	0.604181	0.632678
PF3D7_0216900.1-p1	0	8	96.87	90.87	75.74	6	89.74	86.3667	82.62	6	53.24	51.4233	44.49	4	99.37	94.04	81.95	8	97.32	89.3925	67.64	7	74.98	73.01	63.3	11	99.65	79.6545	24.16	7	93.03	89.2443	72.57	6	97.91	92.71	77.33	5	97.44	93.932	80.21	9	0	0	0	0.605438	0	0	0
PF3D7_0217000.1-p1	0	9	96.87	93.6989	85.88	7	89.73	84.6029	79.6	5	53.24	49.566	42.03	8	99.65	96.48	85.06	5	97.32	89.692	71.29	8	74.98	69.7275	61.12	10	99.13	87.612	31.11	6	92.73	85.035	72.27	6	97.91	90.965	79.58	6	97.43	92.0983	84.4	13	7	0	6	0.611881	0.579639	0	0.611881
PF3D7_0217100.1-p1	0	5	96.87	92.132	84.22	6	89.74	87.24	78.47	6	53.24	51.67	47.04	5	99.68	97.666	92.13	7	97.32	93.1071	79.46	8	74.98	72.785	66.89	6	99.27	85.9283	69.5	8	93.03	90.4038	81.02	7	97.91	94.6329	86.1	6	97.44	95.5833	89.45	18	0	0	0	0.579915	0	0	0
PF3D7_0217200.1-p1	0	5	96.87	92.22	78.37	5	89.74	87.528	84.01	5	53.24	52.396	51.14	3	99.59	98.9133	97.58	5	97.32	95.358	92.43	8	74.98	74.0088	71.35	9	98.59	76.0133	15.79	7	93.02	91.4943	88.15	8	97.91	95.7362	92.75	4	97.44	96.0275	94.56	50	0	0	0	0.670908	0	0	0
PF3D7_0217300.1-p1	0	9	96.87	90.8356	76.27	7	89.74	83.2157	66.91	6	53.24	49.315	42.9	5	99.57	92.596	87.34	7	97.32	91.2257	64.84	8	74.98	69.3287	50.32	7	99.58	86.6643	64.52	7	93.03	87.0371	72.3	8	97.91	87.0012	62.45	6	97.44	90.9267	81.4	6	4	1	2	0.546068	0.546068	0.52735	0.52735
PF3D7_0217400.1-p1	0	7	96.87	89.0943	59.81	8	89.74	84.7738	67.11	7	53.24	49.6871	34.29	6	99.63	93.4733	71.49	11	97.32	88.9373	65.67	8	74.98	70.985	56.97	13	99.65	85.6454	52.06	9	93.03	85.9278	57.33	10	97.91	90.945	60.4	5	97.44	89.804	71.23	4	3	0	1	0.567971	0.530263	0	0.567971
PF3D7_0217500.1-p1	0	7	96.87	92.7043	83.25	7	89.74	85.7314	69.66	6	53.24	51.0017	43.52	5	99.64	95.448	82.83	8	97.32	90.0787	71.85	6	74.98	71.23	55.56	7	99.08	83.4086	64.99	6	93.03	86.4083	61.61	5	97.91	91.248	75.38	6	97.44	93.1433	79.18	22	0	0	0	0.618131	0	0	0
PF3D7_0217600.1-p1	0	6	96.87	94.9817	90.04	4	89.74	86.825	84.06	7	53.24	52.17	50.24	6	99.65	97.9283	97.17	5	97.32	93.23	86.81	7	74.98	72.5043	69.51	6	99.03	90.66	83.35	6	93.02	89.86	86.26	8	97.82	95.0487	91.3	5	97.44	95.504	94.7	21	15	1	5	0.631154	0.631154	0.50533	0.593901
PF3D7_0217700.1-p1	0	4	96.87	94.3475	89.08	4	89.74	89.2425	88.73	4	53.24	53.0875	52.72	4	99.7	99.5925	99.32	5	97.32	95.972	94.62	5	74.98	74.57	73.59	6	99.65	82.9283	42.28	5	93.03	91.726	89.45	5	97.91	97.568	96.96	4	97.44	97.285	97.1	3	0	0	0	0.636707	0	0	0
PF3D7_0217800.1-p1	0	6	96.87	91.4767	67.89	8	89.74	84.9663	67	6	53.24	50.7467	44.88	7	99.7	96.0186	88.42	7	97.32	93.4571	75.26	7	74.98	71.3214	57.01	8	99.49	79.7313	14.02	7	93.03	87.5257	74.82	6	97.91	89.475	60.29	6	97.44	91.405	81.22	3	0	0	0	0.646868	0	0	0
PF3D7_0217900.1-p1	0	7	96.87	94.5914	85.91	5	89.74	86.92	82.76	5	53.24	51.47	44.96	6	99.66	97.5533	91.52	6	97.32	93.6983	76.07	6	74.98	73.4583	67.87	8	99.65	93.91	78.89	7	93.03	90.8171	80.27	5	97.91	94.008	88.45	4	97.44	94.7275	88.9	15	0	0	0	0.626704	0	0	0
PF3D7_0218000.1-p1	0	9	96.87	90.1089	62.78	10	89.72	84.372	69.78	9	53.24	49.0944	41.23	7	99.58	93.5214	84.73	10	97.32	90.652	67.67	13	74.98	72.8846	60.56	8	99.64	83.965	52.21	11	93.03	86.7073	67.03	8	97.91	93.1775	76.6	9	97.44	92.45	78.6	12	0	0	0	0.56226	0	0	0
PF3D7_0218100.1-p1	0	9	96.87	92.01	74.97	9	89.74	85.0911	70.54	8	53.24	50.59	42.87	7	99.57	93.4514	82.46	10	97.32	84.793	38.88	10	74.98	70.228	56.62	11	99.58	79.0409	12.97	7	93.03	86.1557	66.94	7	97.91	88.8657	67.22	8	97.44	93.6012	77.01	9	3	0	5	0.576383	0.554368	0	0.576383
PF3D7_0218200.1-p1	0	3	96.87	89.8933	81.17	6	89.74	86.54	77.64	6	53.24	51.9417	48.05	8	99.7	97.7825	89.42	7	97.32	93.4429	80.14	7	74.98	69.9586	53.88	7	99.65	83.4714	58.07	7	93.03	89.89	77.79	5	97.91	94.112	86.38	7	97.44	94.22	84.76	2	0	0	0	0.653902	0	0	0
PF3D7_0218300.1-p1	0	10	96.87	92.455	77.76	9	89.74	83.9711	70.86	9	53.24	49.9133	44.1	7	99.7	95.7714	85.27	9	97.32	91.0033	66.38	10	74.98	71.257	60.58	9	99.65	92.6444	56.64	8	93.03	86.1025	66.96	11	97.91	91.67	69.5	7	97.44	92.0629	77.45	9	0	0	0	0.618585	0	0	0
PF3D7_0218400.1-p1	0	7	96.87	91.7929	77.28	5	89.74	84.548	73.15	6	53.24	51.53	47.39	5	99.66	95.818	88.8	9	97.32	89.2533	71.29	5	74.98	71.82	66.33	13	99.48	88.4138	75.15	7	93.03	89.68	76.42	6	97.91	92.5883	77.65	4	97.44	90.9675	80.4	16	0	0	0	0.626427	0	0	0
PF3D7_0218500.1-p1	0	8	96.87	88.5288	59.72	7	89.74	83.16	54.08	8	53.24	49.5288	36.11	5	99.56	89.628	64.86	11	97.32	90.5555	64.68	10	74.98	70.083	40.01	8	99.27	84.705	40.31	8	93.03	85.6538	54.58	10	97.91	94.409	71.49	8	97.44	93.1625	67.4	2	0	0	0	0.575519	0	0	0
PF3D7_0218600.1-p1	0	6	96.87	94.5817	84.56	7	89.74	87.7129	83.71	6	53.24	52.75	51.11	6	99.66	98.3267	97.57	3	97.32	95.6767	92.4	6	74.98	73.3333	71.06	10	99.22	86.465	70.71	7	93.03	91.3843	86.85	7	97.91	96.6529	92.74	5	97.44	96.15	94.55	51	0	0	0	0.649359	0	0	0
PF3D7_0218700.1-p1	0	7	96.87	94.6586	91.41	7	89.74	86.4443	80.12	7	53.24	51.2657	47.19	7	99.7	96.5986	92.78	7	97.32	85.7771	40.47	7	74.98	71.8286	64.99	7	98.64	91.8314	58.3	7	93.03	89.1043	80.53	7	97.91	92.9186	86.65	6	97.44	93.7083	88.19	11	0	0	0	0.620835	0	0	0
PF3D7_0219100.1-p1	0	8	96.87	92.6787	73.86	6	89.74	86.7167	81.59	6	53.24	51.6183	49.52	6	99.7	96.5133	90.09	6	97.32	90.895	61.85	9	74.98	73.3778	70.01	6	99.4	79.9917	53.96	7	93.03	89.0629	80.19	8	97.91	91.0613	77.82	6	97.44	92.4583	86.6	11	0	0	0	0.597026	0	0	0
PF3D7_0219200.1-p1	0	NA	NA	NA	NA	NA	NA	NA	NA	NA	NA	NA	NA	NA	NA	NA	NA	NA	NA	NA	NA	NA	NA	NA	NA	NA	NA	NA	NA	NA	NA	NA	NA	NA	NA	NA	NA	NA	NA	NA	NA	1	0	0	0	0.595672	0	0	0
PF3D7_0219300.1-p1	0	6	96.87	86.61	59.86	7	89.74	80.8186	58.79	6	53.24	47.3033	29.9	6	99.7	89.3433	64.79	10	97.32	84.428	48.63	9	74.98	68.64	36.61	10	99.64	80.898	40.43	8	93.03	79.1612	46.72	9	97.91	88.5222	66.51	5	97.44	84.296	57.36	4	1	0	3	0.598059	0.574981	0	0.598059
PF3D7_0219400.1-p1	0	9	96.87	89.4078	63.66	11	89.74	83.5527	54.35	10	53.24	49.151	32.99	9	99.66	92.6111	64.29	10	97.32	80.363	36.94	10	74.98	69.179	43.42	9	99.61	88.9056	72.95	11	93.03	84.89	48.33	10	97.91	87.896	55.18	8	97.44	89.68	58.72	2	1	0	1	0.56845	0.51167	0	0.56845
PF3D7_0219400.2-p1	0	9	96.87	84.16	46.13	10	89.74	78.123	36.48	10	53.24	45.981	19.46	10	99.7	88.56	40.38	10	97.32	80.068	23.16	10	74.98	62.962	24.63	10	99.65	84.587	54.21	10	93.03	79.521	35.56	10	97.91	82.386	28.95	8	97.44	84.2975	42.4	2	1	0	1	0.575744	0.50433	0	0.575744
PF3D7_0219500.1-p1	0	6	96.87	86.7483	68.63	7	89.74	78.5514	71.98	6	53.24	47.22	39.05	4	99.43	91.2025	72.65	10	97.32	84.872	63.16	7	74.98	64.6757	52.74	9	99.65	75.61	43.99	6	93.03	82.3333	63.18	7	97.91	93.3814	70.81	5	97.44	92.022	71.07	14	14	1	0	0.584473	0.584473	0.565609	0
PF3D7_0219600.1-p1	0	4	96.87	91.6475	77.64	6	89.74	86.225	77.24	5	53.24	49.87	45.46	4	99.13	94.4575	90.02	6	97.32	90.065	82.16	7	74.98	73.75	68.26	8	99.65	88.455	49.25	5	93.03	88.688	77.11	6	97.91	93.0417	86.97	5	97.44	93.27	87.52	21	0	0	0	0.62874	0	0	0
PF3D7_0219700.1-p1	0	7	96.87	93.43	79.26	7	89.74	86.6286	73.15	7	53.24	50.6757	43.16	4	99.67	92.2575	75.52	9	97.32	87.0067	61.38	7	74.98	71.5143	57.8	7	99.65	89.09	60.73	7	93.03	89.1114	73.06	7	97.91	87.7043	67	6	97.44	93.0733	76.45	9	8	0	1	0.621854	0.621854	0	0.566938
PF3D7_0219800.1-p1	0	6	96.87	92.495	86.68	6	89.74	86.07	82.87	7	53.24	52.0586	50.9	6	99.7	98.44	97.4	7	97.32	93.3929	86.72	6	74.98	72.0817	69.55	7	99.65	88.3771	59.66	8	93.03	89.5238	82.39	11	97.91	95.2373	90.17	4	97.44	95.7775	94.74	11	11	0	0	0.623139	0.623139	0	0
PF3D7_0219900.1-p1	0	9	96.87	90.63	65.43	7	89.74	78.7143	61.26	6	53.24	49.06	34.63	5	99.65	90.938	79.47	11	97.32	87.2173	49.8	7	74.98	66.8314	51.24	10	99.65	83.407	26.04	8	93.03	85.7175	59.36	10	97.91	92.701	65.66	6	97.44	89.6717	66.96	9	7	2	1	0.587339	0.587339	0.587339	0.57636
PF3D7_0220000.1-p1	1	4	96.87	94.9825	90.02	6	89.74	89.17	87.04	4	53.24	52.63	50.93	4	99.68	98.8625	96.62	9	97.32	94.0778	78.84	7	74.98	74.2214	71.06	3	99.1	94.49	87.81	6	93.03	91.6467	87.3	6	97.91	95.1167	85.27	5	97.44	96.632	93.85	7	3	1	4	0.588723	0.588723	0.554389	0.577447
PF3D7_0220100.1-p1	0	9	96.87	91.57	73.59	6	89.74	85.4083	78.83	8	53.24	49.4138	43.37	8	99.66	91.1775	81.59	8	97.32	79.46	52.94	7	74.98	70.7	61.5	10	99.46	86.24	53.18	8	93.03	87.1137	76.07	9	97.91	90.0822	75.01	7	97.44	90.4829	82.09	23	22	1	1	0.621095	0.621095	0.563422	0.563422
PF3D7_0220200.1-p1	0	7	96.87	90.1957	71.1	6	89.74	78.6217	62.61	6	53.24	49.015	37.68	4	99.65	88.68	76.07	7	97.32	80.5386	46.19	6	74.98	66.6367	53.24	6	99.53	80.8633	64.04	7	93.03	83.88	59.49	6	97.91	90.2	63.61	5	97.44	88.612	67.11	3	3	0	0	0.56768	0.56768	0	0
PF3D7_0220300.1-p1	0	4	96.87	89.3475	71.78	7	89.74	84.9157	69.08	4	53.24	49.38	40.62	5	99.7	91.176	80.77	6	97.32	91.915	71.29	6	74.98	69.5417	51.14	10	99.65	79.744	57.83	8	93.03	87.2113	60.83	5	97.91	89.606	64.83	4	97.44	91.3675	76.16	6	0	0	6	0.597905	0	0	0.597905
PF3D7_0220500.1-p1	0	7	96.87	89.7971	68.26	6	89.74	85.2017	69.57	5	53.24	49.528	39.96	5	99.65	92.632	76.01	9	97.32	85.84	53.08	8	74.98	72.4013	60.57	8	99.65	67.8762	12.97	7	93.03	88.0971	68.86	9	97.91	93.3344	78	5	97.44	91.184	72.34	3	0	0	0	0.633825	0	0	0
PF3D7_0220600.1-p1	0	6	96.87	88.8567	58.28	5	89.74	83.588	67.6	8	53.24	49.2	42.56	7	99.7	89.2657	79.93	6	97.32	84.85	50.91	6	74.98	70.3517	56.25	11	99.29	76.8709	22.38	7	93.03	83.8314	75.45	7	97.91	87.55	47.34	7	97.44	87.3857	69.97	6	1	0	5	0.579015	0.51189	0	0.579015
PF3D7_0220700.1-p1	0	8	96.87	92.105	73.59	10	89.74	85.765	80.59	5	53.24	51.314	44.87	7	99.7	92.8486	87.81	10	97.32	94.185	84.85	10	74.98	70.568	62.2	9	99.33	84.0378	43.19	9	93.03	87.2956	76.75	9	97.91	93.0389	57.2	7	97.44	90.0571	84.37	9	6	0	3	0.578211	0.570023	0	0.578211
PF3D7_0220800.1-p1	0	7	96.87	93.1986	85.78	8	89.74	88.2362	82.99	4	53.24	51.805	48.95	4	99.65	97.3875	91.5	7	97.32	93.2186	79.89	7	74.98	72.1629	60.41	9	99.28	84.5978	57.04	6	93.03	89.9667	76.73	7	97.91	94.5443	88.5	5	97.44	94.994	88.2	45	0	0	0	0.584496	0	0	0
PF3D7_0221000.1-p1	0	6	96.87	86.6483	63.29	8	89.74	86.4712	76.56	9	53.24	49.7411	37.42	4	99.57	91.05	79.2	10	97.32	88.144	61.21	8	74.98	72.995	65.3	10	99.65	82.529	25.2	9	93.03	86.7844	67.74	8	97.91	92.84	70.41	8	97.44	92.37	75.73	4	3	0	1	0.571113	0.569971	0	0.571113
PF3D7_0221200.1-p1	0	5	96.87	91.366	76.4	5	89.74	87.49	79.25	4	53.24	51.25	46.1	4	99.56	97.1075	90.35	6	97.32	93.94	79.63	6	74.98	73.27	66.25	9	99.51	89.9722	75.38	8	93.03	91.2125	81.44	6	97.91	94.9767	83.83	4	97.44	95.2325	88.73	3	0	0	3	0.583228	0	0	0.583228
PF3D7_0221400.1-p1	0	6	96.87	90.2433	73.87	7	89.74	87.58	79.06	5	53.24	49.63	40.04	3	99.63	93.6267	84.48	7	97.32	92.2843	68.14	6	74.98	71.4567	60.57	10	99.65	86.674	57.76	7	93.03	87.9871	70.18	7	97.91	95.3943	83.92	5	97.44	93.834	82.72	4	0	2	3	0.630182	0	0.630182	0.630182
PF3D7_0221700.1-p1	0	4	96.87	90.4875	76.24	4	89.74	88.245	84.36	4	53.24	51.22	45.41	4	99.64	97.1075	89.65	8	97.32	92.75	74.41	7	74.98	73.3071	64.98	9	99.65	79.7889	49.9	7	93.03	90.7829	80.88	7	97.91	94.7314	79.13	6	97.44	95.695	87.29	1	0	0	0	0.622469	0	0	0
PF3D7_0221800.1-p1	0	7	96.87	80.7386	42.65	8	89.74	82.1287	46.91	9	53.24	49.1167	33.78	7	99.69	92.5786	65.95	10	97.32	90.435	54.16	10	74.98	70.338	43.38	10	99.65	81.71	25.86	9	93.03	85.57	53.87	11	97.91	92.35	66.11	7	97.44	90.7814	66.43	3	0	0	0	0.547366	0	0	0
PF3D7_0222000.1-p1	0	3	96.87	89.8233	83.03	3	89.74	84.87	76.38	3	53.24	50.8767	47.31	3	99.7	94.9733	86.09	4	97.32	90.1825	80.58	3	74.98	69.2	59	8	99.65	93.3088	80.82	3	93.03	87.6567	79.02	5	97.91	89.994	77.48	3	97.44	91.5967	81.11	6	0	0	0	0.562548	0	0	0
PF3D7_0222100.1-p1	0	9	96.87	87.7178	62.34	6	89.74	79.3017	57.24	6	53.24	49.165	39.32	6	99.7	93.3233	72.08	9	97.32	85.7833	51.93	8	74.98	66.0238	36.31	8	99.29	76.2075	41.92	7	93.03	86.5743	59.19	12	97.91	94.7225	76.98	5	97.44	88.24	68.89	8	0	1	8	0.557888	0	0.535902	0.557888
PF3D7_0222200.1-p1	0	6	96.87	87.7433	64.83	8	89.74	82.8662	55.93	6	53.24	48.48	36.58	4	99.52	88.86	68.54	9	97.32	84.2344	66.29	6	74.98	69.1067	46.44	6	99.58	86.8567	58.48	7	93.03	84.8114	51.45	6	97.91	93.3067	73.5	5	97.44	91.026	68.34	5	0	0	5	0.570643	0	0	0.570643
PF3D7_0222500.1-p1	0	7	96.87	90.9571	78.25	7	89.74	85.0986	73.95	5	53.24	50.642	43.94	6	99.7	93.945	81.95	10	97.32	84.266	48.52	7	74.98	70.7971	59.43	12	99.65	74.615	39.44	7	93.03	87.76	72.51	6	97.91	88.6117	68.41	7	97.44	91.9671	76.97	8	7	0	1	0.593957	0.593957	0	0.56404
PF3D7_0222600.1-p1	0	9	96.87	92.77	82.28	9	89.74	86.0344	77.43	6	53.24	50.2533	42.97	6	99.57	95.42	90.78	8	97.32	85.385	52.35	10	74.98	72.326	65.06	9	99.65	95.33	83.47	10	93.03	89.361	77.32	7	97.91	91.8443	81.5	6	97.44	94.7867	87.31	7	6	0	1	0.605111	0.605111	0	0.561718
PF3D7_0222700.1-p1	0	5	96.87	94.458	89.03	4	89.74	84.2175	70.61	6	53.24	51.28	44.65	3	99.48	93.4067	82.68	6	97.32	88.4417	54.26	5	74.98	70.674	57.84	3	99.05	98.4533	97.33	7	93.03	90.1414	78.87	5	97.91	92.806	80.54	5	97.44	94.29	83.37	8	7	0	1	0.637104	0.637104	0	0.558857
PF3D7_0222800.1-p1	0	11	96.87	90.6809	60.51	9	89.74	83.5156	68.95	8	53.24	48.9963	37.48	11	99.7	95.5227	79.18	11	97.32	83.6636	42.88	15	74.98	71.2327	57.6	15	99.65	73.6473	13.11	10	93.03	85.526	60.29	12	97.91	91.9775	72.01	9	97.44	92.4978	75.8	4	0	0	4	0.632556	0	0	0.632556
PF3D7_0223100.1-p1	0	8	96.87	93.1525	75.19	6	89.74	88.7617	85.64	8	53.24	52.0875	48.5	4	99.35	98.465	96.75	8	97.32	96.0938	89.82	7	74.98	73.8557	69.42	6	99.64	81.8567	61.38	7	93.03	90.5557	83.68	6	97.91	95.86	90.03	6	97.44	96.7683	94.16	10	4	2	5	0.58542	0.542703	0.58542	0.58542
PF3D7_0223200.1-p1	0	6	96.87	93.0633	84.17	6	89.74	87.1467	77.81	4	53.24	46.345	40.49	4	99.7	91.9675	75.75	6	97.32	79.015	51.96	7	74.98	72.43	60.32	8	99.63	73.6262	14.02	4	93.03	88.7425	80.37	3	97.91	85.75	63.67	5	97.44	91.818	74.82	7	6	0	1	0.622135	0.622135	0	0.568872
PF3D7_0223300.1-p1	0	6	96.87	91.7483	69.38	6	89.74	82.115	67.96	7	53.24	50.5029	40.58	4	99.59	94.295	81.64	8	97.32	88.5413	65.52	7	74.98	71.42	57.68	11	99.65	84.4855	63.44	7	93.03	86.5386	59.86	8	97.91	92.895	76.98	7	97.44	89.1814	70.05	13	0	0	0	0.609865	0	0	0
PF3D7_0223400.1-p1	0	7	96.87	91.5614	75.81	8	89.74	87.32	79.23	7	53.24	51.71	45.67	7	99.6	96.2443	90.11	8	97.32	92.4	83.36	8	74.98	72.8275	68.21	4	99.12	87.4325	54.27	7	93.03	88.9114	75.62	7	97.91	95.2186	89.9	8	97.44	93.47	87.57	11	10	0	1	0.631044	0.631044	0	0.567469
PF3D7_0223500.1-p1	0	5	96.87	94.628	89.92	5	89.74	86.132	79.36	5	53.24	51.866	49.07	4	99.16	97.0425	92.34	3	97.32	92.2133	84.2	5	74.98	72.856	69.85	5	99.23	84.042	59.58	4	93.03	89.29	83.01	5	97.91	94.412	89.67	5	97.44	94.67	88.68	61	0	0	0	0.634278	0	0	0
PF3D7_0300100.1-p1	0	2	96.87	93.72	90.57	3	89.74	87.5367	83.18	4	53.24	52.9825	52.35	4	99.7	98.9025	96.54	4	97.32	96.67	95.17	4	74.98	74.145	71.87	9	99.64	89.9833	65.4	4	93.03	92.0875	89.64	5	97.91	97.714	97.12	3	97.44	96.9933	96.11	67	0	0	0	0.629329	0	0	0
PF3D7_0300200.1-p1	0	6	96.87	91.5233	69.4	7	89.74	82.9586	70.09	5	53.24	50.804	42.73	6	99.7	95.7233	84.1	7	97.32	91.6686	67.93	6	74.98	65.9	52.45	6	99.01	79.215	50.74	6	93.03	87.0583	67.74	8	97.91	91.9862	59.64	4	97.44	92.1475	78.3	8	7	0	1	0.592817	0.592817	0	0.564812
PF3D7_0300400.1-p1	0	6	96.87	92.6917	80.15	6	89.74	87.5317	80.58	5	53.24	52.228	49.47	5	99.69	96.302	91.88	7	97.32	95.05	82.49	7	74.98	73.81	70.6	11	99.49	88.0818	63.58	6	93.03	90.7717	83.54	9	97.91	94.7956	89.15	4	97.44	95.2475	90.07	4	1	0	3	0.639959	0.542319	0	0.639959
PF3D7_0300500.1-p1	0	6	96.87	87.525	61.65	8	89.74	83.9775	61.25	6	53.24	50.4767	43.7	8	99.7	91.7362	80.27	9	97.32	82.9756	51.8	8	74.98	70.6088	50.11	14	99.08	82.9464	48.64	8	93.03	87.0875	73.33	8	97.91	92.1287	66.28	6	97.44	88.5633	70.19	11	10	1	1	0.61276	0.61276	0.61276	0.572239
PF3D7_0300600.1-p1	0	9	96.87	86.9633	44.23	9	89.74	79.36	42.19	9	53.24	47.6067	24.95	7	99.68	84.6729	42.2	10	97.32	82.049	23.17	10	74.98	64.083	29.4	9	99.65	85.9289	34.48	10	93.03	79.127	37.87	10	97.91	87.313	41.52	7	97.44	83.1486	45	4	0	0	0	0.544148	0	0	0
PF3D7_0300700.1-p1	0	5	96.87	91.276	76.57	8	89.74	86.2588	71.44	6	53.24	47.7833	38.87	6	99.7	93.7633	80.91	7	97.32	87.1957	59.92	8	74.98	71.93	62.52	7	99.51	90.0043	52.96	8	93.03	88.4963	68.19	5	97.91	90.834	77.43	6	97.44	93.87	77.31	10	9	0	1	0.634582	0.634582	0	0.562863
PF3D7_0300800.1-p1	0	5	96.87	92.646	82.53	4	89.74	84.9975	70.82	4	53.24	49.055	41.46	4	99.65	95.76	84.14	5	97.32	90.19	70.2	6	74.98	72.0683	57.82	7	99.65	83.8286	62.24	6	93.03	89.705	75.69	5	97.91	92.386	78.6	4	97.44	93.06	79.95	9	8	0	1	0.638685	0.638685	0	0.5639
PF3D7_0300900.1-p1	0	10	96.87	89.458	61.9	8	89.74	82.77	68.31	7	53.24	48.3143	39.13	8	99.16	94.0175	79.93	10	97.32	86.624	49.8	9	74.98	69.2767	57.43	11	99.22	59.1282	12.97	9	93.03	84.8378	57.94	10	97.91	90.795	62.37	10	97.44	92.888	75.89	6	0	0	0	0.602907	0	0	0
PF3D7_0301000.1-p1	0	4	96.87	92.26	86.45	4	89.74	88.0375	83.47	5	53.24	52.304	49.59	4	99.66	98.3325	96.96	6	97.32	96.25	91.63	5	74.98	73.516	70.8	6	97.75	94.12	88.31	4	93.01	90.81	87.15	6	97.91	96.84	92.64	4	97.44	96.2075	94.48	17	0	0	0	0.600177	0	0	0
PF3D7_0301100.1-p1	0	8	96.87	86.8588	63.99	8	89.74	82.33	66.85	7	53.24	48.31	39.83	6	99.09	92.0433	86.27	10	97.32	90.602	68.81	9	74.98	68.7911	50.77	7	99.49	67.5186	17.34	9	93.03	87.6889	67.61	10	97.91	90.508	52.22	7	97.44	92.7529	80.14	9	1	0	8	0.595982	0.5115	0	0.595982
PF3D7_0301200.1-p1	0	5	96.87	91.206	78.95	6	89.74	86.29	71.86	6	53.24	50.875	44.55	4	99.63	94.585	86.26	7	97.32	87.6871	70.39	6	74.98	71.7383	56.94	7	99.65	91.26	65.66	6	93.03	86.87	68.83	8	97.91	94.725	78.33	6	97.44	92.865	80.26	20	0	0	0	0.638376	0	0	0
PF3D7_0301300.1-p1	0	9	96.87	91.7356	66.2	8	89.74	85.175	71.32	6	53.24	51.8667	46.29	4	99.56	94.185	89.01	7	97.32	90.95	81.25	10	74.98	72.538	61.61	12	99.65	75.39	24	9	93.03	88.9233	70.73	8	97.91	92.2862	79.69	6	97.44	93.5483	80.07	12	11	0	1	0.603377	0.603377	0	0.53514
PF3D7_0301400.1-p1	0	8	96.87	91.7975	78.7	8	89.74	84.4412	74.12	7	53.24	49.9243	39.13	6	99.16	91.6433	77.76	8	97.32	87.35	51.85	8	74.98	69.8037	59.16	8	99.22	85.6575	45.53	7	93.03	86.8286	70.6	7	97.91	90.2529	62.36	6	97.44	89.2317	73.05	10	0	0	10	0.574075	0	0	0.574075
PF3D7_0301500.1-p1	0	7	96.87	92.38	79.53	6	89.74	87.745	85.36	5	53.24	52.068	50.25	4	99.65	97.3275	95.3	8	97.32	91.2425	51.69	8	74.98	73.7913	68.07	11	99.65	83.6355	33.01	7	93.03	90.1857	82.13	9	97.91	94.4389	80.03	5	97.44	95.468	92.77	4	3	0	1	0.620464	0.620464	0	0.524907
PF3D7_0301600.1-p1	0	7	96.87	93.3714	86.22	5	89.74	88.672	86.87	5	53.24	52.084	50.84	7	99.66	97.6543	96.49	5	97.32	80.794	56.01	8	74.98	73.8413	70.99	6	99.24	81.355	56.67	8	93.03	91.4688	87.01	6	97.91	91.0983	83.71	5	97.44	95.226	93.54	11	10	0	1	0.597078	0.597078	0	0.525477
PF3D7_0301700.1-p1	0	3	96.87	86.9733	75.94	7	89.74	85.2886	71.65	5	53.24	50.224	38.61	5	99.69	91.29	81.87	8	97.32	92.4925	68.55	7	74.98	69.6986	52.82	9	99.65	85.0833	65.28	8	93.03	87.3538	64.18	6	97.91	93.3683	76.3	4	97.44	90.8725	73.6	10	7	0	3	0.762109	0.586121	0	0.762109
PF3D7_0301800.1-p1	0	4	96.87	87.575	68.17	7	89.74	84.16	63.81	7	53.24	48.9971	33.95	5	99.64	93.302	73.02	10	97.32	90.149	52.35	9	74.98	70.53	50.32	8	99.65	83.9137	57.82	8	93.03	86.5487	58.22	7	97.91	92.0043	65.33	7	97.44	93.3243	74.47	11	9	0	2	0.616063	0.616063	0	0.565136
PF3D7_0301900.1-p1	0	10	96.87	93.061	75.08	9	89.74	82.6544	70.29	8	53.24	49.9375	43.47	9	99.15	94.45	87.1	8	97.32	89.5413	65.9	11	74.98	70.8709	64.63	9	99.51	84.7944	64.71	13	93.03	85.6546	67.59	9	97.91	90.1178	77.65	8	97.44	90.5113	78.2	13	8	0	5	0.582568	0.582568	0	0.559132
PF3D7_0302000.1-p1	0	5	96.87	94.538	85.37	5	89.74	87.468	81.07	5	53.24	52.218	49.78	3	99.64	97.5033	94.27	7	97.32	88.5986	67.23	5	74.98	72.456	63.94	8	99.64	86.4775	70.59	6	93.03	90.445	83.64	6	97.91	90.73	71.15	4	97.44	95.1125	89.81	15	0	0	0	0.586341	0	0	0
PF3D7_0302100.1-p1	0	4	96.87	92.1925	81.93	8	89.74	87.6688	83.42	5	53.24	52.174	50.13	6	99.16	98.2217	97.04	5	97.32	93.962	85.48	6	74.98	73.16	68.91	6	99.2	68.2983	23.9	6	93.03	90.0883	83.81	5	97.91	94.714	89.04	6	97.44	95.7333	94.42	18	0	0	0	0.630407	0	0	0
PF3D7_0302200.1-p1	0	5	96.87	91.194	81.7	5	89.74	88.644	85.94	5	53.24	52.334	48.95	3	99.59	96.25	91.5	6	97.32	90.6083	83.55	7	74.98	73.3	69.37	10	99.51	89.576	64.79	6	93.03	90.2017	79.65	7	97.91	93.8686	88.5	4	97.44	94.435	88.2	47	0	0	0	0.587578	0	0	0
PF3D7_0302500.1-p1	0	5	96.87	91.718	80.44	5	89.74	88.648	85.94	5	53.24	52.334	48.95	3	99.59	96.25	91.5	6	97.32	90.6083	83.55	6	74.98	73.03	69.37	10	96.75	89.731	64.79	5	93.03	89.708	79.68	8	97.91	94.3575	88.5	4	97.44	94.435	88.2	47	0	0	0	0.596429	0	0	0
PF3D7_0302600.1-p1	0	2	96.87	95.22	93.57	4	89.74	88.3025	84.02	3	53.24	52.9767	52.46	2	99.7	98.055	96.41	4	97.32	96.4475	95.15	3	74.98	73.7333	71.4	6	99.65	80.1583	16.43	5	93.03	91.486	85.7	2	97.91	97.515	97.12	2	97.44	96.375	95.31	31	26	0	5	0.607029	0.590599	0	0.607029
PF3D7_0302700.1-p1	0	5	96.87	87.854	71.45	6	89.74	84.2333	72.4	6	53.24	49.995	41.51	6	99.7	94.0067	75.53	5	97.32	86.54	64.8	7	74.98	69.39	50.65	6	99.65	86.0333	48.61	7	93.03	85.4843	59.79	5	97.91	88.842	61.22	5	97.44	89.52	70.77	5	0	0	0	0.572694	0	0	0
PF3D7_0302800.1-p1	0	7	96.87	88.6486	72.56	9	89.74	84.3744	75.95	5	53.24	49.13	43.18	7	99.7	95.7671	88.58	7	97.32	87.2986	62.11	9	74.98	70.65	61.93	9	99.3	77.6333	13.98	9	93.03	87.2489	71.03	8	97.91	90.4862	75.64	6	97.44	93.1183	87.04	13	0	0	0	0.634804	0	0	0
PF3D7_0302900.1-p1	0	8	96.87	91.2825	80.86	8	89.74	87.3388	83.34	3	53.24	51.0433	47.57	7	99.65	97.8757	96.57	6	97.32	96.0583	90.61	9	74.98	73	68.89	11	99.64	88.0455	65.52	6	93.02	89.6767	81.94	7	97.91	94.6786	91.33	5	97.44	95.042	94.1	39	0	0	0	0.605928	0	0	0
PF3D7_0303000.1-p1	0	4	96.87	90.315	75.82	6	89.74	88.3667	85.67	4	53.22	51.5475	48.7	4	99.64	97.935	96.89	7	97.31	95.1314	91.91	6	74.98	73.1683	70.44	6	99.6	71.1233	26.17	6	93.03	90.3333	85.66	7	97.91	95.52	92.66	4	97.44	95.4425	94.2	27	0	0	0	0.590889	0	0	0
PF3D7_0303100.1-p1	0	5	96.87	91.02	77.36	7	89.74	83.8314	78.53	7	53.24	51.8057	46.22	6	99.65	96.1567	89.78	9	97.32	89.6067	70.64	6	74.98	70.6333	59.92	8	99.55	87.0088	43.42	7	93.03	89.7043	77.5	9	97.91	94.1589	82.29	4	97.44	93.1775	83.38	32	0	0	0	0.631857	0	0	0
PF3D7_0303200.1-p1	0	5	96.87	93.982	83.5	4	89.74	88.8425	86.24	3	53.24	52.4833	51	2	99.64	98.68	97.72	4	97.32	95.475	93.26	4	74.98	74.13	71.63	6	99.65	88.7583	59.25	4	93.03	92.2025	89.97	6	97.91	96.905	93.68	4	97.44	96.4875	95.52	15	0	0	0	0.615662	0	0	0
PF3D7_0303300.1-p1	0	6	96.87	86.7883	70.39	5	89.74	82.852	64.23	5	53.24	46.448	33.5	6	99.7	92.72	72.73	7	97.32	78.1343	35.77	8	74.98	70	53.79	13	99.65	76.6362	14.02	5	93.03	83.308	60.23	7	97.91	88.5243	67.23	5	97.44	87.282	68.51	5	0	0	0	0.634684	0	0	0
PF3D7_0303400.1-p1	0	3	96.87	89.35	83.31	8	89.74	85.8875	80.6	3	53.24	50.02	46.36	5	99.7	96.806	91.55	4	97.32	79.2675	71.85	3	74.98	70.44	66.52	8	99.65	91.7613	81	5	93.03	89.372	81.36	3	97.91	89.3	81.11	3	97.44	93.3167	87.78	16	4	4	11	0.593309	0.567407	0.588605	0.593309
PF3D7_0303500.1-p1	0	7	96.87	92.3886	85.68	5	89.7	88.404	85.47	6	53.24	52.5117	50.48	5	99.66	98.688	97.38	5	97.32	96.084	91.49	7	74.97	73.9914	71.27	8	99.43	88.6963	75.03	6	93.03	90.79	84.72	5	97.91	95.218	91.65	6	97.44	96.8517	94.49	44	0	0	0	0.625253	0	0	0
PF3D7_0303600.1-p1	0	8	96.87	89.0812	61.41	8	89.74	86.7488	70.93	7	53.24	49.8129	38.69	5	99.61	95.874	86.12	8	97.32	88.99	53.16	8	74.98	70.9988	51.88	7	99.12	75.9171	12.97	10	93.03	89.489	73.66	9	97.91	91.2178	64.85	6	97.44	93.6067	80.2	9	0	0	0	0.5847	0	0	0
PF3D7_0303700.1-p1	0	9	96.87	87.0922	68.5	10	89.74	86.459	79.09	7	53.24	49.3186	38.31	8	99.65	94.4725	85.76	8	97.32	90.2788	66.91	12	74.98	70.1733	52.14	13	99.65	79.3777	31.05	10	93.03	86.082	67.21	9	97.91	88.1611	57.63	9	97.44	91.9011	79.99	11	0	0	0	0.619837	0	0	0
PF3D7_0303800.1-p1	0	5	96.87	92.184	79.93	6	89.74	86.0133	78.3	7	53.24	50.07	41.75	6	99.66	94.055	85.42	6	97.32	85.945	64.68	8	74.98	70.9838	64.22	10	99.65	86.935	42.17	9	93.03	88.8622	75.22	6	97.91	88.1133	72.15	6	97.44	90.6017	80.25	17	0	0	0	0.602359	0	0	0
PF3D7_0303900.1-p1	0	8	96.87	87.22	60.01	7	89.74	85.3757	68.91	6	53.24	49.2617	37.69	5	99.64	93.48	79.43	8	97.32	85.8825	53.89	8	74.98	71.955	58.29	10	99.21	74.311	43.32	7	93.03	86.5871	63.81	8	97.91	92.8375	67.49	6	97.44	92.34	75.84	9	0	0	0	0.550979	0	0	0
PF3D7_0304000.1-p1	0	5	96.87	94.872	90.31	4	89.74	88.525	87.18	4	53.24	52.6475	51.01	3	99.7	98.6667	96.71	7	97.32	89.8771	69.47	4	74.98	73.9175	71.03	6	98.61	97.2117	92.29	4	93.03	91.6125	88.55	6	97.91	95.995	88.52	3	97.44	96.1967	93.87	25	0	0	0	0.596155	0	0	0
PF3D7_0304100.1-p1	0	5	96.87	92.268	79.13	4	89.74	87.22	80.98	5	53.24	52.366	50.19	5	99.7	98.488	94.67	5	97.32	93.528	85.12	6	74.98	73.515	66.69	9	99.58	85.8244	39.95	5	93.03	91.416	87.77	7	97.91	95.0714	82.65	4	97.44	94.835	89.64	3	0	0	0	0.61443	0	0	0
PF3D7_0304200.1-p1	0	9	96.87	91.5389	75.08	9	89.74	85.8389	73.41	7	53.24	49.7329	38.77	6	99.63	92.495	79.71	9	97.32	87.01	54.3	10	74.98	71.007	53.29	11	98.69	85.6664	57.76	9	93.03	86.0511	61.29	11	97.91	93.9355	79.75	7	97.44	92.3871	75.85	18	0	0	0	0.590122	0	0	0
PF3D7_0304300.1-p1	0	8	96.87	93	87.5	4	89.71	88.3075	85.46	5	53.24	52.252	48.81	4	99.66	95.3275	91.9	6	97.32	88.69	70.33	5	74.98	73.488	69.45	8	99.64	89.02	57.41	5	93.03	90.918	85.6	8	97.91	94.6412	80.18	4	97.44	92.7875	89.02	38	0	0	0	0.669982	0	0	0
PF3D7_0304400.1-p1	0	6	96.87	87.4517	62.54	6	89.74	82.5217	56.93	7	53.24	48.0029	34.07	4	99.18	85.6575	66.57	7	97.32	88.4614	60.3	7	74.98	69.7643	46.17	6	99.32	93.0983	70.85	7	93.03	82.2971	46.78	6	97.91	88.2483	64.7	7	97.44	89.9414	64.89	3	0	0	0	0.597522	0	0	0
PF3D7_0304500.1-p1	0	6	96.87	93.7133	81.4	7	89.74	87.3429	79.26	8	53.24	51.3687	42.98	5	99.51	95.406	84.19	8	97.32	87.2	50.18	6	74.98	71.7933	62.29	5	99.64	81.338	66.33	7	93.03	88.74	76.21	7	97.91	92.2829	75.57	6	97.44	94.815	83.97	7	0	0	0	0.631333	0	0	0
PF3D7_0304600.1-p1	1	3	96.87	93.1033	86.43	5	89.74	87.04	80.73	3	53.24	51.82	49.04	2	99.67	93.215	86.76	6	97.32	94.1817	86.54	5	74.98	72.702	65.97	7	99.65	90.7814	52.07	5	93.03	89.176	76.68	6	97.91	95.38	92.17	3	97.44	92.7467	83.47	4	0	0	4	0.637722	0	0	0.637722
PF3D7_0304700.1-p1	0	3	96.87	90.62	80.06	5	89.74	87.168	81.91	5	53.24	52.67	50.63	5	99.7	98.416	93.56	6	97.32	93.7933	77.8	5	74.98	72.382	65.37	9	99.21	87.4478	68.78	5	93.03	90.58	82.02	5	97.91	92.698	80.59	5	97.44	95.704	89.2	12	12	0	0	0.597325	0.597325	0	0
PF3D7_0304800.1-p1	0	7	96.87	93.0857	87.93	5	89.7	87.766	84.26	4	53.24	51.665	50.58	5	99.7	98.196	97.48	4	97.32	94.8025	91.91	6	74.98	72.3967	70.54	6	99.21	92.08	74.08	6	93.03	91.1317	87.98	6	97.91	95.0917	93.41	5	97.44	95.902	94.76	37	27	1	10	0.597163	0.594763	0.591095	0.597163
PF3D7_0304900.1-p1	0	6	96.87	92.255	80.71	10	89.74	86.305	79.45	9	53.24	49.5644	38.74	4	99.58	91.865	82.89	10	97.32	93.567	76.78	12	74.98	71.47	63.34	11	99.65	93.1573	80.26	9	93.03	89.0978	76.13	7	97.91	92.7329	78.57	6	97.44	92.0467	83.44	8	0	0	0	0.546917	0	0	0
PF3D7_0305000.1-p1	0	6	96.87	92.2017	72.69	6	89.74	86.3017	73.38	7	53.24	50.6814	45.49	5	99.64	95.464	89.76	6	97.32	90.3483	62.46	6	74.98	70.7983	53.96	11	99.65	79.6036	24	7	93.03	88.6429	75.13	6	97.91	87.955	65.57	6	97.44	93.9517	82	19	0	0	0	0.586378	0	0	0
PF3D7_0305100.1-p1	0	4	96.87	95.745	92.4	3	89.74	88.82	88.22	4	53.24	52.865	51.85	4	99.7	99.4175	98.63	4	97.32	95.4025	90.36	3	74.98	72.35	70.44	6	99.65	80.7	34.1	4	93.03	91.605	89.46	3	97.91	94.9567	92.09	4	97.44	96.7125	94.76	64	62	0	2	0.663682	0.663682	0	0.603691
PF3D7_0305200.1-p1	0	4	96.87	90.565	82.62	6	89.74	83.6367	73.15	4	53.24	51.4675	47.11	7	99.7	93.4043	90.67	7	97.25	91.5543	66.15	9	74.98	70.1122	58.21	8	99.62	86.2537	58.01	8	93.03	90.6488	82.84	7	97.91	94.0371	73.87	4	97.44	93.1175	82.94	5	0	0	0	0.552253	0	0	0
PF3D7_0305300.1-p1	0	6	96.87	93.2533	80.38	6	89.74	85.4883	79.54	5	53.24	52.136	50.12	3	99.67	97.1033	92.85	5	97.32	95.276	87.54	6	74.98	70.9367	64.11	8	98.51	95.03	81.45	6	93.03	89.7683	80.64	6	97.91	95.9417	86.99	4	97.44	95.575	90.26	5	1	0	4	0.615844	0.602552	0	0.615844
PF3D7_0305400.1-p1	0	11	96.87	86.1436	62.17	9	89.74	83.9756	70.12	8	53.24	51.3263	43.89	6	99.38	94.9333	81.89	9	97.32	88.1478	60.12	9	74.98	72.4233	61.42	13	99.65	65.4777	24.74	8	93.01	86.1887	67.63	9	97.91	92.3733	68.35	7	97.44	93.2929	76.95	4	0	0	0	0.577434	0	0	0
PF3D7_0305500.1-p1	0	6	96.87	91.47	87.89	6	89.74	88.0583	84.26	5	53.24	52.284	50.57	3	99.68	98.2733	97.48	5	97.32	93.95	90.67	7	74.98	73.2143	70.54	8	99.44	89.495	68.59	8	93.03	91.3588	87.98	6	97.91	96.2	93.42	4	97.44	96.0875	94.76	70	0	0	0	0.651812	0	0	0
PF3D7_0305600.1-p1	0	5	96.87	93.058	82.34	5	89.74	85.916	76.47	6	53.24	51.64	48.37	6	99.7	98.435	95.5	5	97.32	93.186	85.34	6	74.98	72.625	67.89	7	99.65	91.2014	82.1	6	93.03	89.3983	82.17	5	97.91	94.802	88.06	5	97.44	94.768	89.27	16	0	0	0	0.631378	0	0	0
PF3D7_0305700.1-p1	0	5	96.87	92.628	86.75	5	89.74	86.866	81.2	7	53.24	49.9971	36.72	7	99.66	95.6143	78.41	6	97.32	89.1333	71.34	9	74.98	71.7711	61.3	6	99.65	95.0867	88.5	9	93.03	89.6033	76.17	7	97.91	91.0186	72.35	5	97.44	91.61	76.5	6	0	0	0	0.549325	0	0	0
PF3D7_0305800.1-p1	0	7	96.87	91.1557	83.27	5	89.74	88.344	84.09	7	53.24	51.72	50.42	7	99.7	98.2914	97.33	5	97.32	94.378	91.43	6	74.98	73.5367	70.03	9	99.65	86.8133	50.31	7	93.03	90.2471	86.59	6	97.91	95.5317	91.69	4	97.44	95.9925	94.47	12	0	0	0	0.608591	0	0	0
PF3D7_0305900.1-p1	0	11	96.87	88.9045	76.45	10	89.74	85.945	73.09	10	53.24	49.954	35.53	8	99.57	92.3538	73.5	11	97.32	85.2227	44.7	10	74.98	70.578	56.63	7	99.37	73.3857	12.97	9	93.03	84.2867	63.91	10	97.91	92.739	73.42	8	97.44	93.5913	72.05	5	0	0	5	0.587478	0	0	0.587478
PF3D7_0306000.1-p1	0	10	96.87	86.483	57.5	10	89.74	84.433	62.93	11	53.24	48.0336	29.06	6	99.24	86.0583	62.09	10	97.32	85.628	49.85	12	74.98	70.1267	47.13	11	99.65	84.9873	53.65	11	93.03	84.22	54.86	12	97.91	88.7817	62.99	8	97.44	87.85	59.87	3	2	0	1	0.578685	0.578685	0	0.53028
PF3D7_0306100.1-p1	0	8	96.87	95.3075	93.02	4	89.74	88.5875	85.9	5	53.24	52.52	50.38	3	99.55	98.7833	97.36	6	97.32	96.025	90.45	5	74.98	73.848	69.83	5	99.16	90.972	65.42	6	93.03	91.905	87.59	5	97.91	96.612	92.33	4	97.44	96.6725	94.61	17	0	0	0	0.632476	0	0	0
PF3D7_0306200.1-p1	0	6	96.87	95.045	87.98	6	89.74	87.4817	82.49	6	53.24	51.7717	48.39	5	99.65	97.952	93.68	7	97.32	92.9529	76.27	8	74.98	72.27	65.67	8	99.65	96.4925	81.98	7	93.03	90.6214	84.96	6	97.91	91.8283	79.29	6	97.44	94.8983	88.57	17	0	0	0	0.614685	0	0	0
PF3D7_0306300.1-p1	0	7	96.87	88.6129	58.39	6	89.74	81.8733	62.53	7	53.24	46.6243	32.57	7	99.7	92.4486	73	9	97.32	87.6578	46.76	7	74.98	69.24	53.76	7	99.2	85.7471	59.37	6	93.03	83.1433	60.94	7	97.91	90.8757	70.44	7	97.44	89.2643	63.64	4	0	0	0	0.538424	0	0	0
PF3D7_0306400.1-p1	0	3	96.87	89.43	78.03	4	89.74	88.0475	84.78	6	53.24	52.4933	50.24	5	99.66	97.328	90.95	6	97.32	91.9433	76.42	7	74.98	73.8286	68.13	7	99.49	79.39	41.34	6	93.03	91.2567	87.03	9	97.91	94.3656	80.15	4	97.44	94.1275	88.72	19	19	0	0	0.587634	0.587634	0	0
PF3D7_0306500.1-p1	0	5	96.87	91.216	70.11	8	89.74	85.2987	76.13	6	53.24	50.48	48.06	8	99.7	95.835	90.45	9	97.32	87.5778	64.64	9	74.98	71.5089	64.46	7	99.19	86.8443	64.63	9	93.03	86.9289	72.73	10	97.91	93.369	76.14	6	97.44	92.2867	87.83	11	1	0	10	0.589996	0.545187	0	0.589996
PF3D7_0306600.1-p1	0	8	96.87	82.6775	52.47	7	89.74	80.3586	61.79	7	53.24	48.7	32.81	7	99.69	88.9214	56.83	9	97.32	82.4822	47.87	9	74.98	69.7878	54.13	9	99.65	57.2911	7.04	9	93.03	86.3367	53.98	9	97.91	88.2589	54.11	8	97.44	89.9313	55.4	1	0	0	0	0.604684	0	0	0
PF3D7_0306700.1-p1	0	6	96.87	84.3683	56.37	8	89.74	83.2013	58.71	6	53.24	49.535	39.07	6	99.19	92.9017	74	8	97.32	87.2013	65.71	9	74.98	69.7633	52.75	10	99.65	76.861	39.44	8	93.03	85.0675	55.24	6	97.91	90.6733	74.29	6	97.44	89.43	68.8	3	1	0	2	0.562095	0.562095	0	0.561555
PF3D7_0306800.1-p1	0	4	96.87	86.6925	68.73	7	89.74	85.8257	75.91	5	53.24	49.01	39.31	9	99.7	92.8978	71.35	8	97.32	88.6562	48.28	7	74.98	69.8443	51	10	97.46	78.995	32.28	7	93.03	84.8786	63.98	6	97.91	90.6567	62.02	5	97.44	89.756	74.43	23	0	0	0	0.57303	0	0	0
PF3D7_0306900.1-p1	0	6	96.87	88.265	67.42	7	89.74	85.9143	80.21	6	53.24	50.5583	41.67	7	99.7	93.1143	79.48	10	97.32	88.53	51.42	9	74.98	71.83	63.82	9	99.65	78.61	7.04	8	93.03	86.575	73.16	8	97.91	88.295	61.77	6	97.44	90.115	80.56	5	0	0	0	0.615028	0	0	0
PF3D7_0307100.1-p1	0	8	96.87	91.0263	69.11	8	89.74	84.7938	76.83	5	53.24	49.936	43.61	5	99.16	96.692	90.72	7	97.32	88.8943	46.73	7	74.98	70.9757	63.62	9	99.58	82.1344	52.4	8	93.03	88.32	74.98	9	97.91	94.2989	78.61	5	97.44	94.542	86.7	5	0	0	0	0.579028	0	0	0
PF3D7_0307200.1-p1	0	10	96.87	92.013	74.98	8	89.74	81.5362	62.52	8	53.24	51.205	43.04	5	99.69	91.676	77.7	13	97.32	89.0931	45.06	8	74.98	68.0275	51.62	13	99.03	82.3708	14.19	9	93.03	83.9056	56.96	9	97.91	90.2333	66.7	6	97.44	89.5883	78.29	7	0	0	0	0.586671	0	0	0
PF3D7_0307300.1-p1	0	9	96.87	89.4378	80.1	6	89.74	84.6833	74.22	5	53.24	49.47	41.16	5	99.65	94.37	88.37	7	97.32	89.8914	71.79	6	74.98	69.5117	57.22	6	99.52	78.2533	40.44	7	93.03	87.48	74.16	7	97.91	89.1971	67.1	6	97.44	91.8517	81.7	6	0	0	0	0.623136	0	0	0
PF3D7_0307400.1-p1	0	3	96.87	95.2233	92.3	3	89.74	87.6933	83.63	2	53.24	52.715	52.19	3	99.7	98.23	95.32	5	97.32	93.67	91.42	3	74.98	73.23	69.99	2	99.65	96.305	92.96	4	93.03	90.8625	85.13	3	97.91	96.6533	94.99	3	97.44	96.5833	94.99	7	0	0	0	0.600002	0	0	0
PF3D7_0307500.1-p1	0	5	96.87	91.154	74.75	6	89.74	83.865	79.31	6	53.24	50.145	42.74	7	99.7	93.5557	90.47	8	97.32	84.2362	44.73	8	74.98	70.5275	61.29	7	99.64	75.2486	42.46	9	93.03	88.3756	77.57	8	97.91	88.435	76.24	6	97.44	91.845	88.53	12	0	0	0	0.652454	0	0	0
PF3D7_0307600.1-p1	0	8	96.87	92.5913	69.39	7	89.74	86.5543	74.21	8	53.24	50.8963	43.08	7	99.7	96.24	92.81	7	97.32	88.2514	69.36	8	74.98	71.105	54.41	8	97.71	84.1675	59.32	6	93.03	88.3383	73.28	7	97.91	90.6029	68.32	6	97.44	93.8167	88.04	17	0	0	0	0.622646	0	0	0
PF3D7_0307700.1-p1	0	6	96.87	92.3967	83.63	8	89.74	85.71	78.32	6	53.24	50.1533	46.48	5	99.66	95.89	91.61	7	97.32	91.0314	62.34	9	74.98	73.42	64.09	3	99.06	89.0533	71.51	6	93.03	89.21	79.35	7	97.91	93.7971	77.01	5	97.44	94.268	87.79	12	0	0	0	0.645965	0	0	0
PF3D7_0307800.1-p1	0	5	96.87	91.474	74.97	6	89.74	87.6233	79.22	4	53.24	51.0025	44.97	5	99.66	94.468	87.64	5	97.32	94.598	84.8	5	74.98	72.03	61.08	9	99.65	70.0111	13.11	7	93.03	89.1629	72.93	9	97.91	96.2011	88.97	3	97.44	92.71	83.42	14	14	0	0	0.585734	0.585734	0	0
PF3D7_0307900.1-p1	0	7	96.87	95.5514	90.92	6	89.74	89.425	88.17	6	53.24	52.7833	51.02	3	99.66	98.46	97.05	5	97.32	91.016	82.41	8	74.98	73.7387	67.05	7	99.27	91.1871	75.31	5	93.03	91.204	87.07	8	97.91	94.9988	87.22	6	97.44	96.875	94.59	72	0	0	0	0.613888	0	0	0
PF3D7_0308000.1-p1	0	3	96.87	89.93	84.44	7	89.74	87.7414	82.92	3	53.24	49.2867	44.28	4	99.7	95.83	86.79	4	97.32	84.535	71.45	4	74.98	71.67	66.71	4	99.06	86.865	65.52	3	93.03	89.0633	84.98	3	97.91	92.2333	80.99	3	97.44	92.51	85.39	14	0	0	0	0.607694	0	0	0
PF3D7_0308100.1-p1	0	4	96.87	93.945	86.63	5	89.74	87.49	81.59	5	53.24	52.174	49.39	4	99.65	97.38	92.62	3	97.32	91.3967	82.51	5	74.98	73.074	68.91	6	99.6	92.2233	86.44	5	93.03	89.732	81.37	5	97.91	94.68	88.19	4	97.44	94.4175	88.13	62	0	0	0	0.644785	0	0	0
PF3D7_0308200.1-p1	0	7	96.87	88.5329	65.75	6	89.74	83.9767	67.26	6	53.24	51.4417	43.38	5	99.64	96.674	87.54	9	97.32	90.1433	61.53	7	74.98	69.1714	53.28	7	99.65	86.3986	49.29	6	93.03	86.07	70.53	8	97.91	92.7812	77.19	4	97.44	92.795	80.96	21	0	0	0	0.592437	0	0	0
PF3D7_0308300.1-p1	0	7	96.87	92.88	87.6	7	89.74	87.2957	84.19	5	53.24	51.602	50.24	6	99.7	98.2917	97.17	6	97.32	93.0567	86.77	6	74.98	72.655	69.59	6	99.64	93.255	83.36	6	93.03	90.7217	87.53	7	97.91	94.72	90.32	5	97.44	95.876	94.69	9	0	0	0	0.615166	0	0	0
PF3D7_0308500.1-p1	0	7	96.87	76.4614	45.12	5	89.74	80.502	64.43	5	53.24	47.756	31.44	5	99.7	88.018	65.24	7	97.32	82.7514	51.93	6	74.98	66.1483	42.3	11	99.65	71.1609	7.04	7	93.03	83.6129	50.99	7	97.91	91.0086	66.13	6	97.44	89.4367	58.6	9	0	0	0	0.558489	0	0	0
PF3D7_0308600.1-p1	0	5	96.87	91.164	76.33	5	89.74	85.208	70.71	6	53.24	50.715	44.99	5	99.7	96.81	87.52	6	97.32	90.0783	74.18	5	74.98	71.85	60.38	11	99.37	83.3609	58.81	6	93.03	87.3133	69.91	5	97.91	94.424	81.36	4	97.44	93.2675	80.82	21	0	0	0	0.561386	0	0	0
PF3D7_0308700.1-p1	0	4	96.87	91.6525	77.28	5	89.74	86.606	80.05	6	53.24	51.47	44.58	4	99.69	93.1675	81.05	6	97.32	89.625	55.14	5	74.98	72.996	69.27	9	99.64	87.3489	32.96	4	93.03	86.445	74.17	7	97.91	94.4943	85.95	4	97.44	92.7275	82.86	15	0	0	0	0.591725	0	0	0
PF3D7_0308800.1-p1	0	5	96.87	92.708	86.07	5	89.74	83.136	73.76	5	53.24	43.798	32.93	5	99.7	89.002	75.2	6	97.32	82.4233	53.75	6	74.98	69.0267	56.6	5	99.28	93.724	83.09	6	93.03	83.2517	65.68	7	97.91	92.3843	66.58	7	97.44	89.0229	72.7	3	0	0	0	0.57779	0	0	0
PF3D7_0308900.1-p1	0	4	96.87	93.225	86.79	5	89.74	87.232	83.33	8	53.24	51.935	49.98	7	99.15	98.03	97.02	8	97.32	91.6963	82.56	6	74.98	72.7567	67.15	5	99.05	77.182	17.54	5	93.03	89.954	84.54	8	97.91	95.5212	87.64	6	97.44	96.0333	94.58	27	0	0	0	0.621638	0	0	0
PF3D7_0309000.1-p1	0	6	96.87	93.465	81.65	6	89.74	82.6417	78.06	6	53.24	51.0367	44.56	5	99.06	96.546	90.31	6	97.32	86.74	73.91	8	74.98	71.4525	64.3	10	99.46	86.633	57.41	6	93.03	88.515	75.65	4	97.91	95.03	87.56	4	97.44	93.8375	87.25	12	0	0	0	0.627985	0	0	0
PF3D7_0309100.1-p1	0	7	96.87	92.9271	85.98	8	89.74	84.685	75.26	5	53.24	48.608	35.2	4	99.11	93.03	76.44	6	97.32	81.9833	57.59	6	74.98	71.6517	60	4	99.2	87.895	82.22	6	93.03	88.7583	72.86	5	97.91	90.138	65.89	5	97.44	91.872	72.89	5	0	0	0	0.568225	0	0	0
PF3D7_0309200.1-p1	0	5	96.87	95.506	90.12	6	89.74	87	80.52	4	53.24	51.7875	47.57	8	99.7	95.1925	91.95	4	97.32	94.73	90.4	7	74.98	72.3071	66.43	4	98.53	94.445	87.76	7	93.03	90.58	77.21	6	97.91	97.1617	94	5	97.44	91.284	89.6	21	0	0	0	0.648639	0	0	0
PF3D7_0309300.1-p1	0	5	96.87	93.662	86.37	3	89.74	87.1467	82.83	3	53.24	51.7033	49.56	3	99.7	96.6033	92.08	8	97.32	86.5875	65.36	4	74.98	72.855	67.15	7	99.61	71.2829	15.43	4	93.03	90.3025	83.62	6	97.91	95.3617	86.09	4	97.44	94.785	89.15	15	0	0	0	0.610489	0	0	0
PF3D7_0309500.1-p1	0	7	96.87	94.1871	85.12	6	89.74	88.37	85.23	3	53.24	49.0733	43.37	8	99.7	96.4463	90.47	6	97.32	88.975	72.22	8	74.98	72.8375	63.54	8	99	76.645	12.97	6	93.03	88.5917	75.28	7	97.91	92.9929	82.8	7	97.44	94.8671	88.08	21	0	0	0	0.589853	0	0	0
PF3D7_0309600.1-p1	0	7	96.87	89.2614	55.22	6	89.74	81.065	60.83	8	53.24	50.49	38.12	7	99.68	91.2229	72.68	6	97.32	90.68	66.34	6	74.98	69.07	47.67	9	99.65	67.0344	21.52	7	93.03	85.0857	58.2	8	97.91	92.2237	75.65	7	97.44	90.35	65.83	4	0	0	0	0.587585	0	0	0
PF3D7_0309700.1-p1	0	5	96.87	94.036	86.98	5	89.74	88.684	86.08	6	53.24	52.3117	49.46	4	99.6	97.5525	93.98	8	97.32	89.5113	69.43	6	74.98	73.4417	68.72	6	99.65	88.465	41.36	7	93.03	90.7357	83.06	5	97.91	93.104	84.96	5	97.44	94.73	87.62	15	0	0	0	0.623538	0	0	0
PF3D7_0309800.1-p1	0	6	96.87	91.385	71.62	6	89.74	86.6367	76.8	6	53.24	51.9233	48.95	6	99.7	96.85	91.5	7	97.32	94.5586	83.62	6	74.98	73.7683	69.38	11	99.65	91.5864	67.76	6	93.03	90.11	79.3	7	97.91	95.0243	88.54	6	97.44	94.8167	88.2	8	0	0	0	0.582255	0	0	0
PF3D7_0309900.1-p1	0	7	96.87	93.3457	78.28	9	89.74	87.0344	76.47	8	53.24	51.6238	45.04	6	99.64	96.5983	89.48	7	97.32	91.8771	73.22	10	74.98	73.441	64.08	9	99.65	82.2767	24.85	7	93.03	88.2543	73.53	9	97.91	94.0767	76.18	7	97.44	95.3257	87.3	34	0	0	0	0.628867	0	0	0
PF3D7_0310000.1-p1	0	9	96.87	92.8967	76.47	7	89.74	86.75	76.65	6	53.24	51.415	47.61	7	99.7	97.5571	90.57	6	97.32	91.36	75.05	8	74.98	72.79	65.94	10	99.19	83.08	16.53	7	93.03	89.27	76.88	7	97.91	94.0243	86.66	5	97.44	94.828	87.91	6	0	1	6	0.560876	0	0.544199	0.560876
PF3D7_0310100.1-p1	0	4	96.87	93.435	86.86	6	89.74	85.5933	79.89	3	53.24	49.2933	41.45	4	99.7	93.5	85.34	6	97.32	86.825	70.95	5	74.98	69.008	59.18	7	99.59	82.7943	71.39	4	93.03	88.2425	76.41	4	97.91	89.5	67.52	4	97.44	89.96	78.73	19	0	0	0	0.612298	0	0	0
PF3D7_0310200.1-p1	0	3	96.87	95.6467	93.23	3	89.74	89.31	88.49	3	53.24	52.6433	51.47	4	99.7	98.8025	97.92	4	97.32	95.1125	94.15	3	74.98	74.1333	72.45	8	99.65	83.0575	58.13	3	93.03	92.22	90.62	4	97.91	96.7875	93.91	2	97.44	96.51	95.58	55	52	2	3	0.612915	0.612915	0.600687	0.600687
PF3D7_0310300.1-p1	0	5	96.87	91.896	87.9	5	89.74	87.866	84.26	4	53.24	51.9825	50.41	6	99.65	97.9017	97.31	4	97.32	95.31	89.69	6	74.98	72.6217	70.07	6	99.32	92.4567	75.92	7	93.03	91.2914	87.85	5	97.91	96.632	93.4	4	97.44	96.0475	94.72	28	0	0	0	0.682124	0	0	0
PF3D7_0310400.1-p1	0	8	96.87	92.0938	76.68	8	89.74	87.6063	79.39	6	53.24	50.9617	44.56	4	99.55	96.06	86.17	7	97.31	91.7571	67.87	10	74.98	73.407	68.83	9	99.64	83.0967	57.06	7	93.03	87.3186	68.68	9	97.91	94.1167	72.68	5	97.44	93.488	83.61	27	0	0	0	0.642955	0	0	0
PF3D7_0310500.1-p1	0	6	96.87	93.3433	87.43	7	89.74	86.1029	83.57	5	53.24	52.19	50.14	3	99.23	98.0067	97.13	6	97.32	94.7017	86.33	7	74.98	71.9743	67.95	5	99.14	92.672	83.13	7	93.03	88.9929	84.63	5	97.91	95.042	90.16	4	97.44	96.045	94.64	57	0	0	0	0.65559	0	0	0
PF3D7_0310600.1-p1	0	3	96.87	86.0467	69.56	5	89.74	84.848	77.54	3	53.24	51.6667	48.95	5	99.7	95.98	91.5	6	97.32	93.3683	83.64	5	74.98	73.786	69.49	9	99.54	72.9967	14.91	5	93.03	89.972	81.16	5	97.91	95.364	88.54	3	97.44	93.6833	88.2	9	0	0	0	0.583983	0	0	0
PF3D7_0310600.2-p1	0	4	96.87	87.46	69.56	4	89.74	84.435	77.54	4	53.24	51.95	48.95	5	99.7	95.98	91.5	6	97.32	93.3517	83.64	5	74.98	73.784	69.49	9	99.54	74.9467	39.44	5	93.03	89.972	81.16	5	97.91	95.358	88.54	4	97.44	94.62	88.2	8	0	0	0	0.5917	0	0	0
PF3D7_0310700.1-p1	0	6	96.87	90.1067	61.08	7	89.74	86.5043	68.32	6	53.24	50.3467	37.26	4	99.64	94.64	80.05	8	97.32	94.96	79.7	7	74.98	72.0386	55.6	8	99.64	90.5263	63.74	7	93.03	87.9543	62.85	5	97.91	94.982	84.3	4	97.44	92.0125	76.14	5	0	0	0	0.609079	0	0	0
PF3D7_0310800.1-p1	0	9	96.87	88.4767	50.38	8	89.74	82.4225	58.67	8	53.24	46.6025	28.58	9	99.65	88.5911	56.48	10	97.32	86.17	64.36	10	74.98	69.321	49.27	10	99.25	79.448	52.77	9	93.03	82.0322	46.15	10	97.91	88.254	41.44	8	97.44	84.99	54.32	2	1	0	1	0.560652	0.546369	0	0.560652
PF3D7_0310900.1-p1	0	7	96.52	91.0271	81.62	6	89.51	87.6883	83.19	7	53.24	52.43	50.59	4	99.37	98.0825	94.53	7	97.32	94.0557	87.39	8	74.93	74.3662	72.16	6	99.04	72.3133	14.07	9	93.03	91.3256	82.9	8	97.91	96.635	91.65	5	97.44	96.582	93.49	18	0	0	0	0.609341	0	0	0
PF3D7_0311000.1-p1	0	9	96.87	84.0589	64.73	10	89.74	84.155	70.09	10	53.24	49.343	39.42	7	99.57	92.2243	82.6	8	97.32	91.7963	67.22	10	74.98	70.414	53.17	9	99.51	80.9722	28.52	8	93.03	84.5175	68.69	11	97.91	91.7982	72.68	8	97.44	91.8725	77.48	7	1	0	6	0.549868	0.509703	0	0.549868
PF3D7_0311100.1-p1	0	7	96.87	94.4014	87.83	5	89.74	88.13	84.26	4	53.24	51.9375	51.09	6	99.7	98.4733	97.56	4	97.32	95.5325	90.77	7	74.98	73.5229	71.05	7	99.48	95.2057	88.06	7	93.03	91.5243	88.3	4	97.91	96.3075	93.56	5	97.44	95.826	94.8	9	0	0	0	0.620969	0	0	0
PF3D7_0311200.1-p1	0	8	96.87	92.6713	73.74	7	89.65	86.6386	79.3	8	53.24	51.805	44.92	6	99.56	96.8967	89.6	10	97.32	93.82	74.06	10	74.98	72.301	64.6	11	99.42	79.77	39.59	8	93.01	88.1025	74.91	12	97.91	93.265	77.32	6	97.44	94.6133	87.28	37	0	0	0	0.607271	0	0	0
PF3D7_0311300.1-p1	0	6	96.87	91.4083	79.22	6	89.74	88.2333	82.13	3	53.24	50.4067	45.58	3	99.7	96.4633	90.14	6	97.32	93.9417	77.68	7	74.98	73.7329	68.41	7	99.53	80.61	41.51	6	93.03	89.3433	77.22	7	97.91	96.2343	88.1	4	97.44	94.875	87.56	14	0	0	0	0.611772	0	0	0
PF3D7_0311400.1-p1	0	8	96.87	93.545	89.98	7	89.74	89.0329	86.99	4	53.24	52.63	50.92	4	99.59	97.5225	96.62	7	97.32	91.4671	78.09	8	74.98	74.2175	70.96	8	98.72	69.5925	40.47	8	93.03	90.4087	86.84	8	97.81	95.665	85.05	7	97.44	95.8729	93.85	74	0	0	0	0.633824	0	0	0
PF3D7_0311500.1-p1	0	8	96.87	85.0825	44.23	9	89.74	82.1533	45.33	8	53.24	47.59	26.99	9	99.7	90.8767	52.71	10	97.32	83.284	46.46	10	74.98	68.832	37.31	11	99.65	75.6127	13.06	9	93.03	83.5611	42.37	11	97.91	88.2991	60.05	8	97.44	88.5938	50.09	1	0	0	1	0.572451	0	0	0.572451
PF3D7_0311600.1-p1	0	9	96.87	95.1611	85.88	5	89.74	86.706	80.78	5	53.24	50.662	46.13	5	99.7	96.282	90.13	7	97.32	86.2071	63.09	6	74.98	72.3133	62.13	11	99.65	84.3982	32.16	5	93.03	87.92	75.3	8	97.91	92.3287	76.85	5	97.44	93.52	87.1	27	18	0	9	0.623532	0.623532	0	0.555016
PF3D7_0311700.1-p1	0	5	96.87	92.638	77.47	5	89.74	86.89	79.39	5	53.24	51.096	44.67	5	99.7	94.34	82.65	5	97.32	85.564	72.12	7	74.98	73.9529	69.29	7	99.65	85.01	52.07	5	93.03	87.83	73.56	5	97.91	93.95	84.74	6	97.44	93.8967	82.98	14	14	1	0	0.610768	0.610768	0.585153	0
PF3D7_0311800.1-p1	0	4	96.87	91.27	85.82	6	89.74	86.7683	80.52	4	53.24	50.7125	44	7	99.7	96.2743	85.52	3	97.32	88.9467	72.22	7	74.98	70.5214	66.48	7	98.84	90.4086	80.97	5	93.03	88.48	81.84	3	97.91	92.9533	87.36	4	97.44	92.8575	84.78	20	0	0	0	0.620812	0	0	0
PF3D7_0311900.1-p1	0	8	96.87	92.9925	88.46	6	89.74	86.5317	83.54	7	53.24	51.6129	50.02	7	99.7	98.1843	97.09	5	97.32	91.502	84.36	8	74.98	72.1762	66.56	6	99.46	91.365	77.87	8	93.03	90.0212	81.09	7	97.91	93.7657	87.99	6	97.44	96.1117	94.59	26	20	0	6	0.601511	0.601511	0	0.558401
PF3D7_0312000.1-p1	0	7	96.87	88.7886	57.82	8	89.74	86.59	72.78	9	53.24	50.8556	40.98	6	99.57	95.67	82.65	8	97.32	93.3325	77.48	8	74.98	71.9513	60.37	8	99.58	72.11	7.04	7	93.03	87.7371	70.69	9	97.91	95.0889	79.84	7	97.44	94.6229	80.54	4	0	0	0	0.58369	0	0	0
PF3D7_0312100.1-p1	0	2	96.87	90.785	84.7	5	89.74	88.15	83.1	4	53.24	52.165	49.8	3	99.68	98.6	96.55	5	97.32	95.392	89.02	5	74.98	72.712	68.99	5	99.65	94.616	86.74	4	93.03	90.5	84.26	4	97.91	93.8025	90.79	4	97.44	96.535	94.06	19	16	0	3	0.658515	0.658515	0	0.593433
PF3D7_0312200.1-p1	0	9	96.87	94.4156	85.68	5	89.74	87.99	83.85	5	53.24	52.256	48.59	3	99.45	96.58	90.87	7	97.32	94.5186	86.84	6	74.98	73.23	67.2	9	99.65	90.0289	57.57	5	93.03	90.084	79.71	6	97.91	95.9333	88.14	5	97.44	95.754	89.54	35	0	0	0	0.599884	0	0	0
PF3D7_0312300.1-p1	0	6	96.87	87.7617	67.78	7	89.74	83.5957	63.64	8	53.24	50.535	39.94	7	99.7	95.5643	76.84	8	97.32	89.1825	63.3	8	74.98	69.905	48.01	11	98.22	86.34	57.4	7	93.03	89.5657	74.54	9	97.91	91.0633	64.71	6	97.44	92.7717	74.3	13	0	0	0	0.559018	0	0	0
PF3D7_0312400.1-p1	0	3	96.87	87.7433	72.06	5	89.74	83.714	70.03	5	53.24	50.23	43.17	5	99.59	95.67	87.61	6	97.32	86.26	61.89	6	74.98	71.1567	59	7	99.53	87.1171	56.22	7	93.03	88.4771	74.92	7	97.91	94.5757	82.59	5	97.44	92.594	79.27	11	0	0	0	0.618463	0	0	0
PF3D7_0312500.1-p1	0	8	96.87	89.4287	69.16	7	89.74	86.5714	82.57	5	53.24	50.396	40.05	5	99.66	95.882	85.59	6	97.32	92.045	66.06	6	74.98	71.9483	66.64	8	99.04	75.3275	22.6	7	93.03	89.9571	80.83	5	97.91	95.612	87.84	4	97.44	92.7425	84.2	10	5	0	5	0.597346	0.555077	0	0.597346
PF3D7_0312800.1-p1	0	11	96.87	88.5745	47.38	9	89.74	82.5122	58.67	9	53.24	48.15	28.75	10	99.14	93.23	65.47	10	97.32	78.404	35.91	10	74.98	67.688	44.15	10	99.62	80.119	12.97	10	93.03	83.516	58.16	12	97.91	85.3642	59.77	9	97.44	90.5622	57.72	6	0	0	0	0.562008	0	0	0
PF3D7_0312900.1-p1	0	5	96.87	91.126	76.34	7	89.74	84.04	60.79	6	53.24	49.84	35.72	7	99.69	90.7214	71.53	10	97.32	87.268	65.46	9	74.98	70.5167	52.83	13	99.64	89.8938	53.23	8	93.03	85.0187	55.84	8	97.91	92.3125	73.75	6	97.44	90.895	62.96	2	0	0	0	0.601278	0	0	0
PF3D7_0313000.1-p1	0	10	96.87	88.469	66.08	8	89.74	84.575	66.14	5	53.24	49.302	37.86	6	99.66	92.415	85.45	10	97.32	93.063	64.61	8	74.98	69.205	48.81	9	99.41	76.8189	12.97	8	93.03	87.0475	69.29	8	97.91	89.8888	61.51	7	97.44	91.9143	80.01	2	0	0	0	0.651182	0	0	0
PF3D7_0313100.1-p1	0	4	96.87	90.7075	76.6	5	89.74	87.716	83.86	5	53.24	50.832	48.46	4	99.65	97.8675	96.74	6	97.32	95.0567	89.7	8	74.98	73.4013	69.34	4	98.51	89.2575	71.97	5	93.03	90.112	83.65	7	97.91	95.7529	90.03	4	97.44	95.3575	94.16	27	0	0	0	0.586174	0	0	0
PF3D7_0313200.1-p1	0	11	96.87	89.5109	69.58	9	89.74	87.4289	78.58	8	53.24	51.8188	42.84	7	99.63	96.5457	83.76	9	97.31	92.9756	69.96	9	74.98	72.4156	61.85	8	99.65	83.4762	70.74	11	93.03	90.1264	71.53	7	97.91	91.7386	70.17	7	97.44	95.31	83.49	9	0	0	0	0.613389	0	0	0
PF3D7_0313300.1-p1	0	5	96.87	86.21	58.03	5	89.74	78.988	58.16	7	53.24	49.6729	40.6	7	99.7	94.8943	76.29	8	97.32	89.1012	71.29	6	74.98	67.9767	52.56	8	99.02	64.025	15.47	7	93.03	86.8971	64.25	6	97.91	91.9	78.48	6	97.44	91.6267	72.32	7	0	0	0	0.580469	0	0	0
PF3D7_0313400.1-p1	0	7	96.87	90.81	78.13	9	89.74	87.3311	83.57	6	53.24	51.98	50.48	8	99.66	98.6275	97.39	8	97.32	94.6088	91.54	10	74.98	72.723	70.07	11	99.55	87.6809	71.05	8	93.03	90.7712	85.25	12	97.91	95.2467	91.69	6	97.44	95.89	94.49	14	0	0	0	0.616255	0	0	0
PF3D7_0313500.1-p1	0	7	96.87	90.5086	74.32	7	89.74	87.0286	80.26	8	53.24	51.4213	45.59	6	99.68	97.16	90.13	7	97.29	94.2371	82.32	9	74.98	73.2489	66.59	7	98.76	92.3557	73.7	10	93.03	88.905	77.86	10	97.89	95.499	88.06	7	97.33	95.02	87.56	24	0	0	0	0.630651	0	0	0
PF3D7_0313600.1-p1	0	7	96.87	92.3171	86.82	6	89.74	88.36	84.66	7	53.24	51.4371	45.55	5	99.68	95.242	85.57	7	97.32	80.0671	51.05	7	74.98	72.7129	68.62	10	99.65	92.526	75.51	8	93.03	89.705	84.33	8	97.91	86.9275	69.84	7	97.44	94.4129	83.72	2	0	0	0	0.569842	0	0	0
PF3D7_0313700.1-p1	0	8	96.87	93.8937	80.68	7	89.74	85.2929	75.48	8	53.24	50.5988	44.28	7	99.65	97.2757	93.64	7	97.32	92.5186	85.72	7	74.98	71.3357	61.15	4	99.62	92.695	82.4	8	93.03	90.2525	79.44	8	97.91	91.7938	69.09	7	97.44	94.5029	88.39	19	0	0	0	0.577957	0	0	0
PF3D7_0313700.2-p1	0	8	96.87	92.77	80.29	6	89.74	84.8483	76.31	6	53.24	50.695	43.48	6	99.7	97.1217	88.89	5	97.32	89.01	69.45	7	74.98	71.4343	63.57	5	99.15	88.52	66.37	7	93.03	89.8643	76.66	7	97.91	91.6414	80.95	6	97.44	94.7717	87.17	10	10	0	0	0.579888	0.579888	0	0
PF3D7_0313800.1-p1	0	9	96.87	93.8122	86.84	6	89.74	86.42	83.28	6	53.24	50.66	47.15	5	99.68	97.58	96.29	7	97.32	94.24	90.77	9	74.98	72.2533	66.93	6	99.46	93.305	76.63	9	93.03	89.4522	82.74	6	97.91	94.6083	84.39	6	97.44	95.49	94.26	19	19	0	0	0.600728	0.600728	0	0
PF3D7_0313900.1-p1	0	7	96.87	92.44	82.19	7	89.74	86.2343	80.3	10	53.24	49.475	42.66	6	99.7	96.2283	90.38	7	97.32	93.6514	86.33	9	74.98	71.8178	65.91	11	99.64	84.94	25.81	10	93.03	88.979	76.69	8	97.91	94.355	83.63	7	97.44	94.2843	87.24	19	19	0	0	0.604087	0.604087	0	0
PF3D7_0314000.1-p1	0	5	96.87	90.128	74.16	4	89.74	85.1725	76.21	5	53.24	50.116	40.03	4	99.7	93.3225	77.28	6	97.32	89.36	74.77	4	74.98	71.015	62.75	6	99.38	85.0667	59.57	4	93.03	86.6825	72.93	5	97.91	92.682	77.19	4	97.44	89.8975	72.65	11	11	0	0	0.561043	0.561043	0	0
PF3D7_0314100.1-p1	0	8	96.87	87.0012	61.12	9	89.74	82.51	62.61	12	53.24	50.1033	33.24	6	99.21	85.525	63	13	97.32	85.4023	45.67	12	74.98	70.8775	53.47	12	99.55	81.0117	13.12	11	93.03	84.5464	50.16	11	97.88	87.59	56.82	10	97.44	89.019	59.96	11	0	0	11	0.569801	0	0	0.569801
PF3D7_0314100.2-p1	0	10	96.87	83.467	35.7	9	89.74	80.0344	43.51	10	53.24	48.52	24.96	8	99.69	91.235	62.41	11	97.32	78.1382	19.33	10	74.98	67.02	29.06	10	99.65	58.966	26.63	9	93.03	80.5478	43.35	10	97.91	82.943	35.82	8	97.44	87.08	50.22	3	0	0	0	0.574286	0	0	0
PF3D7_0314200.1-p1	0	5	96.87	94.226	88.37	4	89.74	88.125	83.55	3	53.24	51.5533	48.47	3	99.65	96.2033	89.58	3	97.32	92.5533	83.22	6	74.98	73.9167	68.96	9	99.65	94.3011	89	5	93.03	91.784	87.47	4	97.91	94.095	84.33	3	97.44	94.6533	89.12	36	26	0	10	0.62615	0.62615	0	0.562777
PF3D7_0314300.1-p1	0	6	96.87	91.6767	87.34	6	89.74	86.835	84.08	7	53.24	52.1871	50.27	4	99.59	98	97.21	7	97.32	95.27	88.08	8	74.98	73.3088	69.59	9	99.65	92.91	78.14	8	93.03	90.0187	85.4	7	97.91	95.6329	92.13	6	97.44	96.065	94.72	13	10	1	3	0.668	0.572991	0.556797	0.668
PF3D7_0314400.1-p1	0	5	96.87	92.646	82.62	6	89.74	87.555	79.69	4	53.22	50.49	43.7	3	99.64	94.7533	86.2	6	97.32	91.815	76.27	7	74.98	72.8271	63.56	8	99.63	80.2613	15.71	6	93.03	90.3833	79.1	5	97.91	93.738	79.32	4	97.44	94	85.15	9	0	0	0	0.610659	0	0	0
PF3D7_0314500.1-p1	0	3	96.87	89.4233	81.32	3	89.74	88.3633	85.66	3	53.24	51.9067	49.27	2	99.64	98.43	97.22	6	97.32	96.35	92.51	5	74.98	74.13	70.83	5	99.14	89.042	70.52	5	93.03	91.168	84.25	7	97.91	96.19	93.03	4	97.44	96.89	95.27	7	0	0	0	0.609745	0	0	0
PF3D7_0314600.1-p1	0	9	96.87	92.1611	73.97	7	89.74	79.8457	59.44	5	53.24	48.356	39.85	6	99.16	90.3883	75.1	9	97.32	80.47	53.98	7	74.98	64.71	40.75	4	99.3	70.4575	44.41	7	93.03	85.25	65.27	6	97.91	86.4333	67.52	5	97.44	87.178	69.98	5	0	0	0	0.62197	0	0	0
PF3D7_0314700.1-p1	0	3	96.87	95.7	93.55	5	89.74	87.95	84.43	5	53.24	52.036	50.6	5	99.7	98.748	97.74	3	97.32	92.4833	86.93	5	74.98	72.664	68.46	10	99.65	97.677	93.32	5	93.03	90.206	85.33	5	97.91	96.038	92.89	5	97.44	96.138	94.85	8	0	0	0	0.64616	0	0	0
PF3D7_0314800.1-p1	0	7	96.87	94.8643	86.83	6	89.74	86.9117	79.61	5	53.24	51.508	44.97	5	99.65	95.682	91.02	5	97.32	92.086	71.32	7	74.98	72.7443	63.59	8	98.49	88.9638	63.84	6	93.03	88.965	74.11	5	97.91	95.674	88.25	4	97.44	94.86	87.32	29	0	0	0	0.602866	0	0	0
PF3D7_0314900.1-p1	0	8	96.87	92.9025	78.77	6	89.74	88.3633	84	5	53.24	51.804	46.42	5	99.7	97.256	89.86	6	97.32	92.6733	78.17	7	74.98	71.9543	60.28	10	99.65	81.895	31.61	7	93.03	89.3286	79.01	6	97.91	93.4383	81.76	6	97.44	95.1833	87.46	6	4	0	2	0.634904	0.634904	0	0.559819
PF3D7_0315000.1-p1	0	7	96.87	89.6129	66.64	10	89.74	86.423	77.45	7	53.24	50.5	45.36	6	99.65	97.2667	93.77	8	97.32	92.6838	75.49	9	74.98	71.4833	60.04	8	99.07	88.9925	58.5	10	93.03	89.739	79.91	8	97.91	93.6875	78.5	7	97.44	95.08	90.13	8	0	0	0	0.551131	0	0	0
PF3D7_0315100.1-p1	0	8	96.87	92.4925	76.72	7	89.74	82.7414	71.83	7	53.24	48.8457	33.93	8	99.7	94.2313	71.82	10	97.32	82.221	39.51	7	74.98	67.71	53.77	9	99.65	93.1789	75.52	7	93.03	81.9943	59.13	9	97.91	88.8411	62.96	5	97.44	87.16	69.43	9	0	0	0	0.597953	0	0	0
PF3D7_0315200.1-p1	0	4	96.87	92.735	84.04	7	89.74	86.5157	79.05	5	53.24	52.078	48.95	4	99.66	96.845	92.08	6	97.32	94.2267	83.62	6	74.98	71.36	61.35	8	99.04	89.6112	59.62	4	93.01	90.125	82.79	4	97.91	95.52	92.36	4	97.44	94.435	88.2	53	0	0	0	0.647089	0	0	0
PF3D7_0315300.1-p1	0	8	96.87	93.8175	86.43	5	89.7	87.372	84.01	5	53.24	52.406	51.11	6	99.16	98.465	97.57	6	97.32	95.62	92.35	8	74.98	72.6787	70.96	7	99.62	80.6157	49.93	8	93.03	91.36	86.38	8	97.91	95.495	92.67	7	97.44	95.9329	94.55	47	41	2	6	0.604839	0.604839	0.585175	0.585175
PF3D7_0315400.1-p1	0	4	96.87	90.795	75.87	8	89.74	83.2675	70.86	6	53.24	50.3267	41.53	8	99.66	94.535	84.43	8	97.32	89.12	62.93	8	74.98	70.7288	59.53	10	99.65	85.126	13.92	6	93.03	84.5983	67.24	9	97.91	91.7144	80.19	8	97.44	93.16	80.55	4	4	1	0	0.633163	0.633163	0.590717	0
PF3D7_0315500.1-p1	0	6	96.87	90.8133	77.66	6	89.74	85.7167	78.21	7	53.24	51.0943	45.17	5	99.47	96.774	89.83	9	97.32	93.4167	79.05	7	74.98	71.7343	65.81	7	99.46	86.1343	66.08	8	93.03	88.4562	74.1	8	97.91	94.8688	82.64	6	97.44	94.8283	87.4	5	0	0	0	0.576553	0	0	0
PF3D7_0315600.1-p1	0	4	96.87	88.6875	70.03	8	89.74	84.4925	61.52	3	53.24	49.2433	43.13	4	99.7	91.3675	75.45	5	97.32	91.398	72.22	5	74.98	68.696	49.71	8	99.63	83.2037	39.44	5	93.03	87.628	71.76	6	97.91	92.55	69.43	4	97.44	89.845	73.37	5	0	0	0	0.59447	0	0	0
PF3D7_0315700.1-p1	0	5	96.87	93.238	78.92	5	89.74	85.734	77.07	5	53.24	52.108	50.11	2	99.53	96.23	92.93	5	97.32	90.606	80.5	6	74.98	72.2167	66.01	12	98.03	82.365	50.07	6	93.03	88.735	77.31	5	97.91	94.978	84.67	5	97.44	94.862	88.14	18	5	2	13	0.625284	0.580127	0.625284	0.625284
PF3D7_0315800.1-p1	0	5	96.87	91.58	81.12	5	89.74	84.894	68.17	6	53.24	50.6617	43.92	5	99.14	93.556	78	7	97.32	88.2986	72.22	5	74.98	66.664	56.93	10	99.65	92.558	77.37	5	93.03	88.316	75.88	7	97.91	90.0186	81.75	6	97.44	91.24	78.49	8	0	0	0	0.64516	0	0	0
PF3D7_0315900.1-p1	0	7	96.87	91.4857	76.83	4	89.74	84.3975	75.33	6	53.24	48.15	39.85	8	99.7	95.2913	86.97	7	97.32	92.0314	80.37	9	74.98	71.6244	58.44	6	99.18	79.3967	13.39	7	93.03	88.4814	77.01	9	97.91	94.1411	77.21	5	97.44	89.534	81.2	12	0	0	0	0.560375	0	0	0
PF3D7_0316000.1-p1	1	6	96.87	89.595	64.24	6	89.74	83.955	65.95	6	53.24	50.54	41.2	5	99.69	95.43	85.22	8	97.32	87.2475	49.47	7	74.98	70.65	48.52	9	99.56	74.8033	12.97	7	93.03	88.3557	67.8	6	97.91	90.4667	66.94	6	97.44	91.6567	77.37	11	9	0	2	0.627147	0.627147	0	0.521805
PF3D7_0316100.1-p1	0	7	96.87	92.8429	80.49	7	89.74	85.7314	79.39	5	53.24	50.934	43.94	5	99.65	96.036	88.91	7	97.32	93.9129	79.08	7	74.98	71.1271	61.91	6	99.65	85.2817	59.68	7	93.03	88.1486	74.81	6	97.91	93.305	78.67	5	97.44	93.154	84.41	8	0	0	0	0.618997	0	0	0
PF3D7_0316200.1-p1	0	5	96.87	95.538	92.26	5	89.74	87.228	83.81	4	53.24	52.61	51.74	3	99.68	97.7167	96.58	4	97.32	94.2325	90.69	5	74.98	72.838	69.08	6	98.63	95.4617	92.84	6	93.03	91.3017	84.6	5	97.91	97.158	94.87	4	97.44	96.755	94.93	45	39	0	6	0.625231	0.59992	0	0.625231
PF3D7_0316300.1-p1	0	7	96.87	90.1414	72.54	8	89.74	85.6262	78.08	8	53.24	51.4537	46.34	10	99.66	96.012	91.48	8	97.32	90.1988	64.16	8	74.98	71.3375	63.67	10	99.14	67.804	23.76	9	93.03	89.2633	76.78	9	97.91	93.4822	82.41	7	97.44	93.2114	87.29	13	0	0	0	0.625947	0	0	0
PF3D7_0316300.2-p1	0	8	96.87	90.8363	71.86	7	89.74	86.55	78.03	9	53.24	51.6167	46.24	8	99.65	95.6363	91.38	8	97.32	88.76	56	8	74.98	72.6562	63.25	12	99.2	69.5383	12.97	9	93.03	88.8422	74.26	8	97.91	92.26	81.93	7	97.44	93.4486	87.28	14	14	0	0	0.621365	0.621365	0	0
PF3D7_0316400.1-p1	0	5	96.87	94.056	91.42	6	89.74	87.805	86.38	5	53.24	52.344	50.85	5	99.16	98.464	97.58	8	97.32	93.6275	88.2	7	74.98	73.2343	70.92	4	99.15	96.48	93.79	7	93.03	91.8157	90.67	7	97.91	94.8829	89.6	6	97.44	96.175	95.68	24	0	0	0	0.611707	0	0	0
PF3D7_0316500.1-p1	0	6	96.87	91.7383	75.48	7	89.74	87.8614	83.26	4	53.24	50.02	46.23	7	99.7	95.9714	91.42	4	97.32	89.76	72.22	6	74.98	72.14	65.25	10	99.28	88.82	57.47	8	93.03	89.7325	80.34	5	97.91	86.164	76.15	6	97.44	93.8	87.24	6	0	0	0	0.592261	0	0	0
PF3D7_0316600.1-p1	0	7	96.87	92.1386	83.24	7	89.74	79.0143	61.19	6	53.24	47.6283	33.97	6	99.7	89.68	74.81	8	97.32	83.0175	42.74	6	74.98	66.9067	55.03	10	99.63	92.632	72.72	6	93.03	87.6583	69.74	7	97.91	86.2743	66.58	5	97.44	89.734	67.64	8	4	1	4	0.588793	0.580847	0.588793	0.588793
PF3D7_0316700.1-p1	0	6	96.87	87.505	61.61	7	89.74	81.23	61.77	7	53.24	48.3314	32.81	7	99.7	91.3343	67.1	9	97.32	86.2767	46.2	9	74.98	68.9256	49.46	15	99.65	75.152	12.97	9	93.03	83.6911	50.51	8	97.91	88.1713	63.5	8	97.44	90.0875	60.8	6	2	0	4	0.588973	0.588973	0	0.539568
PF3D7_0316800.1-p1	0	7	96.87	86.3457	62.04	9	89.74	82.6578	59.37	8	53.24	47.7375	33.53	8	99.56	92.8213	72.48	10	97.32	87.647	54.76	10	74.98	70.198	50.52	16	99.56	66.7119	14.02	10	93.03	85.786	59.17	12	97.91	90.69	55.87	8	97.44	90.6437	68.84	4	0	0	0	0.559632	0	0	0
PF3D7_0316900.1-p1	0	7	96.87	90.9514	75.5	6	89.74	87.5283	83.91	5	53.24	49.174	43.58	8	99.7	95.7812	82.03	7	97.32	91.07	68.32	6	74.98	71.7683	64.8	13	98.8	85.7538	38.81	7	93.03	88.7929	77	7	97.91	87.9157	66.37	5	97.44	93.276	80.9	13	12	0	1	0.622026	0.622026	0	0.529258
PF3D7_0317000.1-p1	0	3	96.87	91.9933	82.25	5	89.74	86.202	76.69	3	53.24	51.2567	48.79	3	99.7	95.5033	91.27	4	97.32	90.165	73.05	4	74.98	73.485	69.07	8	99.65	92.0075	61.6	4	93.03	89.1325	78.32	3	97.91	93.5533	87.18	3	97.44	93.4667	88.16	13	0	0	0	0.554109	0	0	0
PF3D7_0317100.1-p1	0	4	96.87	92.0025	86.08	6	89.74	87.405	83.2	6	53.24	51.7617	46.79	4	99.65	95.61	89.77	5	97.32	90.444	76.84	8	74.98	72.47	66.48	7	98.03	80.2386	16.3	5	93.03	88.788	81.59	5	97.91	87.946	65.87	4	97.44	93.8875	86.45	29	0	0	0	0.690052	0	0	0
PF3D7_0317200.1-p1	0	5	96.87	92.806	89.26	5	89.74	88.328	83.47	5	53.24	52.444	50.57	3	99.68	96.4067	93.33	4	97.32	94.3875	89.17	9	74.98	73.42	67.95	8	99.65	97.4025	91.96	6	93.03	89.98	82.5	6	97.91	96.25	92.65	4	97.44	95.9325	94.48	35	0	0	0	0.630953	0	0	0
PF3D7_0317300.1-p1	0	4	96.87	93.6975	87.8	4	89.74	88.2275	84.23	6	53.24	52.3667	50.28	4	99.59	98.0525	97.26	7	97.32	93.5143	87.98	6	74.97	72.6417	68.5	3	99.48	94.8467	87.74	6	93.03	91.695	87.32	9	97.89	95.7033	90.37	5	97.44	96.306	94.66	40	0	0	0	0.585366	0	0	0
PF3D7_0317400.1-p1	0	8	96.87	91.4463	77.48	6	89.74	83.1533	72.4	7	53.24	50.7814	42.07	6	99.59	93.6217	84.79	6	97.32	90.2983	78.23	9	74.98	72.0789	62.75	9	99.64	86.4567	65.17	9	93.03	88.5989	73.04	7	97.91	93.8657	84.97	6	97.44	92.15	80.82	22	0	0	0	0.638042	0	0	0
PF3D7_0317500.1-p1	0	7	96.87	93.8129	86.7	6	89.74	88.67	85.68	6	53.24	52.2017	49.6	4	99.59	97.3525	95.25	6	97.32	93.975	82.36	6	74.98	73.8533	70.21	8	98.57	85.4425	66.8	8	93.03	90.2987	85.13	6	97.91	95.3233	86.2	4	97.44	96.305	93.34	34	0	0	0	0.615018	0	0	0
PF3D7_0317600.1-p1	0	9	96.87	91.9622	76.64	6	89.74	85.97	77.9	6	53.24	51.6317	47.69	5	99.65	95.228	86.56	7	97.32	94.4986	80.98	6	74.98	73.2233	68.93	11	99.65	64.4373	13.15	7	93.03	89.1871	81.53	7	97.91	95.2929	88.1	5	97.44	91.848	81.35	6	0	0	0	0.589714	0	0	0
PF3D7_0317700.1-p1	0	6	96.87	94.3	84.9	6	89.74	86.4	78.28	4	53.24	51.27	47.63	6	99.7	97.6533	91.55	7	97.32	93.1757	82.27	5	74.98	72.744	68.32	10	99.65	87.875	53.21	5	93.03	88.018	76.61	8	97.91	94.1	88.08	4	97.44	93.82	87.79	48	0	0	0	0.619686	0	0	0
PF3D7_0317800.1-p1	0	8	96.87	91.1238	69.55	7	89.74	86.9329	80.3	7	53.24	50.9086	39.13	3	99.38	93.56	84.7	6	97.32	93.0183	79.55	7	74.98	71.2171	61.57	7	99.65	81.8914	41.24	7	93.03	88.8314	77.14	6	97.91	93.255	71.68	6	97.44	94.5117	83.84	10	0	0	0	0.602415	0	0	0
PF3D7_0317900.1-p1	0	5	96.87	90.872	82.57	7	89.74	86.2257	79.59	3	53.24	49.48	43.69	5	99.7	96.39	88.39	5	97.32	90.674	67.65	7	74.98	71.0914	63.39	5	99.43	86.7	66.92	7	93.03	89.8857	78.4	4	97.91	93.1	79.16	4	97.44	93.525	85.15	26	0	0	0	0.589109	0	0	0
PF3D7_0318000.1-p1	0	6	96.87	88.5867	74.22	7	89.74	78.55	60.63	6	53.24	46.79	33.71	7	99.7	91.7214	79.59	7	97.32	85.2	46.26	7	74.98	64.1014	39.48	8	99.65	91.245	55.11	8	93.03	84.145	63.57	7	97.91	86.2829	47.26	6	97.44	84.9567	71.51	5	0	0	0	0.593365	0	0	0
PF3D7_0318100.1-p1	0	5	96.87	94.844	90.04	5	89.74	86.224	77.38	4	53.24	50.43	46.04	5	99.7	94.872	89.62	5	97.32	86.916	71.94	4	74.98	67.99	55.57	5	99.37	92.578	74.85	5	93.03	89.356	83.69	4	97.91	91.34	73.97	4	97.44	90.67	83.93	13	0	0	0	0.565699	0	0	0
PF3D7_0318200.1-p1	0	4	96.87	93.2125	86.48	4	89.74	88.12	84.46	5	53.24	52.15	48.98	3	99.64	97.93	95.65	6	97.32	92.1383	76.62	4	74.98	73.2725	69.77	9	99.65	88.2433	58.43	4	93.03	89.9775	81.03	6	97.91	95.115	88.64	4	97.44	94.83	89.48	60	0	0	0	0.648112	0	0	0
PF3D7_0318300.1-p1	0	6	96.87	91.42	78.58	5	89.74	88.768	85.75	5	53.24	52.136	48.05	5	99.57	97.79	91.49	6	97.32	96.2517	93.17	6	74.98	74.3317	71.43	7	99.46	85.6243	58.08	6	93.03	90.8817	81.82	5	97.91	94.946	84.81	6	97.44	96.31	91.37	25	25	0	0	0.623791	0.623791	0	0
PF3D7_0318400.1-p1	0	6	96.87	94.1083	84.12	8	89.74	87.755	78.3	5	53.24	51.448	46.23	6	99.69	94.8133	91.43	7	97.32	84.1771	70.73	9	74.98	71.7167	62.31	9	99.43	87.7556	71.48	6	93.03	88.4717	74.37	4	97.91	93.5725	81.17	5	97.44	95.448	87.66	17	0	0	0	0.585237	0	0	0
PF3D7_0318500.1-p1	0	NA	NA	NA	NA	4	89.7	84.1275	79.59	7	53.24	50.8886	46	7	99.66	95.83	91.26	6	97.32	86.7667	67.01	8	74.98	71.685	63.39	9	99.64	88.5756	75.41	5	93.01	90.156	85.15	7	97.81	93.96	83.04	7	97.44	94.2971	89.31	111	109	0	2	0.681126	0.681126	0	0.607335
PF3D7_0318600.1-p1	0	6	96.87	91.1283	73.87	5	89.74	83.018	75.98	6	53.24	51.0967	41.6	8	99.7	95.7412	85.61	7	97.32	75.8529	46.6	8	74.98	71.8388	57.7	6	98.7	86.245	65.54	7	93.03	86.6114	69.39	7	97.91	93.5414	84.94	4	97.44	91.0075	80.03	16	0	0	0	0.609145	0	0	0
PF3D7_0318700.1-p1	0	6	96.87	91.5633	68.3	5	89.74	81.502	63.72	5	53.24	48.59	38.7	4	99.7	91.9175	76.68	7	97.32	81.7957	40.17	6	74.98	68.11	50.29	9	99.65	79.6678	24.08	6	93.03	83.9767	60.26	6	97.91	91.03	71.79	5	97.44	91.198	77.76	5	0	0	0	0.601581	0	0	0
PF3D7_0318800.1-p1	0	6	96.87	94.4967	91.66	4	89.74	87.6125	82.94	6	53.24	52.1083	49.05	5	99.69	98.56	96.25	6	97.32	93.4917	83.61	6	74.98	73.295	67.93	5	99.61	83.474	28.51	7	93.03	91.9957	88.51	6	97.91	93.2917	85.99	5	97.44	96.192	94	15	0	0	0	0.598339	0	0	0
PF3D7_0318900.1-p1	0	9	96.87	92.7356	76.83	8	89.74	86.3238	80.2	9	53.24	47.6289	39.88	7	99.7	96.9629	85.23	10	97.32	93.887	86.25	10	74.98	72.475	65.76	10	99.65	86.094	58.44	9	93.03	87.0633	79.17	9	97.91	92.5478	85.94	7	97.44	92.8329	84.18	9	8	0	1	0.609367	0.609367	0	0.596498
PF3D7_0319000.1-p1	0	7	96.87	91.4486	78.09	5	89.74	87.626	79.84	6	53.24	52.39	48.73	4	99.67	98.1325	93.77	7	97.32	90.7014	75.04	9	74.98	72.6278	65.36	8	99.21	88.2712	65.4	7	93.03	90.4143	81.34	12	97.91	94.3267	84.6	6	97.44	94.0183	87.35	37	5	1	32	0.621523	0.555877	0.546408	0.621523
PF3D7_0319100.1-p1	0	9	96.87	84.3244	51.55	8	89.74	85.0325	64.31	9	53.24	48.1922	30.46	9	99.65	93.4733	75.59	11	97.32	86.3218	46.23	10	74.98	70.824	51.65	11	99.58	80.1836	14.03	9	93.03	86.7644	55.88	9	97.91	85.1667	42.73	8	97.44	91.8888	65.23	3	0	0	0	0.577728	0	0	0
PF3D7_0319200.1-p1	0	6	96.87	93.0967	87.96	6	89.74	88.5133	84.26	5	53.24	52.802	51.2	3	99.65	98.6967	97.66	6	97.32	94.8033	92.72	6	74.98	74.2483	71.37	3	99.05	94.4767	88.13	6	93.03	92.0233	88.16	5	97.91	96.836	93.59	3	97.44	96.5133	94.82	27	27	0	0	0.616753	0.616753	0	0
PF3D7_0319300.1-p1	0	10	96.87	90.348	58.89	9	89.74	84.9044	69.97	6	53.24	49.45	39.16	5	99.64	89.256	80.03	10	97.32	86.33	46.23	10	74.98	72.139	59.64	14	99.28	66.6714	13.03	8	93.03	85.82	62	9	97.91	90.1389	63.31	7	97.44	91.1786	76.02	11	0	0	0	0.565731	0	0	0
PF3D7_0319400.1-p1	0	4	96.87	94.095	86.17	5	89.74	89.26	87.78	4	53.24	52.3675	51.39	6	99.7	98.4467	96.98	3	97.32	89.1767	72.95	6	74.98	74.475	72.41	4	99.32	90.345	75.02	5	93.03	91.964	89.67	5	97.91	94.894	86.87	4	97.44	96.1275	94.76	22	0	0	0	0.608539	0	0	0
PF3D7_0319500.1-p1	0	9	96.7	93.5744	87.39	8	89.74	85.8888	79.25	6	53.24	51.6867	48.8	6	99.16	96.6167	92.89	6	97.32	91.3533	80.53	9	74.98	72.1644	67	8	99.64	91.3075	49.98	8	93.03	89.5687	81.6	8	97.91	94.9613	85.48	7	97.44	94.6157	89.9	6	0	0	0	0.638881	0	0	0
PF3D7_0319600.1-p1	0	6	96.87	88.8017	65.85	6	89.74	85.1483	71.38	6	53.24	48.915	38.61	7	99.7	95.7343	80.25	7	97.32	89.7557	66.63	5	74.98	71.41	63	9	99.65	90.9722	57.4	6	93.03	86.44	69.36	7	97.91	93.1614	76.15	6	97.44	92.8867	76.25	6	0	0	0	0.609325	0	0	0
PF3D7_0319700.1-p1	0	3	96.87	93.73	87.96	5	89.74	88.166	84.26	4	53.24	52.7125	51.2	3	99.68	98.9767	97.66	5	97.32	95.404	92.72	6	74.98	74.2383	71.37	3	99.65	87.0567	67.53	6	93.03	91.96	88.16	3	97.91	95.5933	93.59	3	97.44	96.53	94.82	63	58	0	5	0.608151	0.608151	0	0.574801
PF3D7_0319800.1-p1	0	7	96.87	87.9257	71.7	6	89.74	85.955	79.64	6	53.24	50.4217	39.91	4	99.6	94.92	85.23	6	97.32	91.5683	63.57	6	74.98	71.865	65.73	8	99.48	90.5187	64.45	7	93.03	89.97	77.88	7	97.91	95.7914	84.76	5	97.44	94.752	84.18	16	0	0	0	0.582057	0	0	0
PF3D7_0319900.1-p1	0	4	96.87	91.195	78.52	5	89.74	84.4	69.95	5	53.24	50.336	44.42	5	99.7	95.422	81.9	8	97.32	90.1275	65.06	5	74.98	68.086	50.34	9	99.47	75.4256	35.92	5	93.03	88.198	75.24	7	97.91	91.5257	68.39	4	97.44	91.135	76.12	7	0	0	0	0.637502	0	0	0
PF3D7_0320000.1-p1	0	7	96.87	89.51	76.44	5	89.74	83.27	73.51	5	53.24	50.574	43.98	6	99.69	93.5033	81.97	9	97.32	85.79	35.97	7	74.98	70.7386	61.68	8	99.55	82.16	62.13	9	93.03	86.0022	67.77	7	97.91	89.98	68.3	6	97.44	90.2617	76.98	2	0	0	0	0.607227	0	0	0
PF3D7_0320100.1-p1	0	6	96.87	93.3067	85.6	6	89.74	86.92	82.14	6	53.24	47.7617	43.53	6	99.7	95.43	91.6	9	97.32	90.01	48.96	6	74.98	69.5117	60.98	11	99.58	87.3945	40.32	6	93.03	87.2683	77.81	8	97.91	91.0225	77.03	7	97.44	93.5	88.81	11	0	0	11	0.582059	0	0	0.582059
PF3D7_0320200.1-p1	0	6	96.87	92.36	84.57	6	89.74	88.1967	85.4	3	53.24	50.8467	47.71	4	99.56	98.1525	94.71	6	97.32	92.295	69.78	7	74.98	74.0114	70.48	11	99.65	77.5064	14.16	8	93.03	90.8113	84.42	5	97.91	94.83	84.83	4	97.44	96.185	93.01	13	0	0	0	0.558949	0	0	0
PF3D7_0320300.1-p1	0	6	96.87	93.3667	77.59	6	89.74	87.5117	82.02	7	53.24	52.0257	49.55	6	99.7	96.7783	90.17	5	97.32	83.186	46.47	6	74.98	73.3683	70.31	7	99.41	87.9986	74.62	7	93.03	89.5886	80.28	7	97.91	92.7186	78.01	5	97.44	92.344	86.6	20	0	0	0	0.566877	0	0	0
PF3D7_0320400.1-p1	0	7	96.87	94.2029	86.83	5	89.74	87.35	83.41	5	53.24	52.16	49.99	5	99.65	98.064	97.02	5	97.32	94.692	92.47	7	74.98	73.0571	67.29	7	99.46	80.2557	33.99	7	93.03	91.1343	85.08	6	97.91	93.565	87.69	5	97.44	96.006	94.58	120	0	0	0	0.627089	0	0	0
PF3D7_0320500.1-p1	0	3	96.87	90.2567	82.57	5	89.74	86.226	79.59	5	53.24	50.478	43.7	6	99.39	96.2683	85.57	8	97.32	89.3037	76.21	7	74.98	72.0071	63.39	9	99.64	92.0378	66.94	6	93.03	89.77	78.82	6	97.91	92.7383	79.24	6	97.44	94.2467	85.15	11	0	0	0	0.603804	0	0	0
PF3D7_0320600.1-p1	0	7	96.87	93.6271	81.79	7	89.74	87.1743	79.37	7	53.24	51.1529	45.72	4	99.35	96.935	91.59	8	97.32	94.7638	82.98	7	74.98	73.3457	68.81	8	99.57	92.4712	81.04	8	93.03	89.7775	79.36	7	97.91	96.1557	89.28	7	97.44	95.6429	88.06	6	0	0	0	0.567822	0	0	0
PF3D7_0320700.1-p1	0	7	96.87	91.1443	68.41	7	89.74	86.2643	74.49	8	53.24	50.3762	41.04	6	99.7	94.91	81.67	8	97.32	87.5025	73.58	7	74.98	72.5157	64.85	9	99.29	71.2433	41.33	8	93.03	89.48	77.19	6	97.91	85.9	73.34	7	97.44	92.9986	79.22	4	0	0	4	0.549677	0	0	0.549677
PF3D7_0320800.1-p1	0	4	96.87	92.3525	81.8	4	89.74	87.9675	85.48	6	53.24	52.2933	50.18	8	99.7	98.505	96.4	7	97.32	91.7271	81.28	6	74.98	72.6583	68.37	5	99.59	76.396	40.31	6	93.03	91.6267	86.94	9	97.91	94.57	85.36	5	97.44	96.132	94.94	16	0	0	0	0.599601	0	0	0
PF3D7_0320900.1-p1	0	6	96.87	89.755	62.99	5	89.74	83.672	68.61	7	53.24	49.0557	38.87	5	99.65	92.93	79.69	7	97.32	84.4986	53.41	6	74.98	71.1817	57.73	5	99.22	84.758	58.3	8	93.03	84.4075	57.03	7	97.91	91.4414	63.9	6	97.44	91.74	75.92	4	0	0	0	0.638252	0	0	0
PF3D7_0321000.1-p1	0	8	96.87	91.0288	80.92	7	89.74	85.9714	79.48	6	53.24	51.1117	41.57	5	99.24	95.77	89.61	5	97.32	87.134	56.82	9	74.98	71.82	64.16	8	99.42	84.0875	67.13	8	93.03	88.9437	78.39	6	97.91	89.9867	70.8	6	97.44	94.305	86.43	10	10	0	0	0.595404	0.595404	0	0
PF3D7_0321100.1-p1	0	8	96.87	92.8187	82.68	5	89.7	86.89	80.48	5	53.24	50.968	45.95	6	99.65	96.4733	93.34	9	97.32	92.8167	82.95	8	74.98	72.5938	65.9	9	99.65	92.7122	75.41	9	93.03	90.6544	83.22	9	97.81	95.8456	88.18	4	97.44	94.7475	89.58	39	0	0	0	0.623492	0	0	0
PF3D7_0321200.1-p1	0	7	96.87	89.1943	68.88	5	89.74	85.53	76.01	5	53.22	49.474	43.77	5	99.66	93.792	84.49	7	97.32	88.7171	68.2	6	74.98	72.52	64.72	10	99.52	65.527	15.39	8	93.03	89.59	79.44	8	97.91	93.1725	72.08	6	97.44	91.7217	79.47	10	6	7	4	0.573136	0.573136	0.573136	0.566471
PF3D7_0321300.1-p1	0	8	96.87	91.6688	86.17	4	89.74	86.9275	84.04	5	53.24	51.75	48.99	4	99.65	98.1175	96.62	7	97.32	93.97	88.9	8	74.98	71.9925	69.19	9	98.64	95.8133	83.39	6	93.03	90.1133	85.19	7	97.91	95.07	93.08	4	97.44	95.47	94.39	22	18	0	4	0.619258	0.619258	0	0.585538
PF3D7_0321400.1-p1	0	9	96.87	93.4111	82.62	8	89.74	87.8137	79.69	6	53.24	51.925	48.3	4	99.59	96.115	90.44	4	97.32	93.145	85.94	9	74.98	73.4433	63.56	8	99.64	90.655	67.02	8	93.03	90.4137	79.52	4	97.91	94.8875	90.57	5	97.44	94.782	88.4	11	7	1	3	0.596895	0.596895	0.514612	0.56338
PF3D7_0321500.1-p1	0	7	96.87	93.4014	81.35	7	89.74	86.7643	79.89	5	53.24	50.56	43.3	6	99.68	96.6083	91.61	6	97.32	84.8417	64.53	9	74.98	72.0311	63.42	4	99.03	79.2475	42.45	8	93.03	87.7812	77.92	9	97.91	94.2956	79.02	6	97.44	93.7683	87.06	39	0	0	0	0.633979	0	0	0
PF3D7_0321600.1-p1	0	5	96.87	93.636	82.45	6	89.74	86.85	83.1	4	53.24	51.6825	48.39	3	99.14	97.7933	96.74	8	97.32	94.7013	88.84	9	74.98	73.1656	69.33	5	99.63	82.504	58.72	7	93.03	90.67	81.98	9	97.91	94.9578	89.24	4	97.44	95.5575	94.12	19	0	0	0	0.628311	0	0	0
PF3D7_0321700.1-p1	0	6	96.87	93.0217	82.43	5	89.74	88.498	84.17	6	53.24	52.715	51.28	4	99.59	98.0325	94.15	5	97.32	95.708	93.77	7	74.98	74.1429	70.25	5	99.56	93.944	80.97	7	93.03	91.4857	84.24	8	97.91	97.0212	95.63	5	97.44	96.788	94.92	12	0	0	0	0.549612	0	0	0
PF3D7_0321800.1-p1	0	6	96.87	93.1133	86.03	6	89.7	85.5217	81.95	5	53.24	52.192	48.19	6	99.66	95.585	91.45	7	97.32	91.8043	70.39	7	74.98	72.5186	66.79	11	99.08	83.8982	57.8	6	93.01	89.5	83.5	6	97.91	94.6917	86.02	4	97.44	93.02	88.84	72	0	0	0	0.665298	0	0	0
PF3D7_0321900.1-p1	0	6	96.87	93.4183	85.16	6	89.74	86.7833	84.09	4	53.24	52.0975	51.11	3	99.16	98.4967	97.57	5	97.32	95.464	92.4	7	74.98	72.8471	71.06	9	99.64	81.7911	28.97	7	93.03	91.3457	86.85	7	97.91	96.5143	92.75	5	97.44	96.056	94.55	17	10	1	7	0.586459	0.584934	0.586459	0.586459
PF3D7_0322000.1-p1	0	10	96.87	86.315	61.56	9	89.74	85.2967	62.61	7	53.24	50.3686	39.21	6	99.56	95.5617	82.41	9	97.32	92.5522	69.81	9	74.98	70.4278	45.72	12	99.65	72.5383	32.23	8	93.03	87.5425	64.64	7	97.91	93.0714	73.27	7	97.44	94.1357	81.35	6	0	0	0	0.614715	0	0	0
PF3D7_0322100.1-p1	0	5	96.87	89.904	78.42	7	89.74	88.2529	83.57	5	53.24	52.744	51.13	3	99.64	98.5667	97.58	6	97.32	95.68	92.44	8	74.98	74.4513	71.32	10	98.73	80.468	32.69	6	93.03	91.7867	87.38	6	97.91	95.895	91.93	4	97.44	96.6925	94.55	15	0	0	0	0.638249	0	0	0
PF3D7_0322200.1-p1	0	5	96.87	93.112	81.29	6	89.74	86.6617	77.31	4	53.24	52.295	50.47	3	99.59	96.1167	91.09	4	97.32	91.845	82	6	74.98	73.56	70.07	7	99.62	81.3543	52.21	7	93.03	90.8929	83.46	4	97.91	94.9025	89.74	4	97.44	94.43	88.62	1	0	0	0	0.553211	0	0	0
PF3D7_0322300.1-p1	0	9	96.87	94.3367	85.39	7	89.74	81.2943	71.98	3	53.24	49.9833	44.2	7	99.7	94.9214	87.6	8	97.32	89.815	65.79	8	74.98	69.595	53.17	9	99.62	77.1967	21.39	6	93.03	86.56	71.45	7	97.91	91.1443	65.6	3	97.44	89.7	81.32	10	2	1	7	0.613715	0.559295	0.522246	0.613715
PF3D7_0322400.1-p1	0	7	96.87	93.0386	86.29	8	89.74	85.0637	77.28	6	53.24	50.1267	43.5	6	99.56	96.5717	89.94	8	97.32	84.8738	62.78	10	74.98	71.328	58.59	10	98.94	90.491	71.1	8	93.03	87.4287	71.21	7	97.91	90.24	73.73	7	97.44	93.5386	86.97	23	22	0	1	0.618485	0.618485	0	0.556649
PF3D7_0322500.1-p1	0	5	96.87	89.4	64.62	6	89.74	85.1817	78.95	6	53.24	51.2817	43.84	5	99.66	94.384	78.57	6	97.32	86.61	52.43	7	74.98	72.3057	67.86	11	99.01	76.6036	12.97	8	93.03	89.6925	69.93	7	97.91	89.1257	77.43	4	97.44	93.47	81.65	9	0	0	0	0.640878	0	0	0
PF3D7_0322600.1-p1	0	7	96.87	92.8029	80.57	5	89.74	87.796	83.49	5	53.24	52.796	51.11	4	99.65	98.415	97.55	8	97.32	95.9475	91.84	7	74.98	73.6	70.78	5	99.02	76.286	57.41	5	93.03	91.338	84.94	9	97.91	95.6489	91.79	4	97.44	95.73	94.55	26	18	0	8	0.620208	0.620208	0	0.601046
PF3D7_0322700.1-p1	0	7	96.87	93.7214	87.89	6	89.74	87.9933	84.26	6	53.24	52.3283	50.37	4	99.65	98.46	97.3	4	97.32	93.92	88.33	7	74.98	73.18	69.84	5	93.97	90.642	87.88	6	93.03	91.1467	87.74	7	97.91	95.4571	90.5	4	97.44	96.0325	94.71	45	34	0	11	0.642293	0.642293	0	0.624293
PF3D7_0322800.1-p1	0	8	96.87	87.63	59.47	9	89.74	85.8867	71.18	8	53.24	51.1575	44.3	7	99.64	95.6971	85.98	10	97.32	88.363	65.31	9	74.98	72.8867	61.61	11	99.56	73.9409	7.04	9	93.03	88.1944	71.65	8	97.91	91.7862	70.05	9	97.44	93.3667	79.28	11	0	0	0	0.555215	0	0	0
PF3D7_0322900.1-p1	0	9	96.87	90.9656	81.37	9	89.74	86.7011	77.68	9	53.24	49.3278	42.14	6	99.09	94.5267	90.2	10	97.32	92.649	67.19	9	74.98	71.6256	61.6	9	99.22	85.2378	57.57	9	93.03	88.7711	75.23	10	97.91	93.245	82.41	9	97.44	95.0667	86.96	11	0	0	0	0.616897	0	0	0
PF3D7_0323000.1-p1	0	NA	NA	NA	NA	NA	NA	NA	NA	NA	NA	NA	NA	NA	NA	NA	NA	NA	NA	NA	NA	NA	NA	NA	NA	NA	NA	NA	NA	NA	NA	NA	NA	NA	NA	NA	NA	NA	NA	NA	NA	1	0	0	0	0.550477	0	0	0
PF3D7_0323100.1-p1	0	5	96.87	92.61	81.86	5	89.74	88.8	86.14	5	53.24	52.092	49.67	3	99.52	98.0433	95.3	5	97.32	95.438	88.74	5	74.98	74.32	72.59	9	99.64	95.2933	80.68	5	93.03	91.232	86.04	4	97.91	96.0075	92.33	4	97.44	96.4125	93.63	36	36	0	0	0.626856	0.626856	0	0
PF3D7_0323200.1-p1	0	10	96.87	91.05	77.89	7	89.74	85.05	77.87	8	53.24	51.575	41.69	5	99.66	94.452	89.81	9	97.32	92.95	68.74	8	74.98	68.8863	58.32	9	99.51	79.9989	57.79	9	93.03	85.0067	70.13	8	97.91	94.365	75	8	97.44	95.2362	86.37	15	14	0	1	0.62875	0.62875	0	0.504918
PF3D7_0323300.1-p1	0	5	96.87	86.614	65.43	8	89.74	85.7687	77.1	5	53.24	50.692	45.57	7	99.7	97.6157	90.13	7	97.32	94.3943	82.3	8	74.98	73.2375	68.28	7	99.16	57.4586	12.97	8	93.03	88.5975	76.47	7	97.91	95.34	88	6	97.44	95.1267	87.56	15	0	0	0	0.62658	0	0	0
PF3D7_0323400.1-p1	0	6	96.87	95.4417	93.29	5	89.68	86.786	84.52	5	53.24	51.854	50.91	5	99.7	98.754	97.97	6	97.32	94.8533	92.06	6	74.98	73.1483	70.38	6	99.06	93.2017	90.85	5	93.03	90.32	86.8	9	97.91	96.3156	93.99	4	97.44	96.1875	94.95	33	0	0	0	0.578679	0	0	0
PF3D7_0323500.1-p1	0	3	96.87	91.2767	81.68	3	89.74	87.89	84.23	3	53.24	52.09	50.2	3	99.7	96.7367	90.87	3	97.32	87.86	70.07	5	74.98	72.648	63.39	9	99.57	89.1211	74.97	4	93.03	91.01	85.13	3	97.91	92.19	81.74	3	97.44	94.5167	88.68	7	0	0	0	0.639871	0	0	0
PF3D7_0323600.1-p1	0	10	96.87	90.762	75.83	7	89.74	86.3171	75.95	7	53.24	51.3614	44.27	6	99.11	96.9933	88.85	5	97.32	86.344	68.47	9	74.98	72.5522	64.56	11	99.61	89.0236	40.31	8	93.03	88.7138	69.86	7	97.91	93.7871	80.13	8	97.44	94.94	87.21	23	0	0	0	0.593104	0	0	0
PF3D7_0323700.1-p1	0	7	96.87	92.5971	78.15	6	89.74	86.2917	80.32	5	53.24	52.066	48.25	4	99.65	95.6625	91.81	5	97.32	94.02	82.8	4	74.97	71.1125	61.25	10	99.65	91.591	74.9	7	93.03	90.8143	80.13	7	97.91	95.56	83.09	4	97.44	94.9275	87.92	8	0	0	0	0.615586	0	0	0
PF3D7_0323800.1-p1	0	6	96.87	92.0683	85.38	6	89.74	85.1717	77.12	2	53.24	50.475	47.71	8	99.7	96.095	92.21	6	97.32	91.7833	72.22	9	74.98	72.8667	66.99	9	99.65	85.3078	52.95	6	93.03	87.9967	77.46	5	97.91	94.858	84.94	5	97.44	91.706	87.52	20	0	0	0	0.621889	0	0	0
PF3D7_0324000.1-p1	0	3	96.87	89.8233	83.03	3	89.74	84.87	76.38	3	53.24	50.8767	47.31	3	99.7	94.9733	86.09	4	97.32	90.1825	80.58	3	74.98	69.2	59	8	99.65	93.3088	80.82	3	93.03	87.6567	79.02	5	97.91	89.994	77.48	3	97.44	91.5967	81.11	6	0	0	0	0.562548	0	0	0
PF3D7_0324100.1-p1	0	8	96.87	91.7163	75.21	7	89.74	85.61	69.41	4	53.24	46.6775	31.45	4	99.7	88.725	62.39	10	97.32	80.886	52.35	5	74.98	65.224	41.91	10	99.58	86.148	15.4	4	93.03	82.065	66.47	11	97.91	90.8618	49.88	4	97.44	84.6175	58.6	8	1	2	7	0.583219	0.531178	0.531178	0.583219
PF3D7_0324200.1-p1	0	6	96.87	87.7433	64.83	8	89.74	82.8662	55.93	6	53.24	48.48	36.58	4	99.52	88.86	68.54	9	97.32	84.2344	66.29	6	74.98	69.1067	46.44	6	99.58	86.8567	58.48	7	93.03	84.8114	51.45	6	97.91	93.3067	73.5	5	97.44	91.026	68.34	5	0	0	5	0.570643	0	0	0.570643
PF3D7_0324300.1-p1	0	8	96.87	91.56	74.82	8	89.74	83.5413	67.81	7	53.24	50.2357	41.07	5	99.68	93.826	83.99	8	97.32	92.8063	72.49	7	74.98	71.6443	59.39	9	99.64	82.9056	13.56	7	93.03	87.5614	69.64	10	97.91	94.877	78.39	7	97.44	93.0686	79.85	4	0	0	4	0.593632	0	0	0.593632
PF3D7_0324400.1-p1	0	4	96.87	91.4825	78.39	6	89.74	87.4317	78.12	6	53.24	51.9417	46.59	4	99.63	97.4625	91.65	7	97.32	89.84	59.92	6	74.98	72.9867	65.82	4	99.17	90.28	80.66	7	93.03	90.0486	78.12	6	97.91	95.2383	85.55	6	97.44	95.6317	87.43	11	7	1	4	0.635125	0.592346	0.635125	0.635125
PF3D7_0324500.1-p1	0	4	96.87	93.6375	86.28	5	89.74	88.468	84.04	4	53.24	51.74	47.81	5	99.66	98.948	96.74	5	97.32	95.462	91.13	7	74.98	73.4514	69.57	6	99.04	92.7733	83.48	5	93.03	90.982	85.32	7	97.91	96.2529	93.1	4	97.44	95.88	94.41	7	4	1	3	0.618345	0.546971	0.618345	0.618345
PF3D7_0324600.1-p1	0	7	96.87	90.1757	70.12	7	89.74	86.22	79.55	8	53.24	50.3137	43.94	6	99.34	94.89	90.36	8	97.32	90.6937	61.79	8	74.98	72.4125	64.9	8	99.65	82.4725	57.41	9	93.03	88.4456	74.42	9	97.91	93.8122	85.28	7	97.44	93.74	86.77	6	2	0	4	0.635284	0.522777	0	0.635284
PF3D7_0324800.1-p1	0	8	96.87	89.39	66.29	8	89.74	85.91	61.7	7	53.24	50.9414	39.93	3	99.32	89.7233	78.37	7	97.32	86.8586	62.12	6	74.98	71.7983	56.74	9	99.65	81.9522	34.71	7	93.03	86.2043	65.15	9	97.91	93.1633	80.43	6	97.44	93.7383	78.08	8	7	0	1	0.638974	0.638974	0	0.561015
PF3D7_0324900.1-p1	0	5	96.87	94.654	90.41	4	89.74	87.845	84.09	5	53.24	52.372	50.64	5	99.38	98.884	97.39	5	97.32	95.896	91.57	8	74.98	74.1262	70.21	7	99.65	80.4943	39.88	8	93.03	91.3762	86.65	8	97.91	96.6937	93.69	6	97.44	96.81	94.49	64	0	0	0	0.644879	0	0	0
PF3D7_0400100.1-p1	0	4	96.87	94.4425	89.09	6	89.74	89.075	86.05	7	53.24	52.1814	49	3	99.35	95.61	91.93	8	97.32	94.1425	87.24	4	74.98	73.3125	68.84	11	99.65	72.4373	14.2	4	93.03	89.82	80.24	6	97.91	95.385	91.31	4	97.44	94.9675	90.28	82	0	0	0	0.633678	0	0	0
PF3D7_0400300.1-p1	0	6	96.87	93.3333	79.36	6	89.74	86.57	74.91	5	53.24	51.384	45.73	3	99.65	94.3867	86.83	7	97.32	92.8571	75	5	74.98	72.54	64.86	10	99.65	79.438	32.03	5	93.03	88.132	72.75	6	97.91	92.4533	72.54	4	97.44	92.18	79.59	13	12	0	1	0.627793	0.627793	0	0.567032
PF3D7_0400400.1-p1	0	3	96.87	94.1433	90.48	5	89.74	88.956	88.21	7	53.24	52.3986	50.05	5	99.38	99.044	98.46	7	97.32	95.7957	91.37	7	74.98	73.96	71.4	5	99.01	90.808	76.48	7	93.03	91.2743	86.59	7	97.91	96.4143	92.53	6	97.44	97.1767	96.83	96	0	0	0	0.631925	0	0	0
PF3D7_0400500.1-p1	0	7	96.87	89.98	73.28	9	89.74	86	76.63	6	53.24	51.9317	48.75	7	99.7	95.9614	91.21	7	97.32	92.0129	79.5	8	74.98	73.0625	68.52	9	99.64	71.8322	12.97	6	93.03	87.1233	78.77	5	97.91	92.092	83.74	5	97.44	93.738	88.14	10	9	0	1	0.626016	0.626016	0	0.566881
PF3D7_0400700.1-p1	0	6	96.87	88.8717	66.99	6	89.74	84.5033	64.61	8	53.24	51.435	45.26	7	99.66	92.2086	86.38	7	97.32	91.23	68.55	6	74.98	69.3267	49.52	5	99.28	78.486	44.89	5	93.03	88.026	72.18	7	97.91	92.5586	80.33	6	97.44	93.415	79.33	9	8	0	1	0.635279	0.635279	0	0.562582
PF3D7_0400800.1-p1	0	9	96.87	90.6867	68.01	8	89.74	85.0913	69.43	6	53.24	51.37	43.96	4	99.59	93.69	81.96	6	97.32	91.9317	72.42	7	74.98	68.6943	47.64	6	99.62	87.69	57.41	8	93.03	87.575	67.72	5	97.91	89.424	68.59	5	97.44	92.722	76.97	5	0	0	5	0.633175	0	0	0.633175
PF3D7_0400900.1-p1	0	9	96.87	93.2267	79.31	9	89.74	85.26	78.8	8	53.24	51.1175	42.87	6	99.15	95.2183	91.24	10	97.32	89.633	53.98	10	74.98	70.006	61.75	8	99.57	76.9613	30.69	7	93.03	87.5714	74.38	10	97.91	94.845	77.4	8	97.44	92.675	86.93	8	7	0	1	0.616239	0.616239	0	0.569246
PF3D7_0401000.1-p1	0	5	96.87	90.204	74.85	5	89.74	87.136	78.55	6	53.24	50.4033	42.25	6	99.7	95.4133	84.49	8	97.32	92.3825	77.36	5	74.98	71.08	61.46	7	99.65	88.4343	60.11	5	93.03	85.078	65.11	10	97.91	93.924	83.48	6	97.44	93.4917	80.14	8	7	0	1	0.596216	0.596216	0	0.558528
PF3D7_0401100.1-p1	0	9	96.87	86.9633	44.23	9	89.74	79.36	42.19	9	53.24	47.6067	24.95	7	99.68	84.6729	42.2	10	97.32	82.049	23.17	10	74.98	64.083	29.4	9	99.65	85.9289	34.48	10	93.03	79.127	37.87	10	97.91	87.313	41.52	7	97.44	83.1486	45	4	0	0	0	0.544148	0	0	0
PF3D7_0401200.1-p1	0	8	96.87	89.4025	67.72	8	89.74	84.1988	62.19	8	53.24	47.63	33.65	6	99.09	91.785	79.31	10	97.32	84.545	52.43	9	74.98	68.7044	45.57	8	99.51	93.32	76.29	10	92.95	86.681	63.25	7	97.91	87.5571	46.82	7	97.44	89.4771	68.3	9	8	0	1	0.615539	0.615539	0	0.55865
PF3D7_0401300.1-p1	0	5	96.87	90.788	76.22	5	89.74	87.224	80.93	5	53.24	52.224	49.62	4	99.65	97.5275	92.11	7	97.32	94.5171	84.43	6	74.98	74.19	71.02	7	99.62	70.01	24.99	6	93.03	91.595	86.41	6	97.79	95.9617	89.41	4	97.44	94.9425	90.1	11	10	0	1	0.635568	0.635568	0	0.564708
PF3D7_0401400.1-p1	0	5	96.87	89.95	79.68	8	89.74	83.255	63.27	7	53.24	51.0786	43.73	6	99.7	91.73	75.45	8	97.32	89.4087	71.1	8	74.98	66.5413	44.74	10	99.06	82.231	56.62	6	93.03	87.4217	64.41	7	97.91	93.7471	78.37	6	97.44	92.7067	73.36	10	9	0	1	0.646256	0.646256	0	0.559076
PF3D7_0401600.1-p1	0	8	96.87	91.475	76.18	7	89.74	84.5429	77	9	53.24	50.02	39.14	6	99.38	90.3583	79.9	7	97.32	85.0743	45.02	9	74.98	70.9811	59.45	11	99.65	87.1118	23.76	8	93.03	86.9675	69.82	9	97.91	92.0033	74.15	7	97.44	91.3786	76.06	6	1	1	5	0.607527	0.543185	0.602673	0.607527
PF3D7_0401600.2-p1	0	9	96.87	91.5711	77.57	8	89.74	84.19	77	8	53.24	48.7737	40.52	6	99.38	90.745	81.05	7	97.32	86.48	45.06	9	74.98	70.6489	59.45	10	99.65	86.103	23.76	8	93.03	86.935	69.84	9	97.91	90.5833	72.46	8	97.44	90.2537	79.11	6	5	0	1	0.609566	0.609566	0	0.568771
PF3D7_0401800.1-p1	0	5	96.87	89.124	73.63	5	89.74	87.462	82.49	4	53.24	51.43	46.18	4	99.66	97.125	90.44	5	97.32	93.222	82.39	6	74.98	74.2533	71.41	11	99.62	80.6145	58.2	5	93.03	90.36	80.71	5	97.91	95.32	88.18	5	97.44	94.934	87.56	10	10	1	1	0.630774	0.630774	0.630774	0.630774
PF3D7_0401900.1-p1	0	7	96.87	94.3786	86.26	6	89.74	88.3967	84.04	5	53.24	52.018	48.1	2	99.14	97.91	96.68	5	97.32	95.908	91	5	74.98	73.634	69.39	4	99.61	92.255	83.46	6	93.03	91.2833	85.24	7	97.91	96.8243	92.28	5	97.44	96.716	94.39	22	22	1	0	0.624309	0.624309	0.566398	0
PF3D7_0402000.1-p1	0	6	96.87	92.6683	80.44	8	89.74	85.33	67.92	4	53.24	49.3975	41.74	5	99.48	96.024	86.62	7	97.32	91.2014	75.98	7	74.98	71.95	61.63	8	99.55	92.5212	65.6	7	93.03	88.7571	74.89	7	97.91	93.7214	82.46	6	97.44	93.23	80.06	9	8	0	1	0.643919	0.643858	0	0.643919
PF3D7_0402100.1-p1	0	7	96.87	94.2171	87.75	7	89.74	87.6629	83.64	6	53.24	52.2283	51.06	5	99.57	98.248	97.53	7	97.32	93.34	90.59	9	74.98	74.1633	71.03	4	99.63	93.7725	83.96	8	93.03	91.2938	86.74	7	97.91	96.1386	92.5	5	97.44	96.27	94.8	11	11	1	0	0.605707	0.605707	0.533987	0
PF3D7_0402300.1-p1	1	5	96.87	92.368	90.45	5	89.74	89.11	88.16	6	53.24	52.1817	51.01	5	99.59	97.426	96.69	7	97.32	91.6686	81.04	9	74.98	74.3189	71.39	8	99.65	83.7087	58.06	8	93.03	91.3912	86.97	4	97.66	94.5625	86.6	3	97.33	96.1633	93.88	6	4	3	1	0.552965	0.552965	0.541633	0.538322
PF3D7_0402400.1-p1	0	6	96.87	93.1233	78.52	5	89.74	86.2	74.5	4	53.24	51.24	48.26	5	99.7	97.83	91.08	5	97.32	91.538	84.28	5	74.98	73.042	67.19	8	99.65	89.0088	50.07	5	93.03	89.426	78.6	4	97.91	92.3525	85.18	4	97.44	94.835	87.46	8	7	0	1	0.59264	0.59264	0	0.522333
PF3D7_0402600.1-p1	0	7	96.87	88.8071	70.11	8	89.74	86.5238	80.41	6	53.24	49.7467	41.82	7	99.7	95.8057	89.77	8	97.32	92.8713	72.53	9	74.98	71.6989	61.56	9	99.58	81.7022	37.17	9	93.03	87.5789	75.97	10	97.91	93.289	80.17	7	97.44	94.1443	86.53	5	4	0	1	0.59943	0.59943	0	0.582436
PF3D7_0402900.1-p1	0	11	96.87	84.34	42.63	12	89.74	83.4717	52.36	10	53.24	47.176	25	7	99.04	90.3386	62.4	10	97.32	86.505	56.88	11	74.98	68.1764	39.07	13	99.43	71.1085	12.97	11	93.03	83.23	41.19	11	97.91	88.5873	56.62	9	97.44	90.4344	57.31	2	0	0	0	0.573729	0	0	0
PF3D7_0403100.1-p1	0	3	96.87	92.14	84.82	3	89.74	87.75	84.09	3	53.24	52.8633	52.16	2	99.67	98.625	97.58	5	97.32	96.274	92.47	4	74.98	74.05	71.44	6	99.65	76.465	15.07	5	93.03	91.174	84.64	4	97.91	96.87	94.31	4	97.44	96.73	94.78	12	0	0	0	0.61015	0	0	0
PF3D7_0403200.1-p1	0	8	96.87	95.61	89.46	5	89.74	87.76	82.88	7	53.24	51.2329	47.16	4	99.05	97.7575	96.11	7	97.32	93.2114	85.62	9	74.98	72.4067	62.87	4	99.58	97.37	94.24	7	93.03	90.1943	84.98	7	97.91	93.4729	76.8	5	97.44	94.122	89.94	1	0	0	0	0.583753	0	0	0
PF3D7_0403300.1-p1	0	5	96.87	87.494	76.98	6	89.74	86.4283	74.18	5	53.24	50.758	44.67	4	99.59	96.85	89.73	6	97.32	93.1067	83.09	5	74.98	72.448	64.68	10	99.65	82.338	13.11	5	93.03	87.736	70.89	5	97.91	93.234	79.49	5	97.44	94.472	86.71	7	7	1	0	0.55381	0.55381	0.543777	0
PF3D7_0403400.1-p1	0	6	96.87	92.875	86.47	6	89.71	89.3517	88.86	4	53.24	52.9275	52.04	3	99.59	99.4133	99.29	5	97.32	96.788	95.28	6	74.97	74.4733	73.9	8	99.65	74.6887	30.91	5	93.01	91.458	89.31	5	97.91	97.02	95.11	4	97.44	97.26	97.08	94	94	0	0	0.623668	0.623668	0	0
PF3D7_0403500.1-p1	0	10	96.87	93.532	79.57	9	89.74	85.9667	76.73	8	53.24	51.4263	45.69	6	99.37	95.54	90.27	10	97.32	94.536	82.77	10	74.98	72.72	68.3	10	99.64	73.474	15.6	7	93.03	88.5786	76.98	12	97.91	95.51	89.3	6	97.44	95.3817	88.05	10	0	0	0	0.615711	0	0	0
PF3D7_0403600.1-p1	0	5	96.87	91.432	88.42	5	89.74	87.526	83.63	3	53.24	50.9867	47.21	3	99.7	95.6967	88.57	2	97.32	93.07	88.82	5	74.98	72.766	69.35	4	99.17	94.24	89.08	4	93.03	90.41	88.18	4	97.91	92.6075	86.53	3	97.44	93.74	87.67	18	0	0	0	0.655673	0	0	0
PF3D7_0403700.1-p1	0	5	96.87	92.266	78.38	5	89.74	87.792	82.85	4	53.24	51.78	48.83	4	99.7	97.5825	92.48	4	97.32	87.525	79.79	7	74.98	73.0943	66.46	7	99.65	88.5414	74.12	5	93.03	89.474	79.81	5	97.91	92.942	79.52	4	97.44	94.4	87.96	29	0	0	0	0.589661	0	0	0
PF3D7_0403800.1-p1	0	3	96.87	95.29	93.25	6	89.74	86.7183	82.37	4	53.24	49.2725	44.4	4	99.11	96.8975	92.18	5	97.32	89.606	72.16	7	74.98	72.5757	65.9	6	99.14	98.7483	97.28	6	93.03	89.7933	84.09	4	97.91	92.95	87.34	4	97.44	94.64	89.53	12	0	0	0	0.625897	0	0	0
PF3D7_0403900.1-p1	0	5	96.87	93.414	86.48	5	89.74	88.084	84.46	6	53.24	51.085	45.48	6	99.7	96.525	90.46	9	97.32	78.7322	49.47	8	74.98	73.8175	68.76	7	99.65	92.1686	79.51	7	93.03	90.6214	82.23	6	97.91	93.3533	84.8	5	97.44	93.986	87.17	29	0	0	0	0.612411	0	0	0
PF3D7_0404000.1-p1	0	5	96.87	90.498	76.21	4	89.74	87.805	83.89	5	53.24	51.676	48.69	3	99.47	98.1933	96.88	9	97.32	96.1111	91.78	7	74.98	73.8257	70.34	4	99.65	94.6675	85.84	8	93.03	91.0713	85.47	7	97.91	96.2214	92.69	5	97.44	96.418	94.19	4	0	0	0	0.578923	0	0	0
PF3D7_0404100.1-p1	0	6	96.87	92.9867	87.41	4	89.7	89.025	87.38	6	53.24	52.3517	49.72	3	99.59	98.0367	95.35	8	97.32	90.4313	70.21	7	74.98	74.1857	71.07	9	99.34	72.5911	15.7	6	93.03	91.775	87.46	7	97.91	95.0429	86.51	5	97.44	96.512	93.37	54	0	0	0	0.627745	0	0	0
PF3D7_0404200.1-p1	0	10	96.87	87.337	54.21	8	89.74	79.5325	60.03	10	53.24	48.203	26.7	6	99.61	86.225	59.05	10	97.32	78.042	49.19	10	74.98	69.636	51.18	11	99.65	85.7027	52.46	11	93.03	85.09	45.31	10	97.91	86.444	45.9	7	97.44	86.4686	55.54	7	0	0	0	0.571445	0	0	0
PF3D7_0404300.1-p1	0	4	96.87	93.3	84.78	5	89.74	88.39	85.05	5	53.24	51.742	47.58	3	99.58	97.03	94.6	6	97.32	84.0067	65.65	6	74.98	73.5183	69.84	8	99.65	94.5212	84.96	6	93.03	90.5217	83.88	7	97.91	92.8029	81.26	5	97.44	95.78	92.96	5	0	0	0	0.612926	0	0	0
PF3D7_0404400.1-p1	0	6	96.87	83.73	64.13	6	89.74	77.8467	69.15	4	53.24	49.0075	40.34	5	99.7	94.254	80.47	7	97.32	82.4229	67.86	7	74.98	67.2929	61.94	9	99.28	87.4622	58.22	5	93.03	86.526	70.56	4	97.91	91.2875	72.91	4	97.44	91.275	76.23	12	12	0	0	0.612125	0.612125	0	0
PF3D7_0404500.1-p1	0	7	96.87	89.7071	72.35	6	89.74	81.9067	69.4	7	53.24	51.48	44.02	5	99.65	96.752	89.55	7	97.32	94.2371	81.89	8	74.98	70.965	54.72	7	99.49	87.8629	54.58	7	93.03	89.2986	74.2	9	97.91	91.8978	75.99	4	97.44	92.87	82.06	12	11	1	0	0.631571	0.631571	0.533407	0
PF3D7_0404600.1-p1	0	7	96.87	92.1957	84.16	5	89.74	87.356	84.01	5	53.24	52.41	51.11	5	99.64	98.29	97.57	6	97.32	94.8567	92.32	8	74.98	73.2237	70.93	7	99.63	92.5214	72.91	7	93.03	90.5743	86.36	7	97.91	95.4457	91.8	4	97.44	96.245	94.55	89	85	1	4	0.66584	0.66584	0.631797	0.631797
PF3D7_0404700.1-p1	0	5	96.87	92.554	77.29	6	89.74	88.6183	83.92	5	53.24	52.226	48.58	3	99.34	98.4867	96.81	6	97.32	96.06	90.54	6	74.98	74.1183	70.13	6	99.53	72.61	28.58	7	93.03	91.7371	85.47	8	97.91	96.1688	89.68	4	97.44	96.5975	94.17	19	0	0	0	0.61175	0	0	0
PF3D7_0404800.1-p1	0	4	96.87	92.81	82.87	4	89.74	87.1	79.79	3	53.24	51.56	48.78	5	99.7	97.908	91.54	4	97.32	89.875	82.77	5	74.98	72.566	63.82	8	98.67	86.9387	73.53	5	93.03	89.398	76.68	5	97.91	93.616	80.98	4	97.44	95.385	89.31	17	0	0	0	0.595109	0	0	0
PF3D7_0404900.1-p1	0	7	96.87	95.0571	89.47	4	89.74	88.465	86.94	5	53.24	52.806	51.31	5	99.7	98.556	96.07	5	97.32	84.206	57.92	4	74.98	73.465	71.28	8	99.65	87.3388	16.81	4	93.03	90.7975	87.76	7	97.91	94.7143	84.75	5	97.44	95.924	93.32	12	0	0	0	0.596386	0	0	0
PF3D7_0405000.1-p1	0	9	96.87	92.57	77.86	8	89.74	83.6838	71.91	9	53.24	50.2233	43.59	7	99.36	93.7686	87.79	10	97.32	93.519	73.86	10	74.94	70.677	58.52	9	99.57	73.8744	14.22	10	93.03	89.139	79.06	13	97.91	86.8154	65.81	7	97.44	94.0471	81.1	19	0	0	0	0.591108	0	0	0
PF3D7_0405100.1-p1	0	5	96.87	92.974	87.96	6	89.74	87.8217	84.26	7	53.24	52.1229	51.2	7	99.16	98.3471	97.66	5	97.32	94.808	92.74	7	74.98	72.8186	71.37	4	99.05	91.9375	88.13	8	93.03	91.485	88.16	7	97.91	95.9114	93.59	4	97.44	96.0775	94.82	28	0	0	0	0.6557	0	0	0
PF3D7_0405200.1-p1	1	9	96.87	91.36	77.1	9	89.74	87.4933	78.7	7	53.24	51.5471	43.86	4	99.22	94.545	89.59	8	97.32	93.1412	78.84	11	74.98	74.01	68.82	7	99.58	74.8643	13.11	10	93.03	89.523	72.72	8	97.91	95.1312	82.81	7	97.44	95.6614	86.34	8	0	0	0	0.58736	0	0	0
PF3D7_0405300.1-p1	0	5	96.87	91.736	86.79	4	89.74	88.0025	83.33	4	53.24	51.9375	49.99	5	99.66	98.564	97.01	7	97.32	91.65	82.53	6	74.98	72.645	67.15	9	99.62	86.2033	57.43	6	93.03	91.225	84.54	5	97.91	94.262	87.6	5	97.44	96.048	94.58	21	17	1	5	0.616249	0.616249	0.544566	0.582239
PF3D7_0405400.1-p1	0	5	96.87	91.826	87.23	6	89.74	85.1683	78.78	5	53.24	52.13	47.93	5	99.38	95.702	91.7	7	97.32	87.2114	73.46	9	74.98	70.4344	60.35	7	97.12	85.2486	74.26	7	93.03	87.8214	72.54	5	97.91	93.952	87.58	4	97.44	94.225	87.4	81	0	0	0	0.657663	0	0	0
PF3D7_0405500.1-p1	0	8	96.87	90.7275	65.48	8	89.74	84.2975	68.46	6	53.24	50.235	40.71	7	99.16	95.9743	82.12	8	97.32	91.2837	71.44	8	74.98	70.615	58.97	5	99.57	77.666	65.08	8	93.03	87.605	65.51	6	97.91	91.72	74.66	7	97.44	93.1871	78.68	10	0	0	0	0.588118	0	0	0
PF3D7_0405600.1-p1	0	5	96.87	93.218	81.5	6	89.74	87.2483	83.86	5	53.24	51.728	48.59	4	99.16	98.1125	96.86	5	97.32	95.55	91.67	5	74.98	73.136	70.15	5	99.58	92.73	83.25	5	93.03	90.348	83.93	6	97.91	95.655	92.41	5	97.44	95.884	94.19	7	1	1	6	0.586357	0.559917	0.586357	0.586357
PF3D7_0405700.1-p1	0	6	96.87	93.66	86.5	6	89.74	88.2467	83.47	5	53.24	51.77	47.82	5	99.65	98.334	96.7	3	97.32	95.2367	91.09	7	74.98	73.7057	69.38	5	99.12	91.838	87.85	8	93.03	91.3725	84.96	5	97.91	96.21	92.42	4	97.44	96.255	94.4	40	0	0	0	0.664457	0	0	0
PF3D7_0405800.1-p1	0	7	96.87	86.5743	62.24	8	89.74	78.54	55.1	7	53.24	48.0671	38.77	5	99.15	87.536	75.61	7	97.32	68.0957	17.64	7	74.98	68.0386	53.43	9	99.65	75.6744	12.97	8	93.03	85.1125	66.2	6	97.91	86.63	63.25	7	97.44	83.7886	65.97	4	0	0	0	0.541526	0	0	0
PF3D7_0405900.1-p1	0	4	96.87	91.865	79.66	6	89.74	86.8967	78.13	3	53.24	51.09	46.84	4	99.7	95.0525	88.72	6	97.32	83.555	59.44	7	74.98	73.43	66.01	5	99.57	83.152	66.36	6	93.03	89.8783	76.95	7	97.91	95.9257	84.84	4	97.44	94.375	85.36	10	10	0	0	0.615086	0.615086	0	0
PF3D7_0406000.1-p1	0	4	96.87	90.7775	78.72	7	89.74	86.1614	77.26	4	53.24	50.255	45.23	4	99.7	95.31	86.29	5	97.32	89.98	78.66	6	74.98	70.8467	56.47	10	99.55	95.059	87.75	6	93.03	88.4867	70.38	6	97.91	94.2433	83.63	3	97.44	90.2933	82.84	10	0	0	0	0.63733	0	0	0
PF3D7_0406100.1-p1	0	6	96.87	92.4617	78.18	5	89.74	86.21	81.38	6	53.24	51.2633	47.16	5	99.65	96.342	92.09	5	97.32	90.932	66.77	7	74.98	71.5657	65.32	8	99.62	83.845	56.57	6	93.03	88.695	80.57	6	97.91	92.2167	83.41	5	97.44	93.856	89.28	17	0	0	0	0.604253	0	0	0
PF3D7_0406200.1-p1	1	7	96.87	87.44	64.29	7	89.74	84.5343	70.71	8	53.24	46.9275	34.27	5	99.36	85.79	68.26	8	97.32	89.41	71.35	8	74.98	71.665	61.44	9	99.52	82.8822	15.35	8	93.03	85.9963	60.69	7	97.91	91.5443	77.29	7	97.44	90.0243	71.58	4	3	0	1	0.650418	0.650418	0	0.625563
PF3D7_0406400.1-p1	0	11	96.87	88.2745	72.21	9	89.74	84.6689	65.51	6	53.24	48.1383	36.4	8	99.16	94.5837	84.55	10	97.32	89.789	46.26	10	74.98	71.242	56.09	10	99.65	80.987	15.22	12	93.03	86.2517	63.74	11	97.91	92.4618	76.9	6	97.44	92.585	77.04	9	0	0	0	0.614375	0	0	0
PF3D7_0406500.1-p1	0	8	96.87	92.4013	87.3	4	89.74	88.28	84.01	6	53.24	52.4983	51.13	4	99.15	98.5675	97.58	3	97.32	94.1533	92.41	5	74.98	72.974	71.34	4	99.54	90.7875	81.04	6	93.03	91.8233	88.15	8	97.91	96.3225	92.72	5	97.44	96.054	94.56	23	0	0	0	0.605969	0	0	0
PF3D7_0406600.1-p1	0	9	96.87	89.0411	71.35	8	89.74	86.4163	77.35	9	53.24	51.5144	46.84	7	99.67	97.0114	91.39	9	97.32	86.34	37.16	9	74.98	70.2589	59.97	9	99.65	69.5922	14.02	10	93.03	87.86	71.28	10	97.91	91.096	72.92	8	97.44	94.4112	87.11	5	0	0	0	0.579657	0	0	0
PF3D7_0406700.1-p1	0	4	96.87	91.8125	86.99	6	89.74	86.7767	83.49	5	53.24	52.726	50.91	5	99.65	98.308	97.43	5	97.32	95.144	87.56	7	74.98	73.1571	70.1	3	99.14	93.24	83.12	7	93.03	90.5971	84.85	7	97.91	96.1471	90.42	4	97.44	96.065	94.74	20	0	0	0	0.581774	0	0	0
PF3D7_0406800.1-p1	0	6	96.87	91.125	69.6	6	89.74	84.1733	72.41	5	53.24	49.754	45.08	5	99.7	92.29	83.14	6	97.32	86.1067	49.63	8	74.98	72.6513	64.33	14	99.65	71.3793	12.97	6	93.03	86.4217	75.39	8	97.91	89.5138	70.52	5	97.44	89.01	79.97	13	0	0	0	0.58735	0	0	0
PF3D7_0406900.1-p1	0	5	96.87	92.342	86.4	6	89.74	88.4717	83.3	3	53.24	51.1933	49.98	5	99.15	98.058	97.02	3	97.32	91.6567	81.62	7	74.98	73.1757	66.98	6	99.34	90.06	70.19	7	93.03	90.41	82.41	4	97.91	91.42	87.17	5	97.44	95.498	94.59	35	0	0	0	0.592713	0	0	0
PF3D7_0407000.1-p1	0	7	96.87	94.8886	85.93	5	89.74	88.37	83.84	4	53.24	51.7875	47.5	2	99.67	98.09	96.51	8	97.32	95.98	88.35	7	74.98	73.9657	68.8	6	99.15	92.45	78.16	9	93.03	91.1378	82.99	6	97.91	96.4533	89.91	4	97.44	96.6125	94.36	9	8	0	1	0.650056	0.650056	0	0.520057
PF3D7_0407100.1-p1	0	6	96.87	91.6817	81.86	6	89.74	86.4867	77.8	6	53.24	51.3533	49.07	6	99.66	96.5733	91.67	6	97.32	90.84	65.05	7	74.98	73.62	69.85	10	99.57	84.106	56.22	6	93.03	90.1	83.01	7	97.91	95.8443	89.69	4	97.44	94.505	88.68	10	0	1	10	0.595333	0	0.595333	0.595333
PF3D7_0407200.1-p1	0	8	96.87	86.55	49.63	8	89.74	78.2163	46.68	8	53.24	48.5562	27.84	6	99.55	88.1967	51.07	11	97.32	83.66	41.8	9	74.98	63.5467	17.37	10	99.65	63.947	12.97	9	93.03	83.1056	42.69	15	97.91	88.2373	41.52	8	97.44	88.6137	52.63	7	1	1	6	0.598232	0.545324	0.598232	0.598232
PF3D7_0407300.1-p1	0	8	96.87	89.275	71.32	7	89.74	81.2671	66.14	5	53.24	50.304	44.08	5	99.7	94.392	87.8	8	97.32	84.3375	44.82	7	74.98	67.3571	48.63	7	99.63	90.0557	63.84	6	93.03	85.5017	69.25	6	97.91	91.54	73.8	5	97.44	89.498	80	11	0	0	0	0.591619	0	0	0
PF3D7_0407400.1-p1	0	8	96.87	85.4963	60.19	7	89.74	80.3443	54.15	11	53.24	47.47	33.22	8	99.61	90.18	73.44	12	97.32	75.7775	17.47	12	74.98	68.9083	49.43	11	99.65	83.3518	7.04	10	93.03	82.437	56.29	11	97.91	86.5118	56.59	9	97.44	85.0311	64.8	2	0	0	0	0.57465	0	0	0
PF3D7_0407500.1-p1	0	8	96.87	92.1875	81.71	7	89.74	86.1214	78.01	7	53.24	50.4429	45.65	7	99.15	97.1486	90.13	10	97.32	93.472	82.67	8	74.98	72.4275	69	8	99.45	86.0925	77.46	8	93.03	88.53	72.07	11	97.91	95.4527	88.17	8	97.44	95.0175	87.57	6	2	0	4	0.643341	0.56194	0	0.643341
PF3D7_0407600.1-p1	0	5	96.87	90.63	74.83	6	89.74	87.8867	79.54	5	53.24	52.424	49.41	4	99.59	96.565	90.02	6	97.32	88.1967	75.59	7	74.9	72.7614	65.14	8	99.07	89.7562	66.61	8	93.03	90.115	80	5	97.91	92.51	76.43	5	97.44	94.48	86.6	33	0	0	0	0.667278	0	0	0
PF3D7_0407700.1-p1	0	4	96.87	91.975	81.67	7	89.74	88.8986	85.7	5	53.24	52.998	52.26	2	99.56	98.04	96.52	5	97.32	95.892	91.65	7	74.98	74.7057	73.9	7	99.54	89.1586	74.95	5	93.03	91.338	86.25	9	97.91	96.8933	94.03	5	97.44	96.642	94.08	30	0	0	0	0.613653	0	0	0
PF3D7_0407800.1-p1	0	5	96.87	93.312	86.97	5	89.74	88.66	86.08	4	53.24	50.6925	45.89	5	99.7	95.422	90.14	7	97.32	92.2886	72.03	5	74.98	73.138	68.72	4	99.64	87.6625	66.09	6	93.03	90.615	82.02	6	97.91	94.0133	79.96	4	97.44	93.06	85.07	30	0	0	0	0.657102	0	0	0
PF3D7_0407900.1-p1	0	5	96.87	92.134	81.59	5	89.74	87.422	81.79	4	53.24	50.6025	45.57	4	99.66	95.5525	89.93	7	97.32	89.74	74.27	5	74.98	71.014	60.69	6	99.62	81.515	65.79	5	93.03	89.38	78.34	6	97.91	95.3433	85.27	4	97.44	91.7475	82.69	11	0	0	0	0.609488	0	0	0
PF3D7_0408000.1-p1	0	7	96.87	92.8914	82.99	7	89.74	87.4914	79.83	6	53.24	50.905	44.09	4	99.37	95.2725	86.58	5	97.32	92.512	78.99	7	74.98	72.4857	65.7	7	99.64	91.4971	73.77	8	93.03	90.3125	81.25	5	97.91	93.584	79.72	5	97.44	94.114	85.3	9	0	0	0	0.624377	0	0	0
PF3D7_0408100.1-p1	0	3	96.87	89.7267	78.07	4	89.74	85.6925	81.24	4	53.24	52.5675	50.71	3	99.63	94.56	91.44	4	97.31	93.035	88.65	7	74.98	72.2514	62.92	13	98.41	83.8531	51.32	8	93.03	90.6538	77.14	6	97.91	96.05	90.45	4	97.44	95.39	89.27	8	0	0	0	0.537813	0	0	0
PF3D7_0408200.1-p1	0	6	96.87	92.82	80.72	5	89.74	86.932	81.34	4	53.24	51.8875	47.92	4	99.68	96.34	90.64	4	97.32	87.155	67.83	7	74.98	72.9843	63.43	9	99.65	84.3789	37.81	6	93.03	88.8367	77.01	4	97.91	93.04	79.91	4	97.44	94.7125	86.81	11	0	0	0	0.637595	0	0	0
PF3D7_0408300.1-p1	0	11	96.87	91.4473	74.2	7	89.74	86.5429	74.99	7	53.24	50.84	43.6	5	99.2	95.066	87.31	8	97.32	91.0775	72.3	8	74.98	72.325	63.07	6	99.48	92.1317	75.06	8	93.03	89.2025	73.34	7	97.91	92.4086	74.16	8	97.44	94.6637	78.91	3	0	0	0	0.631317	0	0	0
PF3D7_0408400.1-p1	0	5	96.87	89.96	74.74	6	89.74	84.525	69.66	4	53.24	50.8525	44.56	4	99.7	92.1725	82.63	6	97.32	87.825	72.22	5	74.98	70.678	55.67	6	99.57	90.445	63.97	4	93.03	85.98	73.52	4	97.91	92.975	80.12	3	97.44	90.07	77.37	16	0	0	0	0.617087	0	0	0
PF3D7_0408500.1-p1	0	6	96.87	92.8283	79.39	6	89.74	86.365	76.66	6	53.24	51.0633	45.56	5	99.65	96.228	90.14	7	97.32	90.1629	82.41	5	74.98	73.394	68.42	8	99.65	80.1587	41.13	6	93.03	89.2633	77.21	7	97.91	95.8914	88.13	3	97.44	93.0167	87.56	14	0	0	0	0.656702	0	0	0
PF3D7_0408600.1-p1	0	3	96.87	91.7	81.65	7	89.74	85.7143	78.24	3	53.24	51.8133	49.51	2	99.14	95.595	92.05	6	97.32	94.3183	83.96	4	74.98	73.75	70.65	8	99.65	93.6737	85.89	4	93.03	90.6475	84.21	5	97.91	93.524	88.99	3	97.44	94.5933	90.09	33	0	0	0	0.607322	0	0	0
PF3D7_0408700.1-p1	0	8	96.87	91.1363	80.54	8	89.74	87.4062	76.94	7	53.24	51.5686	43.32	7	99.65	96.3243	89.74	9	97.32	84.77	59.45	8	74.98	71.445	58.68	11	99.65	88.8245	65.48	7	93.03	87.6914	74.03	9	97.91	92.8811	72.71	7	97.44	93.9629	86.87	25	0	0	0	0.62705	0	0	0
PF3D7_0408800.1-p1	0	6	96.87	91.0233	70.34	5	89.74	85.932	78.61	6	53.24	50.55	42.42	5	99.33	96.566	90.23	11	97.32	87.7645	61.19	8	74.98	71.635	63.61	9	99.65	79.1256	26.78	6	93.03	89.05	76.35	7	97.91	95.4257	83.29	7	97.44	95.7343	86.71	8	0	0	0	0.619826	0	0	0
PF3D7_0408900.1-p1	0	8	96.87	93.3075	82.07	7	89.74	86.8186	77.8	7	53.24	51.5929	49.09	7	99.7	96.2786	91.68	6	97.32	90.3117	84.26	7	74.98	73.5314	70.29	7	97.94	82.87	58.1	7	93.03	90.6971	85.22	8	97.91	95.2412	89.74	6	97.44	94.8233	88.69	19	19	0	0	0.599198	0.599198	0	0
PF3D7_0408900.2-p1	0	8	96.87	93.3075	82.07	7	89.74	86.8186	77.8	7	53.24	51.1371	49.09	6	99.16	95.7083	91.68	6	97.32	90.3117	84.26	7	74.98	73.5314	70.29	7	97.94	80.7043	58.1	7	93.03	90.4271	85.22	9	97.91	95.7256	89.74	6	97.44	94.8233	88.69	18	18	0	0	0.596249	0.596249	0	0
PF3D7_0409000.1-p1	0	5	96.87	94.576	87.96	4	89.74	88.175	84.26	4	53.24	52.6975	51.2	2	99.59	98.625	97.66	4	97.32	95.45	92.72	5	74.98	74.132	71.37	5	99.61	90.912	75.24	6	93.03	91.92	88.16	7	97.91	95.9457	93.58	4	97.44	96.7175	94.82	73	0	0	0	0.64159	0	0	0
PF3D7_0409100.1-p1	0	6	96.87	90.4633	67.57	8	89.74	84.8363	75.41	7	53.24	50.7671	44.7	7	99.15	96.7429	93.82	8	97.32	90.7975	80.95	9	74.98	72.0367	60.33	8	99.29	65.8413	23.9	8	93.03	88.0738	80.22	8	97.91	94.1175	81.87	7	97.44	93.8514	90.15	12	0	0	0	0.592524	0	0	0
PF3D7_0409200.1-p1	0	6	96.87	90.155	74.18	7	89.74	86.02	77.68	4	53.24	49.9575	42.17	5	99.66	93.704	77.5	7	97.32	86.8771	48.65	7	74.98	72.3229	63.98	9	99.13	89.14	48.37	8	93.03	88.4963	68.46	6	97.91	92.7217	75.18	6	97.44	93.6733	78.89	12	0	0	0	0.595222	0	0	0
PF3D7_0409300.1-p1	0	6	96.87	94.0367	87.96	5	89.74	89.028	87.06	5	53.24	52.864	51.59	2	99.59	98.625	97.66	4	97.32	95.0075	92.72	5	74.98	74.198	71.37	6	97.35	94.205	88.13	4	93.03	91.4925	87.95	6	97.91	96.9867	93.59	3	97.44	96.5133	94.82	32	0	0	0	0.634657	0	0	0
PF3D7_0409400.1-p1	0	6	96.87	92.2533	76.23	7	89.74	85.4986	76.49	6	53.24	49.235	43.96	6	99.7	92.5483	81.95	13	97.32	85.7685	51.57	6	74.98	72.13	60.39	8	98.8	90.7175	71.05	5	93.03	86.19	74.33	10	97.91	90.421	67.44	5	97.44	87.662	76.97	18	0	0	0	0.632197	0	0	0
PF3D7_0409500.1-p1	0	6	96.87	90.905	65.04	5	89.74	82.85	72.4	6	53.24	50.0283	40.03	6	99.7	91.2483	78.7	8	97.32	86.29	68.14	7	74.98	71.7957	60.26	10	99.65	79.355	15.25	8	93.03	87.8662	65.06	7	97.91	92.0886	78.8	7	97.44	88.8329	72.76	8	2	0	6	0.607154	0.580851	0	0.607154
PF3D7_0409600.1-p1	0	5	96.87	90.202	76.71	6	89.74	88.4117	83.26	6	53.24	50.8683	45.4	5	99.65	97.438	91.29	5	97.32	93.284	80.16	7	74.98	73.2657	66.91	11	98.72	90.6145	46.37	8	93.03	90.9575	82.26	6	97.91	94.5317	86.17	5	97.44	94.9	88.86	21	0	0	0	0.656139	0	0	0
PF3D7_0409700.1-p1	0	7	96.87	93.4371	83.21	6	89.74	87.7567	79.87	5	53.24	52.126	48.77	4	99.55	97.7925	92.81	6	97.32	95.3183	89.9	6	74.98	73.3117	66.4	7	99.35	72.2371	27.68	7	93.03	90.0314	77.43	6	97.91	95.6133	85.11	6	97.44	96.055	89.57	6	0	0	0	0.591407	0	0	0
PF3D7_0409800.1-p1	0	5	96.87	89.9	83.76	5	89.74	86.652	80.3	6	53.24	51.12	45.95	6	99.65	96.9717	91.19	6	97.32	94.16	86.33	9	74.98	73.2978	65.92	12	99.56	86.2792	23.76	11	93.03	89.83	75.73	7	97.91	90.4814	74.34	5	97.44	94.138	87.6	8	0	0	0	0.608718	0	0	0
PF3D7_0409900.1-p1	0	5	96.87	90.034	82.36	5	89.74	87.692	84.09	8	53.24	51.87	51.11	5	99.66	98.272	97.57	7	97.32	94.6057	92.4	7	74.98	73.7829	71.07	8	99.64	93.5012	83.85	6	93.03	90.55	86.85	6	97.91	95.2317	92.75	5	97.44	95.55	94.55	11	0	0	0	0.608129	0	0	0
PF3D7_0410000.1-p1	0	5	96.87	90.178	70.28	6	89.74	87.6217	78.22	5	53.24	49.994	41.26	3	99.35	93.8	90.69	6	97.3	84.9167	70.87	6	74.98	73.2067	65.56	9	99.65	88.4844	65.47	7	93.03	90.2971	77.66	6	97.91	95.775	85.56	5	97.44	95.28	86.82	17	15	0	2	0.619685	0.619685	0	0.559215
PF3D7_0410300.1-p1	1	NA	NA	NA	NA	5	89.74	86.63	81.42	4	53.24	50.245	48.68	6	99.16	95.245	93.1	4	97.32	87.435	72.22	5	74.98	70.788	59	7	99.05	89.3429	70.69	8	93.03	91.0325	84.78	3	97.91	92.5167	88.47	5	97.44	93.844	90	20	0	0	0	0.615483	0	0	0
PF3D7_0410400.1-p1	0	10	96.87	84.522	68.09	9	89.74	83.8856	63.64	7	53.24	48.5086	34.39	7	99.66	93.9257	67.17	9	97.32	89.1422	48.19	11	74.98	70.0473	50.06	8	99.64	75.4788	57.74	12	93.03	87.5817	57.06	NA	NA	NA	NA	6	97.44	91.7683	74.47	12	0	0	0	0.603055	0	0	0
PF3D7_0410500.1-p1	0	7	96.87	86.8386	56.01	6	89.74	85.17	69.59	8	53.24	50.095	40.77	6	99.14	95.5117	82.57	11	97.32	90.07	74.79	7	74.98	71.3071	59.83	11	99.65	70.2909	24.69	8	93.03	88.8075	70.98	8	97.91	90.9887	78.49	7	97.44	93.7471	80.44	10	0	0	0	0.565462	0	0	0
PF3D7_0410600.1-p1	0	7	96.87	89.67	76.25	8	89.74	84.9213	69.78	7	53.24	50.9414	41.62	7	99.68	92.8057	84.41	7	97.32	88.7714	74.15	7	74.98	70.39	61.21	10	99.52	79.861	23.76	7	93.03	84.2586	69.85	8	97.91	93.5187	82.63	7	97.44	90.6171	80.73	17	0	0	0	0.582919	0	0	0
PF3D7_0410700.1-p1	0	7	96.87	94.2071	83.04	6	89.74	84.7467	77.4	6	53.24	52.32	50.5	2	99.56	96.46	93.36	5	97.32	93.532	84.97	7	74.98	72.3243	64.42	5	99.01	84.814	59.15	7	93.03	91.18	83.49	7	97.91	91.9	77.85	4	97.44	94.36	88.3	15	0	0	0	0.584112	0	0	0
PF3D7_0410800.1-p1	0	4	96.87	90.295	76.27	6	89.74	87.3633	76.28	5	53.24	50.88	47.78	3	99.34	96.3533	90.57	7	97.32	87.9343	74.95	7	74.98	73.1114	63.75	11	96.15	79.9309	28.22	5	93.03	89.428	76.56	5	97.91	91.65	71.01	5	97.44	95.35	87.2	14	0	0	0	0.638308	0	0	0
PF3D7_0410900.1-p1	0	4	96.87	92.965	82.21	4	89.74	86.8425	81.04	6	53.24	50.3933	47.25	5	99.05	95.846	92.23	4	97.32	90.175	77.68	7	74.98	70.6786	60.91	9	99.65	85.4944	33.31	8	93.03	90.9262	83.84	6	97.91	90.09	74.98	7	97.44	94.33	89.27	7	0	0	0	0.582556	0	0	0
PF3D7_0411000.1-p1	0	6	96.87	94.8733	91.16	6	89.74	88.3983	83.81	5	53.24	52.44	49.44	6	99.7	98.7967	96.58	7	97.32	94.7443	90.17	8	74.98	72.84	69.09	6	99.57	88.2217	58.13	4	93.03	89.82	85.14	6	97.89	94.7633	92.33	5	97.44	95.772	94.11	32	0	0	0	0.6663	0	0	0
PF3D7_0411100.1-p1	0	8	96.87	91.3888	66.57	9	89.74	85.41	76.27	7	53.24	51.3657	45.44	6	99.57	94.4033	90	7	97.32	92.0686	80.29	10	74.98	73.395	67.36	14	99.65	78.4107	12.97	10	93.03	87.21	72.01	6	97.91	93.7817	86.26	7	97.44	94.3343	87.51	8	0	0	0	0.598516	0	0	0
PF3D7_0411200.1-p1	0	6	96.87	91.9467	81.77	4	89.74	88.175	84.71	6	53.24	52.5183	50.21	5	99.66	97.582	94.14	4	97.32	89.065	71.14	6	74.98	74.4417	71.9	8	99.07	92.6275	71.66	6	93.03	91.6033	86.76	4	97.91	95.95	92.1	5	97.44	94.7	88.68	28	22	0	6	0.611609	0.611609	0	0.586159
PF3D7_0411300.1-p1	0	5	96.87	91.128	75.06	6	89.74	87.9633	84.49	6	53.24	51.4583	46.45	6	99.66	96.0033	90.35	6	97.32	87.5217	68.1	6	74.98	73.4567	68.46	7	99.01	80.5643	40.31	8	93.03	90.525	80.94	5	97.91	93.47	83.56	5	97.44	94.108	86.75	12	0	0	0	0.576979	0	0	0
PF3D7_0411400.1-p1	0	6	96.87	93.5283	90.28	3	89.7	88.7067	87.18	5	53.24	52.356	51.11	4	99.65	98.9175	96.83	6	97.32	93.685	78.97	7	74.98	74.3686	71.71	7	99.63	86.7329	63.85	7	93.01	91.4657	88.75	5	97.91	95.118	87.48	4	97.44	96.47	93.9	35	0	0	0	0.61097	0	0	0
PF3D7_0411700.1-p1	0	10	96.87	91.742	68.01	7	89.74	84.3914	63.64	9	53.24	48.5044	32.6	7	99.31	93.1871	66.21	9	97.32	90.3867	64.09	9	74.98	67.8089	47.64	8	99.65	86.12	57.41	9	93.03	84.3344	56.48	9	97.91	92.2944	64.67	8	97.44	92.45	74.24	6	0	0	0	0.571491	0	0	0
PF3D7_0411800.1-p1	0	3	96.87	90.83	82.39	6	89.74	88.0733	82.61	5	53.24	51.142	45.18	4	99.15	96.185	90.44	4	97.32	90.8125	76.42	6	74.98	73.1717	66.29	8	99.28	92.2025	82.03	7	93.03	90.4686	78.38	7	97.91	95.0486	88.84	5	97.44	94.04	87.28	30	0	0	0	0.610365	0	0	0
PF3D7_0411900.1-p1	0	10	96.87	95.44	91.01	7	89.74	85.7657	79.43	5	53.24	52.028	49.22	7	99.68	98.6871	95.86	5	97.32	92.486	81.1	7	74.98	71.7557	62.38	4	99.1	91.7025	81.45	9	93.03	90.8178	81.88	8	97.91	93.53	81.06	7	97.44	95.84	89.58	44	0	0	0	0.624116	0	0	0
PF3D7_0412000.1-p1	0	7	96.87	90.0271	70.01	8	89.74	87.8125	77.9	4	53.24	51.6075	48.6	4	99.7	97.385	90.87	7	97.31	94.1157	86.78	8	74.98	73.37	64.08	7	99.64	78.0471	24	6	93.03	89.8483	78.38	6	97.91	95.655	86.98	5	97.44	95.788	89.54	11	9	0	2	0.629469	0.629469	0	0.512913
PF3D7_0412100.1-p1	0	7	96.87	92.21	78.18	6	89.74	85.4117	78.23	5	53.24	49.728	47.3	5	99.7	94.698	91.82	8	97.32	87.0187	49.31	8	74.98	73.2	64.1	6	99.64	86.85	63.52	8	93.03	88.26	76.45	9	97.91	93.8067	76.33	5	97.44	91.508	87.3	9	0	0	0	0.586739	0	0	0
PF3D7_0412200.1-p1	0	4	96.87	87.4975	65.97	6	89.74	86.3017	76.47	6	53.24	50.12	45	7	99.7	96.1186	89.62	9	97.32	93.3633	75.65	8	74.98	72.295	64.68	10	99.55	80.108	12.97	8	93.03	87	73.7	8	97.91	93.1762	78.77	7	97.44	94.0229	87.35	10	0	0	0	0.586986	0	0	0
PF3D7_0412300.1-p1	0	5	96.87	91.862	81.09	7	89.74	87.84	86.07	4	53.24	50.7875	48.52	5	99.65	97.914	97.06	4	97.32	96.135	92.67	6	74.98	72.6817	70.91	7	99.35	76.2857	14.02	5	93.03	90.498	87.87	4	97.91	95.8475	93.4	4	97.44	96.39	95.23	18	0	0	0	0.580402	0	0	0
PF3D7_0412400.1-p1	0	7	96.87	94.7071	87.59	8	89.74	86.9313	84.09	6	53.24	52.24	51.11	7	99.7	98.7329	97.58	5	97.32	94.418	92.42	9	74.98	73.0844	69.56	7	99.51	91.9671	65.39	8	93.03	90.1838	86.85	5	97.91	95.506	92.49	5	97.44	95.784	94.55	64	0	0	0	0.627378	0	0	0
PF3D7_0412700.1-p1	0	5	96.87	95.38	92.79	6	89.74	86.6267	83.68	6	53.24	51.7717	50.43	6	99.15	98.1017	97.35	8	97.32	93.8875	89.8	7	74.98	72.3843	69.17	6	99.17	86.9083	57.57	6	93.03	90.5	85.75	6	97.81	95.2033	91.12	6	97.44	95.8383	94.73	69	0	0	0	0.611374	0	0	0
PF3D7_0412900.1-p1	0	5	96.87	93.704	87.47	4	89.74	89.31	88.14	5	53.24	52.724	51.05	3	99.54	98.12	97.35	5	97.32	92.908	89.8	7	74.98	73.4243	69.17	4	99.38	95.0775	87.88	7	93.03	92.1543	88.06	8	97.91	95.7225	91.12	5	97.44	96.296	94.73	62	0	0	0	0.634477	0	0	0
PF3D7_0413100.1-p1	0	5	96.87	93.142	87.18	5	89.74	89.372	88.14	6	53.24	52.7833	51.05	3	99.57	98.1733	97.38	5	97.32	93.36	91.57	7	74.98	73.6686	70.21	9	99.58	94.1933	80.93	8	93.03	92.0812	88.06	8	97.91	95.9363	92.58	5	97.44	96.194	94.49	66	0	0	0	0.644646	0	0	0
PF3D7_0413200.1-p1	0	3	96.87	91.6967	86.71	4	89.74	85.9875	80.09	3	53.24	50.8933	47.81	3	99.7	96.6533	92.3	5	97.32	92.918	81.14	5	74.98	72.018	65.2	7	99.52	74.01	16.05	6	93.03	90.0017	79.62	5	97.91	95.09	86.81	3	97.44	94.3067	89.69	13	12	0	1	0.61507	0.61507	0	0.556444
PF3D7_0413300.1-p1	0	7	96.87	93.3743	77.4	6	89.74	87	78.17	7	53.24	51.5129	48.04	5	99.64	96.178	92.4	10	97.32	94.246	81.26	6	74.98	72.045	66.15	9	99.65	67.1133	27.18	7	93.03	89.7229	78.9	7	97.91	94.3129	83.5	6	97.44	95.185	89.38	12	11	0	1	0.620924	0.620924	0	0.568059
PF3D7_0413500.1-p1	0	6	96.87	90.11	84.35	5	89.74	83.002	69.14	5	53.24	48.806	39.4	5	99.52	92.274	79.43	6	97.32	85.8033	70.34	8	74.98	71.835	58.27	12	99.65	86.3375	14.02	6	93.03	87.8033	71.69	6	97.91	89.5217	62.26	5	97.44	91.168	75.93	9	7	2	2	0.60492	0.60492	0.60492	0.546654
PF3D7_0413600.1-p1	0	7	96.87	92.95	86.59	6	89.74	88.0217	81.12	6	53.24	50.2433	42.61	5	99.66	97.216	90.28	6	97.32	91.9317	77.58	6	74.98	71.8517	60.15	5	99.17	85.97	47.84	5	93.03	89.2	77.75	6	97.91	93.5767	83.53	4	97.44	94.6475	88.49	11	0	0	0	0.579191	0	0	0
PF3D7_0413700.1-p1	0	7	96.87	92.3914	76.68	7	89.74	88.1814	84.44	7	53.24	51.2057	43.76	7	99.57	95.8114	87	5	97.32	86.01	52.03	8	74.98	73.4475	67.25	7	99.55	89.2543	65.4	9	93.03	90.4411	78.54	10	97.91	93.888	74.33	7	97.44	94.68	84.44	9	3	0	6	0.571057	0.557063	0	0.571057
PF3D7_0413800.1-p1	0	11	96.87	92.3464	75.63	6	89.74	88.0817	82.59	5	53.24	49.486	40.38	4	99.33	95.165	85.31	8	97.32	93.865	82.84	9	74.98	72.5056	63.8	7	99.65	88.5429	64.9	7	93.03	89.1514	78.08	9	97.91	89.6933	77.22	4	97.44	94.055	86.27	9	8	0	1	0.561662	0.561662	0	0.503777
PF3D7_0413900.1-p1	0	5	96.87	87.796	74.97	5	89.74	87.466	81.59	7	53.24	52.4143	49.53	4	99.59	96.935	91.69	7	97.32	92.7086	71.85	7	74.98	72.6857	60.79	9	99.28	87.9	64.96	7	93.03	90.7886	80.32	7	97.91	93.6886	76.95	5	97.44	94.564	87.19	21	0	0	0	0.650406	0	0	0
PF3D7_0414000.1-p1	0	5	96.87	89.146	75.2	7	89.74	83.2443	65.4	5	53.24	50.49	42.12	8	99.7	96.2938	88.08	9	97.32	91.4344	66.49	7	74.98	66.7486	45.9	15	99.64	83.9687	13.11	6	93.03	87.5933	69.52	6	97.91	94.8433	81.68	5	97.44	92.352	80.89	29	0	0	0	0.600693	0	0	0
PF3D7_0414100.1-p1	0	8	96.87	93.3162	82.24	5	89.74	87.04	80.52	5	53.24	50.314	44.11	6	99.7	97.8067	91.48	8	97.32	92.855	86.77	7	74.98	71.9714	66.39	5	99.38	90.286	80.94	9	93.03	90.6733	81.23	7	97.91	95.6971	88.43	7	97.44	95.1986	88.9	51	36	1	14	0.618276	0.618276	0.515593	0.604903
PF3D7_0414200.1-p1	0	8	96.87	89.5475	72.05	9	89.74	83.3578	65.16	7	53.24	48.0157	33.34	5	99.13	90.602	71.9	9	97.32	86.2256	39.96	8	74.98	67.6838	44.41	8	99.28	87.3137	56.22	9	93.03	86.7067	64.62	9	97.91	88.2456	53.99	6	97.44	87.9917	64.23	10	0	0	0	0.553401	0	0	0
PF3D7_0414200.2-p1	0	9	96.87	90.9178	72.05	8	89.74	82.565	65.16	7	53.24	47.9629	33.34	5	99.13	90.49	71.46	9	97.32	86.1589	39.96	8	74.98	67.0463	44.4	7	99.26	81.8243	56.22	9	93.03	86.3333	64.36	9	97.91	88.9833	53.99	6	97.44	87.765	63.11	8	0	0	0	0.555735	0	0	0
PF3D7_0414300.1-p1	0	8	96.87	90.6213	64.09	6	89.74	82.6067	61.19	6	53.24	48.1717	41.03	5	99.63	91.296	72.63	7	97.32	87.6843	66.95	8	74.98	70.5138	46.95	10	99.65	70.814	24.79	9	93.03	86.6456	56.93	7	97.91	91.3457	71.25	7	97.44	89.0029	72.71	3	0	1	3	0.556135	0	0.555471	0.556135
PF3D7_0414400.1-p1	0	6	96.87	93.9767	84.18	7	89.74	84.6914	69.33	5	53.24	51.188	47.26	6	99.16	96.6467	85.17	6	97.32	79.8117	59.3	10	74.98	71.107	55.93	6	99.59	78.7417	13.26	10	93.03	88.551	66.94	8	97.91	92.2188	75.85	6	97.44	93.5017	81.23	5	0	0	0	0.6305	0	0	0
PF3D7_0414500.1-p1	0	8	96.87	92.8725	68.13	6	89.74	83.8533	71.52	6	53.24	50.4367	44.95	6	99.57	93.9067	82.92	8	97.32	83.6	46.24	7	74.98	72.6086	63.32	12	99.64	81.9392	42.21	7	93.03	88.8786	75.31	7	97.91	90.9129	70.15	5	97.44	92.154	79.86	9	0	0	0	0.622019	0	0	0
PF3D7_0414600.1-p1	0	7	96.87	91.24	70.83	5	89.74	85.45	77.88	8	53.24	50.9988	45.2	5	99.11	91.474	84.59	9	97.32	80.0011	48.76	8	74.98	71.5387	63.57	11	99.65	69.5836	14.22	8	93.03	89.06	79.31	9	97.91	93.0867	70.15	7	97.44	90.8129	78.1	5	0	0	0	0.600111	0	0	0
PF3D7_0414700.1-p1	0	8	96.87	91.7725	71.94	6	89.74	85.8633	80.46	6	53.24	51.3217	44.02	4	99.61	96.2825	88.44	6	97.32	93.425	82.62	7	74.98	70.9986	66.24	9	99.02	86.0167	58.05	6	93.03	90.54	80.68	7	97.91	93.73	85.96	6	97.44	94.3667	84.84	21	0	0	0	0.631096	0	0	0
PF3D7_0414800.1-p1	0	6	96.87	87.6083	71.94	6	89.74	87.9433	83.23	7	53.24	51.2971	42.3	4	99.57	95.63	86.75	9	97.32	93.9589	78.65	10	74.98	73.355	63.58	10	99.65	88.974	62.01	11	93.03	89.2155	69.18	9	97.91	95.0111	83.32	6	97.44	93.9417	80.88	6	0	0	0	0.565645	0	0	0
PF3D7_0414900.1-p1	0	5	96.87	90.172	71.08	5	89.74	83.354	68.41	5	53.24	49.91	37.65	7	99.7	94.9429	72.19	10	97.32	86.74	70.06	8	74.98	69.4825	51.72	5	99.65	75.86	13.11	7	93.03	87.2129	67.08	12	97.91	90.3642	61.01	4	97.44	91.1175	74.56	11	0	0	0	0.567231	0	0	0
PF3D7_0415000.1-p1	0	6	96.87	90.175	74.98	9	89.74	85.1078	67.74	6	53.24	50.5317	41.8	5	99.57	94.776	84.49	7	97.32	92.5486	77.36	8	74.93	71.8	61.46	8	99.13	80.4225	16.38	7	93.03	85.6371	67.4	12	97.91	93.8483	83.5	6	97.44	92.2967	80.14	12	0	0	0	0.596104	0	0	0
PF3D7_0415100.1-p1	0	4	96.87	88.1125	77.33	8	89.74	87.13	83.01	4	53.24	51.4875	47.32	4	99.7	98.0875	96.43	5	97.32	94.998	86.06	4	74.98	71.6625	67.79	12	99.65	83.8233	12.97	5	93.03	89.122	80.68	4	97.91	93.7525	86.31	3	97.44	96.29	94.03	11	0	0	0	0.646107	0	0	0
PF3D7_0415200.1-p1	0	4	96.87	94.9425	91.87	4	89.74	88.645	86.3	4	53.24	51.98	48.64	3	99.15	96.6967	92.74	6	97.32	92.7133	76.95	7	74.98	70.74	62.08	5	99.63	87.376	66.83	5	93.03	89.786	84.52	8	97.91	95.3962	85.77	6	97.44	95.4067	88.19	32	0	0	0	0.605475	0	0	0
PF3D7_0415300.1-p1	0	6	96.87	93.6467	83.16	5	89.74	86.826	84.78	5	53.24	52.256	48.68	6	99.7	97.7717	93.76	7	97.32	93.86	87.37	6	74.98	71.9533	64.34	8	99.57	88.85	71.2	6	93.03	91.0933	86.26	6	97.91	90.6533	74.16	3	97.44	94.9133	89.87	24	0	0	0	0.60513	0	0	0
PF3D7_0415400.1-p1	0	10	96.87	86.538	57.86	6	89.74	80.5933	59.06	7	53.24	49.6814	35.36	8	99.7	89.7875	72.77	8	97.32	82.1737	59.61	8	74.98	67.83	50.07	13	99.65	75.9669	12.97	10	93.03	85.711	59.33	8	97.91	90.8575	64.96	6	97.44	89.21	64.53	3	0	0	0	0.582864	0	0	0
PF3D7_0415500.1-p1	0	8	96.87	88.8063	65.04	5	89.74	80.712	59.14	7	53.24	48.2757	35.8	8	99.7	94.1538	64.1	7	97.32	74.6957	49.65	10	74.98	70.25	47.09	8	99.65	70.1538	14.84	8	93.03	86.9762	52.9	9	97.91	92.8278	65.44	5	97.44	87.228	61.53	6	0	0	0	0.640913	0	0	0
PF3D7_0415600.1-p1	0	6	96.87	91.2217	75.59	8	89.74	84.1238	71.3	7	53.24	48.35	40.44	7	99.7	95.0086	86.84	8	97.32	91.0475	73.74	7	74.98	68.7743	55.62	5	99.13	80.756	66.07	6	93.03	86.835	77.19	9	97.91	91.6822	63.57	7	97.44	91.2686	81.09	9	0	0	0	0.585423	0	0	0
PF3D7_0415700.1-p1	0	7	96.87	86.2943	60.9	9	89.74	84.5878	68.22	5	53.24	50.54	43.85	9	99.7	96.8522	83.5	12	97.32	90.6792	67.17	11	74.98	71.0645	58.53	9	98.62	73.1733	12.97	10	93.03	85.875	64.28	11	97.91	93.2955	64.66	6	97.44	92.935	80.82	15	0	0	0	0.677293	0	0	0
PF3D7_0415800.1-p1	0	7	96.87	90.6429	81.6	8	89.74	85.7313	77.5	6	53.24	51.2833	46.79	4	99.23	97.1525	92.83	7	97.32	88.5229	68.05	9	74.98	71.3122	54.53	11	97.97	79.2718	33.19	8	93.03	89.935	81.45	5	97.91	89.794	77.09	5	97.44	94.534	88.51	19	0	0	0	0.605153	0	0	0
PF3D7_0415900.1-p1	0	5	96.87	90.398	77.57	5	89.74	86	79.19	5	53.24	50.87	43.83	3	99.23	93.1133	84.79	7	97.32	92.3586	78.23	6	74.98	73.3133	67.29	6	99.43	88.8017	48.76	5	93.03	87.284	72.4	5	97.91	94.514	84.97	5	97.44	93.628	82.18	5	0	0	0	0.607556	0	0	0
PF3D7_0416000.1-p1	0	5	96.87	93.928	87.92	5	89.74	87.114	83.75	6	53.24	52.6017	50.54	4	99.63	98.85	97.46	4	97.32	95.6725	90.77	6	74.98	73.0783	70.23	4	99.63	95.91	87.95	6	93.03	91.5667	86.63	6	97.91	95.3033	90.52	4	97.44	96.42	94.75	20	0	0	0	0.636074	0	0	0
PF3D7_0416100.1-p1	0	5	96.87	92.862	81.4	5	89.74	86.02	80.97	4	53.24	50.65	44.36	4	99.55	94.755	85.54	4	97.32	85.1475	65.22	5	74.98	71.45	65.87	8	99.31	93.7537	81.44	4	93.03	88.665	77.68	4	97.91	93.3225	81.12	4	97.44	93.6275	82.49	26	0	0	0	0.633472	0	0	0
PF3D7_0416200.1-p1	0	5	96.87	84.548	74.79	8	89.74	86.5675	72.77	6	53.24	50.645	42.18	5	99.38	94.082	81.12	7	97.32	87.5071	46.41	7	74.98	72.3586	63.14	13	99.65	84.8615	37.3	8	93.03	87.4813	67.31	7	97.91	94.0757	81.08	6	97.44	93.4117	77.28	4	0	0	0	0.592907	0	0	0
PF3D7_0416300.1-p1	0	6	96.87	93.8367	89.8	5	89.74	88.964	86.99	5	53.22	52.718	50.89	3	99.65	98.6067	96.58	7	97.32	93.8257	83.62	5	74.98	73.764	70.31	7	99.65	85.72	57.86	3	93.01	90.0467	85.53	7	97.91	95.7286	84.96	3	97.44	96.1733	93.8	28	0	0	0	0.628443	0	0	0
PF3D7_0416400.1-p1	0	5	96.87	93.824	84	3	89.74	87.2233	82.22	3	53.24	51.9067	49.25	3	99.7	95.71	90.49	7	97.32	95.3543	87.56	5	74.98	72.926	65.33	7	99.65	90.4943	74.46	5	93.03	89.692	78.61	4	97.91	92.4525	77.03	3	97.44	94.0033	87.16	18	0	0	0	0.562359	0	0	0
PF3D7_0416500.1-p1	0	7	96.87	86.5743	65.78	10	89.74	86.04	76.11	8	53.24	50.625	45.15	8	99.7	95.8637	89.7	8	97.32	87.1813	74.16	10	74.98	72.757	67.02	12	99.58	77.1492	13.26	8	93.03	87.6462	74.29	8	97.91	93.5613	83.93	5	97.44	92.866	87.4	10	0	0	0	0.629018	0	0	0
PF3D7_0416600.1-p1	0	5	96.87	88.348	77.64	5	89.74	85.61	71.61	5	53.24	50.922	42.3	5	99.7	94.148	72.47	9	97.32	92.1178	79.57	7	74.98	72.0486	57.56	9	99.65	75.7356	50.99	5	93.03	88.502	73.19	6	97.91	90.4	79.9	5	97.44	93.31	77.32	14	0	0	0	0.595267	0	0	0
PF3D7_0416700.1-p1	0	9	96.87	90.5033	72.45	8	89.74	81.7025	61.65	9	53.24	49.4044	37.86	6	99.37	88.82	73.4	8	97.32	83.0238	34.48	9	74.98	67.6211	47.42	7	99.08	90.8357	74.83	8	93.03	82.2438	58.34	9	97.91	87.6656	62.09	7	97.44	89.1043	67.18	3	0	0	0	0.588275	0	0	0
PF3D7_0416800.1-p1	0	6	96.87	92.8317	80.85	7	89.74	86.6243	74.62	7	53.24	49.7729	42.29	5	99.65	95.07	88.43	7	97.32	91.7714	64.46	6	74.98	72.7067	66.28	9	99.27	76.3178	14.02	7	93.03	88.4757	73.19	8	97.91	95.2963	84.44	6	97.44	92.34	81.35	9	0	0	0	0.556249	0	0	0
PF3D7_0416900.1-p1	0	7	96.87	92.8186	85.38	7	89.74	86.8271	80.86	5	53.24	52.2	49.25	3	99.14	94.3233	91.55	5	97.32	90.502	79.27	10	74.98	72.321	66.57	7	99.64	83.3229	57.74	9	93.03	89.5789	76.6	8	97.91	94.4087	86.08	5	97.44	94.892	87.86	48	0	0	0	0.626719	0	0	0
PF3D7_0417000.1-p1	0	7	96.87	90.9157	83.69	8	89.74	86.0187	79	7	53.24	50.93	46.43	5	99.58	95.688	91.68	7	97.32	92.5957	71.25	8	74.98	71.0512	63.33	6	99.1	90.4517	82.87	8	93.03	88.415	78.38	9	97.91	92.7267	77.84	6	97.44	93.7333	87.7	8	8	0	0	0.570701	0.570701	0	0
PF3D7_0417100.1-p1	0	7	96.87	89.5357	76.81	7	89.74	86.8771	78.08	11	53.24	50.8818	45.95	6	99.47	96.0567	91.19	8	97.32	91.4537	73.24	8	74.98	71.2738	59.85	9	99.22	89.6122	52.95	11	93.03	87.3491	73.91	11	97.91	92.5809	75.51	8	97.44	93.8925	87.05	14	0	0	0	0.623004	0	0	0
PF3D7_0417200.1-p1	0	3	96.87	87.4533	74.73	6	89.74	88.4217	84.21	3	53.24	51.5133	49.62	5	99.7	96.276	90.26	6	97.32	91.7517	72.22	5	74.98	73.814	70.8	10	98.49	72.945	14.07	4	93.03	88.2075	82.7	3	97.91	88.7833	80.61	4	97.44	92.9325	86.65	21	0	0	0	0.624709	0	0	0
PF3D7_0417300.1-p1	0	6	96.87	91.1433	77.17	6	89.74	87.4233	79.45	6	53.24	50.5533	42.75	3	99.6	93	79.84	8	97.3	93.795	85.17	9	74.98	73.1633	64.24	9	99.65	85.1778	45.39	9	93.03	90.1689	74.6	8	97.91	95.8888	89.31	6	97.44	94.7667	84.58	20	16	0	4	0.603959	0.594509	0	0.603959
PF3D7_0417400.1-p1	0	8	96.87	91.9912	83.35	5	89.71	88.826	86.29	5	53.22	53.008	52.3	2	99.57	98.57	97.57	5	97.32	96.194	92.38	5	74.93	74.028	70.96	9	99.63	81.6367	39.88	5	92.99	91.356	87.66	9	97.91	97.0867	94.52	4	97.44	96.62	94.55	148	146	0	2	0.66735	0.66735	0	0.579512
PF3D7_0417500.1-p1	0	8	96.87	91.5362	71.7	8	89.74	83.4813	73.2	7	53.24	49.8386	37.1	9	99.7	96.06	77.79	7	97.32	84.7514	52.43	8	74.98	69.085	54.17	7	99.64	93.1614	79.32	9	93.03	86.2944	65.61	7	97.91	88.2429	60.43	8	97.44	92.8388	71.97	10	0	0	0	0.58428	0	0	0
PF3D7_0417600.1-p1	0	7	96.87	92.4471	86.11	6	89.74	88.6567	85.89	7	53.24	52.37	48.01	4	99.57	97.51	92.1	7	97.32	95.0629	92.37	9	74.98	73.9089	71.41	5	99.18	88.288	75.03	9	93.03	90.6022	83.76	9	97.91	96.2089	90.14	6	97.44	96.3717	91.72	2	0	0	0	0.550331	0	0	0
PF3D7_0417700.1-p1	0	5	96.87	91.292	81.54	7	89.71	86.4986	80.86	8	53.24	51.1713	49.46	6	99.65	95.8483	93.99	6	97.32	84.8683	42.77	8	74.98	71.0613	61.36	8	99.65	86.1025	51.91	9	93.03	90.3633	83.35	6	97.91	89.4483	70.54	7	97.44	92.9914	87.62	19	0	0	0	0.61396	0	0	0
PF3D7_0417800.1-p1	0	6	96.87	89.3733	78.19	6	89.74	88.6783	84.09	6	53.24	52.8283	51.11	2	99.56	98.565	97.57	6	97.32	96.39	92.4	7	74.98	74.26	71.06	11	99.65	86.4664	57.58	8	93.03	91.4125	86.85	8	97.91	96.915	92.75	4	97.44	96.62	94.55	8	0	0	0	0.642474	0	0	0
PF3D7_0417900.1-p1	0	8	96.87	93.7625	83.74	7	89.74	87.11	79.05	6	53.24	50.3233	45.89	4	99.64	94.2475	91.18	6	97.32	93.55	75.7	11	74.98	72.3973	59.78	6	99.42	84.0817	66.03	7	93.03	91.0757	81.42	9	97.91	93.6433	80.96	5	97.44	93.44	87.51	19	0	0	0	0.628614	0	0	0
PF3D7_0418000.1-p1	0	NA	NA	NA	NA	4	89.74	87.925	83.1	5	53.24	51.576	48.4	6	99.15	98.3617	96.74	4	97.32	95.1175	88.84	9	74.98	72.1356	69.32	7	99.56	84.7329	57.71	7	93.03	90.3286	81.79	9	97.91	95.5433	89.24	6	97.44	95.9317	94.12	135	134	0	1	0.634758	0.634758	0	0.543786
PF3D7_0418100.1-p1	0	4	96.87	92.8475	85.15	4	89.74	89.4025	88.93	4	53.24	53.155	53.02	3	99.65	99.5633	99.49	5	97.32	96.356	94.24	6	74.98	74.5383	73.51	6	99.64	86.0183	40.39	5	93.03	92.122	89.59	7	97.91	97.3286	95.1	4	97.44	97.2875	97.17	17	0	0	0	0.63762	0	0	0
PF3D7_0418200.1-p1	0	5	96.87	94.17	87.87	4	89.74	88.1925	84.13	4	53.24	52.6975	51.2	3	99.65	98.9667	97.66	4	97.32	95.435	92.7	6	74.98	73.68	71.24	5	99.48	93.196	88.12	6	93.03	91.6933	86.94	7	97.91	96.85	92.8	3	97.44	96.5133	94.82	17	0	0	0	0.590536	0	0	0
PF3D7_0418300.1-p1	0	5	96.87	93.4	86.46	5	89.74	88.998	88.47	4	53.24	52.9175	52	6	99.65	97.85	97.29	5	97.32	96.48	93.43	7	74.98	74.3229	73.16	11	98.8	89.8136	71.82	8	93.03	91.6188	90.53	6	97.91	95.8083	87.33	4	97.44	96.16	94.84	32	0	0	0	0.618176	0	0	0
PF3D7_0418400.1-p1	0	7	96.87	86.5129	59.7	7	89.74	81.4329	53.29	9	53.24	48.1178	31.23	5	99.35	88.47	71.75	9	97.32	90.4911	56.82	8	74.98	69.4587	42.46	8	99.65	78.2313	33.35	8	93.03	83.0463	52.82	8	97.91	89.9175	58.69	7	97.44	89.7057	63.2	6	0	0	0	0.586709	0	0	0
PF3D7_0418500.1-p1	0	6	96.87	90.855	66.86	7	89.74	85.0729	71.59	9	53.24	51.1256	42.69	5	99.59	94.88	82.71	10	97.32	88.807	43.64	8	74.98	72.5037	62.49	7	99.19	84.9414	64.96	8	93.03	86.6437	63.37	10	97.91	94.197	77.73	6	97.44	92.7567	77.91	7	0	0	0	0.549128	0	0	0
PF3D7_0418600.1-p1	0	5	96.87	92.564	83.76	6	89.74	88.16	83.44	6	53.24	52.4117	48.53	5	99.65	97.16	91.71	8	97.32	91.0387	78.97	10	74.98	72.912	65.63	8	99.05	83.63	63.85	7	93.03	90.6486	82.33	8	97.91	96.055	90.91	4	97.44	94.3625	87.91	50	0	0	0	0.630378	0	0	0
PF3D7_0418700.1-p1	0	7	96.87	92.88	80.97	6	89.74	86.9533	78.13	5	53.24	50.98	43.9	5	99.7	95.864	84.82	5	97.32	94.33	84.98	8	74.98	72.5962	64	6	99.45	88.8217	71.53	6	93.03	88.7533	75.23	6	97.91	93.8133	74.09	4	97.44	92.465	82.96	10	0	0	0	0.611864	0	0	0
PF3D7_0418800.1-p1	0	8	96.87	92.385	83.24	5	89.74	86.216	79.5	7	53.24	49.1686	46	6	99.7	95.49	93.18	8	97.32	94.1912	85.15	8	74.98	70.1175	64.6	6	99.07	80.2133	50.87	10	93.03	89.193	84.37	6	97.91	91.8533	72.74	7	97.44	93.9786	89.34	8	8	0	0	0.567496	0.567496	0	0
PF3D7_0418900.1-p1	0	5	96.87	85.476	63	7	89.74	82.8214	60.33	8	53.24	48.2963	38.55	7	99.7	86.2929	75.24	10	97.32	89.593	59.23	8	74.98	69.0588	49.11	9	98.8	90.6067	49.87	8	93.03	82.275	60.4	6	97.91	89.2967	68.25	7	97.44	85.1643	68.17	7	0	0	0	0.586908	0	0	0
PF3D7_0419000.1-p1	0	9	96.87	91.2778	68.35	6	89.74	82.63	68.99	6	53.24	49.1433	43.67	6	99.7	90.4283	81.66	7	97.32	92.2557	77.07	7	74.98	71.3929	53.12	11	99.22	83.6009	51.28	7	93.03	85.9029	67.25	9	97.91	94.38	76.51	6	97.44	90.515	76.8	2	0	0	0	0.553466	0	0	0
PF3D7_0419100.1-p1	0	4	96.87	94.5825	89.84	4	89.74	88.85	86.72	4	53.24	52.6125	50.9	3	99.66	98.61	96.58	6	97.32	91.1733	73.13	4	74.98	73.7425	70.31	4	99.64	86.1425	57.83	4	93.03	90.91	85.4	4	97.91	94.4575	85	3	97.44	96.2233	93.8	10	0	0	0	0.571914	0	0	0
PF3D7_0419200.1-p1	0	5	96.87	86.692	62.47	6	89.74	84.0533	67.09	4	53.24	45.8575	34.57	4	99.69	90.965	75.1	7	97.32	90.1271	67.91	5	74.98	70.17	57.79	9	99.62	57.5389	19.36	7	93.03	85.7971	56.41	5	97.91	91.512	73.73	5	97.44	88.96	64.74	3	2	0	1	0.529425	0.529425	0	0.52465
PF3D7_0419300.1-p1	0	5	96.87	86.826	65.12	5	89.74	85.198	72.5	4	53.24	49.33	39.91	4	99.7	94.35	83.27	8	97.32	86.7412	67.65	5	74.98	71.546	59.07	10	99.54	65.065	14.16	6	93.03	88.4117	71.28	6	97.91	92.47	70.97	4	97.44	91.3825	77.38	11	0	0	0	0.634537	0	0	0
PF3D7_0419400.1-p1	0	4	96.87	92.395	86.5	6	89.74	88.1283	84.59	5	53.24	52.524	50.08	2	99.63	96.23	92.83	5	97.32	94.546	87.42	8	74.98	72.26	65.22	9	98.36	89.3956	75.22	5	93.03	89.7	79.24	7	97.91	94.2257	84.12	6	97.44	96.1367	90.18	72	70	1	2	0.676578	0.676578	0.588879	0.544548
PF3D7_0419500.1-p1	1	5	96.87	92.576	83.96	5	89.74	88.432	83.86	4	53.24	51.4675	48.62	4	99.65	98.5825	96.86	6	97.32	96.1967	91.73	6	74.98	74.1483	70.57	10	97.24	87.554	65.85	7	93.03	91.5886	86.03	8	97.91	96.8375	92.45	4	97.44	96.225	94.19	8	7	0	1	0.640382	0.640382	0	0.613474
PF3D7_0419600.1-p1	0	7	96.87	89.1457	71.46	5	89.74	85.7	71.87	4	53.24	49.69	39.28	5	99.7	93.34	84.55	7	97.32	91.2371	62.25	5	74.98	71.568	62.19	7	99.63	88.2743	65.64	5	93.03	85.838	65.03	5	97.91	92.66	79.63	6	97.44	93.5217	76.92	5	0	0	0	0.627316	0	0	0
PF3D7_0419700.1-p1	0	4	96.87	84.76	68.63	7	89.74	85.3514	70.55	6	53.24	49.8133	44.17	5	99.57	95.578	86.9	8	97.32	91.7488	76.2	6	74.98	70.7533	51.26	6	99.64	60.5017	14.02	6	93.03	86.7883	73.39	5	97.91	94.038	80.05	5	97.44	91.966	80.17	11	0	0	0	0.624043	0	0	0
PF3D7_0419800.1-p1	0	8	96.87	90.8263	75.16	8	89.74	83.2075	74.24	9	53.24	47.6911	32.04	9	99.7	93.2489	74.71	8	97.32	77.2975	39.24	10	74.98	67.971	52.74	10	99.55	71.04	23.94	9	93.03	84.23	61.92	9	97.91	91.1611	64	9	97.44	90.7333	71.58	5	3	0	2	0.590151	0.554871	0	0.590151
PF3D7_0419900.1-p1	0	4	96.87	94.2325	91	3	89.74	87.9	84.26	4	53.24	52.3075	51.2	4	99.7	98.8125	97.66	4	97.32	93.14	85.24	3	74.98	73.77	71.37	5	97.9	83.914	60.63	3	93.03	91.3967	88.16	6	97.91	97.0133	93.59	4	97.44	96.155	94.82	120	94	3	26	0.65384	0.65384	0.597335	0.653761
PF3D7_0420000.1-p1	0	4	96.87	91.415	84.19	5	89.7	88.038	84.01	6	53.24	52.6883	50.66	3	99.23	98.6633	97.57	5	97.32	96.202	92.36	7	74.98	74.2386	70.96	5	99.11	91.708	74.84	7	93.03	91.5386	86.38	7	97.91	96.41	92.94	6	97.44	96.8133	94.55	83	0	0	0	0.654954	0	0	0
PF3D7_0420100.1-p1	0	4	96.87	92.9425	84.96	5	89.7	88.57	85.19	4	53.24	51.735	47.52	4	99.39	96.415	91.62	5	97.32	92.32	83.5	5	74.98	74.156	71.06	4	99.22	90.02	75.8	5	93.03	90.46	80.71	6	97.91	95.3783	89.33	3	97.44	95.2767	90.99	10	0	0	0	0.605683	0	0	0
PF3D7_0420200.1-p1	0	8	96.87	93.5075	83.81	8	89.74	87.3287	80.77	4	53.24	50.615	44.42	5	99.66	93.888	86.93	5	97.32	92.186	84.46	8	74.98	72.5362	66.65	5	99.43	92.632	81.01	8	93.03	90.05	83.07	7	97.91	93.83	80.99	5	97.44	94.362	85.43	16	0	0	0	0.596205	0	0	0
PF3D7_0420300.1-p1	0	2	96.87	94.08	91.29	3	89.74	88.9767	87.79	3	53.24	52.9067	52.27	4	99.7	99.2225	97.9	4	97.32	96.295	93.27	4	74.98	74.265	72.23	8	99.57	91.8213	79.06	4	93.03	91.86	88.88	4	97.91	96.4775	92.65	3	97.44	96.81	95.57	83	0	0	0	0.682762	0	0	0
PF3D7_0420400.1-p1	0	7	96.87	89.3671	75.63	8	89.74	87.345	83.34	6	53.24	51.36	47.48	7	99.15	97.8886	96.49	8	97.32	95.415	89.23	8	74.98	73.1287	68.43	5	99.01	66.548	13.11	7	93.03	89.6657	81.81	6	97.91	94.5117	89.76	7	97.44	95.9171	94.08	11	0	0	0	0.570068	0	0	0
PF3D7_0420500.1-p1	0	10	96.87	89.612	62.09	7	89.74	82.5143	69.41	9	53.24	49.58	44.75	5	99.47	92.04	82.85	10	97.32	84.708	40.84	8	74.98	71.9887	65.68	12	99.65	82.96	38.41	9	93.03	86.0644	71.32	9	97.91	94.23	80.07	7	97.44	90.4757	77.42	7	2	0	5	0.54777	0.538189	0	0.54777
PF3D7_0420600.1-p1	0	10	96.87	88.729	74.74	7	89.74	85.2486	66.44	7	53.24	51.14	44.15	8	99.7	92.4862	82.65	8	97.22	92.1912	71.1	9	74.98	73.0089	61.9	14	97.97	84.6657	30.39	10	93.03	89.179	72.31	8	97.91	92.36	69.72	7	97.44	91.8086	78.98	11	0	0	0	0.643768	0	0	0
PF3D7_0420700.1-p1	0	5	96.87	95.58	91.4	4	89.74	88.345	85.46	4	53.24	51.58	49.48	3	99.68	97.0267	95.09	7	97.32	91.2743	80.18	6	74.98	73.5933	69.69	7	99.65	82.5971	51.44	5	93.03	90.982	87.13	6	97.91	94.9017	83.55	4	97.44	96.24	93	64	0	0	0	0.636703	0	0	0
PF3D7_0420900.1-p1	0	4	96.87	95.05	91.4	5	89.74	88.56	85.46	4	53.24	52.4425	50.22	4	99.7	97.1725	95.36	6	97.32	90.0167	67.42	6	74.98	74.025	70.59	4	99.6	83.9525	64.52	5	93.03	89.624	82.96	5	97.91	93.854	83.55	4	97.44	95.6075	93.08	67	0	0	0	0.643333	0	0	0
PF3D7_0421100.1-p1	0	5	96.87	94.564	88.08	6	89.74	87.83	79.39	4	53.24	51.905	47.95	5	99.66	95.808	92.64	6	97.32	87.1833	67.42	6	74.98	73.8483	69.02	4	99.62	83.415	39.44	6	93.03	90.1717	85.93	6	97.91	94.595	87.51	4	97.44	93.46	89.46	64	0	0	0	0.635643	0	0	0
PF3D7_0421200.1-p1	0	6	96.87	93.1883	78.96	6	89.74	86.9717	78.07	7	53.24	51.9043	46.18	4	99.57	97.005	89.77	8	97.32	95.3988	89.34	7	74.98	73.6743	69.82	6	99.48	95.3783	89.53	6	93.03	90.015	79.27	9	97.91	96.7567	91.66	4	97.44	95.0775	88.05	8	7	1	1	0.637846	0.637846	0.637846	0.57592
PF3D7_0421300.1-p1	0	7	96.87	92.4186	87.84	6	89.74	87	83.75	5	53.22	51.764	50.52	3	99.66	98.38	97.45	4	97.32	95.335	92.12	6	74.98	73.175	70.41	7	99.12	93.33	87.99	5	93.03	91.148	86.77	8	97.91	96.4163	93.95	3	97.44	95.9933	94.75	62	0	0	0	0.645261	0	0	0
PF3D7_0421700.1-p1	0	5	96.87	94.474	91.4	6	89.74	86.42	84.16	4	53.24	52.43	50.15	6	99.7	98.2383	97.13	3	97.32	93.4833	86.39	9	74.98	71.7989	68.22	7	99.65	92.8943	83.19	10	93.03	90.123	86.55	6	97.91	96.2167	90.2	5	97.44	95.846	94.64	53	0	0	0	0.607851	0	0	0
PF3D7_0421800.1-p1	0	7	96.87	83.2	46.03	6	89.74	72.1483	36.39	8	53.24	48.7788	31.78	5	99.02	86.122	55.4	11	97.32	89.2864	43.61	10	74.98	65.629	18.25	13	99.65	85.2508	30.2	9	93.03	84.5989	53.48	11	97.91	92.0582	61.87	6	97.44	86.2817	55.55	2	0	0	0	0.622009	0	0	0
PF3D7_0421900.1-p1	0	9	96.87	83.3722	38.87	10	89.74	77.457	33.71	9	53.24	46.88	26.42	9	99.7	87.8667	45.54	12	97.32	86.6325	39.27	12	74.98	65.9225	27.51	11	99.65	53.71	12.97	12	93.03	82.5817	41.46	11	97.91	87.5636	45.49	9	97.44	86.3133	43.42	4	0	0	0	0.571423	0	0	0
PF3D7_0422000.1-p1	0	7	96.87	90.7671	78.19	7	89.74	85.4786	72.75	8	53.24	50.3375	42.46	5	99.4	94.672	84.81	6	97.32	88.4133	52.43	8	74.98	70.6625	56.31	9	99.19	91.8267	74.22	8	93.03	88.0837	69.61	6	97.91	92.4117	75.44	8	97.44	93.045	77.25	9	0	0	9	0.577388	0	0	0.577388
PF3D7_0422100.1-p1	0	5	96.87	89.928	71.67	5	89.74	84.604	74.13	5	53.24	47.112	37.37	6	99.7	92.39	82.51	9	97.32	89.7167	48.66	7	74.98	72.6157	62.75	8	99.64	83.7775	56.73	6	93.03	84.3717	68.41	7	97.91	90.34	69	5	97.44	93.054	75.91	8	1	0	7	0.654593	0.52959	0	0.654593
PF3D7_0422200.1-p1	0	5	96.87	93.762	85.72	5	89.74	88.92	86.97	5	53.24	52.746	50.95	3	99.65	97.8033	96.65	7	97.32	92.3914	71.28	5	74.98	74.072	70.97	8	99.5	89.8075	72.52	7	93.03	91.4029	86.13	8	97.91	94.3325	83.35	4	97.44	95.165	93.56	105	0	0	0	0.665279	0	0	0
PF3D7_0422300.1-p1	0	10	96.87	90.598	77.76	8	89.74	84.0687	67.66	7	53.24	48.9086	38.94	8	99.47	95.3113	79.68	10	97.32	88.012	57.16	10	74.98	72.147	58.31	9	99.51	70.6933	14	10	93.03	86.637	61.41	10	97.91	89.842	63.43	6	97.44	91.8133	75.84	12	0	0	0	0.609578	0	0	0
PF3D7_0422400.1-p1	0	7	96.87	90.5086	68.5	6	89.74	87.6117	79.86	6	53.24	50.5217	39.77	5	99.63	96.4	84.22	8	97.32	92.2425	62.83	8	74.98	73.1125	61.46	11	99.65	85.1236	63.85	8	93.03	89.6075	71.92	8	97.91	94.82	77.77	4	97.44	94.02	83.9	5	0	0	0	0.599245	0	0	0
PF3D7_0422500.1-p1	0	5	96.87	90.696	85.72	5	89.74	87.404	79.61	5	53.24	52.28	49.53	4	99.65	97.15	92.74	7	97.32	92.6386	80.41	8	74.98	71.6675	60.72	5	99.65	88.096	65.92	5	93.03	89.792	80.32	8	97.91	95.6562	87.94	5	97.44	95.038	89.23	77	0	0	0	0.614721	0	0	0
PF3D7_0422600.1-p1	0	11	96.87	93.19	66.34	7	89.74	82.5614	64.32	9	53.24	49.4589	39.2	5	99.44	91.566	74.77	9	97.32	85.1178	51.73	12	74.98	70.8283	50.87	12	99.49	81.6592	41.19	11	93.03	88.9527	65.35	11	97.91	82.3964	56.95	6	97.44	91.3167	69.92	8	0	0	0	0.58011	0	0	0
PF3D7_0422700.1-p1	0	11	96.87	94.0182	74.79	7	89.74	85.9329	77.77	7	53.24	48.2443	38.29	6	99.69	91.68	74.74	9	97.32	91.2367	64.46	6	74.98	67.8	53.99	9	99.64	80.2411	12.97	7	93.03	84.4757	68.27	10	97.91	90.116	59.92	8	97.44	90.1663	71.73	15	0	0	0	0.555754	0	0	0
PF3D7_0422800.1-p1	0	7	96.87	92.21	74.9	6	89.74	86.98	77.79	5	53.24	51.582	45.97	3	99.44	91.0867	83.95	6	97.32	92.905	72.01	9	74.98	73.3811	66.18	9	99.65	84.97	26.16	7	93.03	87.9086	74.06	4	97.91	92.425	76.93	4	97.44	94.1	84.6	15	11	0	4	0.575359	0.561809	0	0.575359
PF3D7_0422900.1-p1	0	7	96.87	91.0543	78.52	5	89.74	87.562	83.42	5	53.24	50.974	45.34	4	99.7	96.0175	87.64	4	97.32	94.16	87.21	5	74.98	72.794	68.59	6	99.17	88.6133	71.63	5	93.03	90.15	85	6	97.91	94.7133	84.04	5	97.44	94.484	87.15	9	0	0	0	0.55741	0	0	0
PF3D7_0423000.1-p1	0	7	96.87	89.4071	74.74	6	89.74	83.085	71.13	6	53.24	50.79	40.14	3	99.58	89.8	73.3	7	97.32	91.0871	67.18	6	74.98	70.84	64.13	9	99.64	86.1644	39.95	6	93.03	83.5683	65.62	7	97.91	93.2	79.82	5	97.44	91.77	72.84	6	0	0	0	0.635305	0	0	0
PF3D7_0423100.1-p1	0	7	96.87	88.5614	61.58	10	89.74	86.104	69.28	9	53.24	51.6844	43.93	6	99.57	94.5083	81.96	8	97.32	89.5962	67.09	9	74.98	72.7611	59.12	14	99.65	88.6657	63.85	9	93.03	88.1222	66.78	9	97.91	93.71	68.2	7	97.44	93.6357	76.96	6	0	0	0	0.560633	0	0	0
PF3D7_0423200.1-p1	0	12	96.87	91.1858	61.95	9	89.74	83.6644	58.27	8	53.24	49.5262	34.34	5	99.47	89.472	62.24	8	97.32	84.4587	60.71	11	74.98	70.7636	50.47	8	99.48	83.3988	41.35	10	93.03	83.974	49.6	9	97.91	89.4278	52.62	7	97.44	89.4057	59.34	3	0	0	0	0.587845	0	0	0
PF3D7_0423300.1-p1	0	9	96.87	90.0356	82.83	9	89.74	88.3956	80.72	7	53.24	51.5014	42.95	4	99.63	96.0425	90.59	7	97.32	87.78	67.47	8	74.98	73.2788	64.25	10	99.56	92.19	63.58	7	93.03	90.0486	76.34	7	97.91	95.5443	84.68	5	97.44	94.74	87.29	7	6	1	1	0.680218	0.680218	0.528095	0.520297
PF3D7_0423400.1-p1	1	7	96.87	89.5186	63.53	7	89.74	84.6686	68.5	7	53.24	49.9157	39.62	7	99.7	96.2357	83.18	8	97.32	87.0463	63.43	9	74.98	71.1989	58.19	9	99.65	77.3078	13.11	9	93.03	88.4178	65.51	8	97.91	93.3838	77.94	7	97.44	93.9843	79.74	4	0	0	0	0.666678	0	0	0
PF3D7_0423500.1-p1	0	9	96.87	92.3178	75.44	10	89.74	83.824	57.9	7	53.24	45.4129	28.47	6	99.55	90.5317	64.9	11	97.32	79.4136	48.92	13	74.98	70.1654	45.1	13	98.37	90.6746	80.55	8	93.03	84.4188	54.46	7	97.91	88.8986	54.16	6	97.44	87.855	58.45	7	2	0	5	0.603288	0.543779	0	0.603288
PF3D7_0423600.1-p1	0	8	96.87	93.7525	87.91	7	89.74	88.3414	84.26	3	53.24	52.1733	50.43	5	99.65	98.734	97.36	3	97.32	94.32	88.49	6	74.98	72.72	70.02	6	99.53	94.5683	87.89	8	93.03	91.5888	88.05	3	97.91	95.6733	91.46	4	97.44	95.9875	94.73	23	0	0	0	0.645541	0	0	0
PF3D7_0423700.1-p1	0	9	96.87	90.7278	75.88	8	89.74	73.81	51.48	6	53.24	46.765	29.21	7	99.15	80.7829	50.02	6	97.32	78.305	52.86	8	74.98	65.8838	43.94	9	99.65	86.8233	33.88	6	93.03	77.62	50.7	7	97.91	78.4743	55.16	5	97.44	78.896	49.25	2	1	1	1	0.637509	0.576969	0.576969	0.637509
PF3D7_0423800.1-p1	0	7	96.87	89.7871	68.31	9	89.74	83.2333	65.67	11	53.24	50.32	39.11	8	99.57	94.985	85.32	11	97.32	89.1709	65.49	10	74.98	70.761	53.44	7	99.54	88.1657	71.89	9	93.03	85.7211	66.22	10	97.9	93.741	74.24	8	97.44	93.8637	79.77	15	0	0	0	0.5858	0	0	0
PF3D7_0423900.1-p1	0	10	96.87	86.666	42.74	11	89.74	79.1936	53.58	8	53.24	44.5288	31.72	9	99.7	86.5756	72	14	97.32	76.4536	20.19	11	74.98	66.6345	44.37	12	99.65	52.3075	23.9	9	93.03	79.3233	50.95	11	97.91	83.0373	37.76	7	97.44	85.5357	63.47	3	0	1	3	0.700452	0	0.542992	0.700452
PF3D7_0424000.1-p1	0	5	96.87	93.474	82.14	5	89.74	86.714	77.81	6	53.24	50.3933	43.82	4	99.43	95.22	90.1	5	97.32	87.986	63.38	6	74.98	72.455	61.97	7	99.65	92.5814	80.63	7	93.03	88.8043	75.37	7	97.91	95.1914	82.75	6	97.44	94.035	87.03	9	1	0	8	0.64001	0.530695	0	0.64001
PF3D7_0424100.1-p1	1	3	96.87	95.3367	92.6	4	89.74	88.43	86.15	5	53.24	51.668	47.95	6	99.7	96.725	92.93	5	97.32	95.206	89.66	5	74.98	73.47	69.25	6	99.65	90.3167	53.46	6	93.03	91.3517	86.38	5	97.91	94.37	89.99	4	97.44	93.205	89.95	18	0	0	0	0.575762	0	0	0
PF3D7_0424200.1-p1	0	4	96.87	94.5025	89.86	4	89.74	87.8925	84.19	4	53.24	52.455	50.24	4	99.54	98.7375	97.17	3	97.32	92	86.77	9	74.98	73.4678	69.59	5	99.48	91.036	83.36	7	93.03	91.7843	87.53	3	97.91	94.9233	90.32	5	97.44	96.736	94.69	7	5	2	2	0.539332	0.539332	0.539332	0.537993
PF3D7_0424400.1-p1	0	3	96.87	94.85	91.32	3	89.74	87.0033	81.81	5	53.24	52.424	50.17	5	99.7	97.948	93.14	4	97.32	91.74	80.42	4	74.98	72.505	67.67	9	98.66	88.8822	30.08	5	93.03	89.974	82.51	4	97.91	95.71	90.9	5	97.44	95.212	88.84	39	0	0	0	0.596092	0	0	0
PF3D7_0424500.1-p1	0	5	96.87	91.354	77.89	6	89.74	84.8433	74.05	6	53.24	50.265	44.62	4	99.63	94.25	87.33	9	97.32	94.1967	82.41	7	74.98	70.5629	54.31	11	96.69	76.6764	30.69	7	93.03	88.6886	74.09	8	97.91	93.8312	76.87	6	97.44	92.7217	80.44	15	15	0	0	0.619395	0.619395	0	0
PF3D7_0424600.1-p1	0	7	96.87	90.4057	73.8	6	89.74	86.8767	76.88	6	53.24	51.4917	43.68	4	99.65	95.775	84.66	8	97.32	91.85	61.75	8	74.98	73.2087	62.96	7	99.29	86.8143	71.74	7	93.03	89.2014	72.9	7	97.91	92.9271	73.17	4	97.44	93.73	82.93	10	0	0	0	0.603412	0	0	0
PF3D7_0424700.1-p1	0	8	96.87	92.1325	81.11	8	89.74	87.2163	77.59	7	53.24	51.1271	46.2	7	99.66	97.8386	94.42	5	97.32	94	86.36	5	74.98	72.352	65.1	5	99.18	89.35	67.44	7	93.03	90.8986	85.71	6	97.91	93.4683	81.22	5	97.44	95.382	90.78	19	16	0	3	0.602985	0.602985	0	0.591902
PF3D7_0424800.1-p1	0	11	96.87	88.0136	61.58	10	89.74	81.256	60.03	8	53.24	47.8287	34.31	7	99.7	90.29	70.64	13	97.32	84.8669	52.27	10	74.98	66.825	49.92	10	99.64	82.929	14.02	9	93.03	81.9367	51.93	9	97.91	90.1967	66.05	6	97.44	84.7583	69.33	14	0	0	0	0.569282	0	0	0
PF3D7_0424900.1-p1	0	8	96.87	90.6388	82.59	8	89.74	85.5662	79.07	9	53.24	51.7122	46.82	8	99.7	97.9737	92.43	9	97.32	93.9733	77.31	9	74.98	72.4056	63.45	8	99.65	67.0875	17.84	8	93.03	87.9737	78.35	11	97.91	94.95	82.22	6	97.44	94.8067	87.57	11	9	1	2	0.629727	0.629727	0.55394	0.55394
PF3D7_0425100.1-p1	0	9	96.87	94.48	86.36	9	89.74	87.1322	75.34	10	53.24	50.013	36.42	7	99.56	95.4243	78	10	97.32	89.068	62.8	11	74.98	72.6509	58.11	6	99.29	91.1083	63.84	9	93.03	88.7722	70.15	12	97.91	95.055	74.38	7	97.44	92.4071	72.02	5	1	0	4	0.63423	0.521165	0	0.63423
PF3D7_0425200.1-p1	0	6	96.87	90.11	69.49	6	89.74	87.2383	79.59	7	53.24	50.9557	45.4	5	99.64	95.236	89.76	6	97.32	91.795	71.22	7	74.98	72.0729	61.6	8	99.65	84.13	24.08	6	93.03	87.0233	71.93	7	97.91	94.55	78.37	4	97.44	92.8975	81.98	3	3	0	0	0.581899	0.581899	0	0
PF3D7_0425400.1-p1	0	7	96.87	90.8486	71.74	6	89.74	86.7783	78.19	6	53.24	51.4933	46.13	3	99.37	95.56	91.39	7	97.32	88.8586	51.85	9	74.98	72.7256	60.67	11	99.57	89.6582	65.84	7	93.03	89.66	74.92	7	97.91	93.9386	75.77	4	97.44	94.0875	87.09	6	4	0	2	0.6064	0.6064	0	0.548844
PF3D7_0425500.1-p1	0	4	96.87	92.51	79.86	5	89.74	88.262	84.1	4	53.24	52.0025	49.47	5	99.7	95.49	90.5	5	97.32	90.096	69.67	9	74.98	74.1989	70.72	9	99.65	84.5122	43.11	6	93.03	90.4383	83.38	5	97.91	93.164	81.41	5	97.44	95.22	88.58	6	5	0	1	0.643581	0.643581	0	0.574677
PF3D7_0425700.1-p1	0	8	96.87	90.2475	74.68	7	89.74	84.9514	70.07	9	53.24	50.9889	43.81	10	99.57	92.723	81.86	10	97.32	91.223	68.42	8	74.98	70.6038	53.81	9	99.65	87.3767	59.39	9	93.03	87.2456	66.24	9	97.91	92.3267	68.2	9	97.44	93.9022	76.83	9	8	0	1	0.608333	0.608333	0	0.568088
PF3D7_0425800.1-p1	0	4	96.87	94.92	91.11	4	89.74	88.1575	87.32	5	53.24	52.344	51.77	4	99.7	99.025	98.32	5	97.32	95.354	92.37	6	74.98	73.4567	71.5	6	99.48	88.2433	67.02	5	93.03	91.37	89.06	5	97.91	97.054	96.03	4	97.44	96.3325	95.69	105	90	0	15	0.636139	0.636139	0	0.610434
PF3D7_0425900.1-p1	0	6	96.87	90.6233	69.69	8	89.74	84.935	70.09	6	53.24	50.2917	41.53	7	99.57	96.0486	85.99	6	97.32	92.295	77.02	8	74.98	71.9225	62.9	5	99.65	84.008	50.52	5	93.03	86.85	71.45	7	97.91	94.1357	83.76	6	97.44	94.0967	81.52	11	10	0	1	0.594998	0.594998	0	0.572896
PF3D7_0426000.1-p1	0	3	96.87	94.11	90.3	4	89.74	89.4075	89.07	5	53.24	53.17	53.09	5	99.7	99.61	99.54	5	97.32	96.938	96.3	5	74.98	74.708	74.38	5	99.54	90.772	76.9	4	93.03	92.07	91.06	6	97.91	97.0067	95.6	4	97.44	97.2975	97.2	65	0	0	0	0.650291	0	0	0
PF3D7_0500100.1-p1	0	4	96.87	94.0525	86.51	6	89.74	88.9683	86.97	5	53.24	52.06	48.55	4	99.37	97.165	93.52	4	97.32	94.92	88.51	7	74.98	74.2629	70.93	8	99.32	79.8525	14.8	8	93.03	91.2913	81.82	8	97.91	95.8525	88.86	5	97.44	96.224	91.7	65	0	0	0	0.62449	0	0	0
PF3D7_0500400.1-p1	0	4	96.87	95.2725	90.91	3	89.74	89.0467	88.47	3	53.24	52.28	51.45	3	99.7	98.2467	97.02	4	97.32	92.5175	78.18	3	74.98	73.96	72.68	4	99.36	70.6225	42.47	3	93.03	91.9867	90.74	3	97.91	94.8333	89.02	3	97.44	95.8467	94.77	9	8	0	1	0.644765	0.644765	0	0.570658
PF3D7_0500500.1-p1	0	7	96.87	89.2614	63.01	6	89.74	83.465	70.12	9	53.24	50.9544	43.97	8	99.7	94.7013	84.61	11	97.32	88.8873	63.27	9	74.98	69.8456	46.82	10	99.27	77.66	16	9	93.03	87.1844	67.94	11	97.91	89.6491	68.45	8	97.44	93.0238	77.06	9	8	0	1	0.604252	0.604252	0	0.577309
PF3D7_0500800.1-p1	0	6	96.87	93.5467	86.79	4	89.74	87.9925	83.29	5	53.24	51.566	48.73	3	99.65	97.98	96.39	9	97.32	94.0344	85.37	6	74.98	72.595	68.43	9	99.65	90.7567	65.4	6	93.03	91.1717	85.1	8	97.91	94.5563	87.45	3	97.44	95.6867	94.05	2	0	0	0	0.546506	0	0	0
PF3D7_0500900.1-p1	0	9	96.87	92.0833	76.35	8	89.74	84.0787	68.98	9	53.24	51.1411	42.33	6	99.66	92.845	84.71	8	97.32	90.6875	76.71	9	74.98	71.9022	62.25	8	99.65	68.7662	12.97	7	93.02	86.81	69.93	10	97.91	93.641	85.34	7	97.44	90.3443	80.73	20	0	0	0	0.642082	0	0	0
PF3D7_0501000.1-p1	0	4	96.87	92.3075	79.41	6	89.74	87.91	82.61	6	53.24	51.7333	50.13	5	99.7	95.822	90.86	5	97.32	93.418	83.95	8	74.98	73.7963	71.61	7	99.2	84.82	49.29	6	93.03	90.46	85.04	5	97.91	92.21	79.17	5	97.44	94.324	88.67	6	5	0	1	0.611456	0.58276	0	0.611456
PF3D7_0501100.1-p1	0	6	96.87	92.8183	82.36	6	89.74	89.2167	88.21	7	53.24	52.2843	51.6	5	99.65	98.186	96.94	7	97.32	96.5414	92.98	6	74.98	74.45	72.21	11	99.64	70.3582	16.43	9	93.03	91.6356	87.97	8	97.91	96.0987	86.5	5	97.44	95.132	93.67	14	13	0	1	0.6462	0.6462	0	0.528073
PF3D7_0501100.2-p1	0	6	96.87	92.835	82.4	6	89.74	89.2083	88.21	7	53.24	52.5357	51.6	4	99.64	97.82	96.94	5	97.32	96.338	92.98	6	74.98	74.405	72.22	10	99.63	70.888	22.38	7	93.03	91.6886	87.98	7	97.91	94.3343	86.5	5	97.44	95.416	93.67	11	10	0	1	0.578777	0.578777	0	0.563221
PF3D7_0501200.1-p1	0	4	96.87	90.515	75.44	5	89.74	87.478	79.2	5	53.24	52.464	50.1	3	99.64	97.9333	94.57	6	97.32	94.045	78.89	6	74.98	72.5683	61.41	7	99.65	77.7814	58.09	6	93.03	91.7917	86.67	6	97.91	93.28	75.75	4	97.44	95.47	89.6	4	1	0	3	0.629103	0.50833	0	0.629103
PF3D7_0501300.1-p1	0	6	96.87	91.0183	71.81	7	89.74	85.2771	67.75	5	53.24	49.836	43.23	5	99.7	90.048	80.25	8	97.32	83.3825	37.22	6	74.98	71.4467	59.24	9	99.64	78.0856	37.42	8	93.03	88.0225	73.1	8	97.91	91.4875	64	4	97.44	91.29	78.17	7	7	1	1	0.60375	0.60375	0.60375	0.60375
PF3D7_0501400.1-p1	0	4	96.87	93.98	89.96	3	89.74	88.2667	85.4	4	53.24	51.7425	49.9	3	99.01	96.6333	92.9	9	97.32	90.3533	79.13	6	74.98	73.9533	69.37	9	99.12	85.6722	71.11	6	93.03	91.2167	87.35	7	97.91	94.6186	81.69	5	97.44	95.312	89.73	2	0	0	0	0.604182	0	0	0
PF3D7_0501500.1-p1	0	6	96.87	93.36	77.43	6	89.74	86.4533	73.35	6	53.24	49.2267	41.09	4	99.36	94.82	83.88	8	97.32	88.9875	63.11	8	74.98	72.7575	60	7	99.65	87.26	75.86	8	93.03	89.2412	68.82	5	97.91	91.25	72.95	7	97.44	94.4557	79.79	14	14	0	0	0.559101	0.559101	0	0
PF3D7_0501600.1-p1	0	5	96.87	89.96	73.48	5	89.74	86.72	76	5	53.24	51.074	44.86	5	99.67	96.918	89.59	7	97.32	93.0043	74.03	7	74.98	72.5986	63.78	10	99.65	72.441	34.73	7	93.03	88.2186	70.31	8	97.91	93.9262	79.04	5	97.44	94.76	87.19	18	0	0	0	0.551602	0	0	0
PF3D7_0501700.1-p1	0	6	96.87	90.75	81.17	5	89.74	89.058	86.96	5	53.24	52.698	50.83	5	99.64	98.996	96.7	5	97.31	93.96	88.96	8	74.98	74.0487	69.25	11	97.75	78.46	13.12	7	93.03	91.6657	86.74	9	97.91	95.5711	87.46	5	97.44	96.684	94.14	38	0	0	0	0.551548	0	0	0
PF3D7_0501800.1-p1	0	6	96.7	95.1483	90.05	5	89.74	87.72	86.24	4	53.24	52.5125	51.62	4	99.16	98.5175	97.92	6	97.32	95.2917	94.06	7	74.98	73.3514	72.47	5	99.56	90.096	70.75	6	93.03	91.815	90.14	8	97.29	96.5537	94.56	4	97.44	96.3075	95.58	19	0	0	0	0.633315	0	0	0
PF3D7_0501900.1-p1	0	5	96.87	91.092	75.5	4	89.74	88.2	85.75	5	53.24	52.036	47.78	3	99.55	96.7367	91.14	5	97.32	95.934	91.25	5	74.98	73.306	70.52	9	99.28	92.7667	68.9	6	93.03	88.9667	81.41	7	97.91	96.4729	89.8	4	97.44	95.885	91.29	10	0	0	0	0.610636	0	0	0
PF3D7_0502000.1-p1	0	5	96.87	90.264	81.69	5	89.74	88.746	85.89	5	53.24	53.006	52.31	3	99.59	98.58	96.58	6	97.32	95.3183	92.94	5	74.98	74.754	74.2	7	99.18	92.4229	75.3	5	93.03	91.64	88.16	5	97.91	96.936	94.55	4	97.44	96.515	94.13	50	0	0	0	0.638681	0	0	0
PF3D7_0502100.1-p1	0	7	96.87	92.4814	77.1	7	89.74	85.53	79.81	5	53.24	50.864	46.26	6	99.57	97.3367	91.57	6	97.32	89.03	62.65	8	74.98	71.99	63.49	5	99.27	83.206	65.34	6	93.03	88.2967	80.71	8	97.91	92.9675	75.57	7	97.44	94.9014	87.19	4	0	0	0	0.596249	0	0	0
PF3D7_0502200.1-p1	0	8	96.87	91.8263	82.28	5	89.74	87.836	84.09	7	53.24	52.7071	51.13	5	99.38	98.118	97.58	6	97.32	95.9717	92.47	8	74.98	74.1875	71.44	8	97.09	74.75	13.17	6	93.03	91.8917	88.56	7	97.91	96.2971	92.78	5	97.44	96.002	94.56	12	10	0	2	0.59497	0.59497	0	0.528634
PF3D7_0502300.1-p1	0	7	96.87	90.5257	84.95	9	89.74	88.2533	85.19	7	53.24	52.0957	47.44	3	99.18	96.0233	89.79	7	97.32	95.4057	90.37	11	74.98	73.9	70.66	6	99.56	90.0467	75.8	9	93.03	90.0722	80.56	7	97.91	95.7214	88.34	7	97.44	96.3614	90.95	6	0	0	0	0.623356	0	0	0
PF3D7_0502400.1-p1	1	4	96.87	94.795	90.31	6	89.74	86.2883	79.36	6	53.24	51.1833	45.07	5	99.7	96.15	92.32	6	97.32	89.5167	67.02	6	74.98	72.025	67.09	3	99.47	85.9933	60.81	7	93.03	88.5071	78.17	5	97.91	93.842	86.54	5	97.44	93.258	87.84	11	11	0	0	0.651464	0.651464	0	0
PF3D7_0502500.1-p1	0	7	96.87	88.5457	82.59	7	89.74	87.1057	78.43	6	53.24	50.5533	46.16	6	99.7	94.4583	91.36	8	97.32	84.1637	67.95	6	74.98	73.415	68.41	9	98.36	79.7	28.6	7	93.03	84.6229	76.04	7	97.91	89.4157	80.04	6	97.44	91.0383	87.67	17	13	0	4	0.670495	0.670495	0	0.545486
PF3D7_0502600.1-p1	0	6	96.87	92.8933	85.35	8	89.74	88.125	84.47	7	53.24	51.03	42.03	7	99.65	95.7543	83.88	11	97.32	92.5636	63.52	11	74.98	73.9164	67.72	8	98.73	88.2412	71.56	10	93.03	89.81	82.91	10	97.91	93.03	67.84	6	97.44	93.7633	82.95	31	0	0	0	0.619777	0	0	0
PF3D7_0502700.1-p1	0	6	96.87	86.3917	65.09	5	89.74	83.978	69.39	8	53.24	51.1025	39.39	7	99.68	95.6943	80.23	11	97.32	89.27	56.84	11	74.98	72.9173	60.99	9	96.67	84.7056	64.64	8	93.03	87.8787	68.57	10	97.91	89.244	64.81	8	97.44	93.9575	76.14	15	0	0	0	0.607147	0	0	0
PF3D7_0502800.1-p1	0	8	96.87	91.7925	71.93	6	89.74	85.5183	70.87	6	53.24	48.9817	35.21	5	99.58	92.546	67.02	7	97.32	86.7857	58.01	7	74.98	70.6571	55.91	9	99.28	88.0522	64.69	8	93.03	86.485	61.74	7	97.91	91.4871	66.99	7	97.44	93.3243	72.22	5	0	0	0	0.578457	0	0	0
PF3D7_0502900.1-p1	0	7	96.87	82.7057	47.34	8	89.74	82.915	54.37	8	53.24	51.3875	43.3	7	99.65	94.26	72.47	9	97.32	89.4711	60.2	10	74.98	70.515	48.39	9	99.65	85.31	47.29	9	93.03	83.95	50.75	11	97.91	92.8591	60.25	8	97.44	92.2738	69.63	3	0	0	0	0.546822	0	0	0
PF3D7_0503000.1-p1	0	3	96.87	93.1867	91.3	5	89.74	87.052	86.33	3	53.24	51.84	50.79	3	99.7	98.35	97.52	4	97.32	94.88	88.08	5	74.98	73.116	71.06	6	99.46	95.0917	90.5	5	93.03	91.612	90.41	4	97.91	94.4775	91.04	3	97.44	96.29	95.68	6	5	0	1	0.595123	0.595123	0	0.51767
PF3D7_0503100.1-p1	0	8	96.87	91.2825	76.7	6	89.74	83.67	70.62	6	53.24	51.1817	44.82	7	99.7	91.71	83.02	11	97.32	88.2191	55.67	8	74.98	72.8075	61.53	9	99.47	81.2911	70.68	9	93.03	89.1133	73.56	8	97.91	91.97	82.72	6	97.44	92.7317	78.14	20	20	0	0	0.574309	0.574309	0	0
PF3D7_0503200.1-p1	0	6	96.87	94.1267	87.89	6	89.74	87.5917	84.26	4	53.24	52.5	50.58	3	99.65	98.3767	97.48	3	97.32	95.5133	91.91	5	74.98	73.206	70.54	6	98.25	89.1933	57.45	4	93.03	91.42	88.23	6	97.91	95.8983	93.42	3	97.44	95.9967	94.76	25	0	0	0	0.654214	0	0	0
PF3D7_0503300.1-p1	0	4	96.87	92.2025	84.39	4	89.74	86.4225	79.6	4	53.24	49.535	42.06	4	99.7	95.01	86.65	6	97.32	86.9667	71.73	5	74.98	72.894	67.4	5	99.27	85.884	69.8	5	93.03	88.484	74.05	4	97.91	92.595	83.19	3	97.44	91.5433	81.92	8	0	0	0	0.666438	0	0	0
PF3D7_0503400.1-p1	0	6	96.87	89.8333	66.15	7	89.74	87.2629	78.71	7	53.24	49.5914	37.74	5	99.65	95.018	82.02	8	97.32	89.6538	52.1	7	74.98	71.2286	60.01	6	99.14	84.1567	54.21	8	93.03	87.9988	68.89	7	97.91	93.0171	74.69	7	97.44	94.6657	82.57	8	0	0	0	0.542024	0	0	0
PF3D7_0503500.1-p1	0	7	96.87	92.69	85.31	7	89.74	86.86	80.05	7	53.24	51.4614	44.56	4	99.64	95.7925	84.48	6	97.32	92.0533	71.29	6	74.98	71.7683	68.6	5	99.52	92.178	69.67	4	93.03	87.625	73.9	7	97.91	93.6971	81.07	4	97.44	92.1625	82.5	20	0	0	0	0.637513	0	0	0
PF3D7_0503600.1-p1	0	5	96.87	94.598	89.97	6	89.74	85.4567	78.32	3	53.24	50.9833	46.48	7	99.7	95.8014	91.61	4	97.32	83.885	70.14	5	74.98	69.514	64.1	9	99.61	66.2233	12.97	6	93.03	87.9467	78.93	5	97.91	95.008	83.71	4	97.44	92.8025	87.79	34	0	0	0	0.583678	0	0	0
PF3D7_0503800.1-p1	0	7	96.87	85.8057	49.47	8	89.74	82.8962	60.41	7	53.24	46.8386	33.06	7	99.65	88.8414	73.2	9	97.32	83.9389	49.89	7	74.98	69.8529	50.19	12	99.65	76.99	33.08	8	93.03	79.7837	56.98	7	97.91	88.0157	60.05	7	97.44	89.8286	63.89	5	0	0	0	0.611147	0	0	0
PF3D7_0503900.1-p1	0	7	96.87	93.22	85.3	6	89.74	88.03	84.47	6	53.24	50.0783	41.3	4	99.41	93.745	83.88	7	97.32	83.2057	48.63	10	74.98	73.007	64.09	7	99.65	89.5886	74.84	9	93.03	90.3644	82.88	8	97.91	95.73	86.12	7	97.44	94.5929	83.54	23	22	0	1	0.628222	0.628222	0	0.532242
PF3D7_0504000.1-p1	0	4	96.87	94.4525	89.23	6	89.74	87.1383	84.09	5	53.24	52.398	51.11	4	99.57	98.405	97.58	4	97.32	96.0725	92.42	4	74.98	72.5775	71.07	6	99.65	84.9633	65.33	6	93.03	91.495	86.85	5	97.91	95.618	92.75	4	97.44	95.88	94.55	43	32	0	11	0.650623	0.650623	0	0.594309
PF3D7_0504100.1-p1	0	6	96.87	92.1783	80.62	7	89.74	85.3671	80.14	7	53.24	50.9729	43.85	5	99.04	92.252	85.87	9	97.32	93.6667	77.09	7	74.98	70.8943	63.53	7	99.54	72.2857	13.15	7	93.03	89.03	78.46	10	97.91	94.378	73.31	6	97.44	91.7883	84.06	5	0	0	0	0.570377	0	0	0
PF3D7_0504200.1-p1	0	8	96.82	91.4988	68.41	9	89.74	86.4178	72.96	8	52.78	47.985	38.15	6	99.46	92.0383	85.06	9	97.3	84.9822	48.08	10	74.95	71.181	53.32	8	99.65	85.5763	58.34	10	92.97	85.376	62.06	7	97.91	91.2571	77.35	7	97.43	90.9429	77.19	17	0	0	0	0.595433	0	0	0
PF3D7_0504300.1-p1	0	7	96.51	86.54	68.84	7	89.45	82.3357	64.89	7	53.09	48.9914	38.37	5	99.2	85.56	68.57	9	97.31	89.3222	71.43	9	74.93	68.3467	49	15	99.65	87.41	42.08	8	92.88	83.3438	62.91	9	97.9	86.5178	66.66	7	97.42	90.5271	74.92	8	0	0	0	0.556983	0	0	0
PF3D7_0504400.1-p1	0	4	96.87	93.335	83.8	6	89.74	88.415	83.56	5	53.24	50.622	45.06	4	99.68	96.855	93.17	7	97.32	91.8929	73.3	7	74.98	73.5229	65.88	9	98.73	83.8956	41.24	7	93.03	90.39	77.16	6	97.91	92.065	67.38	5	97.44	95.478	88.13	24	0	0	0	0.639634	0	0	0
PF3D7_0504500.1-p1	0	5	96.87	90.112	75.16	4	89.74	85.775	79.2	6	53.24	48.485	36.16	5	99.65	92.794	79.62	8	97.32	89.3263	52.31	6	74.98	72.785	64.83	5	99.17	80.51	40.36	6	93.03	87.1117	70.52	9	97.91	93.4689	79.92	4	97.44	90.735	72.84	9	0	0	9	0.585468	0	0	0.585468
PF3D7_0504600.1-p1	0	6	96.87	93.4467	86	6	89.74	87.175	83.99	5	53.24	51.902	50.04	5	99.16	98.132	97.01	5	97.32	94.336	92.08	6	74.98	72.925	70.62	6	99.64	95.2917	88.06	5	93.03	90.168	84.97	6	97.91	95.6833	93.47	5	97.44	95.798	94.36	10	0	0	0	0.581558	0	0	0
PF3D7_0504700.1-p1	0	6	96.87	94.1933	86.69	6	89.74	88.94	86.11	6	53.24	53.0217	52.24	4	99.59	98.6	97.57	5	97.32	95.058	91.21	9	74.98	73.8844	69.71	7	99.65	96.71	87.91	9	93.03	91.5789	87.29	7	97.91	96.6186	92.7	5	97.44	96.284	94.55	19	0	0	0	0.568909	0	0	0
PF3D7_0504800.1-p1	0	4	96.87	94.0825	89.1	4	89.74	86.785	83.44	5	53.24	53.048	52.42	5	99.68	97.994	97.42	4	97.32	96.445	94.27	5	74.98	72.484	69.95	7	98.63	86.2586	58.01	5	93.03	90.408	85.86	6	97.91	97.595	96.87	4	97.44	96.84	95.27	114	0	0	0	0.64083	0	0	0
PF3D7_0504900.1-p1	0	7	96.87	89.2514	63.74	7	89.74	82.2586	61.8	8	53.24	49.4937	33.97	8	99.69	90.3762	62.11	11	97.32	87.9055	55.68	9	74.98	68.9878	50.68	11	99.65	88.5473	57.84	9	93.03	84.49	51.5	9	97.91	91.71	69.02	5	97.44	85	60.45	6	5	0	1	0.553806	0.553806	0	0.552362
PF3D7_0505000.1-p1	0	5	96.87	94.672	90.14	5	89.74	88.448	83.54	5	53.24	52.722	50.74	6	99.7	98.2417	97.29	4	97.32	91.355	85.74	7	74.98	72.1729	68.46	4	99.32	86.655	67	8	93.03	91.1825	82.99	10	97.91	94.625	88.35	6	97.44	95.5117	94.7	60	60	2	2	0.636131	0.636131	0.614929	0.614929
PF3D7_0505100.1-p1	0	6	96.87	92.2217	84.79	5	89.7	88.602	85.47	5	53.24	52.484	49.63	4	99.65	95.925	90.66	4	97.32	90.5025	74.03	8	74.97	74.1963	70.34	8	99.44	86.3825	72.54	6	93.03	90.07	80.57	6	97.91	92.4967	77.34	4	97.44	95.635	90.52	66	0	0	0	0.632891	0	0	0
PF3D7_0505200.1-p1	0	5	96.87	91.084	70.39	8	89.74	85.5438	72.22	9	53.24	50.9878	43.76	6	99.52	93.635	87.53	9	97.32	90.69	68.72	10	74.98	70.691	47.09	8	99.65	78.4013	37.6	8	93.03	88.425	72.8	8	97.91	94.4075	79.81	8	97.44	93.67	79.57	11	0	0	0	0.625935	0	0	0
PF3D7_0505300.1-p1	0	3	96.87	92.0267	86.21	4	89.74	88.1	83.96	5	53.24	52.282	48.68	3	99.59	98.7	96.93	6	97.32	96.275	91.88	7	74.98	74.1771	70.3	6	99.65	94.3133	83.56	7	93.03	91.4114	84.99	7	97.91	95.7314	93.18	4	97.44	96.63	94.47	8	1	0	7	0.605608	0.547366	0	0.605608
PF3D7_0505400.1-p1	0	6	96.87	90.6	69.17	6	89.74	85.73	71.24	6	53.24	50.3967	45.58	7	99.7	92.89	86.42	9	97.31	79.1367	51.81	6	74.98	72.4467	61.02	7	99.46	85.9529	47.17	7	93.03	89.5557	76.32	8	97.91	94.6312	80.1	5	97.44	90.944	80.26	16	0	0	0	0.593583	0	0	0
PF3D7_0505500.1-p1	0	6	96.87	94.0333	90.91	4	89.74	86.9275	80.39	5	53.24	51.896	48.04	4	99.65	97.075	90.87	6	97.32	94.535	82.17	6	74.98	72.8967	63.9	10	99.54	87.841	58.03	6	93.03	89.5967	75.43	7	97.91	94.4257	78.34	4	97.44	94.8175	87.3	32	0	0	0	0.608536	0	0	0
PF3D7_0505600.1-p1	0	6	96.87	93.8217	86.84	5	89.74	86.2	78.47	7	53.24	50.7729	46.59	6	99.66	96.2067	91.8	7	97.32	82.4743	47.04	8	74.98	72.1188	64.51	5	99.64	91.636	72.33	8	93.03	90.825	82.8	7	97.91	92.3243	75.46	6	97.44	94.0217	87.79	6	0	0	0	0.59638	0	0	0
PF3D7_0505700.1-p1	0	5	96.87	93.84	83.28	4	89.74	86.7275	78.34	6	53.24	52.3517	48.09	6	99.7	96.6267	91.32	6	97.32	91.615	64.89	6	74.98	73.5933	67.73	10	98.61	85.627	63.97	5	93.03	89.636	78.86	5	97.91	96.202	89.89	5	97.44	95.402	87.61	6	6	0	0	0.62553	0.62553	0	0
PF3D7_0505800.1-p1	0	10	96.87	89.941	57.32	7	89.74	84.44	58.4	8	53.24	48.1025	27.29	4	99.31	87.625	59.96	9	97.32	87.3567	35.93	9	74.98	71.0744	48.21	10	99.65	77.598	35.46	9	93.03	87.7667	54.79	10	97.91	90.473	51.76	6	97.44	90.2883	60.76	6	0	0	0	0.564186	0	0	0
PF3D7_0505900.1-p1	0	6	96.87	92.015	73.87	6	89.74	88.0883	81.43	4	53.24	52.2475	49.53	3	99.64	96.4333	90.16	5	97.32	85.662	51.52	7	74.98	73.7971	70.05	10	99.65	86.758	52.9	8	93.03	90.1637	78.4	6	97.91	93.9483	80.52	5	97.44	95.212	86.6	10	0	0	0	0.542963	0	0	0
PF3D7_0506000.1-p1	0	6	96.87	90.8183	77.56	5	89.74	86.204	76.36	6	53.24	50.4467	41.77	5	99.65	95.01	80.18	10	97.32	86.922	65.92	8	74.98	71.7575	57.96	9	99.65	78.0122	18.56	10	93.03	88.879	68.2	6	97.91	90.9133	66.51	NA	NA	NA	NA	6	0	0	6	0.551746	0	0	0.551746
PF3D7_0506100.1-p1	0	4	96.87	88.825	76.26	4	89.74	86.8625	80	5	53.24	51.564	47.23	5	99.65	96.73	86.02	5	97.32	91.918	81.09	6	74.98	72.6783	63.21	7	99.26	87.93	52.1	6	93.03	90.5133	80.08	5	97.91	92.282	74.55	6	97.44	94.6833	83.99	4	0	0	0	0.577013	0	0	0
PF3D7_0506200.1-p1	0	6	96.87	90.63	82.24	5	89.74	86.654	80.52	4	53.24	49.2675	40.15	4	99.7	96.12	85.52	4	97.32	93.845	86.91	7	74.98	72.7871	66.48	6	99.65	88.8933	80.97	5	93.03	89.222	81.84	4	97.91	94.135	87.36	4	97.44	92.845	84.78	6	0	0	0	0.64134	0	0	0
PF3D7_0506300.1-p1	0	7	96.54	93.1929	76.11	7	89.65	87.47	83.43	9	53.09	51.6978	47.65	6	99.37	98.335	96.58	10	97.31	95.891	90.69	13	74.94	73.6515	69.08	3	99.1	90.0933	81.76	9	92.88	90.2878	84.82	7	97.9	95.9486	92.41	7	97.42	96.3243	94.1	8	0	0	0	0.619671	0	0	0
PF3D7_0506400.1-p1	0	5	96.87	89.796	76.81	6	89.74	88.3433	83.35	4	53.24	52.49	50.75	3	99.64	98.5433	97.26	6	97.32	95.3783	87.77	7	74.98	73.6871	68.71	11	99.65	89.7991	74.62	6	93.03	90.4383	81.4	6	97.91	96.755	92.09	5	97.44	96.81	94.45	4	1	0	3	0.561731	0.50578	0	0.561731
PF3D7_0506500.1-p1	0	4	96.87	95.6075	93.44	3	89.74	89.34	88.58	3	53.24	52.84	52.06	3	99.65	98.5067	97.89	5	97.32	95.002	93.23	4	74.98	74.22	71.97	8	99.65	86.745	57.77	4	93.03	92.6825	91.7	5	97.91	96.118	93.35	2	97.44	96.505	95.57	41	0	0	0	0.633167	0	0	0
PF3D7_0506700.1-p1	0	7	96.87	91.5771	76.77	6	89.74	88.5217	83.34	6	53.24	51.6583	47.58	5	99.65	98.562	96.57	8	97.32	93.9412	90.61	8	74.98	73.7225	68.89	8	99.46	96.335	83.32	9	93.03	90.8722	81.95	9	97.91	96.4467	91.33	6	97.44	96.755	94.1	15	0	0	0	0.608027	0	0	0
PF3D7_0506800.1-p1	0	5	96.87	92.67	85.22	4	89.74	87.145	79.95	3	53.24	52.1867	50.11	3	99.7	96.6567	94.57	5	97.32	85.332	48.36	5	74.98	72.374	62.03	14	97.44	88.3279	74.36	6	93.03	91.615	85.04	4	97.91	92.3575	80.3	3	97.44	94.8233	89.6	17	0	0	0	0.613303	0	0	0
PF3D7_0506900.1-p1	0	8	96.52	92.9375	90.02	7	89.74	87.1557	80.96	5	53.24	49.862	45.13	6	99.7	96.1733	92.39	5	97.32	74.41	52.43	7	74.98	72.4571	67.45	5	99.34	84.176	33.95	5	93.03	87.022	79.04	6	97.91	94.9133	89.24	5	97.44	93.572	87.86	13	4	1	9	0.59521	0.59521	0.547863	0.580038
PF3D7_0507000.1-p1	0	6	96.87	91.18	79.96	7	89.74	88.1286	86.34	10	53.24	50.473	42.05	4	99.38	91.2475	84.29	12	97.32	95.0317	86.63	10	74.98	73.425	68.93	8	99.25	84.3125	29.27	9	93.03	90.6589	83.96	10	97.91	91.149	77.76	6	97.44	92.885	84.77	8	0	0	0	0.541643	0	0	0
PF3D7_0507100.1-p1	0	4	96.87	93.675	89.58	6	89.74	82.7567	74.89	5	53.24	51.21	44.18	5	99.69	93.99	83.71	8	97.32	89.565	64.98	8	74.98	70.7425	59.73	10	99.62	85.886	65.71	7	93.03	88.6186	76.39	6	97.91	92.145	69.09	3	97.44	89.3567	80.66	11	0	0	0	0.615251	0	0	0
PF3D7_0507200.1-p1	0	4	96.87	91.345	77.68	4	89.74	85.745	79.17	3	53.24	50.1067	45.72	4	99.7	96.4525	89.6	4	97.32	91.4	77.66	5	74.98	70.382	60.27	6	99.27	81.8483	50.97	4	93.03	88.4425	76.89	6	97.91	94.5233	79.17	4	97.44	94.805	87.28	19	0	0	0	0.622331	0	0	0
PF3D7_0507300.1-p1	0	5	96.87	95.254	91	6	89.74	87.3717	83.56	4	53.24	52.0975	49.95	5	99.7	98.922	96.71	4	97.32	93.9425	89.94	6	74.98	73.39	69.22	5	99.6	97.616	92.5	7	93.03	91.0514	85.41	5	97.91	96.648	95.12	5	97.44	96.368	94.39	19	0	0	0	0.629752	0	0	0
PF3D7_0507400.1-p1	0	8	96.87	85.4562	68.12	9	89.74	83.4778	55.04	6	53.24	46.6633	32.59	4	99.26	87.975	70.01	8	97.32	86.15	52.43	7	74.98	68.7086	47.75	11	99.65	86.5264	63.06	6	93.03	83.085	57.2	8	97.91	92.7738	66.29	6	97.44	89.6417	66.84	6	0	0	0	0.584205	0	0	0
PF3D7_0507500.1-p1	0	9	96.87	88.6811	76.52	7	89.74	84.8314	72.53	7	53.24	50.7071	42.64	5	99.66	93.276	86.98	7	97.31	92.3043	67.56	7	74.98	70.6843	57.02	11	98.6	79.7382	13.11	6	93.03	88.2683	74.72	7	97.91	87.8843	65.32	5	97.44	92.47	78.28	12	0	0	0	0.637846	0	0	0
PF3D7_0507600.1-p1	0	6	96.87	94.5267	87.07	8	89.74	88.21	80.45	6	53.24	52.3067	50.47	5	99.46	98.082	93.14	6	97.32	95.08	88.15	9	74.98	73.1256	67.5	7	99.65	81.8414	30.84	8	93.03	89.1188	80.56	7	97.91	95.6614	91.7	6	97.44	96.2067	94.19	11	0	0	0	0.666492	0	0	0
PF3D7_0507700.1-p1	0	8	96.87	94.1663	86.41	6	89.74	85.5583	74.83	5	53.24	49.852	42.46	5	99.7	93.12	83.42	8	97.32	83.6063	66.11	6	74.98	71.19	56.36	5	99.65	88.36	58.48	5	93.03	86.862	72.59	3	97.91	91.8767	81.44	3	97.44	90.47	78.93	16	0	0	0	0.59843	0	0	0
PF3D7_0507800.1-p1	0	8	96.87	91.6525	78.21	5	89.71	87.61	80.77	6	53.24	52.0067	47.13	4	99.65	97.2825	92.02	6	97.32	92.8983	76.95	6	74.97	73.035	66.48	10	99.05	84.099	58.25	7	93.03	90.29	79.83	7	97.91	95.0229	82.8	4	97.44	94.9375	89.34	15	0	0	0	0.605804	0	0	0
PF3D7_0507900.1-p1	0	11	96.87	86.4827	53.52	11	89.74	78.72	58.86	15	53.24	45.3793	28.99	10	99.65	84.802	64.41	14	97.32	70.3636	23.47	12	74.98	65.9542	45.96	14	99.65	55.9807	8.64	11	93.02	79.1927	50.54	14	97.91	84.9393	49.29	12	97.44	81.8267	50.54	5	0	0	0	0.546347	0	0	0
PF3D7_0508000.1-p1	0	9	96.87	93.6289	77.04	7	89.74	81.6371	72.94	5	53.24	50.366	39.22	4	99.69	91.4725	72.64	8	97.32	87.0263	68.44	6	74.98	69.0117	55.75	6	99.65	88.8217	53.39	5	93.03	87.364	69.72	6	97.91	94.04	77.16	4	97.44	90.8425	71.41	10	10	0	0	0.590634	0.590634	0	0
PF3D7_0508100.1-p1	0	6	96.87	94.7567	86.18	8	89.74	85.1912	79.89	5	53.24	52.484	50.31	2	99.65	96.405	93.16	4	97.32	95.215	89.59	5	74.98	71.248	63.65	4	99.53	96	90.2	7	93.03	90.4929	80.84	5	97.91	96.09	89.28	3	97.44	95.1567	90.7	53	0	0	0	0.609433	0	0	0
PF3D7_0508200.1-p1	0	10	96.87	93.754	84.34	5	89.74	83.37	74.14	7	53.24	50.71	41.92	8	99.64	95.7788	83.41	6	97.29	82.4217	48.31	9	74.98	70.1633	52.58	10	99.5	87.285	68.39	10	93.03	89.323	73.49	7	97.91	91.6157	74.49	7	97.43	93.0443	79.18	7	4	0	3	0.605645	0.587183	0	0.605645
PF3D7_0508300.1-p1	0	4	96.87	91.655	86.25	5	89.74	85.89	83.3	3	53.24	48.9667	41.06	5	99.7	95.852	85.63	6	97.32	94.3167	81.27	4	74.98	70.9375	65.15	6	99.06	91.6517	78.98	4	93.03	89.9175	81.3	6	97.91	95.5983	84.62	4	97.44	94.7775	86.82	7	2	4	4	0.611304	0.585203	0.611304	0.611304
PF3D7_0508400.1-p1	0	7	96.87	90.67	81.98	7	89.74	87.2943	80.48	7	53.24	50.23	42	5	99.38	95.658	85.9	6	97.32	92.155	77.94	8	74.98	72.7862	67	7	99.65	92.8771	75.67	8	93.03	89.3675	79.96	7	97.91	94.7914	84.86	5	97.44	94.312	84.89	8	0	0	0	0.634299	0	0	0
PF3D7_0508500.1-p1	0	5	96.87	92.092	81.1	7	89.74	86.9029	80.59	6	53.24	51.9867	48.58	4	99.54	97.775	94.61	6	97.32	95.0233	87.2	9	74.98	71.9167	62.22	7	97.04	81.4857	45.51	7	93.03	90.4871	80.96	9	97.91	94.2767	72.28	7	97.44	95.5029	89.44	59	0	0	0	0.633399	0	0	0
PF3D7_0508600.1-p1	0	5	96.87	88.06	67.16	4	89.74	82.6875	71.03	5	53.24	51.37	48.17	6	99.7	96.0933	89.55	8	97.32	91.0775	71.83	7	74.98	72.4243	61.92	6	99.53	80.095	47.7	7	93.03	89.8857	79.23	9	97.91	92.9956	78.33	6	97.44	93.3133	83.09	3	0	0	0	0.603395	0	0	0
PF3D7_0508700.1-p1	0	8	96.42	93.0187	82.16	5	89.74	87.036	81.15	4	53.24	52.285	49.53	3	99.68	96.6633	90.64	4	97.32	92.8675	82.68	6	74.98	73.165	68.8	8	99.35	90.835	74.36	4	93.03	88.69	80.32	6	97.91	96.4083	91.32	4	97.44	95.4975	89.97	19	0	0	0	0.618451	0	0	0
PF3D7_0508800.1-p1	0	7	96.87	92.07	75.86	6	89.74	85.9483	68.7	4	53.24	49.32	38.89	3	99.68	92.9033	79.55	6	97.32	91.6017	70.86	5	74.98	69.726	58.97	8	99.65	89.75	57.47	6	93.03	88.1933	68.01	4	97.91	95.635	89.98	5	97.44	93.018	75.87	6	0	0	0	0.636785	0	0	0
PF3D7_0508900.1-p1	0	4	96.87	95.1125	93.23	4	89.74	89.405	88.49	5	53.24	52.842	51.47	3	99.63	98.8167	97.23	4	97.32	93.4375	86.95	5	74.98	74.466	72.67	7	99.63	93.7957	71.97	5	93.03	92.46	90.62	4	97.91	95.86	91.3	3	97.44	96.63	95.02	36	0	0	0	0.646728	0	0	0
PF3D7_0509000.1-p1	0	6	96.87	89.15	61.47	9	89.74	86.9011	71.44	8	53.24	48.6688	38.34	5	99.28	93.11	85.76	10	97.32	92.746	66.61	9	74.98	71.1711	49.44	9	99.64	73.3611	12.97	10	93.03	88.129	68.56	11	97.91	88.6027	61.04	7	97.44	92.1614	80.1	16	0	0	0	0.550667	0	0	0
PF3D7_0509100.1-p1	0	6	96.87	92.3783	87.14	7	89.74	86.9657	80.11	4	53.24	51.5775	49.73	5	99.66	97.01	91.41	5	97.32	93.44	85.64	7	74.98	73.4629	71.28	8	99.55	90.1213	80.45	7	93.03	91.4414	87.36	8	97.91	95.225	90.56	3	97.44	94.59	90.54	32	0	0	0	0.607585	0	0	0
PF3D7_0509200.1-p1	0	6	96.87	90.2267	78.25	5	89.74	83.416	72.4	4	53.24	50.6975	44.84	5	99.7	96.156	85.39	8	97.32	92.6063	75.9	6	74.98	71.4067	55.89	6	99.65	80.7033	40.31	8	93.03	89.1137	70.29	7	97.91	90.2743	57.26	4	97.44	92.05	79.94	19	0	0	0	0.56437	0	0	0
PF3D7_0509300.1-p1	0	6	96.87	90.695	68.22	5	89.74	85.904	76.88	4	53.24	48.69	40.33	4	99.7	89.645	70.43	6	97.32	86.345	54.85	5	74.98	72.8	67.86	7	99.65	76.5129	14.13	5	93.03	86.634	71.75	5	97.91	93.418	82.16	5	97.44	89.056	73.29	2	0	0	0	0.581338	0	0	0
PF3D7_0509400.1-p1	0	5	96.87	93.504	84.15	7	89.74	86.5557	80.48	7	53.24	52.1171	48.11	5	99.66	98.074	94.72	5	97.32	90.97	75.38	7	74.98	72.6843	65.79	6	99.45	91.65	75.38	7	93.03	90.24	81	9	97.91	94.5378	83.4	6	97.44	95.0767	88.9	69	0	0	0	0.615628	0	0	0
PF3D7_0509500.1-p1	0	5	96.87	92.37	79.08	6	89.74	87.7283	79.17	6	53.24	51.61	44.79	3	99.59	94.7367	86.14	7	97.32	94.7614	80.85	6	74.98	72.9783	63.92	5	99.65	86.016	57.41	8	93.03	90.06	73.68	6	97.91	95.1433	82.87	5	97.44	94.444	82.98	10	0	0	0	0.616876	0	0	0
PF3D7_0509600.1-p1	0	7	96.87	90.7357	75.83	8	89.74	86.985	76.1	5	53.24	51.456	45.92	7	99.7	95.4771	89.99	7	97.32	87.8857	71.88	7	74.98	72.2129	59.76	8	99.57	78.3225	33.5	7	93.03	88.03	77.8	5	97.91	90.68	64.05	4	97.44	91.0575	86.03	24	24	0	0	0.593706	0.593706	0	0
PF3D7_0509700.1-p1	0	5	96.87	90.402	77.33	6	89.74	85.2317	67.74	5	53.24	49.544	40.36	5	99.7	93.344	80.6	7	97.32	83.1643	50.18	8	74.98	72.3525	60.31	10	99.65	83.267	12.97	8	93.03	86.3863	65.22	6	97.91	86.99	68.05	6	97.44	91.4933	76.11	15	0	0	0	0.578573	0	0	0
PF3D7_0509800.1-p1	0	7	96.87	94.5943	91.41	8	89.74	87.61	83.38	7	53.24	52.5057	49.99	5	99.57	98.072	97.05	6	97.32	95.1833	90.78	9	74.98	73.4744	67.19	3	99.08	87.7533	70.36	10	93.03	90.807	83.01	9	97.91	94.9778	87.33	5	97.44	96.322	94.6	20	0	0	0	0.6246	0	0	0
PF3D7_0509900.1-p1	0	5	96.87	94.102	85.55	6	89.74	88.2233	83.33	4	53.24	52.6	51.05	3	99.68	98.5633	97.54	4	97.32	95.935	92.14	6	74.98	74.0333	70.28	5	99.54	94.434	82.3	6	93.03	90.56	81.17	4	97.91	96.1575	91.53	4	97.44	96.635	94.55	12	0	0	0	0.620277	0	0	0
PF3D7_0510000.1-p1	0	5	96.87	94.554	86.45	4	89.58	88.1675	84.39	5	53.24	51.252	44.28	4	99.7	97.73	94.04	8	97.32	91.7212	71.68	4	74.98	70.595	58.25	10	98.6	93.479	76.4	5	93.03	90.174	81.61	4	97.91	92.4275	84.95	4	97.44	94.6075	89	21	0	0	0	0.595574	0	0	0
PF3D7_0510100.1-p1	0	7	96.87	94.43	87.6	6	89.74	88.3017	85.19	5	53.24	52.59	50.24	4	99.65	98.8075	97.17	7	97.32	94.7614	86.77	9	74.98	74.0922	70.68	7	99.63	89.6957	66.09	4	93.03	90.51	86.25	6	97.91	95.135	90.32	6	97.44	96.8383	94.69	55	0	0	0	0.654237	0	0	0
PF3D7_0510200.1-p1	0	6	96.87	91.1533	85.57	5	89.74	82.6	76.74	3	53.24	48.7233	41.65	5	99.7	92.858	78.81	7	97.32	88.7071	71.42	5	74.98	65.136	54.66	6	99.02	89.6483	81.75	5	93.03	84.988	69.75	4	97.91	89.1675	79.14	3	97.44	89.2733	72.96	17	0	0	0	0.63479	0	0	0
PF3D7_0510300.1-p1	0	4	96.87	95.0925	93.11	3	89.74	89.3067	88.49	4	53.24	52.8975	51.93	3	99.65	98.85	97.27	5	97.32	93.708	79.73	5	74.98	74.472	72.56	4	99.28	84.465	40.27	5	92.95	91.964	88.49	7	97.91	96.3129	88.4	3	97.44	96.6333	95.03	13	0	0	0	0.587409	0	0	0
PF3D7_0510400.1-p1	0	7	96.87	90.6986	72.37	6	89.74	82.2283	68.39	4	53.24	48.7225	39.02	5	99.05	94.412	80.7	8	97.32	87.87	56.63	8	74.98	69.4175	51.37	8	99.62	72.5275	26.51	9	93.03	89.3111	72.79	7	97.91	88.2814	58.25	6	97.44	91.2367	69.87	9	0	0	0	0.637323	0	0	0
PF3D7_0510500.1-p1	0	5	96.87	92.292	82.9	5	89.74	87.904	81.32	5	53.24	52.71	50.71	2	99.67	95.605	91.54	4	97.32	95.685	91.93	6	74.98	72.6117	61.72	11	99.65	84.03	49.4	6	93.03	90.305	80.09	6	97.91	97.2917	95.25	4	97.44	95.625	90.46	28	0	0	0	0.618355	0	0	0
PF3D7_0510700.1-p1	0	8	96.87	93.1112	81.29	6	89.74	84.725	78.03	9	53.24	49.9033	41.93	9	99.7	95.6344	90	7	97.32	92.16	74.15	8	74.98	70.17	59.93	6	99.56	89.4133	78.11	10	93.03	89.291	74.11	9	97.91	92.1833	76.66	8	97.44	92.6975	86.99	9	0	0	0	0.601196	0	0	0
PF3D7_0510800.1-p1	0	5	96.87	90.588	80.54	7	89.74	87.0843	76.94	4	53.24	51.015	47.99	3	99.14	96.3267	90.8	6	97.32	92.2567	79.34	7	74.98	72.2286	58.99	10	99.65	83.627	39.44	7	93.03	90.1014	75.91	5	97.91	93.026	75.5	4	97.44	94.7475	87.28	13	0	0	0	0.580303	0	0	0
PF3D7_0511000.1-p1	0	6	96.87	81.3517	50.95	8	89.74	82.4175	53.25	6	53.24	48.8167	39.88	8	99.7	93.5275	70.44	9	97.32	81.4889	63.1	10	74.98	71.174	47.51	9	99.64	79.2167	30.87	9	93.03	85.5289	63.68	8	97.91	89.49	64.8	6	97.44	88.0517	72	8	0	0	0	0.621525	0	0	0
PF3D7_0511100.1-p1	0	4	96.87	92.8525	85.45	4	89.74	88.0225	83.82	4	53.24	51.0125	44.81	3	99.66	94.22	83.49	6	97.32	91.6783	68.3	6	74.98	73.39	66.84	5	99.65	94.124	81.36	7	93.03	90.1243	77.35	5	97.91	93.224	77.9	4	97.44	93.6225	82.47	5	0	1	5	0.563032	0	0.563032	0.563032
PF3D7_0511200.1-p1	0	6	96.87	94.7533	86.31	4	89.74	87.3175	84.04	4	53.24	52.2025	49.16	2	99.65	98.305	96.96	4	97.32	95.9475	92	6	74.98	73.4733	70.49	6	98.36	87.3917	59.68	6	93.03	90.9083	82.12	4	97.91	95.595	93.28	2	97.44	95.96	94.48	22	13	6	10	0.594906	0.570884	0.594906	0.594906
PF3D7_0511300.1-p1	0	8	96.87	94.4788	86.99	8	89.74	86.1025	78.26	5	53.24	51.488	46.92	5	99.65	97.154	93.03	6	97.32	92.4433	75.43	8	74.98	71.525	62.77	6	99.04	84.8633	64.99	8	93.03	90.4425	82.43	6	97.91	93.4367	78.84	4	97.44	94.5925	89.54	25	0	0	0	0.601024	0	0	0
PF3D7_0511400.1-p1	0	4	96.87	91.42	79.65	3	89.74	86.7333	81.04	5	53.24	52.654	50.43	3	99.67	97.2133	93.46	5	97.32	94.796	85.13	5	74.98	74.144	71	7	99.65	82.62	65.19	4	93.03	91.0275	85.78	5	97.91	96.396	91.09	4	97.44	95.28	88.98	9	8	0	1	0.634444	0.634444	0	0.567481
PF3D7_0511500.1-p1	0	NA	NA	NA	NA	4	89.74	87.4225	84.26	NA	NA	NA	NA	4	99.68	98.395	97.66	6	97.32	96.1967	94.27	5	74.97	72.892	71.37	6	99.64	88.5617	65.31	5	93.03	91.446	86.21	7	97.91	97.5557	96.87	4	97.44	96.385	95.27	207	0	0	0	0.697318	0	0	0
PF3D7_0511600.1-p1	0	9	96.87	94.2611	91.58	7	89.74	85.8114	79.41	5	53.24	47.594	40.27	5	99.57	90.272	78.94	5	97.32	86.736	49.82	8	74.98	71.0162	62.92	7	99.65	87.4429	53.61	7	93.03	88.2614	82.47	7	97.91	87.7186	72.22	7	97.44	90.4786	76.9	7	7	0	0	0.647791	0.647791	0	0
PF3D7_0511700.1-p1	0	7	96.87	89.9043	65.57	7	89.74	84.1243	56.38	10	53.24	50.898	39.52	6	99.57	94.73	74.29	8	97.32	87.5375	45.46	9	74.98	71.2311	48.17	5	99.11	81.846	58.19	7	93.03	87.3171	63.49	10	97.91	91.863	60.71	6	97.44	90.885	72.36	10	0	0	0	0.563237	0	0	0
PF3D7_0511800.1-p1	0	5	96.87	92.244	76.42	5	89.74	86.4	81.24	3	53.24	50.0567	46.77	4	99.7	95.0375	91.02	5	97.32	92.196	71.91	5	74.98	70.814	64.51	10	99.62	83.706	43.44	4	93.03	88.645	80.13	4	97.91	89.545	76.94	5	97.44	93.95	88.71	21	0	0	0	0.635513	0	0	0
PF3D7_0511900.1-p1	0	6	96.87	89.7683	76.87	6	89.74	87.475	83.81	5	53.24	50.504	41.03	2	99.28	92.04	84.8	5	97.32	90.57	71.29	7	74.98	72.87	66	5	95.79	79.682	41.19	7	93.03	89.2571	76.9	6	97.91	85.4367	67.46	5	97.44	94.244	82.22	22	0	0	0	0.620719	0	0	0
PF3D7_0512000.1-p1	0	7	96.87	93.7914	81.55	7	89.74	86.7786	73.94	7	53.24	51.1929	44.75	4	99.53	93.3025	82.77	9	97.32	88.8344	46.05	9	74.98	73.3289	63.02	9	99.58	94.0622	84.39	7	93.03	88.9614	76.2	7	97.91	93.38	74.38	5	97.44	93.07	80.47	8	0	0	0	0.53632	0	0	0
PF3D7_0512100.1-p1	0	8	96.87	86.1175	59.61	9	89.74	83.2022	69	9	53.24	49.2856	39.24	7	99.47	92.3514	80.13	9	97.32	86.3489	49.05	10	74.98	71.074	58.92	9	99.65	81.33	51.28	11	93.03	84.8873	61.37	8	97.91	89.8363	64.6	9	97.44	92.0622	76	4	0	0	0	0.564955	0	0	0
PF3D7_0512200.1-p1	0	7	96.87	92.0614	73.04	6	89.74	86.3583	78.67	3	53.24	50.76	47.09	5	99.7	97.92	93.17	4	97.32	93.7075	87.35	7	74.98	70.5514	63.17	9	99.61	76.2889	14.02	6	93.03	89.25	78.3	6	97.91	94.24	88.64	4	97.44	94.845	89.39	20	0	0	0	0.664755	0	0	0
PF3D7_0512300.1-p1	0	6	96.87	89.975	78.37	8	89.74	86.765	77.07	7	53.24	50.7371	40.66	6	99.66	94.78	84.94	9	97.32	87.9744	55.73	8	74.98	72.945	64.4	10	99.65	85.937	14.02	7	93.03	88.9557	70.67	7	97.91	91.2243	59.39	4	97.44	87.7225	77.31	5	0	0	0	0.588067	0	0	0
PF3D7_0512400.1-p1	0	6	96.87	90.5767	78.69	6	89.74	85.82	73.5	4	53.24	48.1	39.01	3	99.18	88.8767	75.44	7	97.32	92.0286	62.97	6	74.98	71.3	56.4	9	99.65	82.2933	14.02	5	93.03	87.02	71.72	7	97.91	94.7871	80.68	3	97.44	86.6533	72.94	5	0	0	0	0.597395	0	0	0
PF3D7_0512500.1-p1	0	8	96.87	91.3137	75.85	7	89.74	88.59	83.34	6	53.24	49.8083	47.57	8	99.7	97.6325	96.56	8	97.32	92.8937	89.35	10	74.98	72.995	68.59	10	99.05	83.953	21.89	11	93.03	90.4036	81.71	9	97.91	94.4833	89.76	8	97.44	95.725	94.1	22	0	0	0	0.617086	0	0	0
PF3D7_0512600.1-p1	0	8	96.87	86.9663	67.02	8	89.74	83.8088	64.07	5	53.24	48.562	33.4	6	99.7	89.6517	64.02	11	97.32	81.2364	39.94	8	74.98	68.965	46.15	9	99.63	90.05	65.7	7	93.03	82.4171	54.83	8	97.91	89.975	68.05	5	97.44	84.282	61.79	8	0	0	0	0.581619	0	0	0
PF3D7_0512700.1-p1	0	9	96.87	90.4833	74	6	89.74	85.9233	74.15	5	53.24	49.06	39.98	4	99.44	95.185	85.48	9	97.32	90.1811	67.29	8	74.98	71.7887	55	10	99.65	79.293	30.3	7	93.03	86.75	64.6	8	97.91	94.1663	72.76	6	97.44	93.135	78.82	7	0	0	0	0.604754	0	0	0
PF3D7_0512800.1-p1	0	6	96.87	94.5767	87.06	6	89.74	85.8783	83.54	5	53.24	51.61	50.06	7	99.7	98.7557	97.09	6	97.32	94.79	84.45	7	74.98	71.7886	67.36	8	99.4	90.8688	77.9	8	93.03	89.0125	82.58	6	97.91	94.3983	88.03	6	97.44	95.5133	94.63	35	0	0	0	0.642103	0	0	0
PF3D7_0512900.1-p1	0	4	96.87	89.4225	72.07	7	89.74	82.7329	65.39	6	53.24	50.4	40.57	6	99.65	94.0033	73.12	6	97.32	85.3883	52.14	5	74.98	68.216	57.48	4	99.18	91.655	74.16	6	93.03	85.72	63.98	5	97.91	93.734	79.46	5	97.44	92.386	75.02	14	0	0	0	0.608146	0	0	0
PF3D7_0513000.1-p1	0	7	96.87	88.1129	65.81	10	89.74	85.818	73.01	8	53.24	46.2175	32.31	6	99.68	92.115	74.08	11	97.32	88.9727	43.87	10	74.98	71.178	56.64	8	99.28	85.2138	46.63	11	93.03	86.1273	61.02	9	97.91	89.6622	58.82	7	97.44	89.77	69.66	9	0	0	0	0.589754	0	0	0
PF3D7_0513100.1-p1	0	9	96.87	92.2056	81.71	6	89.74	86.1233	74.31	7	53.24	50.3843	46.41	7	99.63	92.7886	85.25	10	97.32	80.122	32.39	9	74.98	71.5544	63.95	11	99.62	80.1836	13.71	10	93.03	87.765	76.07	9	97.91	91.0167	71.93	6	97.44	93.165	78.95	11	0	0	0	0.601314	0	0	0
PF3D7_0513200.1-p1	0	4	96.87	94.95	93.28	4	89.74	88.53	85.68	5	53.24	52.988	52.12	3	99.67	98.84	97.29	6	97.32	96.5083	94.81	6	74.98	73.9817	69.88	8	99.65	84.285	23.49	5	93.03	91.602	88.16	5	97.91	97.698	97.37	5	97.44	96.978	95.49	68	0	0	0	0.637386	0	0	0
PF3D7_0513300.1-p1	0	8	96.87	88.89	61.41	10	89.74	83.826	64.17	7	53.24	45.8329	31.28	8	99.21	92.5525	65.73	11	97.32	89.1136	67.02	11	74.98	70.1727	50.4	11	99.58	71.6136	24.22	7	93.03	84.9743	59.33	12	97.91	89.59	42.94	8	97.44	90.7412	63.73	6	0	0	0	0.559667	0	0	0
PF3D7_0513400.1-p1	0	7	96.87	90.66	63.15	5	89.74	83.266	67.74	4	53.24	48.8875	39.64	5	99.7	93.898	79.89	7	97.32	89.5371	61.78	8	74.98	69.975	51.49	7	99.58	73.2814	37.42	6	93.03	84.81	62.05	8	97.91	88.0088	57.49	6	97.44	93.24	75.86	10	0	0	0	0.5745	0	0	0
PF3D7_0513500.1-p1	0	6	96.87	81.9383	46.95	6	89.74	76.4083	53.19	6	53.24	46.36	34.14	4	99.64	86.3925	67.19	7	97.32	83.7029	52.43	7	74.98	62.5243	40.72	10	99.64	85.667	50.13	8	93.03	84.6787	56.66	8	97.91	91.8363	66.29	8	97.44	90.5113	58.61	4	0	0	4	0.586372	0	0	0.586372
PF3D7_0513600.1-p1	0	7	96.87	94.3371	86.53	4	89.74	87.5925	83.92	6	53.24	52.2733	48.58	5	99.7	98.632	97.09	7	97.32	94.8686	83.61	5	74.98	72.088	68.25	6	99.43	77.4233	12.97	4	93.03	89.4175	81.45	7	97.91	94.45	85.71	6	97.44	96.3583	94.27	13	0	0	0	0.58162	0	0	0
PF3D7_0513700.1-p1	0	6	96.87	90.89	75.23	9	89.74	85.6856	71.83	8	53.24	48.635	36.92	8	99.66	93.2938	73.01	9	97.32	89.7378	56.72	9	74.98	69.4344	52.62	8	99.05	75.7987	31.65	10	93.03	86.796	62.1	8	97.91	91.3337	77.1	7	97.44	91.0571	73.67	29	0	0	0	0.597556	0	0	0
PF3D7_0513800.1-p1	0	6	96.87	91.1	77.76	6	89.74	86.965	81.4	5	53.24	51.808	49.36	3	99.59	93.4467	89.86	7	97.32	91.3314	59.13	7	74.98	73.9014	69.7	10	99.65	86.567	45.55	7	93.03	90.0471	79.73	7	97.91	93.4957	77.48	4	97.44	92.1425	86.47	8	0	0	0	0.581349	0	0	0
PF3D7_0513900.1-p1	0	7	96.87	91.9586	73.06	5	89.74	86.614	80.76	5	53.24	51.916	48.25	5	99.64	96.374	91.79	8	97.32	91.375	64.48	7	74.98	73.6629	66.97	9	99.65	80.6611	22.52	6	93.03	89.925	80.64	6	97.91	95.3783	88.06	6	97.44	94.9683	88.18	7	2	0	5	0.612924	0.612924	0	0.571226
PF3D7_0514000.1-p1	0	5	96.87	88.6	73.76	6	89.74	83.695	70.16	7	53.24	50.7243	44.8	6	99.65	93.78	82.78	7	97.32	86.8814	52.43	5	74.98	69.112	62.92	10	99.65	77.866	12.97	8	93.03	87.6963	72.61	7	97.91	90.8657	69.96	7	97.44	92.31	79.8	15	0	0	0	0.606508	0	0	0
PF3D7_0514100.1-p1	0	7	96.87	94.0671	87.1	7	89.71	88.0171	83.39	6	53.22	52.6283	50.03	4	99.57	98.915	97.01	6	97.32	94.9667	85.08	7	74.97	72.54	67.46	10	99.48	81.207	25.15	4	93.01	90.03	83.26	11	97.91	94.7764	88.9	5	97.44	96.696	94.36	40	37	1	3	0.573138	0.573138	0.534673	0.556967
PF3D7_0514200.1-p1	0	11	96.87	91.3855	81.94	9	89.74	86.7022	80.48	7	53.24	49.9714	45.04	9	99.65	97.1522	89.69	6	97.3	92.7983	76.82	9	74.98	71.8722	66.1	6	99.09	92.31	75.41	8	93.03	89.1225	79.71	6	97.91	91.53	80.26	8	97.44	95.1825	87.36	20	0	0	20	0.672551	0	0	0.672551
PF3D7_0514300.1-p1	0	3	96.87	92.11	83.66	7	89.74	88.8457	85.62	5	53.24	52.806	52.06	2	99.57	97.875	96.18	4	97.32	94.5725	86.99	6	74.98	74.4783	72.83	8	99.65	83.5675	59.22	5	93.03	90.87	84.62	4	97.91	96.0125	93.73	4	97.44	96.4775	93.98	34	0	0	0	0.63194	0	0	0
PF3D7_0514500.1-p1	0	5	96.87	91.17	82.08	6	89.74	85.2133	78.14	5	53.24	51.302	43.77	4	99.69	97.295	90.31	6	97.32	88.075	58.56	6	74.98	70.8733	62.88	9	99.25	88.86	77.64	6	93.03	89.3717	75.52	5	97.91	94.898	83.47	4	97.44	94.8175	87.14	5	2	2	3	0.561675	0.561675	0.561675	0.55034
PF3D7_0514600.1-p1	0	8	96.87	88.5187	69.02	9	89.74	81.0889	62.92	7	53.24	49.2186	31.95	8	99.7	90.3988	59.2	10	97.32	83.572	51.69	8	74.98	69.7338	50.94	9	99.52	75.0356	13.11	8	93.03	83.955	58.69	11	97.91	90.7573	54.03	7	97.44	88.4957	58.58	9	0	0	0	0.542047	0	0	0
PF3D7_0514700.1-p1	0	4	96.87	93.6175	83.92	5	89.74	88.552	84.56	4	53.24	52.8325	51.86	5	99.7	99.14	98.63	6	97.32	93.3667	90.36	4	74.98	73.2925	68.6	11	99.21	90.1045	75.61	5	93.03	91.204	86.54	3	97.91	95.28	90.48	3	97.44	96.4967	94.72	40	39	1	1	0.615535	0.615535	0.550695	0.536749
PF3D7_0514800.1-p1	0	6	96.87	92.5833	85.19	4	89.74	87.9275	83.21	6	53.24	51.8317	47.12	4	99.69	98.3625	96.26	6	97.32	94.2933	81.8	6	74.98	73.5567	67.61	8	99.63	85.8413	70.46	5	93.03	90.622	82.39	7	97.91	94.7743	87.37	4	97.44	95.6925	94.28	32	0	0	0	0.638445	0	0	0
PF3D7_0514900.1-p1	0	6	96.87	94.315	87.95	3	89.74	87.8567	84.13	3	53.24	52.5533	51.2	4	99.65	98.5225	97.66	6	97.32	96.43	92.72	5	74.98	73.774	71.28	5	99.56	81.012	23.67	6	93.03	91.9867	86.95	5	97.91	96.822	93.58	3	97.44	96.0167	94.82	12	0	0	0	0.641434	0	0	0
PF3D7_0515000.1-p1	0	8	96.87	92.3413	75.18	6	89.74	87.5083	78.58	6	53.24	51.7833	45.23	5	99.65	96.898	89.88	5	97.32	93.494	79.21	5	74.98	73.1	66.36	10	99.65	84.485	57.82	5	93.03	89.194	76.91	8	97.91	89.7537	81.24	4	97.44	94.83	87.41	9	0	0	0	0.626857	0	0	0
PF3D7_0515100.1-p1	0	9	96.87	90.4133	73.07	9	89.74	85.7356	78.22	6	53.24	51.9017	46.84	7	99.66	95.3429	91.97	6	97.32	81.4683	48.44	9	74.98	71.8222	66.42	8	99.05	74.1887	13.12	10	93.03	89.458	78.95	8	97.91	94.6175	85.9	6	97.44	92.6783	87.47	11	6	1	5	0.568429	0.568429	0.5227	0.547589
PF3D7_0515200.1-p1	0	7	96.87	81.8386	60.71	7	89.74	81.6286	69.41	7	53.24	48.7529	37.6	6	99.64	91.8683	80.83	8	97.32	82.6412	35.6	8	74.98	71.3588	64.5	13	99.65	72.9354	8.53	9	93.03	86.4189	69.6	8	97.91	91.5012	79.72	8	97.44	90.67	76.45	6	5	0	1	0.557329	0.557329	0	0.50756
PF3D7_0515300.1-p1	0	4	96.87	95.0475	91.01	4	89.74	88.6825	86.29	5	53.24	52.99	52.23	4	99.68	98.555	97.29	5	97.32	95.18	91.53	6	74.98	73.4483	69.88	6	99.41	91.135	74.36	6	93.03	91.7867	87.75	5	97.91	96.618	92.62	5	97.44	96.316	94.71	50	0	0	0	0.608375	0	0	0
PF3D7_0515400.1-p1	0	3	96.87	90.07	79.93	4	89.74	88.175	84.71	7	53.24	52.0943	50.24	5	99.65	96.806	90.94	5	97.32	89.24	75.16	7	74.98	74.2457	72.03	11	99.65	76.5936	40.03	7	93.03	91.0286	86.84	9	97.91	93.9656	81.54	4	97.44	94.13	88.71	20	0	0	0	0.630417	0	0	0
PF3D7_0515500.1-p1	0	4	96.87	95.055	90.5	4	89.74	89.3225	88.26	5	53.24	52.74	51.01	2	99.56	98.125	96.69	6	97.32	91.76	70.67	7	74.98	74.3114	71.57	7	99.01	90.1457	65.26	7	93.03	91.4371	88.58	6	97.91	95.6	87.21	3	97.44	96.1933	93.88	18	8	4	8	0.604031	0.568111	0.568111	0.604031
PF3D7_0515600.1-p1	0	4	96.87	93.205	88.54	4	89.74	88.015	86.24	3	53.24	52.6867	51.6	2	99.66	98.78	97.9	3	97.32	96.2	93.98	4	74.98	73.76	72.39	8	99.47	89.72	74.01	5	93.03	92.032	90.11	6	97.91	95.7883	93.85	3	97.44	96.2667	95.57	29	0	0	0	0.623133	0	0	0
PF3D7_0515700.1-p1	0	7	96.87	91.1743	69.85	7	89.74	85.4929	73.4	6	53.24	49.88	40.55	4	99.51	93.485	81.07	9	97.32	86.3422	42.57	6	74.93	72.1117	63.77	9	99.63	75.7178	31.05	6	92.73	86.9883	72.78	8	97.91	91.7775	72.52	5	97.43	93.166	79.11	8	3	4	5	0.630617	0.564457	0.630617	0.630617
PF3D7_0515800.1-p1	0	12	96.87	89.0883	52.45	12	89.74	82.815	54.4	12	53.24	49.4267	32.81	11	99.66	92.4418	72.98	13	97.32	87.8069	40.21	12	74.98	69.7975	43.39	13	99.65	72.9177	7.04	13	93.03	85.7908	56.36	12	97.91	91.5117	59.4	9	97.44	92.0633	66.77	3	0	0	0	0.542322	0	0	0
PF3D7_0515900.1-p1	0	6	96.87	90.9783	65	5	89.74	79.684	62.61	8	53.24	48.5575	39.81	6	99.65	94.475	72.39	9	97.32	86.5533	65.01	7	74.98	69.93	52.44	10	99.57	60.759	12.97	7	93.03	88.3586	64.74	8	97.91	91.63	74.89	7	97.44	87.9386	72.68	10	0	0	0	0.597468	0	0	0
PF3D7_0516000.1-p1	0	6	96.87	94.3617	83.21	5	89.74	87.012	82.75	6	53.24	50.0933	42.33	6	99.65	97.41	90.15	8	97.32	93.3988	73.89	7	74.98	71.6014	63.76	6	99.56	90.485	57.48	6	93.03	89.305	80.78	7	97.91	90.6414	68.14	7	97.44	95.2329	86.71	22	0	0	0	0.608359	0	0	0
PF3D7_0516100.1-p1	0	4	96.87	93.57	87.9	4	89.7	88.0625	83.67	4	53.24	52.6125	51.2	3	99.37	98.3267	97.64	4	97.32	95.97	92.24	7	74.98	73.4929	71.47	5	99.06	77.954	16.58	7	93.03	92.1414	88.22	7	97.91	95.8486	92.69	5	97.44	96.382	94.82	59	42	7	14	0.625963	0.625963	0.541994	0.612337
PF3D7_0516200.1-p1	0	7	96.87	86.5143	67.99	6	89.74	85.035	72.49	5	53.24	48.77	40.31	5	99.64	91.336	76.28	7	97.32	93.0071	76.46	7	74.98	70.8357	56.51	11	99.65	91.0073	70.49	7	93.03	88.3629	66.49	8	97.91	93.8838	77.92	7	97.44	93.0257	74.26	5	0	0	0	0.605296	0	0	0
PF3D7_0516300.1-p1	0	7	96.87	91.3529	75.13	6	89.74	87.3033	78.66	6	53.24	50.9617	43.12	4	99.49	95.1475	90.82	9	97.32	85.3444	72.27	8	74.98	73.545	65.79	7	99.62	89.6229	55.28	6	93.03	90.4433	79.26	8	97.91	94.8787	86.92	6	97.44	95.635	86.85	23	23	0	0	0.603349	0.603349	0	0
PF3D7_0516400.1-p1	0	5	96.87	89.886	71.28	6	89.74	83.365	68.96	7	53.24	50.4971	41.08	7	99.7	95.38	86.15	6	97.32	89.2667	60.8	8	74.98	71.5275	57.28	10	99.58	85.9	39.44	7	93.03	87.7071	73.58	8	97.91	93.5975	76.1	5	97.44	92.26	81.45	6	0	0	0	0.648976	0	0	0
PF3D7_0516500.1-p1	0	7	96.87	91.1057	69.95	9	89.74	85.8322	74.33	5	53.24	48.284	41.51	6	99.65	93.5967	82	6	97.32	84.6283	67.53	9	74.98	72.8689	67.07	6	99.25	62.5583	13.61	9	93.03	88.5389	77.11	6	97.91	94.2333	84.65	6	97.44	93.4767	79.43	16	6	7	6	0.615943	0.542011	0.533962	0.615943
PF3D7_0516600.1-p1	0	4	96.87	88.6025	84.06	6	89.74	88.2667	83.91	8	53.24	52.065	46.4	7	99.66	95.2729	91.64	7	97.32	93.5529	77.24	8	74.98	72.545	64.84	10	98.73	83.805	57.3	9	93.03	90.3667	82.28	6	97.91	93.4617	80.98	6	97.44	91.99	87.75	28	0	0	0	0.628233	0	0	0
PF3D7_0516700.1-p1	0	4	96.87	94.4675	89.87	6	89.74	88.4617	84.09	7	53.24	52.76	51.31	4	99.57	98.8775	97.28	6	97.32	95.84	89.4	5	74.98	73.776	69.86	8	99.64	79.7825	38.58	5	93.03	91.144	86.54	7	97.91	97.0286	93.92	5	97.44	96.724	94.47	36	0	0	0	0.637818	0	0	0
PF3D7_0516800.1-p1	0	5	96.87	92.654	87.88	4	89.74	89.3925	88.44	3	53.24	52.8167	51.99	3	99.65	98.24	97.41	5	97.32	95.052	90.64	5	74.98	73.248	70.01	7	97.77	93.29	87.97	5	93.03	92.348	89.98	6	97.91	95.7083	91.2	3	97.44	95.6667	94.74	39	0	0	0	0.637984	0	0	0
PF3D7_0516900.1-p1	0	6	96.87	86.515	64.98	7	89.74	84.4086	71.44	5	53.24	49.348	44.08	6	99.66	94.8317	85.76	5	97.32	84.414	52.43	7	74.98	69.11	49.36	7	99.64	81.2757	27.68	9	93.03	87.6422	68.58	6	97.91	87.98	70.73	6	97.44	91.3333	80.1	11	0	0	0	0.603604	0	0	0
PF3D7_0517000.1-p1	0	7	96.87	92.5086	76.13	7	89.74	84.2357	66.41	6	53.24	49.4817	36.12	4	99.69	86.18	61.41	11	97.32	85.5282	63.9	10	74.98	71.822	53.36	13	99.65	81.5262	13.11	7	93.03	84.4057	51.2	8	97.91	91.925	74.14	4	97.44	84.4325	62.73	8	0	0	0	0.584309	0	0	0
PF3D7_0517100.1-p1	0	5	96.87	90.394	67.96	7	89.74	87.1414	79.84	4	53.24	50.0025	41.02	4	99.7	94.6975	82.92	6	97.32	92.0217	66.91	6	74.98	72.3367	64.79	9	99.05	81.4989	30.12	6	93.03	89.3617	76.45	6	97.91	93.135	71.59	4	97.44	93.7975	83	18	0	0	0	0.591586	0	0	0
PF3D7_0517200.1-p1	0	6	96.87	95.6	93.53	4	89.65	88.37	85.75	4	53.24	52.6475	51.52	3	99.47	99.0367	98.18	7	97.32	96.3257	91.81	6	74.86	74.1067	71.52	4	99.55	91.175	71.95	7	93.03	90.92	87.47	6	97.91	97.3317	95.55	3	97.44	96.55	94.99	11	0	0	0	0.60217	0	0	0
PF3D7_0517300.1-p1	0	7	96.87	88.8186	67.13	9	89.74	83.8478	62.66	6	53.24	48.2	35.95	8	99.66	93.1525	77.66	5	97.32	86.928	65.23	8	74.98	69.59	54.49	10	99.65	83.614	48.64	8	93.03	82.705	51.24	8	97.91	83.0425	54.81	5	97.44	87.978	66.97	9	0	0	0	0.660052	0	0	0
PF3D7_0517400.1-p1	0	6	96.87	94.515	88.75	4	89.74	87.425	81.71	4	53.24	51.8975	49.63	4	99.7	96.08	92.52	7	97.32	86.6614	77.82	7	74.98	72.6371	68.81	6	99.56	83.1317	57.43	5	93.03	91.18	86.29	6	97.91	92.8783	85.27	4	97.44	93.4	89.91	38	0	0	0	0.597267	0	0	0
PF3D7_0517500.1-p1	0	6	96.87	92.48	84.06	5	89.71	88.238	83.36	4	53.24	52.3975	50.53	4	99.65	97.1575	94.56	6	97.32	94.3017	86.04	6	74.98	74.0717	71.24	7	99.47	87.67	57.41	6	93.03	90.2	80.45	7	97.79	95.8386	91.06	5	97.44	95.904	93.73	25	0	0	0	0.595937	0	0	0
PF3D7_0517600.1-p1	0	10	96.87	91.371	64.49	7	89.72	83.9443	64.72	8	53.24	49.3038	36.97	5	99.59	92.194	79.68	10	97.32	92.785	75.97	10	74.98	71.284	55.79	9	98.51	80.8311	51.44	8	93.03	86.8688	61.62	9	97.91	93.7322	72.93	7	97.44	93.1543	74.03	10	0	0	0	0.580112	0	0	0
PF3D7_0517700.1-p1	0	8	96.87	93.7188	86.34	6	89.74	87.4733	83.3	4	53.24	52.3775	50.68	7	99.66	98.5514	97.22	5	97.32	94.254	83	7	74.98	72.8729	68.09	9	99.65	88.5011	70.44	7	93.03	90.4329	82.65	7	97.91	95.7557	87.44	4	97.44	95.99	94.66	23	0	0	0	0.590379	0	0	0
PF3D7_0517800.1-p1	0	5	96.87	87.648	62.62	6	89.74	86.415	71.13	7	53.24	51.5343	42.37	4	99.64	96.1575	86.79	8	97.32	92.06	71.13	6	74.98	71.3467	55.24	6	99.65	79.3517	40.31	6	93.03	89.0917	73.43	7	97.91	94.1157	82.29	5	97.44	93.524	78.21	7	0	0	0	0.594492	0	0	0
PF3D7_0517900.1-p1	0	11	96.87	93.29	83.26	9	89.74	86.3444	79.45	7	53.24	51.5214	47.01	7	99.57	97.7314	92.61	9	97.32	91.9978	66.7	7	74.93	72.3186	64.42	11	99.56	81.1255	12.97	8	93.03	89.8512	79.69	7	97.9	93.6743	85.08	5	97.42	94.39	87.69	25	0	0	0	0.646524	0	0	0
PF3D7_0518000.1-p1	0	10	96.87	89.377	65.08	8	89.74	82.9562	54.26	6	53.24	48.8583	35.42	7	99.7	93.68	72.66	11	97.32	89.9464	59.14	10	74.98	70.817	45.48	8	99.32	88.5	64.64	9	93.03	87.5967	57.27	9	97.91	90.2878	64.37	6	97.44	91.095	70.61	7	0	0	0	0.583817	0	0	0
PF3D7_0518100.1-p1	0	5	96.87	94.418	85.9	4	89.74	88.1425	83.79	3	53.24	52.9467	52.42	3	99.68	98.5633	96.36	3	97.32	96.23	94.26	4	74.98	73.9575	71.18	8	99.54	93.4188	80.97	3	93.03	90.2367	85.57	7	97.91	97.5457	96.86	4	97.44	96.835	95.27	28	28	0	0	0.643727	0.643727	0	0
PF3D7_0518200.1-p1	0	5	96.87	84.63	56	7	89.74	82.9871	54.32	7	53.24	48.9014	37.37	7	99.65	92.5986	72.26	8	97.32	90.1513	59.94	8	74.98	68.5863	40.58	8	99.28	81.0563	26.62	8	93.03	84.3738	55.91	10	97.91	91.997	66.8	7	97.44	89.3429	66.96	6	0	0	0	0.629854	0	0	0
PF3D7_0518300.1-p1	0	9	96.87	90.3867	72.03	8	89.74	85.59	78.08	6	53.24	50.87	46.21	6	99.7	96.6583	91.32	6	97.32	80.8983	48.41	8	74.98	71.2675	62.94	7	99.43	81.1914	42.47	7	92.95	87.3129	76.39	7	97.91	92.2857	79.91	5	97.44	92.922	87.24	7	0	0	0	0.593262	0	0	0
PF3D7_0518400.1-p1	0	7	96.87	83.8129	59.67	10	89.74	85.717	68.31	7	53.24	49.7386	38.6	7	99.66	92.31	77.31	9	97.32	84.1211	61.27	9	74.98	69.7922	56.18	13	99.65	65.9885	12.97	9	93.03	85.2089	66.81	11	97.91	92.0918	55.09	7	97.44	88.6786	69.84	7	0	0	0	0.652219	0	0	0
PF3D7_0518500.1-p1	0	5	96.87	93.854	88.61	4	89.74	88.0425	83.98	5	53.24	51.42	47.76	5	99.65	97.67	93.66	6	97.32	92.5933	78.64	7	74.98	73.9771	68.6	6	99.22	69.65	18.05	7	93.03	91.5257	85.97	6	97.91	94.1117	84	5	97.44	95.284	90.07	15	0	0	0	0.645965	0	0	0
PF3D7_0518600.1-p1	0	5	96.87	94.618	90.09	5	89.74	87.904	85.64	5	53.24	52.212	50.98	4	99.66	98.4975	96.75	5	97.32	94.672	89.84	5	74.98	73.172	69.42	6	99.43	84.935	64.09	5	93.03	91.898	89.05	5	97.91	95.684	92.01	5	97.44	96.012	94.16	34	0	0	0	0.622812	0	0	0
PF3D7_0518700.1-p1	0	3	96.87	93.44	87.6	6	89.74	88.425	83.68	4	53.24	52.4275	50.24	3	99.53	97.9733	97.17	6	97.32	91.1183	81.12	7	74.98	73.9086	69.48	5	99.12	88.19	70.13	6	93.03	91.3083	85.96	6	97.91	96.24	90.32	6	97.44	96.4533	94.69	21	0	0	0	0.591929	0	0	0
PF3D7_0518800.1-p1	0	6	96.87	89.9467	66.57	7	89.74	84.7057	77.12	9	53.24	49.5433	41.19	8	99.7	89.8187	72.08	10	97.32	85.414	53.55	9	74.98	71.2956	63.93	9	99.65	71.2222	31.75	9	93.03	84.0689	66.52	10	97.91	89.751	64.31	7	97.44	85.2329	70.94	4	0	0	0	0.593738	0	0	0
PF3D7_0518900.1-p1	0	5	96.87	89.226	65.43	8	89.74	76.1063	50.61	7	53.24	49.6243	34.14	6	99.7	87.265	58.12	7	97.32	80.6371	46.8	6	74.98	63.23	44.66	10	99.51	87.754	15.48	7	93.03	81.9014	43.36	6	97.91	90.22	66.77	4	97.44	83.245	56.24	6	0	0	0	0.590921	0	0	0
PF3D7_0519000.1-p1	0	5	96.87	93.244	83.95	6	89.74	86.6517	80.71	4	53.24	50.9625	46.49	7	99.7	97.6229	91.65	6	97.32	90.1267	79.96	6	74.98	70.905	61.11	8	99.27	73.51	17.42	5	93.03	88.624	78.96	4	97.91	92.085	83.82	5	97.44	94.696	87.8	8	0	0	0	0.591365	0	0	0
PF3D7_0519100.1-p1	0	5	96.87	87.992	77.09	7	89.74	86.6157	78.7	7	53.24	51.03	43.79	4	99.2	92.105	79.34	7	97.32	90.9071	76.73	7	74.98	73.49	68.61	10	99.65	83.936	51.37	6	93.03	86.975	72.53	7	97.91	93.6029	79.34	6	97.44	93.6517	82.26	6	0	0	0	0.560889	0	0	0
PF3D7_0519200.1-p1	0	9	96.87	86.9544	57.06	8	89.74	82.2225	61.99	7	53.24	48.2314	37.88	6	99.62	89.995	76.96	13	97.32	92.7854	59.71	9	74.98	69.7833	39.49	9	99.65	74.7922	7.71	9	93.03	85.3089	65.2	8	97.91	91.6663	65.85	8	97.44	89.82	68.79	4	3	0	1	0.552691	0.552691	0	0.50256
PF3D7_0519300.1-p1	0	6	96.87	90.395	68.35	8	89.74	85.9038	74.27	7	53.24	50.7843	40.78	5	99.64	94.268	85.08	9	97.32	88.8833	64.54	10	74.98	72.611	64.03	11	98.4	79.7182	12.97	9	93.03	88.7878	74.44	8	97.91	91.805	69.73	6	97.44	93.02	79.15	15	12	1	3	0.621278	0.621278	0.539352	0.539352
PF3D7_0519400.1-p1	0	9	96.87	81.3144	47.95	9	89.74	82.0944	60.26	6	53.24	47.7717	35.19	5	99.64	91.462	64.39	11	97.32	88.0173	57.26	9	74.98	67.8833	50.43	12	99.27	60.92	12.97	7	93.03	84.1414	46.27	9	97.91	92.5211	68.77	6	97.44	89.8467	60.37	5	0	0	0	0.577192	0	0	0
PF3D7_0519500.1-p1	0	6	96.87	92.285	85.39	4	89.74	88.11	85.47	4	53.24	52.435	50.11	3	99.7	97.4067	92.84	5	97.32	94.774	87.5	6	74.98	73.8117	70.55	8	99.28	89.0475	78.92	5	93.03	90.086	81.07	6	97.91	95.4617	90.53	4	97.44	95.5925	90.25	27	0	0	0	0.626873	0	0	0
PF3D7_0519600.1-p1	0	4	96.87	93.435	91.14	7	89.74	87.0771	81.23	4	53.24	50.36	45.09	5	99.7	96.956	90.36	5	97.32	91.924	71.17	4	74.98	70.9025	65.63	6	99.58	95.4367	91.78	6	93.03	89.4617	82.37	5	97.91	93.22	85.45	4	97.44	93.5175	86.65	20	0	0	0	0.641257	0	0	0
PF3D7_0519700.1-p1	0	5	96.87	93.888	83.15	5	89.74	86.956	77.54	3	53.24	51.55	48.92	4	99.7	97.5525	92.09	3	97.32	90.6467	80.52	5	74.98	73.444	69.41	6	99.65	93.0317	73.22	5	93.03	89.586	78.17	3	97.91	93.8067	88.75	3	97.44	93.91	88.19	2	0	0	0	0.574191	0	0	0
PF3D7_0519800.1-p1	0	6	96.87	89.0317	78.03	6	89.74	87.44	85.2	5	53.24	52.082	50.28	4	99.62	98.215	97.2	7	97.32	95.2186	87.63	5	74.98	73.018	69.74	7	99.05	89.2386	54.61	6	93.03	90.9967	87.17	6	97.91	95.7267	91.15	4	97.44	95.89	94.41	9	0	0	0	0.602584	0	0	0
PF3D7_0519900.1-p1	0	8	96.87	92.3063	76.73	4	89.74	84.7725	77.83	6	53.24	51.93	48.43	3	99.15	95.3233	89.93	6	97.32	88.7117	76.36	5	74.98	72.214	64.27	5	99.58	80.306	57.41	4	93.03	89.2675	81.97	4	97.91	92.805	79.52	5	97.44	92.98	83.16	11	10	0	1	0.634178	0.634178	0	0.50122
PF3D7_0520000.1-p1	0	6	96.87	83.75	64	5	89.74	79.214	61.09	5	53.24	43.96	33.18	5	99.7	89.41	63.03	8	97.32	86.1375	61.68	9	74.98	69.58	51.54	11	98.84	86.2073	40.31	7	93.03	85.09	50.13	8	97.91	93.2763	67.19	5	97.44	87.436	61.07	9	0	0	0	0.584201	0	0	0
PF3D7_0520100.1-p1	0	3	96.87	90.6633	81.92	4	89.74	88.5925	85.89	4	53.24	51.345	47.01	5	99.7	96.998	91.56	5	97.32	90.24	66.08	5	74.98	72.094	61.95	4	99.02	93.6675	80.64	4	93.03	89.3325	81.39	5	97.91	91.71	81.03	4	97.44	94.1925	87.17	16	0	0	0	0.630834	0	0	0
PF3D7_0520200.1-p1	0	6	96.87	94.58	88.32	6	89.65	87.275	83.52	6	53.24	50.8367	45.1	5	99.16	96.222	87.44	5	97.32	92.556	82.67	8	74.98	72.2412	67.84	5	99.47	94.72	84.35	7	93.03	90.04	85.79	7	97.91	94.2814	81.61	6	97.44	94.8033	87.57	21	0	0	0	0.614394	0	0	0
PF3D7_0520300.1-p1	0	7	96.87	91.8286	69.86	8	89.74	84.3088	67.14	7	53.24	48.2586	33.27	5	99.3	91.172	73.22	10	97.32	89.921	53.34	10	74.98	70.573	47.42	8	99.65	88.5212	30.56	9	93.03	86.0789	59.94	11	97.91	91.3955	56.35	7	97.44	92.2829	67.18	4	0	0	0	0.549479	0	0	0
PF3D7_0520400.1-p1	0	NA	NA	NA	NA	7	89.74	86.6371	77	6	53.24	50.2767	43.3	5	99.54	93.988	81.28	8	97.32	83.225	48.43	7	74.98	71.6543	59.13	9	99.65	70.22	23.84	7	93.03	88.78	73.37	6	97.91	87.515	63.35	7	97.44	92.8029	76.6	7	0	0	0	0.6091	0	0	0
PF3D7_0520500.1-p1	0	6	96.87	89.4517	70.27	6	89.74	85.25	69.78	9	53.24	50.9667	46.17	3	99.36	93.5133	86.11	6	97.32	91.0933	79.2	9	74.98	72.5467	57.37	12	99.43	84.2217	68.16	9	93.03	88.8944	69.75	9	97.91	94.0556	76.35	4	97.44	92.1025	80.02	8	0	0	0	0.57852	0	0	0
PF3D7_0520600.1-p1	0	6	96.87	94.7167	88.62	7	89.74	86.6014	81.71	6	53.24	50.5933	48.74	6	99.7	95.7217	93.11	6	97.32	95.7	88.64	7	74.98	73.2214	69.72	4	99.65	96.205	93.8	7	93.03	90.52	86.46	6	97.91	94.85	88.45	6	97.44	94.1983	90.01	3	0	0	0	0.537104	0	0	0
PF3D7_0520700.1-p1	0	NA	NA	NA	NA	6	89.74	87.3817	83.96	5	53.24	52.648	50.63	3	99.59	95.5933	93.56	5	97.32	92.684	86.94	6	74.98	73.155	66.39	7	99.57	93.0829	80.94	8	93.03	91.1238	82.01	5	97.91	95.64	88.84	3	97.44	94.36	88.36	29	0	0	0	0.614569	0	0	0
PF3D7_0520800.1-p1	0	NA	NA	NA	NA	6	89.74	88.22	83.89	6	53.24	52.3733	50.41	3	99.38	98.2267	97.31	4	97.32	95.3825	89.69	NA	NA	NA	NA	7	99.26	89.2314	57.58	4	93.03	91.71	88.09	7	97.91	96.6143	93.4	5	97.44	96.346	94.72	58	0	0	0	0.630865	0	0	0
PF3D7_0520900.1-p1	0	NA	NA	NA	NA	9	89.74	87.6011	82.93	4	53.24	49.075	39.74	4	99.7	91.0075	81.07	7	97.32	78.2157	52.1	7	74.98	72.0429	64.93	13	99.65	84.5638	13.17	4	93.03	84.34	72.37	5	97.91	90.166	74.03	4	97.44	90.0475	81.57	16	0	0	0	0.571228	0	0	0
PF3D7_0521000.1-p1	0	3	96.87	93.7367	87.65	4	89.74	86.67	81.59	4	53.24	52.29	49.53	4	99.7	97.3875	90.82	6	97.32	94.63	83.24	5	74.98	71.98	61.6	5	99.64	94.436	89.22	3	93.03	89.33	83.95	5	97.91	96.628	92.24	4	97.44	95.59	90.41	1	0	0	0	0.593627	0	0	0
PF3D7_0521100.1-p1	0	NA	NA	NA	NA	6	89.74	86.6067	80.52	8	53.24	50.2175	45.52	6	99.16	97.2133	91.35	9	97.3	92.6689	81.37	9	74.98	72.1067	66.39	9	98.73	88.4044	80.94	8	93.02	90.1462	76.82	11	97.29	94.8427	86.28	6	96.26	93.2167	88	44	0	0	0	0.60056	0	0	0
PF3D7_0521200.1-p1	0	NA	NA	NA	NA	7	89.74	86.1086	72.75	6	53.24	50.5367	39.72	5	99.65	94.966	85.47	7	97.32	83.1357	42.59	NA	NA	NA	NA	7	99.12	65.2829	15.56	9	93.03	88.7956	67.7	9	97.91	94.5744	77.29	6	97.44	92.215	77.48	10	0	0	0	0.581969	0	0	0
PF3D7_0521300.1-p1	0	NA	NA	NA	NA	5	89.74	87.396	80.83	5	53.24	51.696	47.11	5	99.66	95.504	92.08	5	97.32	91.12	77.36	NA	NA	NA	NA	5	99.64	96.014	88.61	7	93.01	90.1743	83.78	9	97.91	94.6111	83.48	6	97.44	94.2067	89.24	40	0	0	0	0.611946	0	0	0
PF3D7_0521400.1-p1	0	NA	NA	NA	NA	4	89.74	87.5925	84.49	5	53.24	50.974	45.37	4	99.69	93.15	87.61	9	97.32	86.6289	50.91	NA	NA	NA	NA	6	99.65	86.5333	51.16	6	93.03	90.3583	80.97	5	97.91	92.66	74.58	NA	NA	NA	NA	15	0	0	0	0.600256	0	0	0
PF3D7_0521500.1-p1	0	NA	NA	NA	NA	5	89.74	86.244	79.54	5	53.24	50.986	46.14	5	99.64	97.084	91.45	7	97.32	93.2929	77.57	NA	NA	NA	NA	11	99.65	87.3755	66.83	7	93.03	90.4429	81.52	NA	NA	NA	NA	5	97.44	94.3	87.58	19	0	0	0	0.590529	0	0	0
PF3D7_0521600.1-p1	0	NA	NA	NA	NA	5	89.74	83.706	71.75	5	53.24	49.3	39.96	5	99.7	95.02	86.35	8	97.32	90.3088	65.47	8	74.98	69.9562	50.81	7	99.63	89.8343	77.24	8	93.03	87.8838	71.32	6	97.91	89.1833	59.1	5	97.44	91.71	80.89	1	0	0	0	0.591577	0	0	0
PF3D7_0521700.1-p1	0	NA	NA	NA	NA	7	89.74	85.6914	81.64	4	53.24	49.4925	47.04	5	99.7	95.248	92.13	5	97.32	93.722	80.08	9	74.98	70.9267	64.24	7	99.14	83.0614	57.47	7	93.03	89.2457	84.53	4	97.91	87.6025	77.44	6	97.44	94.07	89.19	25	0	0	0	0.587391	0	0	0
PF3D7_0521800.1-p1	0	6	96.87	93.1767	81.39	8	89.74	86.9562	77.64	4	53.24	51.62	48.98	5	99.65	95.818	91.61	6	97.32	91.2733	83.79	6	74.98	73.2467	69.47	11	99.55	82.9627	39.44	6	93.03	89.2867	80.35	7	97.91	93.5343	88.19	4	97.44	94.2975	88.68	14	0	0	0	0.59322	0	0	0
PF3D7_0521900.1-p1	0	NA	NA	NA	NA	5	89.74	87.144	80.52	5	53.24	51.452	46.37	4	99.64	95.47	91.54	6	97.32	89.7433	67.95	8	74.98	73.2938	65.83	7	99.14	86.3743	57.43	7	93.03	90.1386	80.13	7	97.91	91.4829	68.86	5	97.44	93.85	88.71	4	0	0	0	0.548087	0	0	0
PF3D7_0522000.1-p1	0	4	96.87	88.08	70.05	3	89.74	87.28	82.43	5	53.24	50.68	42.26	2	99.44	94.145	88.85	6	97.32	94.9017	83.83	6	74.98	74.0067	69.87	NA	NA	NA	NA	NA	NA	NA	NA	NA	NA	NA	NA	NA	NA	NA	NA	2	0	0	0	0.610021	0	0	0
PF3D7_0522100.1-p1	0	8	96.87	89.6075	71.09	8	89.74	85.6462	70.77	6	53.24	48.2817	39.68	7	99.7	92.0429	78.45	10	97.32	86.799	51.93	NA	NA	NA	NA	8	99.39	76.1287	51.14	7	93.03	84.1757	68.38	NA	NA	NA	NA	NA	NA	NA	NA	15	0	0	0	0.615018	0	0	0
PF3D7_0522200.1-p1	0	NA	NA	NA	NA	6	89.74	82.3617	63.64	8	53.24	48.995	32.58	6	99.65	92.26	75.39	8	97.32	89.0575	60.11	NA	NA	NA	NA	8	99.41	84.6112	57.49	9	93.03	87.1133	56.13	8	97.91	89.3125	59.28	7	97.44	92.6843	74.22	6	0	0	0	0.576103	0	0	0
PF3D7_0522300.1-p1	0	NA	NA	NA	NA	9	89.74	87.7111	80.78	8	53.24	47.4688	40.23	6	99.38	96.5717	86.07	9	97.32	94.2111	82.35	11	74.98	72.1918	59.99	9	99.22	77.5856	13.11	8	93.03	83.7275	68.69	9	97.91	92.3211	75.19	8	97.44	94.02	83.62	7	0	0	0	0.612041	0	0	0
PF3D7_0522400.1-p1	0	NA	NA	NA	NA	3	89.74	88.99	87.79	NA	NA	NA	NA	NA	NA	NA	NA	NA	NA	NA	NA	NA	NA	NA	NA	NA	NA	NA	NA	NA	NA	NA	NA	NA	NA	NA	NA	NA	NA	NA	NA	180	176	0	4	0.638451	0.638451	0	0.572873
PF3D7_0522500.1-p1	0	6	96.87	89.4283	78.16	6	89.74	80.79	72.62	5	53.24	50.204	38.67	4	99.56	92.12	77.96	7	97.32	90.6457	70.73	5	74.98	67.446	53.74	5	99.58	87.278	74.16	5	93.03	84.638	65.74	6	97.91	94.9833	80.56	4	97.44	91.2625	72.78	5	0	0	0	0.599298	0	0	0
PF3D7_0522600.1-p1	0	7	96.87	90.7814	81.5	6	89.74	87.6533	79.74	7	53.24	50.9414	39.52	4	99.31	91.505	84.81	8	97.32	91.995	62.76	10	74.98	71.952	65.13	7	99.18	87.7914	68.04	8	93.03	88.2562	76.79	8	97.91	94.785	86.75	7	97.44	93.7557	84.67	9	3	1	6	0.619386	0.619386	0.547093	0.563847
PF3D7_0522700.1-p1	0	5	96.87	88.37	66.54	9	89.74	86.2444	74.85	6	53.24	50.9767	45.53	8	99.7	97.0738	93.92	10	97.32	92.861	80.52	8	74.98	72.0825	61.21	13	99.65	86.1869	40.82	8	93.03	89.3375	80.48	9	97.91	94.0678	82.15	6	97.44	94.395	90.2	6	0	0	0	0.603116	0	0	0
PF3D7_0522800.1-p1	0	6	96.87	93.13	89.75	5	89.74	88.542	86.09	5	53.24	52.68	50.74	2	99.54	97.995	96.45	7	97.32	95.36	87.02	8	74.98	73.86	69.38	9	99.65	92.8511	86.33	7	93.03	91.3671	85.56	8	97.91	95.16	84.84	4	97.44	96.4375	93.77	8	0	0	0	0.569356	0	0	0
PF3D7_0522900.1-p1	0	5	96.87	89.37	82.89	5	89.7	86.856	81.04	5	53.24	50.69	46.15	6	99.59	97.0933	91.42	6	97.32	90.7817	70.06	9	74.98	72.4067	61.46	9	99.63	91.4033	71.89	8	93.03	88.9262	73.56	6	97.91	93.3067	81.16	6	97.44	94.815	87.68	15	0	0	0	0.626947	0	0	0
PF3D7_0523000.1-p1	0	6	96.87	92.7717	89.43	8	89.74	87.455	83.37	5	53.24	51.134	47.76	6	99.15	97.9367	96.67	5	97.32	95.982	90.92	11	74.98	73.4664	69.32	4	99.11	93.2125	80.61	7	93.03	89.4771	83.92	6	97.91	95.8233	92.45	7	97.44	95.6529	94.13	29	12	0	17	0.647065	0.647065	0	0.644477
PF3D7_0523100.1-p1	0	5	96.87	93.576	86.76	4	89.74	89.4	88.47	4	53.24	52.925	52.03	2	99.64	98.49	97.34	4	97.32	94.0525	84.39	5	74.98	74.638	73.34	4	99.36	87.9775	74.58	4	93.03	92.43	90.72	4	97.91	95.6375	89.31	3	97.44	96.5733	94.85	16	0	0	0	0.584028	0	0	0
PF3D7_0523200.1-p1	0	9	96.87	93.8322	86.16	5	89.68	87.074	83.44	7	53.24	51.9257	48.62	4	99.65	98.015	96.88	7	97.32	94.8071	90.67	5	74.98	72.332	69.83	11	99.56	91.0264	65.5	6	93.03	90.71	83.35	10	97.91	95.549	90.93	4	97.44	95.7975	94.45	32	0	0	0	0.607737	0	0	0
PF3D7_0523300.1-p1	0	8	96.87	84.44	57.62	9	89.74	85.1511	68.08	8	53.24	49.5438	38.73	5	99.48	92.914	79.66	10	97.32	90.29	58.46	7	74.98	70.5271	58.82	10	99.65	75.291	12.97	7	93.03	82.79	58.3	11	97.91	93.2309	74.45	6	97.44	91.9583	78.13	5	0	0	0	0.573521	0	0	0
PF3D7_0523400.1-p1	0	7	96.87	91.9929	86.1	7	89.74	86.1257	75.46	4	53.24	49.0975	40.14	5	99.7	89.536	75.1	8	97.32	91.4488	63.34	7	74.98	69.4186	55.32	9	99.34	91.1611	83.02	7	93.03	86.4257	71.45	7	97.91	89.8343	66.64	4	97.44	91.0725	72.55	12	12	0	0	0.581299	0.581299	0	0
PF3D7_0523500.1-p1	0	7	96.87	88.76	76.29	6	89.74	84.1317	72.29	7	53.24	50.2886	37.04	6	99.61	94.955	73.06	8	97.32	85.4575	59.64	9	74.98	70.8744	55.67	6	99.26	84.7317	56.03	8	93.03	88.075	63.73	7	97.91	92.76	65.56	7	97.44	93.6829	72.04	4	0	0	0	0.550332	0	0	0
PF3D7_0523600.1-p1	0	8	96.87	90.265	77.15	6	89.74	85.8333	81.24	7	53.24	50.9214	43.92	7	99.64	97.3386	91.38	8	97.32	90.9387	51.06	9	74.98	72.9433	67.34	8	99.63	56.5812	13.82	9	93.03	90.21	81.35	8	97.91	94.7275	85.72	7	97.44	95.0443	88.86	9	0	0	0	0.555585	0	0	0
PF3D7_0523700.1-p1	0	6	96.87	94.0367	90.48	4	89.74	89.315	88.16	4	53.24	51.79	51.01	3	99.59	97.8	96.69	3	97.32	88.9467	72.22	5	74.98	74.07	71.39	5	99.64	93.42	80.97	6	93.03	91.3883	86.97	4	97.91	93.09	87.16	5	97.44	95.986	93.88	41	38	1	2	0.590697	0.590697	0.5025	0.585204
PF3D7_0523800.1-p1	0	6	96.87	92.6217	80.61	6	89.74	84.56	71.97	4	53.24	49.785	41.52	5	99.7	92.41	81.6	7	97.32	90.3229	71.27	6	74.98	68.825	50.59	11	99.65	86.9364	40.8	4	93.03	84.98	65.54	4	97.91	92.3225	79.12	5	97.44	90.68	72.95	13	6	5	6	0.613229	0.613229	0.556161	0.569583
PF3D7_0523900.1-p1	0	6	96.87	89.1467	63.99	7	89.74	86.2914	77.96	7	53.24	52.4943	50.18	4	99.57	96.4025	92.99	7	97.32	94.4429	78.35	9	74.98	73.1878	66.49	8	99.65	72.1188	12.97	8	93.03	89.4825	80.43	9	97.91	95.2344	81.88	5	97.44	94.832	88.15	6	3	1	3	0.582745	0.544265	0.544265	0.582745
PF3D7_0524000.1-p1	0	6	96.87	93.9867	87.85	5	89.74	87.796	83.45	5	53.24	51.164	44.83	3	99.36	95.7767	90.05	6	97.32	92.0733	80.45	9	74.98	73.1156	66.23	7	99.37	92.93	84.11	6	93.03	91.4067	86.06	8	97.91	93.87	86.56	5	97.44	95.196	87.94	47	0	0	0	0.558376	0	0	0
PF3D7_0524100.1-p1	0	5	96.87	93.016	86.8	5	89.71	87.068	83.1	4	53.24	51.79	48.67	3	99.59	98.33	96.89	4	97.31	95.915	91.81	5	74.98	73.072	70.35	8	99.64	77.5837	12.97	5	93.03	91.212	85.64	5	97.91	95.516	92.63	4	97.44	95.7775	94.19	25	0	0	0	0.624703	0	0	0
PF3D7_0524200.1-p1	0	6	96.87	84.9933	62.91	8	89.74	82.3413	62.31	8	53.24	49.5425	38.21	5	99.59	91.124	77.65	6	97.32	82.1667	60.9	7	74.98	68.8986	49.25	8	99.65	87.1838	49.63	7	93.03	84.9629	60.45	8	97.91	91.7	69.38	6	97.44	88.0017	69.44	4	2	0	2	0.590699	0.563145	0	0.590699
PF3D7_0524300.1-p1	0	6	96.87	90.4483	77.43	9	89.74	86.9667	70.98	6	53.24	50.1883	40.46	5	99.37	94.8	82.24	11	97.32	88.2264	73	8	74.98	72.4988	59.28	10	99.65	81.31	15.07	8	93.03	88.945	69.56	7	97.91	94.6814	79.47	6	97.44	93.645	80.35	10	0	0	0	0.594225	0	0	0
PF3D7_0524400.1-p1	0	4	96.87	88.3925	70.98	4	89.74	83.185	74.48	3	53.24	50.15	44.39	3	99.7	91.87	83.09	5	97.32	86.126	71.79	5	74.98	73.078	66.22	10	99.65	87.08	51.48	5	93.03	89.44	77.77	6	97.91	93.9417	77.43	3	97.44	90.97	80.06	11	0	0	0	0.581754	0	0	0
PF3D7_0524500.1-p1	0	10	96.87	86.439	56.74	9	89.74	83.6444	69.24	8	53.24	48.4575	38.96	7	99.14	90.88	74.9	9	97.32	83.6856	51.69	9	74.98	69.2989	54.22	10	99.65	72.328	12.97	9	93.03	83.9511	57.16	10	97.91	89.002	63.85	8	97.44	90.305	68.69	5	0	0	0	0.57541	0	0	0
PF3D7_0524600.1-p1	0	6	96.87	88.2567	70.52	6	89.74	83.25	62.91	7	53.24	48.5286	38.06	6	99.07	91.51	74.18	9	97.32	82.1833	40.08	7	74.98	68.9186	48.39	9	99.49	80.7356	13.11	7	93.03	85.9757	63.46	9	97.91	89.3067	56.09	7	97.44	90.5171	67.78	11	9	0	2	0.638683	0.638683	0	0.577461
PF3D7_0524700.1-p1	0	10	96.87	91.277	62.78	7	89.74	78.4957	51.01	8	53.24	44.9225	25.51	9	99.7	86.9989	45.95	9	97.32	67.4744	15.87	10	74.98	66.83	42.14	13	99.65	81.5046	37.5	9	93.03	82.8922	43.05	10	97.91	80.517	41.15	7	97.44	83.5571	42.7	6	1	0	5	0.535476	0.530947	0	0.535476
PF3D7_0524800.1-p1	0	5	96.87	86.712	76.42	7	89.74	85.81	81.24	5	53.24	49.854	46.3	8	99.7	94.305	91.47	6	97.32	88.27	68.37	7	74.98	71.2614	64.51	8	99.65	93.0025	74.13	7	93.03	88.23	80.13	6	97.91	92.0083	76.94	7	97.44	91.7543	88.71	11	0	0	0	0.592135	0	0	0
PF3D7_0524900.1-p1	0	6	96.87	95.2183	90.5	7	89.74	88.73	85.47	5	53.24	51.874	47.26	3	99.47	97.0933	92.45	7	97.32	92.2614	64.7	8	74.98	74.1137	70.34	8	99.64	83.6912	57.86	7	93.03	90.6643	80.57	6	97.91	94.1717	76.68	5	97.44	95.942	90.52	27	0	0	0	0.61691	0	0	0
PF3D7_0525000.1-p1	0	4	96.87	93.7475	87.3	4	89.74	86.1475	79.19	4	53.24	51.46	47.31	4	99.7	96.7025	90.4	8	97.32	92.5888	83.16	4	74.98	72.685	69.07	9	98.71	75.1256	24.08	3	93.03	86.1333	73.62	4	97.91	94.785	88.52	3	97.44	93.6567	88.07	17	0	0	0	0.625354	0	0	0
PF3D7_0525100.1-p1	0	5	96.87	92.614	77.79	5	89.74	87.104	80.22	6	53.24	50.4733	41.57	5	99.7	94.088	85.63	9	97.32	84.5478	49.58	7	74.98	73.1943	66.68	10	99.64	81.626	69.09	6	93.03	89.5733	77.41	7	97.91	88.96	61.74	5	97.44	92.48	80.08	23	0	0	0	0.573986	0	0	0
PF3D7_0525200.1-p1	0	NA	NA	NA	NA	7	89.74	86.1286	80.03	6	53.24	51.6833	45.28	5	99.38	96.52	89.87	7	97.32	94.3614	77.77	7	74.98	72.0229	66.26	9	99.65	88.7644	75.3	8	93.03	90.0325	80.67	4	97.91	92.735	83.94	5	97.44	94.85	87.43	28	0	0	0	0.601277	0	0	0
PF3D7_0525300.1-p1	0	8	96.87	92.0588	78.37	8	89.74	83.835	70.25	5	53.24	50.906	43.84	5	99.7	93.572	81.87	9	97.32	92.9822	71.49	9	74.98	71.1267	62.5	8	99.32	81.7638	57.47	9	93.03	86.3922	64.6	8	97.91	91.0938	67.88	5	97.44	92.126	76.96	3	1	0	2	0.662801	0.662801	0	0.540774
PF3D7_0525400.1-p1	0	13	96.87	94.0069	85.36	6	89.74	84.69	74.15	6	53.24	50.6567	41.67	6	99.57	91.8833	76.99	9	97.32	88.9922	59.97	10	74.98	70.043	52.91	11	98.64	76.05	23.75	9	93.03	86.7967	64.4	8	97.91	90.1663	60.09	6	97.44	91.0383	78.08	17	6	2	11	0.635755	0.554404	0.554404	0.635755
PF3D7_0525500.1-p1	0	NA	NA	NA	NA	6	89.74	88.5933	83.95	6	53.24	52.6833	50.21	3	99.59	98.78	97.19	5	97.32	94.87	86.47	5	74.98	73.39	68.12	8	99.1	91.3612	83.14	5	93.03	90.792	85.01	7	97.91	95.62	90.16	4	97.44	96.66	94.66	45	0	0	0	0.667807	0	0	0
PF3D7_0525600.1-p1	0	6	96.87	86.6417	62.18	9	89.74	83.8211	69.43	8	53.24	51.4213	43.76	7	99.64	88.9471	81.68	11	97.32	87.6555	67.78	11	74.98	72.65	55.93	10	99.65	73.909	36.05	9	93.03	88.0822	67.27	7	97.91	85.0171	63.16	8	97.44	90.8413	76.88	12	0	0	0	0.622692	0	0	0
PF3D7_0525700.1-p1	0	8	96.87	88.5288	58.87	8	89.74	86.0787	71.83	8	53.24	48.49	34.94	6	99.36	92.61	73.42	9	97.32	88.46	69.96	9	74.98	71.43	50.75	13	99.65	80.8231	22.23	11	93.03	87.1464	57.84	8	97.91	92.6513	70.01	8	97.44	92.36	69.21	4	0	0	0	0.582258	0	0	0
PF3D7_0525800.1-p1	0	3	96.87	93.4933	87.85	3	89.74	87.8733	84.18	3	53.24	52.3433	50.57	2	99.65	98.56	97.47	3	97.32	95.4967	91.86	3	74.98	73.46	70.43	4	99.65	95.66	87.93	3	93.03	91.1933	87.56	3	97.91	96.3367	93.34	2	97.44	96.1	94.76	8	0	0	0	0.575457	0	0	0
PF3D7_0525900.1-p1	0	4	96.87	89.0925	77.34	4	89.74	87.1475	84.49	3	53.24	50.61	45.38	4	99.7	96.065	85.27	5	97.32	91.45	78.77	4	74.98	73.2325	68.04	9	99.65	88.9756	63.94	4	93.03	90.3425	82.48	4	97.91	93.3475	80.04	3	97.44	92.6567	83.11	14	0	0	0	0.571846	0	0	0
PF3D7_0526000.1-p1	0	6	96.87	88.42	82.57	8	89.74	85.6725	79.59	4	53.24	51.53	48.95	5	99.7	96.886	91.5	4	97.32	93.29	83.64	6	74.98	70.9533	63.39	7	99.65	84.4371	57.51	4	93.03	87.165	78.82	4	97.91	93.2025	88.56	4	97.44	93.7525	88.2	21	20	0	1	0.605429	0.605429	0	0.544445
PF3D7_0526100.1-p1	0	6	96.87	85.5167	66.05	8	89.74	86.91	78.58	5	53.24	50.474	40.59	4	99.66	94.36	82.28	7	97.32	89.8229	71.26	9	74.98	71.8878	59.78	11	99.65	83.63	13.17	7	93.03	86.48	69.78	6	97.91	92.375	66.38	5	97.44	94.424	82.66	11	9	0	2	0.597091	0.597091	0	0.537313
PF3D7_0526200.1-p1	0	8	96.87	90.8037	68.78	10	89.74	86.706	77.87	6	53.24	50.835	41.96	8	99.65	94.9938	89.95	6	97.32	86.7067	62.76	10	74.98	72.033	60.51	12	99.65	77.6492	13.17	10	93.03	87.786	70.32	8	97.91	93.2113	79.41	7	97.44	94.0071	86.48	6	0	0	0	0.64104	0	0	0
PF3D7_0526200.2-p1	0	8	96.87	90.8025	68.78	10	89.74	86.706	77.87	6	53.24	50.8267	41.96	8	99.65	94.9675	89.95	6	97.32	86.4817	62.76	10	74.98	72.033	60.51	13	99.65	78.7138	13.17	10	93.03	87.772	70.32	8	97.91	93.2113	79.41	7	97.44	94.0029	86.48	5	0	0	0	0.634551	0	0	0
PF3D7_0526300.1-p1	0	2	96.87	93.615	90.36	2	89.74	89.075	88.41	2	53.24	52.31	51.38	2	99.7	98.34	96.98	3	97.32	92.0433	81.55	6	74.98	74.4833	72.1	6	99.65	80.9083	32.47	5	93.03	91.884	88.17	3	97.91	94.4667	87.71	2	97.44	96.1	94.76	7	0	0	0	0.538178	0	0	0
PF3D7_0526400.1-p1	0	9	96.87	90.7267	74.27	10	89.74	85.612	68.37	8	53.24	50.7875	39.87	7	99.59	94.2329	80.7	11	97.32	84.4691	41.9	9	74.98	73.0544	62.04	13	98.47	82.0923	12.97	8	93.03	88.3675	69.34	8	97.91	92.45	74.35	8	97.44	92.46	76.97	14	13	0	1	0.597547	0.597547	0	0.568778
PF3D7_0526500.1-p1	0	7	96.87	92.03	78.26	5	89.74	86.252	76.46	6	53.24	51.62	45.88	6	99.7	97.635	90.13	7	97.32	92.9257	77.03	6	74.98	72.245	66.78	5	99.11	83.22	65.75	6	93.03	88.2717	78.1	7	97.91	92.8814	81.39	6	97.44	94.8483	87.46	34	0	0	0	0.618796	0	0	0
PF3D7_0526600.1-p1	0	NA	NA	NA	NA	5	89.74	88.392	84.09	5	53.24	51.318	50.39	7	99.7	98.3343	97.31	6	97.32	92.4283	77.46	NA	NA	NA	NA	9	98.94	91.2378	79.01	7	93.03	90.3757	86.57	8	97.91	95.435	92.54	4	97.44	95.8825	94.47	61	0	0	0	0.6498	0	0	0
PF3D7_0526700.1-p1	0	6	96.87	91.3517	78.56	7	89.74	84.5771	74.64	4	53.24	51.2825	47.62	6	99.7	95.4833	89.47	6	97.32	91.5833	80.8	7	74.98	71.7386	64.52	9	99.65	81.2967	14.8	5	93.03	87.328	78.16	7	97.91	94.5257	86.54	5	97.44	95.392	90.1	19	17	0	2	0.612418	0.612418	0	0.523031
PF3D7_0526800.1-p1	0	6	96.87	92.705	81.17	6	89.74	87.555	79.08	5	53.24	51.728	46.17	3	99.55	96.9033	91.66	9	97.32	91.3444	77.56	7	74.98	73.2086	63.31	4	99.61	89.5175	69.56	6	93.03	88.9283	72.04	6	97.91	95.6517	84.84	5	97.44	95.34	87.06	9	0	0	0	0.606396	0	0	0
PF3D7_0526900.1-p1	0	6	96.87	89.3167	72.08	8	89.74	86.4287	76.2	9	53.24	50.6256	41.52	9	99.7	94.9622	82.38	12	97.32	92.4	65.55	9	74.98	71.0244	56.46	13	99.52	87.6708	52.12	9	93.03	88.62	73.9	10	97.91	89.975	65.53	7	97.44	91.2971	77.19	8	2	0	6	0.572239	0.52326	0	0.572239
PF3D7_0527000.1-p1	0	5	96.87	92.988	82.01	8	89.74	84.0888	78.19	4	53.24	50.565	47	6	99.7	96.1717	91.56	6	97.32	89.0317	71.82	9	74.98	70.2656	61.61	8	99.64	83.1075	49.25	7	93.03	90.1729	80.93	4	97.91	85.1725	69.34	6	97.44	92.7767	87.17	27	0	0	0	0.612185	0	0	0
PF3D7_0527100.1-p1	0	9	96.87	91.2122	67.34	7	89.74	85.1486	65.87	5	53.24	47.492	36.63	4	99.65	92.93	84.84	9	97.32	89.8089	59.68	6	74.98	69.12	46.54	7	99.43	79.2771	32.84	7	93.03	86.5686	69.05	8	97.91	90.5563	63.75	5	97.44	89.068	77.66	9	0	0	0	0.542934	0	0	0
PF3D7_0527200.1-p1	0	5	96.87	88.6	68.43	7	89.74	85.5857	68.57	6	53.24	50.5567	43.13	4	99.63	94.055	84.67	8	97.31	92.3725	78.59	7	74.98	72.2771	60.61	11	99.43	78.1727	64.99	8	93.03	88.8413	70.91	11	97.91	93.4209	69.98	7	97.44	94.0514	81.85	13	0	0	0	0.653567	0	0	0
PF3D7_0527300.1-p1	0	5	96.87	91.988	76.6	6	89.74	87.6133	79.3	5	53.24	50.738	45.16	4	99.51	95.33	88.77	7	97.32	88.2543	51.64	6	74.98	71.2917	59.17	7	99.65	72.1743	27.74	6	93.03	88.5883	77.74	7	97.91	91.1114	71	6	97.44	93.1767	80.86	10	0	0	0	0.591208	0	0	0
PF3D7_0527400.1-p1	0	7	96.87	93.6886	81.42	8	89.74	84.8838	70.21	6	53.24	49.1783	35.71	7	99.16	94.7929	72.35	7	97.32	88.8829	67.3	7	74.98	70.4286	61.53	5	99.17	95.966	92.05	6	93.03	88.2017	69.38	7	97.91	91.89	71.73	6	97.44	90.3383	72.42	4	0	0	4	0.585161	0	0	0.585161
PF3D7_0527500.1-p1	0	8	96.87	90.4137	67.24	7	89.74	82.33	70.15	7	53.24	49.5957	44.1	6	99.7	93.13	84.22	8	97.32	91.21	72.51	9	74.98	71.4333	59.62	10	99.65	79.487	15.07	9	93.03	85.7778	70.25	8	97.91	90.4988	75.87	7	97.44	91.6414	79.88	16	0	0	0	0.5769	0	0	0
PF3D7_0527600.1-p1	0	8	96.87	92.5525	79.63	5	89.74	86.872	77.5	7	53.24	51.15	44.23	5	99.59	96.702	89.57	8	97.32	89.74	76.04	7	74.98	72.9343	66.33	11	99.62	76.6173	12.97	8	93.03	89.9325	78.49	8	97.91	94.195	81.65	6	97.44	94.6133	87.84	10	0	0	0	0.591301	0	0	0
PF3D7_0527900.1-p1	0	9	96.87	92.03	88.83	8	89.74	84.1425	79.21	8	53.24	49.685	42.62	8	99.7	95.7138	91.07	6	97.32	80.885	49.7	11	74.98	70.9218	59.54	7	99.45	87.1543	39.44	10	93.03	86.599	74.71	7	97.91	87.66	77.14	8	97.44	90.7138	87.35	16	0	0	0	0.619243	0	0	0
PF3D7_0528000.1-p1	0	10	96.87	85.985	51.86	10	89.74	81.963	63.27	10	53.24	49.482	38.61	10	99.7	92.399	71.46	12	97.32	86.4158	63.24	13	74.98	68.4238	46.82	9	99.05	73.9878	9.39	13	93.03	86.0923	58.78	10	97.91	88.924	62.43	9	97.44	91.2178	73.45	4	0	0	0	0.583731	0	0	0
PF3D7_0528100.1-p1	0	7	96.87	94.7229	86.65	9	89.74	87.3311	78.98	7	53.24	51.7014	43.99	4	99.48	95.0525	88.85	6	97.32	86.005	46.38	12	74.98	73.5983	63.87	10	99.65	88.632	66.51	10	93.03	90.373	75.98	8	97.9	94.1287	78.36	6	97.44	94.5717	83.46	39	0	0	0	0.618916	0	0	0
PF3D7_0528200.1-p1	0	6	96.87	92.84	86.48	5	89.74	87.894	84.46	4	53.24	51.2575	45.37	3	99.65	94.87	85.32	10	97.32	94.468	76.11	6	74.98	73.2667	68.29	8	99.65	93.7025	81.88	5	93.03	89.764	82.47	4	97.91	89.5275	68.73	3	97.44	92.8533	83.69	16	15	1	1	0.591738	0.591738	0.541399	0.541399
PF3D7_0528300.1-p1	0	4	96.87	91.885	81.32	3	89.74	86.5067	80.36	3	53.24	51.98	49.51	4	99.7	97.28	90.09	5	97.32	86.196	59.41	5	74.98	72.524	63.56	5	99.57	92.94	81.45	6	93.03	90.7633	82.06	5	97.91	93.066	76.51	4	97.44	94.6525	86.59	15	0	0	0	0.614065	0	0	0
PF3D7_0528400.1-p1	0	5	96.87	93.348	86.83	4	89.74	88.0225	85.15	4	53.24	50.9425	45.6	4	99.7	95.365	86.58	6	97.32	92.0283	75.38	5	74.98	73.274	67.63	8	99.65	65.6575	23.94	5	93.03	89.672	80.5	6	97.87	94.8267	84.63	5	97.44	93.736	84	9	3	0	6	0.612153	0.554963	0	0.612153
PF3D7_0528500.1-p1	0	5	96.87	87.126	70.62	7	89.74	87.5829	81.3	7	53.24	51.82	46.53	3	99.15	95.4967	90.04	9	97.32	93.4511	79.22	7	74.98	72.3171	63.17	7	99.61	61.8071	12.97	9	93.03	89.3756	76.77	7	97.91	91.9157	67.32	7	97.44	95.3457	86.25	19	0	0	0	0.605785	0	0	0
PF3D7_0528600.1-p1	0	8	96.87	89.5962	62.92	8	89.74	82.6762	61.91	8	53.24	48.5688	35.48	9	99.7	93.7211	65.93	9	97.32	88.6778	66.75	9	74.98	69.9667	55.25	7	99.42	81.47	14.02	9	93.03	86.4956	58.98	9	97.91	92.3344	71.04	8	97.44	90.1262	62.61	5	0	0	0	0.559216	0	0	0
PF3D7_0528700.1-p1	0	6	96.87	88.73	62.18	6	89.74	84.7867	67.86	4	53.24	48.7325	40.53	4	99.7	90.6625	82.01	8	97.32	85.6462	68.49	8	74.98	70.47	58.31	10	99.65	83.142	41.8	5	93.03	84.018	64.23	7	97.91	87.69	73.33	6	97.44	91.5583	78.58	7	0	0	0	0.600717	0	0	0
PF3D7_0528800.1-p1	0	6	96.87	90.695	79.7	7	89.74	87.1043	79.1	6	53.24	50.7933	42.95	4	99.65	96.6125	90.71	5	97.32	91.304	68.63	7	74.98	72.5714	64.6	7	99.57	84.9514	66.7	8	93.03	89.3287	76.12	7	97.91	93.6929	72.49	5	97.44	94.658	86.84	10	0	0	0	0.579839	0	0	0
PF3D7_0528900.1-p1	0	5	96.87	94.576	89.29	7	89.74	86.24	79.3	6	53.24	49.56	43.17	7	99.7	96.88	91.47	10	97.32	94.237	78.44	8	74.98	71.8925	62.26	5	99.63	88.574	64.55	7	93.03	87.9486	74.15	7	97.91	92.6443	85.7	6	97.44	93.7433	87.46	9	0	0	0	0.576953	0	0	0
PF3D7_0529000.1-p1	0	8	96.87	94.0088	79.51	7	89.74	85.2857	76.73	7	53.24	50.0057	45.52	6	99.7	94.1333	90.07	5	97.3	88.236	66.2	7	74.98	72.7	67.34	9	99.35	88.8667	59.97	6	93.03	86.1267	76.62	5	97.91	92.82	86.28	7	97.44	91.9143	88	21	20	0	1	0.633993	0.633993	0	0.559634
PF3D7_0529100.1-p1	0	7	96.87	91.9671	81.36	6	89.74	85.9217	78.01	7	53.24	49.5043	41.88	5	99.62	95.218	89.99	8	97.32	79.8088	39.91	8	74.98	71.41	58.75	8	99.22	80.325	14.1	7	93.03	87.6671	71.9	7	97.91	92.6657	76.66	5	97.44	93.31	86.9	8	0	0	8	0.580301	0	0	0.580301
PF3D7_0529200.1-p1	0	5	96.87	91.464	81.21	7	89.74	87.0557	77.78	6	53.24	51.86	48.99	4	99.65	96.695	91.57	8	97.32	94.3075	83.13	7	74.98	73.6214	69.45	11	99.6	71.7755	12.97	5	93.03	88.914	79.15	7	97.91	95.91	89.34	4	97.44	94.585	88.68	18	6	4	11	0.616294	0.582334	0.553915	0.616294
PF3D7_0529300.1-p1	0	6	96.87	88.565	68.75	10	89.74	85.314	71.59	6	53.24	48.5167	39.13	5	99.56	94.412	85.98	7	97.32	90.3129	69.68	9	74.98	71.7133	59.44	13	99.65	89.7354	37.69	9	93.03	89.4611	70.7	8	97.91	90.72	66.32	6	97.44	94.12	78.2	12	0	0	0	0.603629	0	0	0
PF3D7_0529400.1-p1	0	NA	NA	NA	NA	5	89.74	86.664	78.3	5	53.24	51.444	46.01	2	99.57	93.085	86.6	5	97.32	90.65	77.65	9	74.98	72.6778	62.99	12	98.56	87.8958	66.05	6	93.03	90.435	77.95	5	97.91	90.316	72.13	3	97.44	93.1433	84.56	30	0	0	0	0.621124	0	0	0
PF3D7_0529400.2-p1	0	NA	NA	NA	NA	6	89.74	86.2933	78.3	6	53.24	52.07	47.99	3	99.59	95.8933	90.79	5	97.32	90.962	79.27	10	74.98	72.567	62.99	11	98.61	88.1555	66.05	6	93.02	88.9567	77.95	7	97.91	92.4071	72.06	4	97.44	94.1175	87.28	23	0	0	0	0.620726	0	0	0
PF3D7_0529500.1-p1	0	5	96.87	85.276	65.31	6	89.74	81.5983	53.29	6	53.24	50.7367	41.58	5	99.68	91.284	72.41	9	97.32	89.6211	72.22	9	74.98	71.8267	53.41	7	99.07	69.5257	51.28	9	93.03	87.3978	66.11	8	97.91	94.94	81.66	6	97.44	91.825	72.96	7	0	0	0	0.562119	0	0	0
PF3D7_0529700.1-p1	0	NA	NA	NA	NA	5	89.74	87.422	79.33	7	53.24	52.3557	49.29	4	99.59	96.73	91.01	5	97.32	91.774	74.88	7	74.98	71.6486	62.07	11	98.73	91.9191	66.8	7	93.03	90.0714	77.09	7	97.91	93.6843	80.76	5	97.44	94.832	87.79	23	0	0	0	0.622065	0	0	0
PF3D7_0529800.1-p1	0	NA	NA	NA	NA	6	89.74	87.625	83.65	5	53.24	52.022	50.14	5	99.57	98.908	97.13	6	97.32	94.3333	86.37	6	74.98	72.81	68.08	7	99.42	94.0471	84.66	8	93.03	91.5113	85.16	5	97.91	95.28	90.14	6	97.44	96.44	94.64	8	0	0	0	0.544507	0	0	0
PF3D7_0529900.1-p1	0	8	96.87	89.2812	68.76	8	89.74	83.4525	70.12	5	53.24	46.242	33.01	8	99.7	93.6787	73.86	8	97.32	84.7212	45.63	8	74.98	69.5288	58.18	13	99.64	71.2431	24.08	7	93.03	84.8214	62.25	8	97.91	89.245	60.86	8	97.44	92.01	70.65	10	2	0	8	0.554611	0.542256	0	0.554611
PF3D7_0530000.1-p1	0	7	96.87	91.3443	66.65	6	89.74	87.0667	74.98	6	53.24	51.11	40.85	4	99.59	94.8	80.48	7	97.32	94.7629	85.37	7	74.98	72.1971	58.37	7	99.65	93.9986	72.12	6	93.03	88.8833	71.9	7	97.91	92.4257	62.35	4	97.44	91.95	75.81	1	0	0	0	0.629281	0	0	0
PF3D7_0530100.1-p1	0	6	96.87	92.4333	79.18	7	89.74	86.8157	81.06	5	53.24	51.43	47.57	6	99.7	97.2467	92.52	7	97.32	88.4471	46.72	9	74.98	73.3322	67.85	4	99.09	88.9775	64.03	6	93.03	89.925	84.39	7	97.91	95.3671	86.93	5	97.44	95.466	89.42	7	0	0	7	0.590634	0	0	0.590634
PF3D7_0530200.1-p1	0	5	96.87	91.396	84.95	8	89.74	85.24	77.71	3	53.24	49.7167	47.89	7	99.7	95.3186	92.4	6	97.32	80.6333	71.85	6	74.98	70.3733	66.97	6	99.64	95.2767	83.32	7	93.03	86.1157	76.51	5	97.91	91.444	85.06	4	97.44	90.6375	88.08	11	7	1	4	0.609429	0.609429	0.54373	0.577008
PF3D7_0530300.1-p1	0	NA	NA	NA	NA	5	89.74	88.294	83.82	4	53.24	52.48	50.25	3	99.64	96.0867	91.18	6	97.32	95.435	88.13	7	74.98	73.4686	64.6	7	99.29	87.6429	67.97	7	93.03	91.5786	85.71	8	97.91	95.2412	81.69	3	97.44	94.84	89.65	29	18	0	11	0.635382	0.635382	0	0.586757
PF3D7_0530400.1-p1	0	NA	NA	NA	NA	7	89.7	87.6857	83.67	6	53.24	52.4517	51.19	4	99.38	98.5975	97.66	5	97.32	95.456	92.64	7	74.98	73.79	71.14	6	99.06	85.2267	57.3	9	93.03	91.3644	86.47	8	97.91	95.3787	92.71	4	97.44	96.705	94.82	46	0	0	0	0.620471	0	0	0
PF3D7_0530500.1-p1	0	6	96.87	94.5683	83.48	7	89.74	86.2929	83.54	6	53.24	50.8083	47.06	6	99.7	97.6033	96.23	7	97.32	94.7743	84.69	6	74.98	71.9183	66.3	6	99.65	80.415	29.05	6	93.03	87.9767	79.28	8	97.91	94.2562	88.54	5	97.44	96.112	93.99	20	15	4	4	0.62407	0.62407	0.609774	0.609774
PF3D7_0530600.1-p1	0	9	96.87	95.2189	91.18	8	89.74	85.2725	79.51	5	53.24	51.61	48.95	4	99.16	95.88	92.62	7	97.32	91.4471	83.55	7	74.98	71.6386	63.13	9	99.62	87.5633	13.26	6	93.03	88.4383	78.25	9	97.91	95.2289	88.64	4	97.44	94.195	88.06	7	0	0	0	0.631524	0	0	0
PF3D7_0530700.1-p1	0	6	96.87	94.95	87.47	5	89.74	89.102	87.32	5	53.24	52.822	51.37	3	99.65	98.81	97.19	6	97.32	93.2933	86.47	6	74.98	73.75	68.12	8	99.65	90.885	58.03	6	93.03	92.3817	89.65	5	97.91	95.846	90.16	3	97.44	96.51	94.66	21	0	0	0	0.609531	0	0	0
PF3D7_0530750.1-p1	0	10	96.87	85.275	49.05	10	89.74	82.297	57.6	9	53.24	48.03	34.71	7	99.37	92.6729	79.61	11	97.32	90.7218	71.55	12	74.98	70.1158	47.38	10	99.28	79.753	22.1	11	93.03	86.16	62.04	12	97.91	90.2192	50.18	8	97.44	89.7362	67.84	4	1	0	3	0.56539	0.56539	0	0.556838
PF3D7_0530800.1-p1	0	7	96.87	89.8871	65.34	6	89.74	83.9117	72.79	9	53.24	49.9978	40.83	7	99.65	96.0129	84.57	8	97.32	85.805	64.12	7	74.98	69.77	56.9	13	99.28	74.0062	15.54	7	93.03	86.2729	69.18	8	97.91	93.715	79.73	6	97.44	91.9367	78.44	7	0	0	0	0.605727	0	0	0
PF3D7_0530900.1-p1	0	5	96.87	93.858	85.22	4	89.74	88.655	86	4	53.24	52.97	52.31	3	99.67	98.7733	97.22	5	97.32	95.028	87.08	5	74.98	73.302	66.88	8	99.35	84.7537	40.51	6	93.03	92.1917	89.24	5	97.81	97.042	94.55	5	97.44	96.698	94.23	36	0	0	0	0.64779	0	0	0
PF3D7_0531000.1-p1	0	4	96.87	93.45	85.54	6	89.74	88.1767	86.41	5	53.24	51.276	46.08	5	99.69	95.676	85.9	8	97.32	88.7387	67.77	8	74.98	73.4112	68.86	9	99.65	74.8578	16.35	6	93.03	90.8767	83.56	6	97.91	94.5883	82.74	4	97.44	92.6225	85.38	22	15	0	6	0.5978	0.5978	0	0.589972
PF3D7_0531100.1-p1	0	NA	NA	NA	NA	4	89.74	86.88	84.06	4	53.24	53.01	52.44	4	99.68	97.9975	97.17	4	97.32	96.22	94.44	6	74.98	72.6683	69.48	4	99.65	94.57	83.35	6	93.03	91.38	86.97	4	97.91	97.6125	97.22	4	97.44	96.895	95.49	61	0	0	0	0.627048	0	0	0
PF3D7_0531200.1-p1	0	9	96.87	87.6633	49.51	7	89.74	82.3657	67.55	7	53.24	50.1857	40.31	6	99.57	92.1733	75.54	9	97.32	92.03	74.07	8	74.98	71.8413	60.75	10	99.35	74.109	12.97	8	93.03	85.23	64.2	11	97.91	91.1682	52.53	7	97.44	90.9843	72.45	9	0	0	0	0.652268	0	0	0
PF3D7_0531300.1-p1	0	6	96.87	90.365	78.85	6	89.74	87.1067	82.99	8	53.24	51.4625	46.83	6	99.16	98.2633	96.1	10	97.32	92.814	80.77	6	74.98	71.6267	65.56	8	99.58	92.7087	75.76	7	93.03	89.63	79.44	7	97.91	94.4186	85.95	6	97.44	95.7383	93.92	8	0	0	0	0.604692	0	0	0
PF3D7_0531400.1-p1	0	4	96.87	94.24	87.32	4	89.74	88.2925	85.46	4	53.24	51.065	45.78	4	99.65	96.28	89.92	6	97.32	91.74	70.88	5	74.98	73.354	69.45	5	99.65	92.526	78.46	4	93.03	90.605	85.6	4	97.91	91.535	73.12	3	97.44	93.71	86.5	28	0	0	0	0.62389	0	0	0
PF3D7_0532100.1-p1	0	5	96.87	89.632	74.29	6	89.74	84.7183	70.02	7	53.24	50.5814	42.06	6	99.7	96.3283	84.81	7	97.32	87.4729	80.82	7	74.98	72.2986	63.43	9	99.65	88.0278	66.26	6	93.03	87.5783	70.88	10	97.91	95.456	86.83	6	97.44	93.6733	80.23	2	1	0	1	0.64228	0.64228	0	0.577112
PF3D7_0532200.1-p1	0	9	96.87	92.9189	74.56	8	89.74	84.685	73.37	6	53.24	49.5317	39.67	7	99.7	91.9314	74.37	8	97.32	81.08	45.39	8	74.98	72.6038	64.84	8	99.65	75.0325	21.63	9	93.03	89.1533	71.05	10	97.91	89.477	59.71	6	97.44	90.16	70.59	11	11	0	0	0.60154	0.60154	0	0
PF3D7_0532300.1-p1	0	9	96.87	93.8322	86.19	8	89.74	87.1988	85.04	6	53.24	51.3583	48.67	7	99.7	98.1043	96.93	7	97.32	96.4114	91.89	8	74.98	72.2625	70.3	9	99.64	92.2056	85.85	9	93.03	89.4233	83.99	10	97.91	95.589	92.47	7	97.44	95.5129	94.47	15	0	0	0	0.611515	0	0	0
PF3D7_0532400.1-p1	0	4	96.87	93.7675	86.57	6	89.74	85.5617	79.63	4	53.24	50.375	44.04	7	99.7	96.9643	89.4	6	97.32	91.4133	76.13	6	74.98	71.065	63.52	7	99.65	93.8514	74.98	6	93.03	87.7867	77.3	8	97.91	94.485	83.7	5	97.44	93.978	87.29	7	6	0	1	0.620024	0.620024	0	0.58398
PF3D7_0532500.1-p1	0	9	96.87	90.2456	62.08	7	89.74	85.2414	70.62	7	53.24	50.2086	42.17	6	99.63	93.4217	83.06	10	97.32	92.848	78.56	8	74.98	72.5487	59.71	11	99.65	80.8845	44.17	8	93.03	88.0875	69.63	8	97.91	92.8725	71.54	7	97.44	94.14	80.57	4	0	0	0	0.583883	0	0	0
PF3D7_0532600.1-p1	0	7	96.87	91.8114	78.77	7	89.74	83.5086	73.35	6	53.24	47.2733	38.24	5	99.68	86.594	75.97	7	97.32	87.5386	61.83	9	74.98	69.2422	48.05	10	99.64	83.838	54.72	9	93.03	86.4011	71.29	6	97.91	89.35	68.83	7	97.44	90.1257	74.82	6	0	0	0	0.638945	0	0	0
PF3D7_0532900.1-p1	0	7	96.87	89.7371	74.21	6	89.74	83.1483	71.43	6	53.24	50.7083	42.39	6	99.7	93.6483	87	7	97.32	89.6729	61.04	5	74.98	67.338	53.41	10	99.58	86.976	52.09	6	93.03	86.9133	72.99	7	97.91	91.8157	77.97	6	97.44	91.58	80.26	9	6	0	3	0.631253	0.58925	0	0.631253
PF3D7_0600200.1-p1	0	NA	NA	NA	NA	4	89.74	88.415	84.53	3	53.24	51.6867	48.6	5	99.39	98.01	96.86	5	97.32	96.018	91.63	6	74.98	74.1383	70.03	6	99.64	85.0033	66.82	5	93.03	91.79	87.22	6	97.91	95.1383	91.54	5	97.44	96.002	94.19	90	0	0	0	0.621864	0	0	0
PF3D7_0600300.1-p1	0	6	96.87	93.2633	82.69	5	89.74	87.248	82.71	5	53.24	52.058	48.4	4	99.66	96.9975	90.97	4	97.32	91.3425	76.81	5	74.98	72.048	65.61	5	99.65	95.808	88.18	5	93.03	88.218	72.77	5	97.91	93.566	80.81	4	97.44	94.0925	87.99	12	11	0	1	0.61228	0.61228	0	0.561222
PF3D7_0600400.1-p1	0	4	96.87	91.6975	77.99	7	89.74	87.8929	81.3	4	53.24	52.265	49.43	3	99.63	95.6867	90.01	9	97.32	87.9378	57.41	6	74.98	73.8333	68.85	11	99.65	92.6091	83.87	6	93.03	89.0733	72.96	6	97.91	92.1283	77.03	5	97.44	94.548	86.51	40	0	0	0	0.620826	0	0	0
PF3D7_0600500.1-p1	0	9	96.87	92.0089	77.62	8	89.74	85.87	78.21	8	53.24	51.5975	47.02	6	99.37	97.6983	92.99	10	97.32	90.573	75.1	8	74.98	72.2212	64.72	11	99.63	87.2173	31.85	9	93.03	90.0656	80.46	11	97.91	94.0773	81.09	7	97.44	95.6914	89.24	11	10	0	1	0.606938	0.606938	0	0.563428
PF3D7_0600600.1-p1	0	8	96.87	91.3487	74.13	8	89.74	85.7537	69.37	8	53.24	50.0575	42.26	9	99.7	92.7378	81.02	10	97.32	88.391	57.82	8	74.98	72.3	58.84	12	99.02	80.0675	24.05	9	93.03	87.5122	65.61	8	97.91	87.5187	67.65	7	97.44	92.53	76.6	13	0	0	0	0.639038	0	0	0
PF3D7_0600700.1-p1	0	4	96.87	92.8375	84.11	6	89.74	82.8017	70.8	6	53.24	51.23	45.14	6	99.66	93.865	86.27	8	97.32	90.7025	71.26	6	74.98	69.35	59.7	6	99.65	83.32	12.97	6	93.03	86.4517	69.82	6	97.91	86.2267	61.07	5	97.44	90.508	79.23	13	12	0	1	0.611977	0.611977	0	0.558118
PF3D7_0601000.1-p1	0	8	96.87	90.1388	74.82	7	89.74	83.4314	67.81	6	53.24	49.755	41.07	5	99.68	93.826	83.99	8	97.32	92.8063	72.49	7	74.98	71.6443	59.39	10	99.64	84.137	13.56	6	93.03	87.425	69.64	10	97.91	94.877	78.39	7	97.44	93.0686	79.85	3	0	0	3	0.594762	0	0	0.594762
PF3D7_0601100.1-p1	0	7	96.87	88.4486	64.83	8	89.74	82.8662	55.93	7	53.24	48.88	36.58	4	99.52	88.86	68.54	10	97.32	85.528	66.29	6	74.98	69.1067	46.44	6	99.58	86.8567	58.48	7	93.03	84.8114	51.45	7	97.91	93.0743	73.5	5	97.44	91.026	68.34	5	0	0	5	0.572148	0	0	0.572148
PF3D7_0601200.1-p1	0	6	96.87	87.735	60.69	6	89.74	80.09	61.05	5	53.24	48.81	40.32	6	99.7	92.5133	72.08	7	97.32	84.9614	52.35	8	74.98	71.7975	52.19	7	99.65	84.8486	49.46	7	93.03	86.6686	60.59	9	97.91	94.7044	80.13	5	97.44	88.526	69.57	10	0	1	10	0.591794	0	0.532235	0.591794
PF3D7_0601300.1-p1	0	3	96.87	89.8233	83.03	3	89.74	84.87	76.38	3	53.24	50.8767	47.31	3	99.7	94.9733	86.09	4	97.32	90.1825	80.58	3	74.98	69.2	59	8	99.65	93.3088	80.82	3	93.03	87.6567	79.02	5	97.91	89.994	77.48	3	97.44	91.5967	81.11	6	0	0	0	0.562548	0	0	0
PF3D7_0601500.1-p1	0	7	96.87	86.0514	66.02	6	89.74	86.27	78.58	6	53.24	51.6083	44.65	3	99.42	95.15	86.87	6	97.32	95.1667	88.89	8	74.98	72.6363	64.72	8	99.65	89.9275	71.02	6	93.03	88.2867	76.91	8	97.91	94.4675	80.97	6	97.44	94.1283	84.12	12	12	0	0	0.597991	0.597991	0	0
PF3D7_0601600.1-p1	0	7	96.87	93.9671	87.92	5	89.74	87.342	83.67	4	53.24	52.3325	51.2	3	99.66	98.44	97.66	6	97.32	95.5667	92.66	6	74.98	73.215	71.15	7	99.52	94.71	88.07	6	93.03	91.2967	86.47	7	97.91	95.6714	92.71	3	97.44	96.0167	94.82	19	0	0	0	0.539232	0	0	0
PF3D7_0601900.1-p1	0	6	96.87	86.1067	60.31	6	89.74	81.56	61.13	5	53.24	47.468	36.11	5	99.63	88.922	65.33	7	97.32	87.7429	56.16	7	74.98	68.8371	46.57	6	99.64	77	40.71	7	93.03	84.7271	57.79	8	97.91	90.7362	57.3	6	97.44	88.05	61	4	2	0	2	0.617989	0.532408	0	0.617989
PF3D7_0602000.1-p1	0	7	96.87	93.5	81.82	6	89.74	88.885	85.95	5	53.24	51.372	47.23	5	99.7	97.77	94.1	6	97.32	92.34	75.55	6	74.98	72.3567	62.98	7	99.38	79.6314	62.78	7	93.03	90.39	79.07	7	97.91	93.3686	82.45	5	97.44	94.61	88.73	13	0	0	0	0.650802	0	0	0
PF3D7_0602100.1-p1	0	6	96.87	89.9217	83.03	6	89.74	86.695	83.57	6	53.24	52.4117	50.47	4	99.65	98.23	97.39	5	97.32	95.156	91.54	7	74.98	72.4114	70.07	6	99.65	95.21	80.97	6	93.03	90.5133	85.24	8	97.91	96.0563	91.7	5	97.44	95.814	94.49	34	0	0	0	0.639172	0	0	0
PF3D7_0602200.1-p1	0	5	96.87	91.09	78.43	9	89.74	88.0356	81.04	6	53.24	50.635	40.24	5	99.67	95.32	84.63	7	97.32	87.3314	62.12	9	74.98	72.9089	63.64	6	99.09	87.4733	62.13	9	93.03	88.5478	70.54	8	97.91	94.2575	81.16	7	97.44	94.2243	80.46	6	0	0	0	0.596796	0	0	0
PF3D7_0602300.1-p1	0	8	96.87	92.1462	86.31	6	89.74	88.35	84.04	7	53.24	52.1157	48.72	4	99.59	98.275	96.96	7	97.32	95.5843	92	7	74.98	74.0543	70.49	7	99.52	91.4514	83.65	8	93.03	91.02	85.54	9	97.91	94.9367	93.28	5	97.44	96.68	94.48	10	0	0	0	0.5874	0	0	0
PF3D7_0602400.1-p1	0	7	96.87	94.7486	91.27	5	89.74	86.474	79.63	7	53.24	51.8171	47.18	4	99.57	97.21	92.74	9	97.32	89.0622	49.27	6	74.98	72.5133	64.9	7	99.52	86.4686	54.78	7	93.03	90.6471	80.51	8	97.91	95.5275	86.37	4	97.44	94.5	88.19	31	0	0	0	0.592248	0	0	0
PF3D7_0602500.1-p1	0	8	96.87	94.4025	86.67	5	89.74	85.992	78.89	6	53.24	51.2617	46.66	6	99.15	97.4733	91.7	9	97.32	91.9278	72.08	7	74.98	71.4214	62.82	6	99.51	89.9717	59.32	7	93.03	90.2743	80.24	7	97.91	91.0314	68.41	6	97.44	95.115	89.03	14	0	0	0	0.587378	0	0	0
PF3D7_0602600.1-p1	0	9	96.87	94.0511	84.89	6	89.74	88.3067	84.2	7	53.24	52.0614	47.36	4	99.66	96.445	90.76	6	97.32	93.9317	78.32	7	74.98	72.3386	61.82	8	99.63	80.815	28.22	8	93.03	89.9025	77.74	7	97.91	94.5429	86.58	6	97.44	94.9167	86.85	15	0	0	0	0.647833	0	0	0
PF3D7_0602700.1-p1	0	7	96.87	92.5357	83.17	5	89.74	87.962	83.27	5	53.24	52.756	51.38	2	99.23	97.18	95.13	4	97.32	95.815	91.78	6	74.98	74.4233	73.19	7	99.08	92.4943	75.01	6	93.03	90.2867	82.2	4	97.91	96.675	93.96	4	97.44	96.3875	93.62	13	0	0	0	0.651187	0	0	0
PF3D7_0602800.1-p1	0	7	96.87	90.2486	74.5	6	89.74	85.0733	80.54	4	53.24	50.47	43.04	6	99.7	94.1033	90.71	6	97.32	79.4383	49.11	7	74.98	71.7329	65.73	9	99.58	88.0922	60.87	8	93.03	89.965	79.7	6	97.91	94.045	85.85	5	97.44	92.004	86.83	19	0	0	0	0.604754	0	0	0
PF3D7_0602900.1-p1	0	10	96.87	89.496	68.71	8	89.74	81.6287	70.75	9	53.24	49.99	39.39	10	99.66	92.915	81.09	8	97.32	74.8325	37.85	11	74.98	66.9709	45.72	7	99.33	84.7229	57.06	11	93.03	87.1373	69.38	10	97.91	82.543	50.36	9	97.44	87.87	69.18	10	0	0	0	0.628032	0	0	0
PF3D7_0603000.1-p1	0	9	96.87	92.6767	88.77	7	89.74	84.97	81.45	5	53.24	49.846	42.22	6	99.15	95.985	86.56	6	97.32	92.755	70.66	8	74.98	70.2525	63.33	7	97.57	86.0671	66.71	7	93.03	87.2786	77.28	7	97.91	91.1871	76.48	6	97.44	90.855	84.97	17	0	0	0	0.702798	0	0	0
PF3D7_0603100.1-p1	0	9	96.87	92.2256	89.98	8	89.58	86.5138	79.94	5	53.24	50.824	43.75	5	99.43	95.738	85.56	9	97.32	89.1678	72.25	15	74.98	72.962	62.17	9	98.75	91.6833	54.51	10	93.03	88.06	75.97	5	97.91	92.13	75.76	5	97.44	93.786	84.54	16	0	0	0	0.622273	0	0	0
PF3D7_0603200.1-p1	0	7	96.87	92.7771	77.1	8	89.74	84.4425	72.21	8	53.24	49.9875	37.92	6	99.65	95.0833	77.13	8	97.32	85.21	62.75	7	74.98	69.5743	52.91	9	99.61	81.7389	58.89	7	93.03	88.2486	67.69	9	97.91	92.6189	68.41	6	97.44	92.9517	74.52	18	16	0	2	0.616449	0.602182	0	0.616449
PF3D7_0603300.1-p1	0	5	96.87	88.498	73.81	7	89.74	85.9429	73.37	3	53.24	48.7533	41.58	5	99.7	91.492	80.35	5	97.32	85.998	72.22	5	74.98	72.038	61.51	9	99.58	84.3578	42.5	4	93.03	85.47	66.11	5	97.91	91.436	68.1	4	97.44	91.0275	76.21	16	12	0	4	0.590695	0.590695	0	0.588959
PF3D7_0603400.1-p1	1	8	96.87	93.3287	91.4	7	89.74	87.3986	79.65	5	53.24	51.566	47.19	3	99.47	96.8167	92.78	7	97.32	93.1743	80.42	6	74.98	72.9317	66.29	9	96.46	91.8356	64.64	5	93.03	89.13	80.53	6	97.91	95.3983	86.52	6	97.44	95.4217	88.19	8	0	0	0	0.551925	0	0	0
PF3D7_0603500.1-p1	0	3	96.87	93.27	87.31	5	89.74	88.256	83.62	4	53.24	52.56	50.75	4	99.7	99.005	97.27	7	97.32	94.8343	86.53	6	74.98	73.46	68.37	6	99.65	89.6217	78.21	6	93.03	90.5933	83.54	4	97.91	95.245	89.87	5	97.44	96.82	94.7	8	4	5	4	0.618124	0.564352	0.616485	0.618124
PF3D7_0603600.1-p1	0	9	96.87	90.3667	83.3	5	89.74	88.028	83.67	5	53.24	52.356	49.73	3	99.68	96.9433	91.55	4	97.32	94.21	85.17	7	74.98	72.8614	64.97	8	99.05	74.9875	22.73	7	93.03	90.4557	80.19	6	97.91	95.35	88.07	4	97.44	95.37	89.42	41	41	0	0	0.62121	0.62121	0	0
PF3D7_0603700.1-p1	0	5	96.87	88.708	75.89	7	89.74	88.18	83.86	6	53.24	52.07	48.6	3	99.56	97.77	96.86	5	97.32	95.536	91.66	7	74.98	73.8971	70.15	9	99.5	85.9756	52.06	7	93.03	90.7714	83.93	6	97.91	96.8783	92.42	5	97.44	96.728	94.19	16	0	0	0	0.586881	0	0	0
PF3D7_0603800.1-p1	0	6	96.87	94.9217	90.28	7	89.74	88.5529	85.78	4	53.24	52.505	50.87	6	99.7	98.7333	97.34	6	97.32	92.1317	86.53	7	74.98	73.3329	69.32	8	98.17	91.6437	75.3	7	93.03	90.8657	84.4	8	97.91	95.6	90.29	6	97.44	96.3633	94.47	49	48	0	1	0.605301	0.605301	0	0.581639
PF3D7_0603900.1-p1	0	5	96.87	92.374	76.58	7	89.74	88.0671	82.03	4	53.24	50.64	46.47	4	99.65	96.6775	93.12	5	97.32	84.87	62.34	5	74.98	72.448	68.14	9	99.64	84.4078	44.25	5	93.03	87.394	80.73	3	97.91	93.7167	87.82	4	97.44	95.01	87.8	14	0	0	0	0.623754	0	0	0
PF3D7_0604000.1-p1	0	9	96.54	94.5922	87.14	5	89.65	87.666	83.54	5	53.24	52.244	50.15	3	99.39	98.1767	97.16	5	97.32	94.024	86.2	5	74.94	73.054	67.87	9	99.1	88.4067	77.9	5	93.03	90.454	82.88	6	97.91	96.0117	89.78	5	97.44	96.542	94.66	57	0	0	0	0.633961	0	0	0
PF3D7_0604100.1-p1	0	7	96.87	93.8043	90.15	5	89.74	87.232	83.46	5	53.24	52.146	49.55	5	99.63	96.52	91.19	5	97.32	85.85	62.54	6	74.98	72.4033	64.11	7	99.06	84.0786	58.03	5	93.03	89.182	82.83	7	97.91	92.2029	80.69	6	97.44	95.0117	87.05	55	0	0	0	0.689883	0	0	0
PF3D7_0604200.1-p1	0	9	96.87	85.7522	43.86	9	89.74	78.53	59.59	9	53.24	46.2111	33.45	8	99.57	87.7325	72.61	9	97.32	75.2444	29.69	9	74.98	67.3256	47.04	10	99.65	77.955	28.59	9	93.03	82.3367	53.14	11	97.91	85.3509	48.36	9	97.44	82.3267	63.57	5	0	0	0	0.588925	0	0	0
PF3D7_0604300.1-p1	0	7	96.87	90.3714	72.35	6	89.74	86.23	77	7	53.24	50.8914	46.32	7	99.66	95.4271	85.07	6	97.32	86.3817	68.57	7	74.98	71.7643	60.22	7	99.58	63.6443	15.71	8	93.03	90.0387	76.89	8	97.91	91.3475	71.21	5	97.44	91.866	79.8	18	0	0	0	0.672133	0	0	0
PF3D7_0604400.1-p1	0	9	96.87	90.2856	67.54	8	89.74	87.1513	74.14	8	53.24	49.5187	39.24	7	99.04	92.5114	80.75	9	97.32	87.47	38.78	12	74.98	73.3208	62.32	13	98.7	80.8646	51.34	11	93.03	89.0809	73.21	10	97.91	92.338	69.41	8	97.44	94.325	78.98	8	0	0	8	0.560136	0	0	0.560136
PF3D7_0604500.1-p1	0	6	96.87	96.0467	94.89	5	89.74	89.14	88.78	5	53.24	53.014	52.81	1	99.4	99.4	99.4	5	97.32	96.348	95.31	5	74.98	74.624	73.99	6	99.65	97.3933	95.36	6	93.03	91.8767	90.98	6	97.91	97.4567	96.99	4	97.44	97.2925	97.19	30	0	0	0	0.706318	0	0	0
PF3D7_0604600.1-p1	0	7	96.87	93.8614	84.07	5	89.74	87.702	84.09	5	53.24	52.646	51.13	5	99.7	98.792	97.58	5	97.32	95.378	92.47	6	74.98	72.6517	71.44	12	98.14	85.7283	66.82	6	93.03	91.8617	88.55	5	97.91	95.538	92.78	5	97.44	96.046	94.56	43	0	0	0	0.601759	0	0	0
PF3D7_0604700.1-p1	0	4	96.87	86.955	76.56	6	89.74	88.2867	84.36	4	53.24	50.7475	45.54	5	99.7	96.502	86.92	6	97.32	85.2333	49.79	7	74.98	73.7314	68.65	11	99.65	80.8909	13.12	6	93.03	89.5517	81.42	5	97.91	93.314	79.92	5	97.44	93.768	83.17	12	0	0	0	0.567698	0	0	0
PF3D7_0604800.1-p1	0	4	96.87	92.91	84.79	3	89.74	87.51	83.45	3	53.24	52.7167	51.77	3	99.7	98.15	95.07	6	97.32	95.225	92.1	6	74.98	74.055	70.15	8	99.42	92.29	75	6	93.03	91.5383	84.67	5	97.91	97.348	95.74	4	97.44	96.7575	94.74	42	0	0	0	0.624153	0	0	0
PF3D7_0604900.1-p1	0	7	96.87	89.2229	73.71	6	89.74	79.585	63.16	6	53.24	48.5833	32.85	6	99.7	91.4183	63.46	7	97.32	79.8129	46.23	8	74.98	66.8275	44	7	99.65	80.2457	64.74	10	93.03	87.686	57.64	7	97.91	85.3086	46.88	6	97.44	89.385	59.89	3	0	0	0	0.55098	0	0	0
PF3D7_0605000.1-p1	0	9	96.87	89.2367	69.14	7	89.74	83.5343	59.8	8	53.24	46.555	31.85	6	99.51	91.305	69.29	9	97.32	80.3678	42.55	8	74.98	69.145	44.29	8	99.31	78.7512	15.21	9	93.03	87.4233	63.45	10	97.91	90.171	70.49	8	97.44	85.2062	58.2	9	0	0	0	0.583139	0	0	0
PF3D7_0605100.1-p1	0	10	96.87	94.488	83.89	8	89.74	87.5125	77.45	7	53.24	48.7629	43.58	7	99.15	93.72	86.76	8	97.32	81.5012	44.39	11	74.98	73.0109	57.97	6	99.65	90.2083	64.16	8	93.03	87.965	76.39	8	97.91	90.82	67.96	7	97.44	90.8943	78.57	17	0	0	0	0.648548	0	0	0
PF3D7_0605200.1-p1	0	8	96.87	89.2812	73.05	9	89.74	85.01	68.63	7	53.24	48.7443	37.43	5	99.22	91.472	79.19	11	97.32	87.8282	58.73	12	74.98	72.715	57.43	8	99.58	85.8137	51.38	9	93.03	86.5933	64.41	11	97.91	87.95	63.07	8	97.44	92.7875	75.68	8	0	0	0	0.574401	0	0	0
PF3D7_0605300.1-p1	0	5	96.87	93.712	85.67	4	89.74	87.97	83.28	5	53.24	52.226	48.54	3	99.65	98.66	96.84	5	97.32	95.648	89.26	5	74.98	73.868	69.69	5	99.65	90.338	77	6	93.03	91.2617	83.61	6	97.91	96.2783	90.33	4	97.44	96.67	94.41	12	0	0	0	0.624549	0	0	0
PF3D7_0605400.1-p1	0	6	96.87	87.5533	62.89	6	89.74	78.7083	63.6	5	53.24	43.944	31.55	8	99.7	93.7237	65.49	8	97.32	86.5512	52.27	6	74.98	64.2133	42.91	7	99.14	76.17	45.97	8	93.03	84.225	57.11	6	97.91	91.5417	66.05	6	97.44	89.5583	58.61	9	0	0	0	0.615462	0	0	0
PF3D7_0605500.1-p1	0	4	96.87	93.2625	85.68	5	89.74	87.984	83.85	4	53.24	50.7475	44.87	3	99.65	91.9233	85.06	8	97.32	90.0713	65.41	5	74.98	73.374	67.2	6	99.65	91.595	86.13	6	93.03	90.7867	79.71	8	97.91	93.94	83.48	3	97.44	92.1967	81.72	18	0	0	0	0.623934	0	0	0
PF3D7_0605600.1-p1	0	9	96.7	93.8167	86.37	8	89.68	84.1975	78.04	8	53.24	51.0838	43.44	9	99.7	95.4489	90.91	7	97.32	89.0086	72.23	9	74.98	71.0744	65.34	7	99.19	86.0914	65.77	8	93.03	86.3162	78.33	13	97.91	92.3346	80.99	8	97.44	92.86	88.76	55	0	0	0	0.595642	0	0	0
PF3D7_0605700.1-p1	0	5	96.87	92.492	80.28	6	89.74	87.7767	81.72	4	53.24	52.34	50.62	4	99.7	97.89	93.59	6	97.32	93.21	78.91	7	74.98	74.0714	69.26	7	99.2	66.6529	14.02	5	93.03	90.91	84.99	6	97.91	94.7767	89.01	5	97.44	95.756	90.63	7	0	0	0	0.631322	0	0	0
PF3D7_0605800.1-p1	0	7	96.87	94.5686	91.13	6	89.74	87.6117	84.91	5	53.24	52.182	51.42	4	99.15	98.465	98.07	4	97.32	94.405	91.64	5	74.98	73.116	71.13	9	99.29	93.62	74.3	5	93.03	90.692	87.28	6	97.91	95.635	91.66	5	97.44	96.102	94.7	23	0	0	0	0.597525	0	0	0
PF3D7_0605900.1-p1	0	6	96.87	93.075	81.82	6	89.74	86.0583	70.37	6	53.24	50.27	38.88	4	99.67	93.02	75.56	8	97.32	93.8113	81.39	5	74.98	70.034	54.77	8	99.65	91.0425	56.32	5	93.03	84.89	66.21	5	97.91	81.072	56.58	5	97.44	92.516	76.16	9	4	0	5	0.544936	0.544936	0	0.537723
PF3D7_0606000.1-p1	0	8	96.87	94.73	87.92	6	89.74	84.26	77.96	4	53.24	51.3025	45.82	5	99.7	94.262	91.11	8	97.32	90.9675	68.34	8	74.98	71.4575	60.04	11	99.65	93.6591	56.77	8	93.03	86.6088	75.5	6	97.91	93.7567	80.28	5	97.44	95.362	87.53	29	0	0	0	0.636897	0	0	0
PF3D7_0606100.1-p1	0	9	96.87	89.36	68.81	8	89.74	87.0888	73.58	7	53.24	51.28	47.24	4	99.64	96.2175	88.95	7	97.32	87.5871	62.82	8	74.98	73.265	63.89	8	99.61	77.3738	42.37	9	93.03	89.5811	73.77	10	97.76	90.989	59.33	6	97.44	93.0467	86.25	11	0	0	0	0.630862	0	0	0
PF3D7_0606200.1-p1	0	10	96.87	82.598	55.89	11	89.74	81.6318	63.4	7	53.24	46.6914	33.45	7	99.7	89.5171	68.31	10	97.32	84.939	49.08	11	74.98	69.6936	50	14	99.65	71.215	7.04	9	93.03	82.3456	52.63	11	97.91	90.8436	65.89	8	97.44	86.1238	56.43	9	0	0	0	0.529514	0	0	0
PF3D7_0606300.1-p1	0	7	96.87	90.1671	72.88	8	89.74	84.3838	61.79	8	53.24	49.155	35.7	7	99.69	92.3714	66.33	10	97.32	88.294	57.65	9	74.98	71.28	55.65	4	99.02	86.14	71.08	9	93.03	86.9833	61.96	10	97.91	92.117	76.8	7	97.44	89.7829	68.3	3	0	0	0	0.530017	0	0	0
PF3D7_0606400.1-p1	0	6	96.87	91.7683	77.95	6	89.74	86.2167	78.68	6	53.24	51.3867	43.84	4	99.62	92.435	78.62	8	97.32	91.8438	68.33	6	74.98	73.5217	67.88	8	99.65	86.6887	72.61	6	93.03	88.5967	72.78	7	97.91	93.1129	75.23	5	97.44	93.482	82.22	7	0	0	0	0.566864	0	0	0
PF3D7_0606500.1-p1	0	4	96.87	92.4975	84.5	3	89.74	86.93	81.59	3	53.24	52.13	49.94	2	99.68	95.72	91.76	5	97.32	93.418	88	6	74.98	73.0383	64.03	7	99.64	96.0286	86.85	4	93.03	89.9775	81.8	4	97.91	92.2025	76.31	3	97.44	94.8967	89.92	18	0	0	0	0.671926	0	0	0
PF3D7_0606600.1-p1	0	5	96.87	95.114	89.28	5	89.74	88.34	83.54	5	53.24	52.566	50.13	4	99.68	99.0025	97.16	4	97.32	94.165	86.23	9	74.98	72.4178	67.86	5	99.64	94.054	87.37	6	93.03	90.7133	82.87	4	97.91	95.785	89.78	4	97.44	96.6775	94.66	41	0	0	0	0.619764	0	0	0
PF3D7_0606700.1-p1	0	6	96.87	92.995	79.92	7	89.74	87.7271	83.88	5	53.24	52.692	51.11	5	99.65	98.482	97.57	4	97.32	94.8575	92.38	7	74.98	73.7314	70.87	13	99.65	78.3623	14.22	6	93.03	91.2833	84.97	6	97.91	95.2383	92.71	3	97.44	96.3533	94.55	34	0	0	0	0.616243	0	0	0
PF3D7_0606800.1-p1	0	7	96.87	85.7571	58.93	10	89.74	78.327	67.83	8	53.24	46.33	37.28	9	99.7	87.3411	79.1	11	97.32	86.0973	48.03	8	74.98	65.67	55.62	9	99.65	75.3667	14.22	8	93.03	79.19	58.34	9	97.91	86.7744	66.67	7	97.44	85.6643	75.81	11	0	0	0	0.563927	0	0	0
PF3D7_0606900.1-p1	0	9	96.87	89.7133	60.66	9	89.74	82.1811	62.11	8	53.24	48.7825	34.82	7	99.7	91.1914	73.8	9	97.32	85.3778	35.54	10	74.98	69.379	50.19	9	99.62	68.2089	27.86	8	93.03	84.45	62.09	10	97.91	92.075	60.26	8	97.44	90.3912	71.12	9	0	0	0	0.584573	0	0	0
PF3D7_0607000.1-p1	0	5	96.87	93.116	85.6	6	89.74	89.14	87.32	7	53.24	52.8957	51.34	4	99.62	99.23	98.1	5	97.32	93.382	87.17	7	74.98	74.4357	72.04	7	99.43	86.7843	65.08	7	93.03	92.0057	88.15	7	97.91	96.7286	92.25	4	97.44	96.7725	94.81	22	0	0	0	0.574608	0	0	0
PF3D7_0607100.1-p1	0	4	96.87	91.8325	86.79	6	89.74	88.93	86.08	5	53.24	51.638	45.5	3	99.59	92.5167	84.49	6	97.32	90.3983	70.7	6	74.98	72.445	62.26	5	99.65	88.568	66.89	7	93.03	89.5614	81.63	7	97.91	93.37	75.7	4	97.44	92.8825	84.41	15	0	0	0	0.59674	0	0	0
PF3D7_0607200.1-p1	0	8	96.87	91.3725	76.77	6	89.74	83.805	72.75	8	53.24	50.0288	38.91	5	99.37	92.65	79.86	10	97.32	94.11	71.15	8	74.98	70.5913	56.98	10	98.8	84.019	39.49	9	93.03	88.6789	68.82	7	97.91	91.3629	66.59	7	97.44	93.4229	76	7	6	0	1	0.615072	0.615072	0	0.533222
PF3D7_0607300.1-p1	0	4	96.87	92	77.86	4	89.74	84.66	78.53	4	53.24	50.5825	42.69	3	99.65	93.6167	83.72	7	97.32	91.9914	75.97	5	74.98	70.304	59.88	4	99.65	88.3425	64.78	5	93.03	88.232	70.2	4	97.91	92.39	83.47	3	97.44	91.78	83.38	13	10	0	3	0.601564	0.555	0	0.601564
PF3D7_0607400.1-p1	0	5	96.87	92.058	79.1	7	89.74	87.12	76.45	7	53.24	50.3714	43.79	6	99.57	96.44	89.22	6	97.29	87.5967	59.56	6	74.98	72.13	64.53	6	98.56	78.025	36.83	7	93.03	89.5314	73.78	9	97.91	95.4367	84.54	6	97.44	94.4583	87.72	16	5	4	10	0.572507	0.572113	0.548211	0.572507
PF3D7_0607500.1-p1	0	6	96.87	90.26	76.1	6	89.74	86.5217	78.2	4	53.24	50.835	45.36	5	99.65	96.66	89.89	6	97.32	93.3683	80.14	8	74.98	73.6462	67.62	11	99.54	81.5982	23.9	6	93.03	89.5533	76.98	6	97.91	94.5683	84.95	5	97.44	94.694	87.48	14	9	2	4	0.634257	0.634257	0.545016	0.55045
PF3D7_0607600.1-p1	0	9	96.87	92.55	77.62	7	89.74	86.0914	72.41	6	53.24	51.46	43.32	8	99.7	94.1012	87.61	5	97.32	90.52	65.55	8	74.98	72.8575	62.5	9	98.05	92.0067	75.24	8	93.03	88.6112	79.45	7	97.91	94.07	77.27	5	97.44	90.786	81.55	5	0	0	0	0.547922	0	0	0
PF3D7_0607700.1-p1	0	6	96.87	94.2167	87.99	5	89.46	88.53	85.68	5	53.24	52.966	52.15	3	99.59	98.1267	97.13	5	97.32	94.118	86.39	7	74.9	73.3629	68.09	8	98.72	95.0438	83.18	6	93.03	91.3433	85.47	8	97.91	97.0962	93.9	5	97.44	96.302	94.64	57	0	0	0	0.635971	0	0	0
PF3D7_0607800.1-p1	0	7	96.87	92.6086	76.52	5	89.74	88.55	84.49	5	53.24	51.952	46.98	4	99.57	93.93	89.4	8	97.32	89.5875	75.33	6	74.98	73.2617	65.55	10	99.65	87.174	43.1	7	93.03	90.6529	81.03	8	97.91	95.0662	81.06	4	97.44	94.7975	87.34	14	0	0	0	0.629463	0	0	0
PF3D7_0607900.1-p1	0	4	96.87	92.2775	87.46	6	89.7	86.8667	79.91	5	53.24	52.152	48.24	4	99.59	97.54	93.48	5	97.32	92.63	80.16	8	74.98	72.2987	63.57	5	99.43	89.816	75.03	7	93.03	90.3643	82.39	8	97.91	94.3125	86.16	5	97.44	94.74	88.54	24	0	0	0	0.628312	0	0	0
PF3D7_0608000.1-p1	0	7	96.87	93.7243	84.13	7	89.74	86.7186	84.13	6	53.24	50.5383	40.35	7	99.7	95.58	81.62	7	97.32	84.06	44.17	8	74.98	72.6575	65.89	5	99.65	93.334	85.97	8	93.03	89.8637	81.12	6	97.91	90.3683	72	7	97.44	94.0057	81.66	11	0	0	0	0.569223	0	0	0
PF3D7_0608100.1-p1	0	5	96.87	91.59	81.24	4	89.7	86.8575	84.49	5	53.24	51.438	45.32	5	99.65	94.602	91.76	7	97.32	83.0957	64.66	7	74.98	73.6457	67.77	11	98.73	84.8455	57.56	8	93.03	90.2537	78.4	7	97.91	95.75	87.84	4	97.44	94.1425	89	35	0	0	0	0.60818	0	0	0
PF3D7_0608200.1-p1	0	7	96.87	90.1171	83.51	7	89.74	85.5471	80.03	6	53.24	50.8383	44.3	8	99.66	96.88	86.72	9	97.32	93.75	82.38	8	74.98	71.69	65.3	10	99.22	91.648	80.82	9	93.03	89.5689	80.15	9	97.91	93.0711	79.25	6	97.44	93.9967	85.4	7	0	0	0	0.565648	0	0	0
PF3D7_0608300.1-p1	0	4	96.87	93.4425	86.31	5	89.74	87.688	82.14	5	53.24	51.898	48.83	4	99.7	95.8675	92	6	97.32	93.2767	82.27	5	74.98	71.974	65.21	6	99.48	68.1567	46.52	6	93.03	88.8517	80.32	5	97.91	95.242	88.15	4	97.44	93.1325	89.06	34	0	0	0	0.616494	0	0	0
PF3D7_0608310.1-p1	0	6	96.87	90.8717	76.11	5	89.71	88.178	83.68	7	53.22	51.7386	47.65	3	99.35	98.42	96.58	7	97.32	96.23	90.69	7	74.98	73.8643	68.96	7	99.38	86.2357	32.96	7	93.01	90.8629	83.26	7	97.77	96.4914	92.41	5	97.44	96.648	94.1	17	0	0	0	0.584306	0	0	0
PF3D7_0608400.1-p1	0	9	96.87	88.6811	59.72	8	89.74	79.7188	59.14	7	53.24	43.7557	25.86	9	99.7	92.1744	64.1	10	97.32	80.473	39.22	10	74.98	66.649	36	9	99.28	70.25	40.31	10	93.03	82.689	52.91	8	97.91	87.6437	54.26	8	97.44	88.2862	57.37	3	1	0	2	0.605561	0.550445	0	0.605561
PF3D7_0608500.1-p1	0	12	96.87	89.7775	59.41	10	89.74	84.077	65.6	8	53.24	47.7625	34.25	8	99.7	94.1213	73.41	11	97.32	76.6227	35.96	14	74.98	71.3843	47.9	15	98.73	72.62	12.97	8	93.03	84.825	57.7	11	97.91	93.3255	66.39	9	97.44	91.73	63.7	11	0	0	0	0.568001	0	0	0
PF3D7_0608600.1-p1	0	NA	NA	NA	NA	5	89.74	83.778	70.25	5	53.24	51.392	47.08	4	99.15	95.8575	89	7	97.32	89.5357	66.55	NA	NA	NA	NA	7	99.52	79.6129	48.27	6	93.03	89.5983	78.77	7	97.91	92.42	68.87	5	97.44	92.892	82.89	5	0	0	0	0.676158	0	0	0
PF3D7_0608700.1-p1	0	NA	NA	NA	NA	6	89.74	84.0267	76.43	4	53.24	50.2725	45.2	5	99.7	94.978	89.86	7	97.32	89.7443	75.26	8	74.98	72.4725	65.66	8	97.04	80.9975	49.12	6	93.03	89.1067	78.42	6	97.91	92.0433	81.2	5	97.44	93.538	87.8	21	0	0	0	0.590454	0	0	0
PF3D7_0608800.1-p1	0	NA	NA	NA	NA	5	89.74	81.134	61.77	6	53.24	50.3817	41.43	5	99.7	92.94	73	7	97.31	85.6743	71.97	5	74.98	68.18	44.38	11	99.55	79.97	39.44	6	93.03	87.51	65.46	7	97.91	94.2071	81.69	6	97.44	91.6867	72.94	10	0	0	0	0.575814	0	0	0
PF3D7_0608900.1-p1	0	8	96.87	90.1912	72.29	6	89.74	88.2083	83.26	7	53.24	51.6671	45.2	5	99.64	94.622	86.16	8	97.32	87.0387	67.29	7	74.98	73.7757	69.92	10	99.62	90.611	57.51	7	93.03	88.5629	72.17	5	97.91	94.6	87.95	5	97.44	93.984	82.96	25	24	0	1	0.599444	0.599444	0	0.511622
PF3D7_0609000.1-p1	0	6	96.87	94.7867	90.12	6	89.74	87.1067	84.7	3	53.24	52.3233	50.53	5	99.7	98.366	97.43	7	97.32	94.1886	90.84	7	74.98	72.8457	70.19	11	99.58	90.3736	65.71	5	93.02	89.764	84.46	7	97.91	95.6314	91.27	4	97.44	95.49	94.39	111	0	0	0	0.655908	0	0	0
PF3D7_0609100.1-p1	0	8	96.87	91.5875	73.26	8	89.74	85.9775	77.1	5	53.24	49.442	45.42	4	99.35	93.79	89.94	10	97.32	91.251	79.3	7	74.98	72.6443	67.87	8	99.42	85.81	60.38	9	93.03	87.4833	79.01	9	97.91	92.9678	85.03	6	97.44	93.5083	87.5	8	4	2	4	0.63177	0.619831	0.63177	0.63177
PF3D7_0609200.1-p1	0	7	96.87	92.6714	77.63	5	89.74	86.666	77.59	5	53.24	51.15	43.94	5	99.7	94.492	81.95	9	97.32	87.9956	52.43	8	74.98	71.8462	59.3	9	99.65	85.1222	57.95	8	93.03	88.2975	65.93	7	97.91	89.6871	69.61	7	97.44	93.6829	76.97	15	1	0	14	0.595291	0.527808	0	0.595291
PF3D7_0609300.1-p1	0	6	96.87	90.1833	77.29	6	89.74	87.0867	79.39	8	53.24	51.9925	49.17	4	99.2	96.905	92.09	9	97.32	90.1689	79.28	7	74.98	73.5686	68.12	5	99.42	86.776	57.23	7	93.03	88.4429	78.14	7	97.91	94.9486	82.47	4	97.44	94.0625	87.77	31	0	0	0	0.608485	0	0	0
PF3D7_0609400.1-p1	0	6	96.87	94.365	88.73	6	89.68	86.7833	79.43	8	53.24	51.665	47.64	9	99.7	97.8722	92.58	8	97.32	90.85	61.72	9	74.98	72.5111	61.61	5	99.44	84.758	66.76	9	93.03	91.3533	87.41	7	97.91	94.0386	85.39	7	97.44	95.4214	89.86	13	0	0	0	0.631081	0	0	0
PF3D7_0609500.1-p1	0	6	96.87	93.3983	85.64	5	89.74	85.718	80.07	6	53.24	51.2033	47.62	5	99.7	97.366	92.15	9	97.32	86.6544	52.32	5	74.98	71.78	66.51	8	99.63	85.6225	57.86	5	93.03	89.786	78.04	7	97.91	94.1929	84.21	4	97.44	93.725	87.86	42	0	0	0	0.583816	0	0	0
PF3D7_0609600.1-p1	0	8	96.87	93.6538	85.78	5	89.65	86.426	84.09	6	53.24	52.3867	51.11	4	99.38	98.46	97.57	8	97.32	96.0312	92.4	6	74.93	72.235	67.55	5	99.07	93.132	78.03	7	93.03	91.1943	86.85	8	97.91	95.7862	88.15	6	97.44	96.465	94.55	35	0	0	0	0.628614	0	0	0
PF3D7_0609700.1-p1	0	8	96.87	92.32	80.75	7	89.74	87.7571	83.86	6	53.24	52.0717	47.49	4	99.7	98.06	96.5	6	97.32	95.23	88.67	7	74.98	72.2486	68.22	9	99.38	88.3767	66.83	6	93.03	90.095	83.37	5	97.91	95.124	89.81	5	97.44	95.946	94.09	27	0	0	0	0.608642	0	0	0
PF3D7_0609800.1-p1	0	7	96.87	89.22	74.94	7	89.74	84.7414	69.32	7	53.24	50.78	43.65	5	99.65	93.166	81.19	9	97.32	87.8411	60.19	7	74.98	71.9371	65.42	9	99.29	82.5411	37.56	7	93.03	87.1771	71.19	8	97.91	94.2687	81.16	4	97.44	88.98	79.61	6	2	2	4	0.622278	0.601379	0.622278	0.622278
PF3D7_0609900.1-p1	0	6	96.87	92.81	84.86	5	89.74	87.646	83.94	6	53.24	50.8983	43.88	5	99.52	97.048	90.32	6	97.32	86.2533	67.84	7	74.98	72.7843	65.93	6	99.64	85.945	57.8	6	93.03	88.89	76.39	6	97.91	94.2467	83.55	6	97.44	95.015	87.07	46	0	0	0	0.617557	0	0	0
PF3D7_0610000.1-p1	0	6	96.87	87.3833	61.58	9	89.74	84.4222	72.1	5	53.24	47.044	32.03	5	99.67	88.612	73.53	7	97.32	85.8086	46.47	9	74.98	71.5044	58.49	8	99.65	87.5375	63.85	9	93.03	86.4533	62.71	7	97.91	92.8314	68.88	5	97.44	91.114	71.51	12	0	0	0	0.61542	0	0	0
PF3D7_0610100.1-p1	0	7	96.87	93.7971	81.14	5	89.74	86.918	80.19	3	53.24	48.2533	39.85	3	99.7	94.51	85.8	8	97.32	94.2425	84.44	5	74.98	72.25	66.72	9	99.65	88.96	67.68	5	93.03	88.084	79.79	6	97.91	93.4833	82.67	4	97.44	91.7175	84.81	9	0	0	0	0.612139	0	0	0
PF3D7_0610200.1-p1	0	5	96.87	92.372	83.67	5	89.74	88.264	83.45	6	53.24	52.7567	50.48	3	99.64	98.6767	97.28	5	97.32	95.236	91.61	7	74.98	73.6114	67.31	6	98.56	91.9133	80.95	7	93.03	91.2914	83.96	5	97.91	92.202	70.97	5	97.44	96.664	94.06	9	0	0	0	0.600289	0	0	0
PF3D7_0610400.1-p1	0	7	96.87	88.3643	61.72	8	89.74	84.6112	63.31	5	53.24	46.304	32.6	5	99.7	86.964	61.62	11	97.32	84.3364	40.37	10	74.98	71.544	54.89	9	99.19	84.9022	56.96	9	93.03	85.32	52.48	8	97.91	89.495	58.87	5	97.44	85.75	58.38	3	0	0	0	0.632001	0	0	0
PF3D7_0610500.1-p1	0	8	96.87	86.7262	47.72	8	89.74	84.8812	58.34	8	53.24	49.945	34.46	4	99.49	87.5575	62.36	9	97.32	85.5711	61.08	9	74.98	70.9478	50.94	8	99.64	82.84	46.7	11	93.03	87.2945	53.42	10	97.91	88.864	49.96	7	97.44	90.17	59.69	5	0	0	0	0.548719	0	0	0
PF3D7_0610600.1-p1	0	6	96.87	91.2233	69.54	7	89.74	87.5843	76.88	7	53.24	51.5071	43.46	5	99.69	96.164	84.35	9	97.32	90.98	65.74	7	74.98	71.8229	61.5	8	99.53	87.4712	64.52	6	93.03	87.8833	71.92	7	97.91	93.0643	68.81	6	97.44	94.51	82.85	21	0	0	0	0.604438	0	0	0
PF3D7_0610700.1-p1	0	7	96.87	88.8329	71.34	7	89.74	87.2114	80.52	7	53.24	49.2486	42.59	6	99.32	95.7467	90.4	8	97.32	93.33	79.71	6	74.98	72.3567	62.96	6	99.08	66.9983	7.04	9	93.03	89.4311	75.73	6	97.91	93.9617	82.41	7	97.44	94.5386	86.67	4	0	0	0	0.543339	0	0	0
PF3D7_0610800.1-p1	0	8	96.87	88.8063	72.55	8	89.74	84.4363	69.06	8	53.24	51.03	42.16	8	99.7	95.8575	86.73	7	97.31	89.0871	73.12	9	74.98	71.5544	58.81	9	97.24	83.03	32.55	8	93.03	87.5863	70.93	7	97.91	92.5043	78.27	8	97.44	94.5537	79.93	17	0	0	0	0.585713	0	0	0
PF3D7_0610900.1-p1	0	7	96.87	93.3486	86.35	7	89.74	86.2971	78.92	6	53.24	50.6017	44.76	6	99.7	97.145	89.49	6	97.32	91.6817	71.85	7	74.98	70.2914	58.85	8	99.01	83.3787	66.12	7	93.03	86.8971	70.14	6	97.91	88.99	73.64	6	97.44	94.5883	87.15	28	0	0	0	0.644786	0	0	0
PF3D7_0611000.1-p1	0	8	96.87	90.2062	74.87	7	89.74	83.0029	72.32	7	53.24	46.1957	39.58	6	99.2	93.4517	87.41	6	97.32	88.8133	70.04	10	74.98	68.942	53.85	9	99.28	79.1011	13.11	9	93.03	86.8122	72.38	6	97.91	91.7783	72.73	6	97.44	89.7733	80.69	10	6	3	3	0.588551	0.557173	0.569956	0.588551
PF3D7_0611100.1-p1	0	9	96.87	83.0811	44.09	7	89.74	75.9543	37.3	9	53.24	45.3211	25.71	8	99.21	77.71	42.99	9	97.32	80.19	46.19	9	74.98	62.16	32.9	12	99.65	71.0233	14.1	9	93.03	76.7311	35.09	10	97.91	82.322	47.88	8	97.44	82.3162	43.76	2	1	2	1	0.539876	0.519562	0.519562	0.539876
PF3D7_0611200.1-p1	0	5	96.87	83.604	65.05	6	89.74	86.1333	70.96	4	53.24	49.0925	44.26	3	99.15	91.7933	86.99	5	97.32	89.34	72.22	4	74.98	68.2175	59.79	8	99.65	83.7362	53.72	5	93.03	85.374	70.16	5	97.91	92.518	81.75	4	97.44	89.625	80.26	11	0	0	0	0.595774	0	0	0
PF3D7_0611300.1-p1	0	9	96.87	85.5178	67.71	9	89.74	85.6311	77.42	6	53.22	47.64	41.33	6	99.39	93.885	89.57	9	97.31	88.8144	67.78	9	74.98	70.5111	56.41	9	99.65	68.5756	27.5	8	93.03	85.275	68.45	9	97.91	90.3211	70.56	6	97.44	92.0117	86.23	12	0	0	0	0.590588	0	0	0
PF3D7_0611400.1-p1	0	7	96.87	90.92	73.77	8	89.74	87.7687	80.9	4	53.24	50.4375	42.66	4	99.19	95.055	85.08	5	97.32	89.98	72.31	9	74.98	73.3056	65.16	7	99.18	83.15	43.97	9	93.03	89.6211	75.94	6	97.91	91.2883	78.58	7	97.44	94.5357	84.13	23	0	0	0	0.609181	0	0	0
PF3D7_0611500.1-p1	0	4	96.87	92.28	86.4	4	89.74	87.0075	84.39	3	53.24	48.03	45.31	4	99.7	92.5225	85.25	6	97.32	88.66	67.56	4	74.98	71.5625	68.07	9	99.65	95.1956	79.69	3	93.03	86.2667	81.44	4	97.91	92.2025	85.49	3	97.44	88.2767	83.67	17	0	0	0	0.58207	0	0	0
PF3D7_0611600.1-p1	0	7	96.87	93.98	87.68	5	89.74	85.834	79.63	6	53.24	52.6317	49.91	5	99.68	96.456	86.28	6	97.32	93.1133	76.92	7	74.98	73.3371	65.2	8	99.58	89.6663	67.16	7	93.03	90.31	79.89	6	97.91	94.9633	84.32	6	97.44	95.7767	88.08	5	1	0	4	0.643165	0.552527	0	0.643165
PF3D7_0611700.1-p1	0	NA	NA	NA	NA	NA	NA	NA	NA	NA	NA	NA	NA	NA	NA	NA	NA	NA	NA	NA	NA	NA	NA	NA	NA	NA	NA	NA	NA	NA	NA	NA	NA	NA	NA	NA	NA	NA	NA	NA	NA	3	0	0	0	0.559687	0	0	0
PF3D7_0611800.1-p1	0	4	96.87	91.895	82.62	7	89.74	86.0557	79.69	7	53.24	50.84	45.95	6	99.16	97.2583	91.19	4	97.32	85.7375	75.74	8	74.98	71.3762	63.56	9	99.32	89.1233	66.61	7	93.03	88.9686	79.51	6	97.91	93.6817	86.19	6	97.44	94.2167	87.51	71	0	0	0	0.636128	0	0	0
PF3D7_0611900.1-p1	0	6	96.87	88.7767	65.29	5	89.74	78.46	58.26	6	53.24	50.1367	41.5	6	99.7	94.14	73.99	8	97.32	86.535	71.27	8	74.98	71.3075	52.95	10	99.65	62.1	7.04	8	93.03	88.3475	65.27	8	97.91	94.0375	79.12	6	97.44	91.5567	72.95	5	0	0	0	0.554667	0	0	0
PF3D7_0612000.1-p1	0	7	96.87	91.3814	63.98	7	89.74	84.1229	59.88	7	53.24	49.0886	41.55	4	99.61	91.685	73.4	9	97.32	88.2044	72.19	7	74.98	69.9614	53.21	9	99.65	87.2844	56.22	8	93.03	87.16	65.52	8	97.91	95.2188	81.39	5	97.44	91.1	72.96	2	1	0	1	0.614777	0.553172	0	0.614777
PF3D7_0612100.1-p1	0	8	96.87	91.0675	76.04	6	89.68	85.84	79.84	6	53.24	50.3283	38.85	6	99.65	93.925	83.05	9	97.32	93.6956	83.42	9	74.98	72.49	64.12	9	99.01	66.1567	25.76	9	93.03	87.0622	74.48	9	97.91	91.7811	62.41	6	97.44	89.6783	82.93	20	19	0	1	0.652509	0.652509	0	0.525907
PF3D7_0612200.1-p1	0	8	96.54	92.8137	86.77	6	89.74	88.275	83.41	6	53.24	52.2467	48.42	3	99.31	94.8	92.37	5	97.31	91.498	84.91	7	74.94	72.8171	66.38	13	99.5	88.7123	66.34	7	93.03	90.8643	85.79	6	97.9	92.8067	80.61	6	97.44	94.7333	89.29	19	0	0	0	0.57802	0	0	0
PF3D7_0612300.1-p1	0	7	96.87	87.4457	53.83	8	89.74	83.5588	61.93	7	53.24	48.1657	32.65	8	99.7	94.0312	72.7	8	97.32	89.34	64.11	8	74.98	69.8625	53.67	7	99.64	63.2229	14.02	7	93.03	84.6814	58.88	7	97.91	90.1443	67.28	7	97.44	90.9586	66.85	2	2	1	0	0.554709	0.554709	0.547903	0
PF3D7_0612400.1-p1	0	6	96.87	95.3517	90.52	6	89.74	89.04	88.2	5	53.24	52.71	51	5	99.7	98.616	96.69	5	97.32	96.05	91.35	7	74.98	74.1914	71.48	4	99.06	69.9	43.08	7	93.03	91.5586	87.42	5	97.91	95.614	87.2	4	97.44	96.4725	93.88	12	0	0	0	0.590799	0	0	0
PF3D7_0612500.1-p1	0	7	96.87	88.6071	69.66	7	89.74	87.77	79.61	7	53.24	50.1657	39.79	4	99.48	95.1175	85.17	10	97.32	93.818	84.43	9	74.98	73.2278	64.82	10	99.65	84.072	12.97	8	93.03	88.9663	75.81	9	97.91	93.3978	82.59	6	97.44	94.5933	84.16	5	0	0	0	0.557545	0	0	0
PF3D7_0612600.1-p1	0	6	96.87	87.265	67.79	5	89.74	84.222	71.47	4	53.24	51.8575	48.41	4	99.65	94.7475	86.77	6	97.32	91.25	69.62	6	74.98	72.945	63.5	7	99.64	73.3071	13.11	6	93.03	87.1183	69.48	6	97.91	95.6917	90.69	5	97.44	94.006	82.52	17	0	0	0	0.599847	0	0	0
PF3D7_0612700.1-p1	0	6	96.87	92.6	80.82	7	89.74	85.7786	78.32	6	53.24	50.56	44.01	6	99.7	97.47	91.41	7	97.32	91.1143	76.04	7	74.98	71.5629	63.22	10	99.58	94.183	74.97	7	93.03	87.78	75.01	7	97.91	94.5557	83.79	6	97.44	94.43	87.07	11	0	1	11	0.613628	0	0.561949	0.613628
PF3D7_0612800.1-p1	0	5	96.87	91.022	74.85	6	89.74	86.6767	75.35	5	53.24	51.77	46.52	3	99.38	96.3633	90.48	7	97.32	90.1186	73.65	5	74.98	72.47	63.27	7	99.65	79.0014	16.4	5	93.03	88.658	74.93	5	97.78	91.112	76.84	4	97.44	94.5275	86.23	13	0	0	13	0.659574	0	0	0.659574
PF3D7_0612900.1-p1	0	6	96.87	89.57	75.43	9	89.74	84.4478	73.09	6	53.24	51.4783	44.58	7	99.7	91.8429	88.02	6	97.32	88.2867	72	6	74.98	68.1333	57.31	5	99.36	82.776	56.67	5	93.03	82.712	72.88	6	97.91	92.0633	81.58	3	97.44	91.4567	81.16	20	0	0	0	0.592068	0	0	0
PF3D7_0613000.1-p1	0	8	96.87	85.8563	52.44	8	89.74	83.855	52.18	9	53.24	50.5444	38.51	5	99.41	91.304	69.8	11	97.32	90.4545	57.68	9	74.98	70.2256	41.78	12	99.65	81.5433	28.15	9	93.03	85.0711	48.66	9	97.91	90.7022	58.72	5	97.44	90.002	68.53	7	0	0	0	0.556097	0	0	0
PF3D7_0613000.2-p1	0	9	96.87	84.6267	52.37	8	89.74	77.4825	52.39	9	53.24	48.4144	31.38	5	99.58	89.692	69.8	9	97.32	86.6944	50.53	8	74.98	65.6825	33.39	11	99.65	86.1491	33.48	8	93.03	82.4137	48.9	8	97.91	86.915	53.24	5	97.44	86.852	66.8	6	0	0	0	0.559383	0	0	0
PF3D7_0613000.3-p1	0	8	96.87	88.19	56.18	6	89.74	76.085	53.9	7	53.24	50.3029	38.98	3	99.46	86.8267	70.13	7	97.32	88.82	63.86	6	74.98	69.4683	47.43	11	99.65	71.7091	32.64	5	93.03	82.23	54.14	7	97.91	91.1229	62.67	5	97.44	88.632	68.66	6	0	0	0	0.570508	0	0	0
PF3D7_0613100.1-p1	0	7	96.87	86.1857	47.31	6	89.74	80.4017	58.53	7	53.24	50.2457	40.5	6	99.65	91.915	71.22	8	97.32	90.6112	70.85	7	74.98	70.0529	53.91	9	99.65	73.48	14.02	9	93.03	87.3444	64.19	8	97.91	94.1612	76.74	5	97.44	87.794	72.31	2	1	1	1	0.544192	0.544192	0.544192	0.543137
PF3D7_0613200.1-p1	0	NA	NA	NA	NA	NA	NA	NA	NA	NA	NA	NA	NA	NA	NA	NA	NA	NA	NA	NA	NA	NA	NA	NA	NA	NA	NA	NA	NA	NA	NA	NA	NA	NA	NA	NA	NA	NA	NA	NA	NA	2	1	1	0	0.581071	0.581071	0.504333	0
PF3D7_0613300.1-p1	0	6	96.87	92.6517	81.76	6	89.45	86.5	83.57	4	53.24	51.7575	50.48	5	99.7	98.306	97.39	5	97.32	96.146	91.54	8	74.98	72.4988	70.07	6	99.2	82.1983	45.67	6	93.03	90.5483	85.26	8	97.91	95.8775	91.68	5	97.44	95.85	94.49	14	7	1	7	0.605195	0.553493	0.541538	0.605195
PF3D7_0613400.1-p1	0	7	96.87	90.88	69.54	8	89.74	82.6075	72.57	7	53.24	49.2386	35.32	5	99.21	93.896	73.02	10	97.32	86.522	60.84	10	74.98	72.29	53.63	5	99.07	81.732	56.36	9	93.03	88.76	66.63	8	97.91	92.6787	63.2	8	97.44	93.9725	71.01	5	5	1	0	0.600837	0.600837	0.599835	0
PF3D7_0613500.1-p1	0	2	96.87	92.235	87.6	5	89.74	88.15	85.78	5	53.24	52.602	52.22	5	99.7	97.876	96.49	6	97.32	94.8783	91.44	6	74.98	74.555	73.55	8	99.07	87.6675	57.74	5	93.02	90.922	88.55	6	97.91	96.02	93.97	5	97.44	95.648	94.03	26	0	0	0	0.638256	0	0	0
PF3D7_0613600.1-p1	0	5	96.87	95.3	90.51	4	89.74	89.325	88.2	5	53.24	52.764	51.01	4	99.65	97.8	96.69	6	97.32	92.4617	79.74	8	74.98	74.335	71.49	4	99.63	79.9275	63.87	5	93.03	91.67	87.42	6	97.91	95.9133	87.2	5	97.44	96.65	93.88	19	19	0	0	0.61847	0.61847	0	0
PF3D7_0613700.1-p1	0	7	96.87	93.3157	80.91	8	89.74	86.6675	83.39	4	53.24	51.8	50.13	5	99.47	98.058	97.08	6	97.32	95.3733	86.78	7	74.98	71.6186	67.86	10	98.57	89.712	57.3	8	93.03	88.88	83.09	7	97.91	94.9243	91.22	6	97.44	95.595	94.39	19	0	0	0	0.631269	0	0	0
PF3D7_0613800.1-p1	0	5	96.87	95.342	93.31	3	89.74	89.34	88.58	4	53.24	52.9275	52.04	2	99.65	98.45	97.25	4	97.32	94.23	90.77	5	74.98	74.596	73.2	9	99.08	90.0678	71.55	4	93.03	92.3625	90.71	6	97.91	96.0367	88.63	2	97.44	96.265	95.09	94	0	0	0	0.671639	0	0	0
PF3D7_0613900.1-p1	0	6	96.87	93.2133	86.87	6	89.74	88.6383	85.68	7	53.24	52.49	49.62	3	99.23	98.4033	96.78	5	97.32	94.744	90.29	7	74.98	74.0229	69.47	7	99.57	84.63	65.99	7	93.03	91.55	87.08	8	97.91	96.0475	89.89	6	97.44	96.79	94.17	34	0	0	0	0.627436	0	0	0
PF3D7_0614000.1-p1	0	6	96.87	88.6367	65.56	7	89.74	83.8814	70.03	5	53.24	48.254	41.96	5	99.23	92.218	80.72	7	97.32	89.9829	68.71	7	74.98	70.2414	58.2	7	99.2	80.9457	46.5	6	93.03	86.5567	65.69	7	97.91	90.8786	62.85	6	97.44	92.275	76.43	19	0	0	0	0.585243	0	0	0
PF3D7_0614100.1-p1	0	6	96.87	92.7467	81.8	8	89.74	87.16	80.55	5	53.24	50.476	44.34	7	99.7	97.6729	93.04	5	97.32	91.354	73.81	8	74.98	70.9825	62.57	6	99.02	87.6817	74.74	6	93.03	88.3717	77.18	5	97.91	90.788	75.59	5	97.44	94.042	88.19	26	0	0	0	0.603982	0	0	0
PF3D7_0614200.1-p1	0	4	96.87	93.9775	88.5	5	89.74	85.818	81.69	4	53.24	50.9675	48.68	2	99.56	96.325	93.09	5	97.32	89.82	70.71	5	74.98	73.79	69.3	9	99.65	85.1744	31.85	5	93.03	90.998	84.63	5	97.91	95.404	88.27	3	97.44	94.9567	90.01	22	0	0	0	0.630832	0	0	0
PF3D7_0614300.1-p1	0	8	96.87	93.9788	80.66	7	89.74	86.6843	78.67	5	53.24	50.84	44.65	5	99.7	96.858	93.8	8	97.32	93.43	81.35	7	74.98	71.62	61.04	7	99.02	90.8086	59.77	7	93.03	89.39	83.03	7	97.91	94.8129	84.93	6	97.44	95.3467	90.55	15	7	3	7	0.62578	0.530443	0.538159	0.62578
PF3D7_0614400.1-p1	0	7	96.87	89.4671	69.99	6	89.74	83.2217	73.77	8	53.24	50.8775	44.32	6	99.7	96.0017	83.95	8	97.32	89.4912	72.04	8	74.98	70.5012	60.14	6	99.43	64.7683	13.11	7	93.03	87.4443	67.08	8	97.91	92.9387	69.18	5	97.44	92.914	80.92	8	0	0	0	0.581459	0	0	0
PF3D7_0614500.1-p1	0	5	96.87	91.28	79.79	7	89.74	87.3129	81.99	6	53.24	49.6667	45.08	5	99.7	93.092	81.74	7	97.32	93.8657	86.49	6	74.98	73.1567	70.45	7	99.65	77.2271	14.02	6	93.03	88.18	77.16	5	97.91	94.894	88.08	5	97.44	92.624	83.1	5	0	0	0	0.575358	0	0	0
PF3D7_0614600.1-p1	0	8	96.87	90.8425	77.33	8	89.74	85.7025	69.14	6	53.24	50.2783	44.03	7	99.68	96.5643	86.65	9	97.32	92.6867	75.32	8	74.98	72.2237	59.74	9	99.47	74.4878	13.11	7	93.03	87.0929	69.21	8	97.91	94.9237	82.4	8	97.44	93.6813	80.21	18	17	0	1	0.748244	0.748244	0	0.519732
PF3D7_0614700.1-p1	0	7	96.87	92.7486	85.5	7	89.74	87.9414	83.34	6	53.24	51.355	47.57	3	99.41	97.6233	96.57	8	97.32	94.6988	89.36	6	74.98	72.985	68.6	8	99.65	87.4112	56.96	7	93.03	89.9129	81.87	4	97.91	94.4725	89.76	5	97.44	96.042	94.1	22	0	0	0	0.637345	0	0	0
PF3D7_0614800.1-p1	0	10	96.87	91.695	84.51	7	89.74	83.1871	73.3	6	53.24	49.02	36.48	7	99.7	95.0443	74.86	11	97.32	87.5227	54.22	7	74.98	69.25	51.93	11	99.65	90.5764	70.69	8	93.03	80.76	61.04	6	97.9	90.4467	69.91	7	97.44	92.4914	72.27	11	0	0	0	0.615519	0	0	0
PF3D7_0614900.1-p1	0	7	96.87	92.4029	82.74	8	89.74	86.6238	79.73	4	53.24	50.8075	45.58	5	99.7	96.978	90.14	4	97.32	92.7125	82.41	7	74.98	72.7471	65.37	8	99.65	87.765	67.26	5	93.03	89.256	80.56	5	97.91	94.238	88.1	5	97.44	94.606	87.56	27	6	5	16	0.662425	0.587306	0.551056	0.662425
PF3D7_0615000.1-p1	0	7	96.87	89.1671	60.74	7	89.74	82.9157	64.65	7	53.24	50.1057	36.96	6	99.66	90.7683	66.81	9	97.32	85.0656	62.71	6	74.98	69.4367	51.46	9	99.63	70.2344	14.02	7	93.03	86.2629	59.55	8	97.91	91.4675	81.03	6	97.44	89.4633	71.92	3	0	0	0	0.659052	0	0	0
PF3D7_0615100.1-p1	0	6	96.87	87.805	70.05	9	89.74	87.1611	77.77	6	53.24	50.6733	45.53	4	99.32	96.2875	89.8	7	97.32	92.99	82.2	9	74.98	73.2222	67.89	11	99.46	77.6964	40.44	9	93.03	88.2444	69.24	8	97.91	94.7175	88.07	7	97.44	95.48	87.55	7	0	0	0	0.636222	0	0	0
PF3D7_0615200.1-p1	0	5	96.87	91.218	82.98	6	89.74	87.28	79.83	3	53.24	48.5733	44.24	5	99.7	96.55	86.58	3	97.32	88.78	71.81	6	74.98	72.7033	65.32	6	99.58	92.8533	73.85	4	93.03	88.4875	79.23	3	97.91	89.9	79.77	4	97.44	92.96	85.25	13	0	0	0	0.59573	0	0	0
PF3D7_0615300.1-p1	0	9	96.87	90.1167	75.74	10	89.65	84.389	71.83	7	53.24	49.5743	42.97	9	99.7	95.3144	87.24	8	97.32	88.6825	52.82	15	74.98	72.4047	60.99	6	99.5	83.725	53.05	10	93.03	87.031	69.91	11	97.91	90.0091	65.73	7	97.44	92.3929	80.78	19	4	5	14	0.596859	0.551186	0.551186	0.596859
PF3D7_0615400.1-p1	0	6	96.87	95.135	89.98	4	89.74	88.7775	86.99	4	53.24	52.2325	50.92	5	99.63	97.624	96.62	8	97.32	91.4363	68.26	6	74.98	74.1517	70.96	6	99.65	80.4367	57.51	5	93.03	91.042	86.84	6	97.91	95.125	85.07	4	97.44	95.935	93.85	69	68	1	0	0.638256	0.638256	0.513305	0
PF3D7_0615500.1-p1	0	5	96.87	95.27	89.09	5	89.74	85.404	80.9	5	53.24	50.574	41.49	4	99.65	95.1625	86.39	5	97.32	92.188	72.09	7	74.98	70.0986	63.65	9	99.65	90.8444	79.41	7	93.03	88.4629	79.97	4	97.91	92.7575	82.87	5	97.44	93.884	85	17	0	0	0	0.642308	0	0	0
PF3D7_0615600.1-p1	0	7	96.87	92.8529	85.52	6	89.74	87.345	83.1	5	53.24	51.736	47.15	4	99.24	98.47	96.27	8	97.32	93.6562	82.19	7	74.98	72.8014	66.91	13	99.59	83.1846	58.01	9	93.03	90.0978	81.08	6	97.91	94.35	85.97	5	97.44	96.652	94	69	60	0	9	0.656676	0.656676	0	0.614892
PF3D7_0615700.1-p1	0	10	96.87	92.474	78.9	9	89.74	86.0889	71.29	8	53.24	47.8525	33.81	6	99.69	91.46	73.84	8	97.32	91.1363	65.14	10	74.98	70.124	48.6	11	99.65	88.8436	63.26	8	93.03	86.9425	68.21	10	97.91	90.436	68.56	6	97.44	90.76	74.86	6	0	0	0	0.663102	0	0	0
PF3D7_0615800.1-p1	0	5	96.87	92.026	83.49	5	89.74	87.802	83.41	6	53.24	52.2433	47.75	4	99.66	97.28	90.58	9	97.32	88.4789	77.51	6	74.98	72.9967	65.44	6	99.64	80.295	30.13	7	93.03	90.6871	79.77	5	97.91	90.378	72.04	3	97.44	93.95	87.25	29	0	0	0	0.683162	0	0	0
PF3D7_0615900.1-p1	0	4	96.87	93.635	87.91	4	89.74	88.0725	83.75	5	53.24	52.898	51.89	2	99.65	99.145	98.64	5	97.32	96.018	91.52	5	74.98	73.854	70.27	7	99.42	90.5043	87.96	5	93.03	91.12	86.64	4	97.91	96.1875	92.62	3	97.44	96.4967	94.74	35	0	0	0	0.641559	0	0	0
PF3D7_0616000.1-p1	0	7	96.87	90.0829	67.94	6	89.74	87.045	79.84	7	53.24	49.9214	38.38	4	99.59	95.335	82.86	7	97.32	87.5471	52.43	8	74.98	72.5588	62.98	8	99.65	85.735	56.77	7	93.03	89.94	74.15	NA	NA	NA	NA	4	97.44	92.9425	82.88	13	0	0	0	0.636521	0	0	0
PF3D7_0616100.1-p1	0	7	96.87	88.3871	66.64	6	89.74	82.5233	72.27	6	53.24	49.8433	37.29	6	99.7	91.6717	64.93	10	97.32	81.403	49.28	5	74.98	69.908	60.94	10	99.08	71.695	7.04	6	93.03	82.9733	59.94	7	97.91	89.3014	53.29	6	97.44	90.915	67.87	4	0	0	0	0.568025	0	0	0
PF3D7_0616200.1-p1	0	5	96.87	90.976	76.68	7	89.74	86.44	77.46	5	53.24	51.024	45.01	3	99.69	96.7233	93.13	7	97.32	95.0329	84.74	7	74.98	71.7914	61.16	10	99.2	70.182	16.88	6	93.03	87.2917	75.53	7	97.91	94.9657	83.52	5	97.44	95.052	89.35	5	0	0	0	0.592094	0	0	0
PF3D7_0616300.1-p1	0	9	96.87	92.5033	85.2	9	89.74	82.5956	74.15	7	53.24	44.1743	37.16	8	99.7	86.625	75.01	10	97.32	81.851	35.79	10	74.98	66.555	52.79	11	99.65	82.92	12.97	8	93.03	80.9025	64.7	7	97.91	80.64	64.66	7	97.44	81.0886	72.81	8	0	0	0	0.592516	0	0	0
PF3D7_0616400.1-p1	0	7	96.87	94.8629	89.51	6	89.74	87.8283	84.35	6	53.24	51.1467	47.63	3	99.15	96.5167	91.52	8	97.32	89.875	67.49	9	74.98	73.0722	63.41	8	98.63	83.86	57.48	6	93.03	89.9883	81.17	5	97.91	92.226	85.9	4	97.44	94.04	87.55	47	33	0	14	0.620333	0.620333	0	0.586826
PF3D7_0616500.1-p1	0	4	96.87	91.4325	80.33	6	89.74	87.3583	82.08	6	53.24	51.87	46.9	5	99.64	96.142	91.95	7	97.32	91.9843	76.61	6	74.98	71.6283	63.03	8	99.65	93.3675	80.61	8	93.03	91.6925	84.25	8	97.91	92.2675	72.94	4	97.44	94.9175	89.14	32	31	0	1	0.6527	0.6527	0	0.564559
PF3D7_0616600.1-p1	0	8	96.87	92.8487	82.37	7	89.74	86.32	80.52	6	53.24	51.0783	46.13	6	99.7	97.5667	89.91	6	97.32	93.7817	86.91	8	74.98	71.8988	66.48	7	99.6	94.7857	80.97	7	93.03	90.3357	81.85	9	97.91	92.0567	70.73	5	97.44	93.962	84.78	7	0	0	0	0.632716	0	0	0
PF3D7_0616700.1-p1	0	4	96.87	92.44	80.71	4	89.74	85.87	78.91	4	53.24	50.4625	45.59	6	99.7	97.2267	90.15	5	97.32	93.662	82.37	7	74.98	73.2914	68.44	4	99.63	89.755	65.03	6	93.03	89.0767	77.2	5	97.91	94.816	86.98	5	97.44	94.746	87.56	19	0	0	0	0.619111	0	0	0
PF3D7_0616800.1-p1	0	6	96.87	93.175	77.95	4	89.74	83.8925	68.93	4	53.24	49.3325	41.23	5	99.7	94.14	83.99	5	97.32	88.442	71.11	7	74.98	71.9486	57.65	7	99.65	91.4857	65.62	5	93.03	86.076	63.98	5	97.91	92.414	74.1	4	97.44	92.43	79.89	15	0	0	0	0.589254	0	0	0
PF3D7_0616900.1-p1	0	5	96.87	93.346	90.51	4	89.74	89.325	88.2	4	53.24	52.6525	51.01	2	99.59	98.58	97.57	5	97.32	95.394	92.36	6	74.98	74.2233	70.96	6	99.64	85.0317	74.12	6	93.03	91.8433	87.42	5	97.91	96.562	92.72	3	97.44	96.4233	94.55	28	0	0	0	0.607213	0	0	0
PF3D7_0617000.1-p1	0	4	96.87	87.675	64.13	6	89.74	86.595	77.68	7	53.24	49.98	39.28	5	99.64	94.376	86.46	9	97.32	92.7189	73.84	8	74.98	72.51	60.9	11	99.08	70.9436	41.31	6	93.03	88.44	71.58	10	97.91	92.733	76.55	6	97.44	94.5633	80.46	13	0	0	0	0.601242	0	0	0
PF3D7_0617100.1-p1	0	6	96.87	93.4483	82.6	7	89.74	85.83	78.86	4	53.24	47.915	43.06	7	99.7	95.12	90.83	8	97.32	82.295	44.21	9	74.98	72.76	66.31	8	99.65	80.8063	45.47	8	93.03	90.735	81.67	6	97.91	92.475	86.79	7	97.44	92.7143	87.33	42	8	3	33	0.634445	0.537766	0.537766	0.634445
PF3D7_0617200.1-p1	0	9	96.87	94.2789	81.94	8	89.74	86.46	84.01	7	53.24	51.8857	50.42	6	99.16	98.1633	97.32	8	97.32	94.3012	91.42	9	74.98	72.3422	69.96	6	99.47	90.9733	80.8	8	93.03	90.6238	86.13	8	97.91	95.4712	92.55	6	97.44	95.7867	94.47	3	0	0	0	0.558318	0	0	0
PF3D7_0617300.1-p1	0	7	96.87	84.8486	62.19	10	89.74	81.095	46.91	11	53.24	48.2418	27.36	8	99.42	84.1663	48.32	13	97.32	85.2831	53.56	12	74.98	68.7667	33.47	9	99.63	86.6056	64.12	14	93.03	86.0786	48.21	10	97.91	88.997	59.79	10	97.44	86.551	50.58	7	0	0	0	0.587675	0	0	0
PF3D7_0617400.1-p1	0	3	96.87	93.8967	87.96	4	89.74	89.16	87.55	5	53.24	53.038	52.34	5	99.65	98.914	98.66	7	97.32	95.6443	92.16	3	74.98	74.2067	72.72	6	99.64	91.48	71.9	4	93.03	92.3125	90.39	4	97.91	97.1875	95.58	2	97.44	96.655	95.87	79	69	0	10	0.623498	0.623498	0	0.615706
PF3D7_0617600.1-p1	0	7	96.87	90.6871	71.84	6	89.74	85.6217	75.92	6	53.24	50.22	45.17	5	99.55	95.442	89.71	7	97.32	90.68	68.48	7	74.98	72.4371	66.01	7	99.62	79.1029	41.97	8	93.03	88.665	71.36	7	97.91	93.3371	81.78	7	97.44	94.1329	87.38	6	1	0	5	0.633705	0.50344	0	0.633705
PF3D7_0617700.1-p1	0	6	96.87	91.7483	72.7	7	89.74	84.3786	76.69	6	53.24	50.785	47.74	5	99.1	93.632	90.65	10	97.32	89.12	75.68	7	74.98	72.3657	67.58	10	99.18	73.477	15.96	8	93.03	88.6963	78.07	6	97.91	94.0933	88	6	97.44	91.5817	88.01	7	6	0	1	0.660619	0.660619	0	0.563944
PF3D7_0617800.1-p1	0	9	96.87	91.4611	68.76	9	89.74	86.6056	70.68	9	53.24	50.6789	39.29	7	99.49	95.5943	80.13	10	97.32	91.747	64.39	10	74.98	71.07	50.69	11	99.65	81.9545	58.09	10	93.03	87.246	60.14	9	97.91	93.4378	71.37	8	97.44	94.2463	75.94	5	0	0	0	0.633449	0	0	0
PF3D7_0617900.1-p1	0	5	96.87	86.154	60.54	4	89.74	82.6325	71.71	4	53.24	48.645	39.99	4	99.7	89.2425	70.05	6	97.32	89.3317	75.47	6	74.98	71.835	62.89	6	99.65	73.275	31.05	8	93.03	87.1	63.33	4	97.91	90.175	77.43	4	97.44	89.2175	72.67	2	0	0	0	0.63527	0	0	0
PF3D7_0618000.1-p1	0	6	96.87	93.0867	76.1	8	89.74	87.3563	80.86	8	53.24	52.0475	49.29	8	99.7	96.8287	89.86	7	97.32	84.8629	43.82	9	74.98	72.9856	69.35	9	99.64	70.51	13.11	8	93.03	88.6025	74.95	8	97.91	90.0525	77.03	8	97.44	94.255	86.57	9	4	0	5	0.602121	0.602121	0	0.580978
PF3D7_0618100.1-p1	0	6	96.87	88.2183	76.3	6	89.74	86.09	78.64	6	53.24	51.6267	46.94	6	99.7	95.0467	85.54	5	97.32	89.688	68.34	8	74.98	73.3425	66.86	8	99.21	88.015	63.79	7	93.03	87.8229	67.05	7	97.91	91.2443	82.74	5	97.44	93.322	84.43	25	0	0	0	0.614437	0	0	0
PF3D7_0618200.1-p1	0	8	96.87	89.54	66.03	9	89.74	84.0889	58.03	8	53.24	49.9225	33.78	5	99.59	83.76	61.64	10	97.32	87.368	58.99	9	74.98	69.8889	47.59	12	99.65	94.2075	76.22	9	93.03	85.7711	54.83	9	97.91	90.8656	71.93	7	97.44	88.3486	60.76	5	0	0	0	0.574423	0	0	0
PF3D7_0618300.1-p1	0	4	96.87	91.9175	77.69	5	89.74	83.256	73.08	5	53.24	48.376	40.61	3	99.69	91.5067	75.18	6	97.32	88.4933	71.23	6	74.98	71.2983	54.27	4	99.65	84.35	66.12	6	93.03	88.56	68.12	5	97.91	90.802	78.6	3	97.44	89.1833	72.68	4	0	0	0	0.619757	0	0	0
PF3D7_0618400.1-p1	0	8	96.87	90.0012	69.71	5	89.74	87.138	78.8	8	53.24	49.63	35.7	4	99.42	91.8425	79.39	7	97.32	81.0914	43.85	7	74.98	71.5829	55.3	9	97.22	86.7367	64.78	8	93.03	89.3775	72.8	7	97.91	91.9343	67.48	6	97.44	92.7417	74.86	12	3	0	9	0.641907	0.579606	0	0.641907
PF3D7_0618500.1-p1	0	4	96.87	88.11	71.58	5	89.74	86.372	76.74	5	53.24	51.158	44.1	6	99.7	93.9683	83.49	12	97.32	90.2017	71.28	6	74.98	72.4483	61.35	12	99.58	78.3275	43.92	7	93.03	87.9657	66.46	7	97.91	94.3514	82.59	5	97.44	92.414	79.55	9	0	0	0	0.555189	0	0	0
PF3D7_0618600.1-p1	0	5	96.87	85.336	61.84	7	89.74	85.23	77.97	9	53.24	51.3011	47.31	9	99.2	95.3811	91.78	8	97.32	88.2712	79.11	8	74.98	71.5875	65.41	10	99.65	75.435	13.11	9	93.03	88.77	76.55	10	97.91	89.334	82.45	6	97.44	91.94	87.57	9	4	5	5	0.594814	0.575323	0.562325	0.594814
PF3D7_0618700.1-p1	0	8	96.87	90.7588	77.67	7	89.74	88.4057	83.46	6	53.24	52.22	50.33	6	99.7	98.7683	97.29	6	97.32	94.19	90.02	7	74.98	73.2314	69.31	7	99.65	81.5486	31.05	11	93.03	90.9745	82.78	7	97.91	93.4943	89.8	6	97.44	96.1267	94.46	7	7	0	0	0.629703	0.629703	0	0
PF3D7_0618800.1-p1	0	6	96.87	90.8967	77.78	5	89.74	87.556	81.24	4	53.24	51.2275	47.3	4	99.65	95.07	91.26	6	97.32	83.4767	64.32	6	74.98	72.3083	66.76	7	99.12	68.5914	14.16	7	93.03	90.3943	80.61	6	97.91	92.76	84.87	4	97.44	92.7025	88.85	39	37	1	1	0.619079	0.619079	0.519835	0.510037
PF3D7_0618900.1-p1	0	4	96.87	90.545	78.23	7	89.74	87.7671	81.24	5	53.24	50.224	43.63	4	99.51	96.2675	91.1	6	97.32	91.9117	71.89	7	74.98	72.2729	64.85	9	99.49	91.8967	74.44	8	93.03	89.815	80.58	7	97.91	93.1057	74.69	7	97.44	95.58	88.72	14	13	0	1	0.60711	0.60711	0	0.566122
PF3D7_0618900.2-p1	0	9	96.87	91.39	78.23	7	89.74	87.7671	81.24	4	53.24	49.66	43.55	6	99.65	97.7683	91.1	5	97.32	94.558	84.21	8	74.98	73.2175	64.85	11	99.64	87.7364	74.44	7	93.03	90.3557	80.58	5	97.91	94.402	81.29	6	97.44	95.64	88.72	9	8	0	1	0.604879	0.604879	0	0.563028
PF3D7_0619000.1-p1	0	3	96.87	93.75	88.9	2	89.74	86.765	83.79	3	53.24	52.9633	52.42	3	99.7	98.5833	96.36	3	97.32	96.2833	94.27	3	74.98	73.71	71.18	4	99.05	95.835	88.73	3	93.03	90.54	85.57	3	97.91	97.4167	96.87	3	97.44	96.7133	95.27	25	23	1	2	0.584294	0.584294	0.570273	0.541499
PF3D7_0619000.2-p1	0	3	96.87	93.75	88.9	2	89.74	86.765	83.79	3	53.24	52.9633	52.42	3	99.7	98.5833	96.36	3	97.32	96.2833	94.27	3	74.98	73.71	71.18	4	99.05	95.835	88.73	3	93.03	90.54	85.57	3	97.91	97.4167	96.87	3	97.44	96.7133	95.27	26	25	1	1	0.575576	0.575576	0.575047	0.534222
PF3D7_0619100.1-p1	0	5	96.87	92.094	85.35	5	89.74	86.804	76.31	4	53.24	51.09	44.71	3	99.68	94.1767	87.25	6	97.32	89.6117	66.5	5	74.98	70.612	64.28	6	99.65	89.2633	82.24	6	93.03	89.77	75.7	6	97.91	94.2533	86.2	4	97.44	94.255	84.94	12	7	0	5	0.587034	0.587034	0	0.552889
PF3D7_0619200.1-p1	0	7	96.87	92.7343	86.5	4	89.7	86.8275	82.08	6	53.24	51.9783	49.66	4	99.66	95.8325	89.96	6	97.32	92.3267	80.16	4	74.97	72.86	67.4	9	97.24	87.9989	61.15	5	93.03	90.204	84.74	8	97.91	95.4338	86.16	4	97.44	93.635	87.51	31	0	0	0	0.622615	0	0	0
PF3D7_0619300.1-p1	0	8	96.87	94.965	89.67	6	89.74	88.62	86.12	5	53.24	52.632	50.89	4	99.59	98.805	96.58	4	97.32	94.7575	87.57	7	74.98	74.18	70.29	8	99.65	85.91	58.3	8	93.03	91.0588	85.53	6	97.91	95.82	87.77	4	97.44	96.445	93.8	91	0	0	0	0.628641	0	0	0
PF3D7_0619400.1-p1	0	7	96.87	91.9314	72.98	7	89.74	86.9971	79.12	6	53.24	51.325	44.94	5	99.55	97.554	93.95	6	97.32	92.1883	81.44	7	74.98	71.53	61.96	3	99.1	85	66.24	6	93.03	90.4567	83.38	7	97.91	90.4629	69.42	6	97.44	95.8883	90.23	31	0	0	0	0.61104	0	0	0
PF3D7_0619500.1-p1	0	7	96.87	93.4957	90.07	5	89.7	88.986	87.13	6	53.24	52.5917	51	4	99.59	98.2425	96.69	8	97.32	90.745	67.23	6	74.98	74.1217	71.5	5	98.63	88.238	65.35	7	93.03	91.8157	88.56	8	97.91	95.98	87.27	4	97.44	95.6675	93.88	42	0	0	0	0.65656	0	0	0
PF3D7_0619600.1-p1	0	6	96.87	92.0667	73.01	7	89.74	86.0914	69.26	6	53.24	51.4867	47.31	8	99.21	96.5925	88.87	4	97.32	87.925	72.22	7	74.98	65.4757	45.76	5	99.47	82.93	56.67	7	93.03	87.91	74.72	6	97.91	94.4367	81.66	4	97.44	92.5375	80.4	24	19	0	5	0.630252	0.630252	0	0.586201
PF3D7_0619700.1-p1	0	9	96.87	90.8456	74.93	6	89.74	84.5267	77.1	7	53.24	50.8871	45.58	5	99.65	96.774	90.13	7	97.32	93.8614	82.32	8	74.98	73.3025	68.28	8	99.65	89.4675	63.85	8	93.03	89.645	76.47	10	97.91	93.228	88.06	6	97.44	94.7733	87.56	11	0	0	0	0.604295	0	0	0
PF3D7_0619800.1-p1	0	2	96.87	92.415	87.96	4	89.74	88.175	84.26	5	53.24	52.802	51.2	2	99.59	98.625	97.66	3	97.32	95.7733	92.72	5	74.98	74.102	71.37	5	98.73	89.316	52.01	7	93.03	91.8343	88.16	4	97.91	96.7425	93.59	3	97.44	96.5133	94.82	57	42	1	14	0.643113	0.643113	0.572727	0.56345
PF3D7_0619900.1-p1	0	7	96.87	89.0557	64.57	5	89.74	84.084	76.94	8	53.24	49.0412	38.33	8	99.7	92.2875	79.16	11	97.32	82.3518	39.63	10	74.98	72.13	63.36	9	99.65	80.8989	49.25	8	93.03	84.1225	65.35	10	97.91	89.882	62.19	8	97.44	90.785	75.63	8	0	0	0	0.614552	0	0	0
PF3D7_0620000.1-p1	0	7	96.87	91.6929	81.16	8	89.74	85.19	78.46	5	53.24	49.632	42.77	5	99.65	93.34	83.87	6	97.32	89.9717	59.77	8	74.98	70.3988	61.1	6	99.05	87.985	66.2	8	93.03	88.975	74.53	6	97.91	92.21	78.27	4	97.44	90.7075	83.99	6	6	0	0	0.592301	0.592301	0	0
PF3D7_0620100.1-p1	0	7	96.87	92.7557	76.43	6	89.74	88.5667	85.53	8	53.24	52.5513	50.24	4	99.39	96.725	95.37	11	97.32	95.5627	89.41	10	74.98	74.289	71.09	9	99.27	76.2978	12.97	12	93.03	90.6317	85.69	8	97.91	94.8275	83.25	8	97.44	95.7175	93.08	5	0	0	0	0.580266	0	0	0
PF3D7_0620200.1-p1	0	5	96.87	92.632	87.82	6	89.74	87.875	84.23	5	53.24	52.386	50.38	3	99.3	98.1033	97.33	7	97.32	95.1057	89.49	8	74.98	73.9237	68.91	6	99.65	93.7567	87.77	8	93.03	91.5225	87.47	10	97.91	96.129	93.3	5	97.44	96.52	94.69	11	10	1	1	0.671198	0.671198	0.53189	0.542475
PF3D7_0620300.1-p1	0	4	96.87	91.6775	87.93	4	89.74	86.5975	84.26	5	53.24	51.62	50.58	4	99.7	98.41	97.48	3	97.32	93.47	91.18	4	74.98	72.49	70.54	8	99.56	93.5337	87.92	4	93.03	90.7975	87.99	3	97.91	94.9733	93.42	4	97.44	95.7825	94.76	30	0	0	0	0.583941	0	0	0
PF3D7_0620400.1-p1	1	7	96.87	93.1643	82.48	5	89.74	89.082	88.14	5	53.24	52.714	51.05	2	99.52	98.125	96.73	5	97.32	91.288	85.62	6	74.98	74.2383	71.76	7	99.18	92.0086	78.88	6	93.03	91.7433	88.05	8	97.91	94.2475	86.26	4	97.44	96.415	93.6	4	4	1	0	0.582807	0.582807	0.582807	0
PF3D7_0620500.1-p1	0	5	96.87	92.854	87.01	5	89.74	88.808	86.14	5	53.24	52.122	48.09	3	99.59	95.2567	90.88	6	97.32	93.41	81.36	5	74.98	72.074	65.28	4	99.64	91.135	73.7	6	93.03	90.6733	82.27	6	97.91	94.7883	84.08	5	97.44	94.746	87.91	16	0	0	0	0.589656	0	0	0
PF3D7_0620600.1-p1	0	7	96.87	90.8129	64.41	9	89.74	86.2122	75.2	6	53.24	50.3533	44.84	9	99.7	97.4189	89.54	9	97.32	93.2233	72.87	10	74.98	71.667	63.47	12	98.73	70.4492	12.97	8	93.03	85.2262	67.7	8	97.91	89.1863	77.14	8	97.44	94.7	87.19	9	0	0	0	0.594906	0	0	0
PF3D7_0620700.1-p1	0	5	96.87	93.726	88.04	6	89.74	82.88	74.89	5	53.24	48.304	39.16	6	99.7	93.355	85.21	8	97.32	87.815	51.91	5	74.98	70.25	60.51	7	99.24	88.2214	43.32	7	93.03	87.3886	72.9	4	97.91	87.7775	66.88	5	97.44	89.132	78.01	8	0	0	0	0.589308	0	0	0
PF3D7_0621000.1-p1	0	3	96.87	93.2633	86.47	3	89.74	88.4767	86	3	53.24	52.9067	52.28	4	99.65	98.86	96.52	3	97.32	95.5833	92.32	4	74.98	74.715	74	4	99.52	72.4375	17.37	5	93.03	91.866	87.59	4	97.91	96.8425	94.54	3	97.44	96.3267	94.12	25	0	0	0	0.607052	0	0	0
PF3D7_0621100.1-p1	0	7	96.87	93.2257	85.6	7	89.74	84.5543	79.46	6	53.24	51.5067	44.08	9	99.7	95.7789	87.36	5	97.32	90.222	70.22	10	74.98	71.249	65.16	7	99.64	86.9757	44.41	10	93.03	89.458	81.27	8	97.91	94.7075	85.01	7	97.44	91.3014	84.59	36	0	0	0	0.625253	0	0	0
PF3D7_0621200.1-p1	0	10	96.87	91.253	68.15	9	89.74	83.0744	67.6	6	53.24	50.175	39.06	7	99.66	92.27	79.87	8	97.32	90.7712	65.21	11	74.98	70.9	58.65	8	99.32	87.6437	64.68	7	93.03	84.6657	58.39	7	97.91	91.0857	67.41	5	97.44	90.79	75.92	12	0	0	0	0.576706	0	0	0
PF3D7_0621300.1-p1	0	13	96.87	90.3638	84.45	7	89.74	87.0314	78.66	9	53.24	51.5322	46.82	7	99.39	95.5586	90.65	9	97.32	89.1222	63.27	11	74.98	73.5673	65.49	6	99.65	91.4083	78.05	9	93.03	90.1622	80.97	10	97.91	93.883	70.6	8	97.44	94.2812	86.81	18	0	0	0	0.616386	0	0	0
PF3D7_0621350.1-p1	0	10	96.87	92.997	75.15	10	89.74	87.995	83.63	9	53.24	51.1678	47.1	6	99.02	97.5083	96.25	10	97.32	95.141	86.4	10	74.98	72.787	66.73	10	99.48	83.969	12.97	12	93.03	89.3292	80.11	10	97.91	96.033	91.93	10	97.44	96.78	94	4	2	1	1	0.563837	0.537132	0.524049	0.563837
PF3D7_0621400.1-p1	0	5	96.87	90.174	78.52	6	89.74	87.8833	83.8	5	53.24	52.342	51.69	4	99.64	96.9575	95.49	6	97.32	95.0783	92.44	6	74.98	74.6183	73.7	10	99.34	62.468	12.97	6	93.03	90.6767	85.25	6	97.91	96.6783	95.43	6	97.44	95.845	94.75	12	0	0	0	0.620445	0	0	0
PF3D7_0621500.1-p1	0	8	96.87	88.5162	64.87	7	89.74	87.1043	76	5	53.24	51.142	44.94	5	99.7	94.048	89.64	8	97.32	92.4	75.96	7	74.98	72.1386	64.95	13	99.64	85.1146	62.67	8	93.03	88.8975	73.15	7	97.91	94.8086	81.41	7	97.44	95.4014	87.29	12	0	0	0	0.604396	0	0	0
PF3D7_0621700.1-p1	0	5	96.87	92.556	85.35	5	89.72	87.114	83.64	6	53.24	51.4967	46.1	7	99.59	94.8329	91.3	6	97.32	91.4367	75.59	7	74.91	72.9071	63.39	8	99.65	92.36	66.61	8	93.03	88.29	76.96	7	97.91	93.8629	81.18	7	97.44	92.8829	87.13	48	0	0	0	0.621181	0	0	0
PF3D7_0621800.1-p1	0	8	96.87	86.5637	62.03	7	89.74	83.2629	62.38	7	53.24	51.3086	42.31	4	99.56	91.135	73.98	7	97.32	81.3857	39.92	7	74.98	69.1814	53.21	9	99.65	88.1978	39.95	8	93.03	87.295	64.67	10	97.91	90.304	54.79	6	97.44	90.5983	68.69	4	0	0	0	0.608947	0	0	0
PF3D7_0621900.1-p1	0	5	96.87	92.788	76.94	3	89.74	83.0433	71.13	5	53.24	51.324	43.94	4	99.69	93.53	82.53	6	97.32	87.2283	45.62	7	74.98	72.3529	59.04	8	99.64	62.2563	14.02	5	93.03	88.55	72.11	6	97.91	95.3667	88.31	4	97.44	92.7875	78.86	25	0	0	0	0.616333	0	0	0
PF3D7_0622000.1-p1	0	5	96.87	86.328	70.94	6	89.74	86.4733	82.18	5	53.24	49.67	39.95	4	99.65	95.4525	85.24	4	97.32	93.8775	86.43	4	74.98	71.33	65.97	6	99.65	73.6367	15.07	6	93.03	90.295	79.87	5	97.91	94.464	84.85	4	97.44	93.4275	84.19	6	5	0	1	0.600933	0.589743	0	0.600933
PF3D7_0622100.1-p1	0	3	96.87	93.5433	87.41	3	89.74	88.0367	84.91	5	53.24	52.51	51.42	4	99.13	98.3875	98.07	5	97.32	95.272	91.64	4	74.98	73.9	71.1	5	99.18	88.11	74.87	5	93.03	91.574	87.28	5	97.91	95.316	91.7	5	97.44	95.908	94.74	47	0	0	0	0.669161	0	0	0
PF3D7_0622200.1-p1	0	7	96.87	90.9329	81.72	7	89.74	86.2429	80.23	5	53.24	52.03	47.93	3	99.25	94.0767	85.94	5	97.32	91.05	67.64	7	74.98	71.5329	63.4	5	99.5	89.34	75.01	6	93.03	89.915	77.87	6	97.91	95.9933	87.58	3	97.44	92.48	84.56	26	26	0	0	0.622311	0.622311	0	0
PF3D7_0622300.1-p1	0	8	96.87	92.2362	83.22	7	89.74	84.8743	79.59	7	53.24	50.8643	43.69	5	99.16	96.08	86.19	6	97.32	91.1983	75.74	8	74.98	71.1137	63.38	12	99.35	87.9567	66.92	8	93.03	89.4975	78.39	5	97.91	92.984	83.41	6	97.44	94.2617	85.15	18	17	0	1	0.61456	0.61456	0	0.554295
PF3D7_0622400.1-p1	0	11	96.87	86.0618	56.65	9	89.74	82.1967	61.79	10	53.24	47.808	33.28	7	99.15	89.8443	72.44	11	97.32	86.0555	43.13	10	74.98	69.863	53.1	13	99.21	69.4677	7.04	11	93.03	84.0391	58.32	11	97.91	92.04	74.89	8	97.44	90.6275	65.78	7	0	0	0	0.552026	0	0	0
PF3D7_0622500.1-p1	0	4	96.87	92.0975	78.28	4	89.74	84.74	70.12	4	53.24	51.0825	44.69	4	99.7	94.315	82.71	5	97.32	91.406	72.27	5	74.98	71.14	58.65	8	99.65	87.6425	56.96	4	93.03	89.315	79.3	4	97.91	95.8525	90.25	4	97.44	92.51	80.42	19	0	0	0	0.595479	0	0	0
PF3D7_0622600.1-p1	0	11	96.87	87.4418	60.54	11	89.74	75.4964	38.66	9	53.24	42.54	21.77	8	99.57	78.3688	46.77	11	97.32	70.9718	15.87	13	74.98	62.2438	25.23	12	99.65	81.3642	23.55	12	93.03	78.6492	42.58	10	97.91	84.337	32.22	9	97.44	78.1722	45.32	4	2	0	2	0.542419	0.542419	0	0.528502
PF3D7_0622700.1-p1	0	8	96.87	85.1737	67.55	8	89.74	85.3137	71.62	5	53.24	49.054	39.2	5	99.21	93.594	86.43	8	97.32	82.655	49.88	8	74.98	68.0863	54.52	9	99.65	83.1544	57.13	7	93.03	86.6257	74.53	6	97.91	88.175	62.46	5	97.44	93.156	80.34	8	3	4	3	0.627038	0.573262	0.573262	0.627038
PF3D7_0622800.1-p1	0	8	96.87	92.1887	81.85	6	89.74	87.21	80.48	6	53.24	51.6033	46.2	4	99.23	96.4875	91.42	7	97.32	92.1371	70.39	9	74.98	71.5656	66.28	7	99.14	87.9971	75.43	8	93.03	89.6225	77.35	7	97.91	93.63	84.95	8	97.44	94.23	87.49	44	0	0	0	0.616234	0	0	0
PF3D7_0622900.1-p1	0	7	96.87	91.5329	82.62	8	89.68	85.43	79.69	5	53.24	51.168	47	6	99.16	95.435	92.07	4	97.32	93.675	85.38	6	74.98	73.4117	70.15	7	93.06	81.7786	67.02	6	93.03	90.07	81.11	8	97.91	95.1525	89.72	6	97.44	95.0933	89.54	47	0	0	0	0.648387	0	0	0
PF3D7_0623000.1-p1	0	5	96.87	91.918	78.78	8	89.58	82.25	69.37	5	53.24	49.008	42.26	8	99.7	92.4613	81.02	7	97.32	77.0571	50.9	7	74.98	68.65	50.83	9	99.53	73.0789	38.54	7	93.03	83.0314	65.6	6	97.91	88.7233	67.68	6	97.44	89.795	76.6	11	0	0	0	0.622829	0	0	0
PF3D7_0623100.1-p1	0	4	96.87	92.46	83.46	4	89.74	88.3775	86.19	6	53.24	52.805	52.24	4	99.65	98.0625	96.43	7	97.32	95.6357	90.48	5	74.98	74.562	74.02	7	99.65	92.9057	75.41	6	93.03	90.9783	88.28	5	97.91	96.216	94.57	4	97.44	95.7375	94.1	5	0	0	0	0.648429	0	0	0
PF3D7_0623200.1-p1	0	6	96.87	93.835	80.48	4	89.74	85.3025	81	6	53.24	51.6717	47.64	5	99.7	96.428	86.27	8	97.32	92.1762	67.12	8	74.98	71.7237	59.87	8	99.65	89.2725	77.72	8	93.03	91.5812	82.29	10	97.91	93.315	74.33	3	97.44	92.7133	83.27	15	0	0	0	0.622	0	0	0
PF3D7_0623300.1-p1	0	9	96.87	89.2711	67.75	9	89.74	84.6811	67.91	8	53.24	50.0312	40.95	9	99.7	96.5522	84.44	9	97.32	92.2222	76.45	8	74.98	70.0512	55.01	13	99.58	81.0546	31.43	12	93.03	88.3617	65.87	8	97.91	90.5187	54.77	8	97.44	93.0913	77.21	9	1	1	8	0.570923	0.52064	0.539334	0.570923
PF3D7_0623400.1-p1	0	6	96.87	89.8483	83.69	6	89.74	85.83	78.32	5	53.24	51.346	46.47	3	99.23	96.1667	91.61	5	97.32	90.79	79.1	5	74.98	72.556	66.91	11	98.64	87.3955	67.18	6	93.03	88.98	79.16	5	97.91	94.446	84.95	5	97.44	94.926	87.79	11	0	0	0	0.603374	0	0	0
PF3D7_0623500.1-p1	0	5	96.87	87.492	69.58	6	89.74	87.7233	78.58	5	53.24	52.618	50.36	4	99.64	98.0075	93.23	6	97.32	90.3733	67.32	7	74.98	73.0257	61.85	7	99.65	81.2671	17.37	6	93.03	91.0017	83.39	7	97.91	96.0171	86.32	5	97.44	95.554	88.28	13	0	0	0	0.572851	0	0	0
PF3D7_0623600.1-p1	0	7	96.87	93.1357	77.48	6	89.74	85.745	73.25	7	53.24	51.8343	44.64	6	99.7	96.65	84.68	7	97.32	92.5471	69.93	6	74.98	70.7233	58.93	8	99.65	86.0575	66.08	6	93.03	87.8267	70.18	6	97.91	95.6917	85.66	6	97.44	93.9083	81.27	19	0	0	0	0.621556	0	0	0
PF3D7_0623700.1-p1	0	9	96.87	92.6111	76.77	8	89.74	88.3125	83.24	7	53.24	51.5986	44.1	5	99.62	93.828	86.27	9	97.32	89.7844	66.06	10	74.98	72.84	64.05	9	98.68	86.2267	57.81	8	93.03	87.9275	72.17	7	97.91	94.3414	79.64	6	97.44	94.525	80.9	30	0	0	0	0.628571	0	0	0
PF3D7_0623800.1-p1	0	6	96.87	93.0067	85.64	5	89.74	86.886	83.46	8	53.24	51.5487	47.68	5	99.7	96.254	92.6	4	97.32	89.47	70.31	7	74.98	73.3	66.6	7	99.19	91.0543	69.88	7	93.03	90.3614	83.8	6	97.91	95.55	89.02	4	97.44	94.565	89.46	52	0	0	0	0.663437	0	0	0
PF3D7_0623900.1-p1	0	5	96.87	90.734	77.99	5	89.74	85.798	75.26	6	53.24	50.9717	43.6	4	99.65	94.075	84.03	8	97.32	88.6475	69.63	6	74.98	71.4317	58.77	10	99.47	85.439	12.97	7	93.03	89.4586	74.52	8	97.91	94.4988	79.76	4	97.44	92.0575	79.88	8	0	0	0	0.586484	0	0	0
PF3D7_0624000.1-p1	0	8	96.87	93.1688	86.47	7	89.74	82.5414	74.69	7	53.24	49.2114	42.05	7	99.7	94.4914	86.57	7	97.32	84.6486	45.04	8	74.98	69.9975	58.97	11	99.65	85.9045	13.11	7	93.03	85.8157	69.11	10	97.91	92.546	75.16	7	97.44	90.8371	78.69	18	0	0	0	0.606183	0	0	0
PF3D7_0624100.1-p1	0	5	96.87	91.682	74.8	5	89.74	87.696	83.67	6	53.24	51.005	44.54	6	99.69	95.3283	82.92	10	97.32	87.829	46.44	9	74.98	73.1033	65.5	10	99.65	88.438	53.45	8	93.03	89.45	77.3	9	97.91	90.4944	67.02	5	97.44	92.816	81.76	9	0	0	0	0.624412	0	0	0
PF3D7_0624200.1-p1	0	7	96.87	90.2029	77.49	8	89.74	85.1437	73.32	7	53.24	48.7443	37.62	6	99.7	90.975	77.39	7	97.32	87.8586	62.41	9	74.98	71.3933	61.74	9	99.63	73.77	12.97	8	93.03	87.9075	68.61	6	97.91	91.2667	70.04	5	97.44	92.424	72.5	10	0	0	0	0.597909	0	0	0
PF3D7_0624300.1-p1	0	6	96.87	87.435	60.43	9	89.74	83.5278	68.3	8	53.24	47.5775	36.33	8	99.7	94.3287	82.26	10	97.32	84.75	32.49	12	74.98	69.9283	44.54	4	99.57	80.025	35.3	9	93.03	83.1478	68.96	8	97.91	89.665	65.05	8	97.44	89.7687	68.84	4	0	1	4	0.575053	0	0.555176	0.575053
PF3D7_0624400.1-p1	0	5	96.87	93.178	85.62	7	89.74	85.1457	78.28	7	53.24	51.2657	47.99	8	99.7	95.9963	92.43	6	97.32	88.635	49.76	6	74.98	71.775	65.58	5	99.6	86.992	67.64	7	93.03	89.6729	80.47	8	97.91	93.7475	80.3	7	97.44	93.0729	89.27	22	0	0	0	0.63839	0	0	0
PF3D7_0624500.1-p1	0	7	96.87	82.9429	54.91	6	89.74	84.3183	65.61	7	53.24	47.9971	27.72	5	99.61	88.912	67.06	9	97.32	87.1189	54.43	8	74.98	68.6275	45.73	10	99.43	73.329	7.04	8	93.03	85.9613	61.91	8	97.91	87.9313	63.05	8	97.44	89.6063	61.92	5	0	0	0	0.539604	0	0	0
PF3D7_0624600.1-p1	0	4	96.87	96.215	95.02	4	89.74	88.5475	85.89	3	53.24	52.36	50.63	2	99.15	96.37	93.59	5	97.32	91.816	75.1	4	74.98	73.9125	71.6	4	99.55	91.2025	69	4	93.03	91.6875	88.84	8	97.91	94.7325	88.98	2	97.44	94.59	91.74	61	0	0	0	0.630006	0	0	0
PF3D7_0624700.1-p1	0	6	96.87	89.0683	62.7	8	89.74	83.8888	63.56	6	53.24	48.4783	38.15	6	99.63	91.5267	75.73	8	97.32	85.2488	52.77	9	74.98	67.2367	43.7	13	99.65	85.7931	30.69	8	93.03	85.0413	65.07	5	97.91	87.696	55.13	6	97.44	87.45	66.15	8	0	0	8	0.585899	0	0	0.585899
PF3D7_0624800.1-p1	0	6	96.87	93.1667	84.74	5	89.74	86.184	79.1	6	53.24	51.2333	48.94	5	99.14	95.004	91.46	6	97.32	90.1317	82.74	5	74.98	71.008	62.16	10	99.65	86.382	66.64	6	93.03	89.4983	80.49	6	97.91	92.7317	88.37	6	97.44	93.5017	88.19	22	0	0	0	0.609803	0	0	0
PF3D7_0624900.1-p1	0	4	96.87	85.1275	72.77	7	89.74	88.2643	83.47	3	53.24	48.1667	41.9	4	99.7	95.9175	90.65	7	97.32	91.9657	71.17	6	74.98	72.6117	64.63	13	99.65	84.2485	13.11	6	93.03	88.6883	75.53	5	97.91	95.544	86.72	6	97.44	94.9067	86.81	3	0	0	0	0.555298	0	0	0
PF3D7_0625000.1-p1	0	5	96.87	90.998	75.32	5	89.74	87.504	81	5	53.24	51.82	48.04	5	99.69	97.144	93.19	5	97.32	95.124	88.21	8	74.98	73.3775	65.86	11	99.65	87.8073	13.17	6	93.03	91.305	85.88	6	97.91	92.6933	73.01	5	97.44	94.74	88.93	8	2	0	6	0.620543	0.550425	0	0.620543
PF3D7_0625000.2-p1	0	6	96.87	91.92	75.32	5	89.74	87.498	80.97	5	53.24	51.792	47.92	6	99.7	97.2583	93.15	7	97.32	95.6814	86.78	6	74.98	72.7467	65.6	10	99.65	86.657	13.17	6	93.03	91.0417	85.56	6	97.91	92.31	72.78	5	97.44	94.242	88.92	11	3	0	8	0.606739	0.558978	0	0.606739
PF3D7_0625100.1-p1	0	4	96.87	93.01	81.58	5	89.74	84.876	80.39	3	53.24	47.9033	41.56	4	99.7	95.3025	85.13	5	97.32	92.026	72.22	4	74.98	70.8325	65.87	10	99.65	90.208	69.12	4	93.03	89.4025	79.03	3	97.91	94.2133	86.83	3	97.44	93.2	84.73	9	2	0	7	0.594871	0.566047	0	0.594871
PF3D7_0625200.1-p1	0	5	96.87	89.986	70.65	5	89.74	86.838	75.58	4	53.24	51.5825	46.74	3	99.63	96.4733	90.21	6	97.32	94.2717	81.75	8	74.98	72.63	57.51	10	99.63	77.939	40.48	6	93.03	89.635	77.22	8	97.91	95.255	88.93	4	97.44	93.64	82.29	15	0	0	0	0.632038	0	0	0
PF3D7_0625300.1-p1	0	3	96.87	94.6533	90.23	3	89.74	87.77	83.92	3	53.24	51.35	47.66	4	99.69	98.3425	96.89	7	97.32	92.9414	82.24	6	74.98	73.5517	67.13	7	99.55	75.2257	16.55	7	93.03	91.5929	84.63	5	97.91	95.086	85.38	2	97.44	95.825	94.21	40	0	0	0	0.621376	0	0	0
PF3D7_0625400.1-p1	0	5	96.87	92.378	87.53	6	89.74	88.1283	86.37	5	53.24	52.782	52.48	6	99.7	98.0533	97.16	7	97.32	94.72	91.37	6	74.98	74.5117	73.67	14	99.16	67.6057	15.34	7	93.03	90.8	87.8	6	97.91	96.52	95.25	5	97.44	96.152	94.26	14	0	0	0	0.610302	0	0	0
PF3D7_0625500.1-p1	0	8	96.87	88.5088	76.67	6	89.74	83.7283	58.34	6	53.24	48.0917	34.57	5	99.57	83.662	74.93	8	97.32	84.3325	42.77	6	74.98	70.3367	51.36	12	99.65	89.7983	75.46	8	93.03	85.0175	65.7	8	97.91	89.6562	62.66	7	97.44	83.4571	67.78	9	0	1	8	0.588052	0	0.51989	0.588052
PF3D7_0625600.1-p1	0	5	96.87	90.672	75.45	5	89.74	86.048	74.43	6	53.24	51.9467	46.91	5	99.7	94.872	84.75	9	97.32	83.6911	54.26	6	74.98	71.525	58.67	12	99.15	82.0683	52.56	5	93.03	86.69	69.46	6	97.91	92.2967	78.31	5	97.44	92.346	78.97	18	0	0	0	0.604324	0	0	0
PF3D7_0625700.1-p1	0	6	96.87	82.7983	54.05	7	89.74	84.6343	66.87	5	53.24	48.022	39.39	5	99.64	93.67	86.06	8	97.32	91.7475	71.72	7	74.98	70.0129	52.38	11	99.65	82.7309	14.02	7	93.03	84.3943	67.11	7	97.91	86.7471	43.02	6	97.44	93.015	77.64	6	0	0	0	0.612178	0	0	0
PF3D7_0625800.1-p1	0	6	96.87	88.54	73.62	6	89.74	87.42	81.4	5	53.24	51.872	49.24	4	99.65	98.1325	95.93	9	97.32	93.7644	81.81	9	74.98	72.3389	61	6	99.63	84.0267	57.43	7	93.01	90.2114	81.36	9	97.91	95.6567	87.08	6	97.44	94.9967	89.57	15	0	0	0	0.600891	0	0	0
PF3D7_0625900.1-p1	0	6	96.87	93.075	81.52	5	89.74	88.26	84.78	4	53.24	51.945	50.26	6	99.7	96.675	90.25	3	97.32	85.4333	64.23	6	74.98	73.965	72.3	7	99.65	92.8586	70.25	7	93.03	91.69	87.32	7	97.91	94.4714	84.12	5	97.44	94.324	88.73	8	0	0	0	0.595322	0	0	0
PF3D7_0626000.1-p1	0	7	96.87	94.86	87.5	5	89.7	86.218	83.65	6	53.24	51.9283	50.15	6	99.15	97.8833	97.13	7	97.32	94.6857	86.39	9	74.98	72.3022	68.09	5	99.27	86.328	67.02	7	93.02	90.3243	85.16	8	97.28	94.6838	90.2	6	97.44	95.655	94.64	32	0	0	0	0.638551	0	0	0
PF3D7_0626100.1-p1	0	8	96.87	90.1975	69.56	10	89.65	85.873	77.76	7	53.24	50.9243	45.53	3	99.15	95.36	90.07	7	97.31	93.5314	82.2	8	74.93	72.39	67.89	10	97.77	80.785	66.99	7	93.03	87.1357	72.19	7	97.9	95.4729	88.06	6	97.42	95.0867	87.55	10	8	0	2	0.598507	0.598507	0	0.583711
PF3D7_0626200.1-p1	0	4	96.87	85.5025	70.53	7	89.74	84.2014	72.37	5	53.24	50.36	41.46	6	99.69	88.82	78.68	9	97.32	94.1478	71.79	7	74.98	68.5514	52.98	7	99.14	84.0186	58.86	6	93.03	85.8817	63.89	6	97.91	87.0083	61.83	6	97.44	89.7067	75.6	12	0	0	0	0.641487	0	0	0
PF3D7_0626300.1-p1	0	6	96.87	91.085	78.17	6	89.74	86.8267	83.57	6	53.24	51.9533	51.02	4	99.65	98.2525	97.48	5	97.32	95.834	90.54	6	74.98	73.31	70.19	7	99.48	87.3543	66.87	8	93.03	90.2362	85.22	6	97.91	96.1433	89.41	4	97.44	95.8275	94.52	15	0	0	0	0.561074	0	0	0
PF3D7_0626400.1-p1	0	6	96.87	91.3817	80.87	4	89.74	87.955	84.49	4	53.24	50.85	46.47	3	99.65	94.1733	85.98	6	97.32	89.115	70.66	6	74.98	72.6183	63.99	7	99.63	81.9429	67.06	6	93.03	90.4283	81.25	7	97.91	92.4414	71.75	3	97.44	91.48	84.52	16	0	0	0	0.615946	0	0	0
PF3D7_0626500.1-p1	0	5	96.87	94.414	86.99	6	89.74	88.3383	83.73	3	53.24	51.1133	46.92	4	99.7	97.315	92.04	7	97.32	88.8343	62.54	8	74.98	73.1312	62.77	8	99.21	62.18	14.16	6	93.03	90.705	82.43	7	97.91	94.3971	85.24	3	97.44	94.7933	89.54	4	0	0	0	0.537228	0	0	0
PF3D7_0626600.1-p1	0	8	96.87	90.3213	63.04	7	89.74	85.4971	70.21	7	53.24	48.19	34.39	6	99.64	91.0133	71.78	10	97.32	87.132	65.58	12	74.98	72.3767	60.93	8	99.22	79.5088	57.07	10	93.03	86.305	61.78	8	97.91	92.9963	74.96	6	97.44	90.2433	72.47	4	0	0	0	0.5616	0	0	0
PF3D7_0626700.1-p1	0	10	96.87	93.663	75.77	7	89.74	84.0657	70.58	6	53.24	50.5283	42.79	4	99.16	92.625	81.66	10	97.32	85.559	48.15	7	74.98	69.8929	60.06	6	99.25	77.83	24.03	7	93.03	87.2129	69.29	8	97.91	90.7262	65.64	5	97.44	91.53	77.52	15	0	0	0	0.583561	0	0	0
PF3D7_0626800.1-p1	0	5	96.87	89.202	71.06	6	89.74	85.29	77.22	5	53.24	50.038	45.58	4	99.58	96.17	90.14	6	97.32	91.9433	82.39	6	74.98	71.9717	68.41	6	99.31	73.7767	13.15	7	93.03	88.4329	77.22	7	97.91	93.8471	88.1	6	97.44	94.845	87.56	20	0	0	0	0.58915	0	0	0
PF3D7_0626900.1-p1	0	5	96.87	91.95	81.75	6	89.74	86.615	80.26	5	53.24	49.75	42.36	5	99.7	96.728	90.26	6	97.32	95.1017	84.59	7	74.98	72.3986	65.43	8	99.14	86.3812	39.44	5	93.03	86.594	74.66	6	97.91	93.74	83.17	5	97.44	94.696	87.14	11	0	0	0	0.600398	0	0	0
PF3D7_0627000.1-p1	0	7	96.87	87.3257	52.96	9	89.74	83.2644	58.48	8	53.24	48.955	37.98	5	99.65	82.822	64.2	10	97.32	85.569	59.38	8	74.98	69.9488	55.65	13	99.65	75.1731	14.17	6	93.03	85.4417	63.68	10	97.91	92.279	63.67	7	97.44	87.8743	66.19	5	0	0	0	0.622609	0	0	0
PF3D7_0627100.1-p1	0	5	96.87	93.968	86.4	5	89.74	87.266	80.26	5	53.22	51.984	48.02	3	99.37	97.06	92.47	6	97.32	93.15	72.99	8	74.98	72.3088	65.62	8	99.64	73.315	26.11	7	93.03	91.57	84.77	7	97.91	93.5571	77.52	5	97.44	95.412	89.3	43	0	0	0	0.619864	0	0	0
PF3D7_0627200.1-p1	0	10	96.87	84.295	56.53	10	89.74	80.621	57.42	11	53.24	45.6764	28.31	11	99.48	92.8036	64.35	11	97.32	79.9245	45.88	11	74.98	65.4809	38.41	14	99.65	83.1871	39.44	10	93.03	82.197	54.23	13	97.91	78.1415	34.82	10	97.44	87.468	57.34	7	0	0	0	0.574778	0	0	0
PF3D7_0627300.1-p1	0	7	96.87	92.5943	84.13	7	89.74	87.7929	79.29	5	53.24	50.9	47.52	3	99.23	94.6433	92.08	8	97.32	92.7562	72.76	9	74.98	73.5867	64.97	8	98.71	94.8275	87.64	7	93.03	89.4057	82.79	4	97.91	91.6875	74.18	5	97.44	95.37	87.88	4	4	0	0	0.636599	0.636599	0	0
PF3D7_0627400.1-p1	0	9	96.87	90.0678	61.56	7	89.74	80.9829	56.78	7	53.24	48.3257	38.17	8	99.7	91.955	78.96	8	97.32	88.2288	55.03	10	74.98	67.413	39.93	11	99.65	84.7064	41.8	9	93.03	86.0922	66.57	10	97.91	87.158	60.52	7	97.44	86.5743	69.99	4	3	1	1	0.630021	0.569537	0.569537	0.630021
PF3D7_0627500.1-p1	0	5	96.87	91.686	75.83	5	89.74	85.57	70.84	5	53.24	49.96	40.62	3	99.47	94.5533	85.99	6	97.32	92.1133	71.29	7	74.98	70.82	50.88	7	99.65	91.1686	77.49	8	93.03	89.7313	72.31	4	97.91	91.5525	78.69	6	97.44	94.335	80.77	8	0	0	0	0.526081	0	0	0
PF3D7_0627600.1-p1	0	7	96.87	94.2671	86.5	6	89.74	87.2067	84.56	6	53.24	52.1	49.6	4	99.57	96.975	95.25	5	97.32	81.86	42.82	7	74.98	73.3614	70.08	7	99.65	91.0986	63.94	8	93.03	89.9287	84.6	6	97.91	94.02	84.3	5	97.44	95.828	93.34	9	0	0	0	0.668967	0	0	0
PF3D7_0627700.1-p1	0	5	96.87	92.422	81.97	4	89.74	85.335	81.84	4	53.24	52.33	50.55	3	99.7	97.5933	93.4	5	97.32	92.784	84.49	4	74.98	71.7075	67.35	8	98.71	66.9638	16.87	4	93.03	90.7475	84.1	5	97.91	92.942	86.3	3	97.44	94.59	88.91	39	0	0	0	0.600123	0	0	0
PF3D7_0627800.1-p1	0	6	96.87	92.41	78.14	7	89.74	87.1157	76.65	6	53.24	51.9483	48.46	5	99.65	97.294	90.84	8	97.32	91.905	74.62	9	74.98	73.0511	67.88	5	99.02	69.122	23.14	7	93.03	90.2057	75.58	6	97.91	95.0833	84.72	4	97.44	94.0475	88.07	30	0	0	0	0.650667	0	0	0
PF3D7_0627900.1-p1	0	5	96.87	91.242	77.34	7	89.74	84.6386	72.4	6	53.24	48.9567	37.97	6	99.66	94.855	75.85	7	97.32	81.7186	48.32	8	74.98	70.8275	55.47	7	99.65	90.9829	65.99	6	93.03	87.295	66.28	7	97.91	92.9657	72.93	5	97.44	91.824	74.79	5	0	0	0	0.608093	0	0	0
PF3D7_0628000.1-p1	0	6	96.87	91.0133	78.75	4	89.74	77.5725	53.81	8	53.24	49.4738	40.34	5	99.43	91.392	76.01	11	97.32	84.6127	55.57	9	74.98	67.5567	36.33	10	99.64	92.492	56.78	7	93.03	85.7457	67.26	10	97.91	90.783	72.1	6	97.44	91.5667	72.92	6	0	0	0	0.595541	0	0	0
PF3D7_0628100.1-p1	0	NA	NA	NA	NA	4	89.74	89.0825	88.4	NA	NA	NA	NA	NA	NA	NA	NA	NA	NA	NA	NA	NA	NA	NA	NA	NA	NA	NA	NA	NA	NA	NA	NA	NA	NA	NA	NA	NA	NA	NA	NA	234	232	0	2	0.685545	0.685545	0	0.535309
PF3D7_0628200.1-p1	0	NA	NA	NA	NA	7	89.74	88.1643	84.39	8	53.24	51.4012	45.95	9	99.66	96.3611	91.19	7	97.32	92.4671	76.58	11	74.98	71.9564	64.31	9	99.57	87.0233	58.03	8	93.03	90.4675	81.99	7	97.91	95.3171	80.89	7	97.44	94.0614	87.05	66	63	0	3	0.642898	0.642898	0	0.552301
PF3D7_0628300.1-p1	0	7	96.87	88.3371	65.61	9	89.74	85.9756	64.23	6	53.24	48.21	39.62	5	99.32	91.648	84.21	10	97.32	89.406	63.15	7	74.98	71.2843	55.83	9	99.06	75.5567	14.02	7	93.03	88.4186	69.99	8	97.91	89.4525	63.42	7	97.44	90.9829	78.28	11	3	3	6	0.567955	0.558654	0.567955	0.567955
PF3D7_0628400.1-p1	0	8	96.87	90.4287	71.2	7	89.74	86.1186	74.38	6	53.24	50.4333	45.08	6	99.7	97.87	93.7	5	97.32	90.478	80.27	7	74.98	71.5471	60.21	5	99.14	80.412	47.31	7	93.03	89.0914	76.17	8	97.91	92.8612	67.8	5	97.44	94.352	88.37	6	5	0	1	0.577585	0.577585	0	0.544124
PF3D7_0628500.1-p1	0	4	96.87	91.865	84.92	9	89.74	86.4867	82.58	6	53.24	51.4483	48.3	6	99.7	97.9533	96.65	8	97.26	94.18	85.43	9	74.98	72.1911	68.63	7	99.27	86.4771	70.63	8	93.03	87.9675	80.13	6	97.91	93.0083	87.45	5	97.44	95.594	94.38	12	0	0	0	0.608229	0	0	0
PF3D7_0628600.1-p1	0	6	96.87	92.76	85.47	5	89.74	85.596	75.22	5	53.24	52.062	47.66	3	99.68	97.9067	94.51	6	97.32	94.5767	82.82	7	74.98	72.2257	61.18	7	99.47	74.4514	15.07	6	93.03	89.7917	81.51	5	97.91	94.088	82.88	4	97.44	95.2325	88.96	8	0	0	0	0.576566	0	0	0
PF3D7_0628700.1-p1	0	3	96.87	94.7	92.43	5	89.74	88.906	86.17	6	53.24	52.7683	52.35	3	99.02	98.9333	98.81	9	97.32	95.2433	91.54	6	74.98	73.9383	69.66	5	99.64	97.166	92.49	7	93.03	91.7314	89.11	5	97.91	94.408	91.54	3	97.44	96.14	95.03	15	0	0	0	0.613799	0	0	0
PF3D7_0628800.1-p1	0	3	96.87	93.4133	87.11	5	89.74	86.348	84.05	4	53.24	52.43	50.14	3	99.68	98.83	97.16	4	97.32	94.0675	86.22	5	74.98	71.728	67.99	6	99.65	93.12	73.61	5	93.03	90.832	84.46	5	97.91	96.168	89.83	4	97.44	96.685	94.66	20	20	0	0	0.618686	0.618686	0	0
PF3D7_0628900.1-p1	0	6	96.87	91.59	82.5	5	89.74	88.322	84.21	4	53.24	51.8725	48.81	4	99.68	96.7675	90.84	5	97.32	91.154	74.94	7	74.98	72.8814	65.36	13	98.64	92.4638	82.33	6	93.03	90.2033	82.09	5	97.91	93.066	80.72	5	97.44	94.866	87.8	32	0	0	0	0.612284	0	0	0
PF3D7_0629000.1-p1	0	6	96.87	87.76	74.76	8	89.74	85.4287	74.66	6	53.24	50.5667	45.42	7	99.66	97.7971	93.96	9	97.32	94.2678	83	11	74.98	72.1791	62.01	8	99.65	88.1038	57.51	6	93.03	88.1983	78.69	8	97.91	93.23	79.64	5	97.44	94.176	88.91	9	0	0	0	0.59497	0	0	0
PF3D7_0629100.1-p1	0	4	96.87	86.3125	65.11	7	89.74	85.5214	70.2	4	53.24	48.785	44.33	4	99.7	94.0975	88.86	5	97.31	82.106	71.82	7	74.98	72.0214	63.02	11	99.65	79.3473	14.07	6	93.03	84.995	70.21	6	97.91	94.73	81.54	5	97.44	89.852	79.25	25	0	0	0	0.608858	0	0	0
PF3D7_0629200.1-p1	0	6	96.87	93.245	79.75	7	89.74	85.6786	71.59	6	53.24	51.0217	42.72	4	99.64	94.48	82.62	8	97.32	87.3088	49.06	7	74.98	72.4357	62.49	9	99.65	86.9622	49.37	7	93.03	89.0186	69.12	7	97.91	92.8429	72.32	5	97.44	92.87	78.66	9	9	1	0	0.571736	0.571736	0.548933	0
PF3D7_0629300.1-p1	0	5	96.87	92.268	76.39	3	89.74	83.6033	73.42	6	53.24	51.5383	47.72	4	99.7	95.5925	88.78	10	97.32	89.689	80.79	4	74.98	71.7425	62.58	9	98.84	88.5989	60.39	5	93.03	88.786	76.27	7	97.91	94.4714	81.79	4	97.44	92.9	83.53	17	0	0	0	0.581102	0	0	0
PF3D7_0629400.1-p1	0	8	96.87	92.0875	76.87	5	89.74	85.508	73.22	5	53.24	50.27	44.14	7	99.7	96.9157	86.89	7	97.32	89.9129	66.34	7	74.98	71.1157	62.49	8	99.28	84.4025	31.93	6	93.03	88.4533	69.96	8	97.91	92.3337	77.18	5	97.44	89.586	80.16	10	0	0	0	0.67324	0	0	0
PF3D7_0629500.1-p1	0	9	96.87	93.6756	75.27	7	89.74	83.7286	67.4	6	53.24	49.2667	40	5	99.16	93.772	82.81	6	96.62	77.945	54.77	7	74.98	68.5171	50.74	7	99.04	86.7514	65.16	6	93.03	85.27	68.82	6	97.91	90.1917	71.56	6	97.44	89.305	72.07	11	5	3	6	0.657655	0.645563	0.559319	0.657655
PF3D7_0629600.1-p1	0	7	96.87	90.0971	70.08	6	89.74	84.0667	73.98	8	53.24	50.48	39.45	5	99.65	90.89	70.03	8	97.32	92.4475	69.06	9	74.98	71.0189	61.48	8	99.56	90.7275	65.63	8	93.03	87.7125	63.7	8	97.91	93.4587	64.92	7	97.44	92.9671	70.2	9	0	0	0	0.605682	0	0	0
PF3D7_0629700.1-p1	0	NA	NA	NA	NA	5	89.74	88.212	84.26	NA	NA	NA	NA	3	99.23	98.1867	97.66	5	97.32	92.38	82.19	NA	NA	NA	NA	5	99.65	87.532	67.68	6	93.03	91.5767	88.4	NA	NA	NA	NA	NA	NA	NA	NA	138	0	0	0	0.648073	0	0	0
PF3D7_0629800.1-p1	0	7	96.87	94.24	89.4	4	89.74	87.0875	84.09	7	53.24	52.2629	51.13	5	99.15	98.31	97.58	7	97.32	94.6771	92.47	6	74.98	73.8317	71.44	5	99.62	92.972	84.42	5	93.03	90.804	88.55	7	97.91	95.4643	92.79	6	97.44	95.5867	94.56	40	0	0	0	0.579902	0	0	0
PF3D7_0629900.1-p1	0	6	96.87	88.2917	68.29	9	89.74	82.5333	69.1	7	53.24	49.5814	43.28	6	99.7	90.885	82.61	7	97.32	87.9443	55.02	6	74.98	69.6583	59.45	11	99.04	84.9282	24.9	6	93.03	84.715	72.83	8	97.91	86.4762	65.06	6	97.44	87.605	79.51	13	0	0	0	0.59093	0	0	0
PF3D7_0630000.1-p1	0	7	96.87	92.9943	87.8	5	89.74	88.26	84.18	5	53.24	52.52	51.17	3	99.65	98.6867	97.64	6	97.32	96.4133	92.61	8	74.98	74.4038	71.2	6	99.64	92.6817	88.06	9	93.03	91.2789	87.71	8	97.91	95.7575	93.5	3	97.44	96.12	94.82	4	4	0	0	0.583734	0.583734	0	0
PF3D7_0630100.1-p1	0	6	96.87	94.325	86.35	5	89.74	87.382	86.13	5	53.24	52.026	49.37	5	99.57	98.704	97.26	5	97.32	96.526	93.61	6	74.98	73.69	71.83	9	99.65	81	56.79	5	93.03	91.364	88.47	5	97.91	96.972	94.4	5	97.44	96.96	95.28	19	0	0	0	0.649411	0	0	0
PF3D7_0630200.1-p1	0	6	96.87	88.9217	60.08	7	89.74	82.7329	58.68	6	53.24	48.6133	34.8	4	99.57	86.4625	62.9	10	97.32	89.626	64.57	8	74.98	69.5637	51.95	11	99.22	75.1173	26.24	10	93.03	86.94	53.57	9	97.91	90.7622	60.63	5	97.44	86.904	60.43	4	0	0	0	0.543294	0	0	0
PF3D7_0630300.1-p1	0	NA	NA	NA	NA	6	89.74	89.045	87.06	5	53.24	52.872	51.6	4	99.68	98.63	97.58	5	97.32	93.72	88.63	6	74.98	72.9767	70.04	6	99.63	91.1483	65.3	5	93.03	91.928	89.28	6	97.91	95.1067	90.57	6	97.44	95.9983	94.55	82	0	0	0	0.634691	0	0	0
PF3D7_0630400.1-p1	0	6	96.87	90.9233	68.58	6	89.74	87.4767	78.58	4	53.24	51.035	44.59	3	99.57	95.16	86.84	3	97.32	93.9133	87.48	6	74.98	72.9283	64.39	8	99.65	84.6525	48.61	7	93.03	89.2557	76.28	5	97.91	92.764	84.75	3	97.44	92.9133	84.09	11	3	0	8	0.624249	0.619953	0	0.624249
PF3D7_0630500.1-p1	0	7	96.87	89.0843	77.56	9	89.74	87.2644	73.91	6	53.24	51.3767	48.68	3	99.19	96.4267	90.96	7	97.32	90.31	79.22	9	74.98	73.7044	65.79	11	99.65	77.6464	12.97	7	93.03	89.7214	75.85	6	97.91	93.1717	71.48	5	97.44	95.284	87.37	14	0	0	0	0.619598	0	0	0
PF3D7_0630600.1-p1	0	4	96.87	94.7225	90.15	4	89.74	85.2325	78.12	8	53.24	51.2975	44.15	6	99.7	97.335	92.72	8	97.32	91.6713	82.46	8	74.98	72.58	57.96	6	99.64	76.3667	30.7	6	93.03	88.8133	76.3	7	97.91	94.6786	81.16	5	97.44	94.306	88.57	22	0	0	0	0.663625	0	0	0
PF3D7_0630700.1-p1	0	5	96.87	94.016	85.19	5	89.74	88.45	84.09	5	53.24	52.63	50.42	3	99.58	98.11	97.33	6	97.32	94.94	91.46	7	74.98	73.5557	70.07	9	99.65	91.3878	61.95	6	93.03	90.9383	86.59	4	97.91	96.465	92.58	4	97.44	95.985	94.47	17	0	0	0	0.577487	0	0	0
PF3D7_0630800.1-p1	0	5	96.87	90.696	79.63	4	89.74	84.3475	74.14	4	53.24	50.615	46.79	3	99.58	93.9167	87.61	4	97.32	84.9525	54.91	7	74.98	70.73	52.43	10	99.65	91.305	65.98	6	93.03	90.8967	84.26	4	97.91	91.285	76.45	4	97.44	91.6375	81.69	1	0	0	0	0.574838	0	0	0
PF3D7_0630900.1-p1	0	4	96.87	93.59	90.76	4	89.74	89.345	88.3	4	53.24	52.635	51.13	4	99.7	98.93	96.83	4	97.32	86.025	56.29	7	74.98	74.2843	71.77	5	99.65	84.99	65.39	5	93.03	91.922	89.01	5	97.91	94.144	87.49	3	97.44	96.2033	93.91	17	0	0	0	0.626673	0	0	0
PF3D7_0631000.1-p1	0	3	96.87	92.1333	87.92	4	89.74	86.765	83.67	3	53.24	52.0367	51.2	3	99.7	98.4533	97.66	3	97.32	94.7933	92.66	4	74.98	72.895	71.15	3	99.62	93.8667	88.07	4	93.03	90.8825	86.47	4	97.91	94.685	92.71	3	97.44	96.0167	94.82	17	0	0	0	0.536417	0	0	0
PF3D7_0631100.1-p1	0	7	96.87	86.1557	66.02	6	89.74	86.27	78.58	6	53.24	51.6083	44.65	3	99.42	95.15	86.87	6	97.32	95.1667	88.89	8	74.98	72.6363	64.72	9	99.65	91.0956	71.02	6	93.03	88.2867	76.91	8	97.91	94.4675	80.97	6	97.44	94.1283	84.12	13	13	0	0	0.589988	0.589988	0	0
PF3D7_0631300.1-p1	0	3	96.87	89.8233	83.03	3	89.74	84.89	76.38	3	53.24	50.8767	47.31	3	99.7	94.9733	86.09	4	97.32	90.1825	80.58	3	74.98	69.2	59	8	99.65	93.3088	80.82	3	93.03	88.51	80.89	5	97.91	89.994	77.48	3	97.44	91.5967	81.11	6	0	0	0	0.562629	0	0	0
PF3D7_0631400.1-p1	0	5	96.87	83.648	69.93	6	89.74	78.1533	53.75	6	53.24	49.5	40.3	6	99.7	92.8317	71.74	9	97.32	85.7889	51.93	7	74.98	70.6257	50.45	8	99.65	88.6125	64.87	7	93.03	86.47	60.58	10	97.91	93.424	60.72	6	97.44	90.405	69.57	10	1	1	9	0.591809	0.504725	0.533666	0.591809
PF3D7_0631500.1-p1	0	6	96.87	87.7433	64.83	8	89.74	82.8662	55.93	6	53.24	48.48	36.58	4	99.52	88.86	68.54	9	97.32	84.2344	66.29	6	74.98	69.1067	46.44	6	99.58	86.8567	58.48	7	93.03	84.8114	51.45	6	97.91	93.3067	73.5	5	97.44	91.026	68.34	6	0	0	6	0.575541	0	0	0.575541
PF3D7_0631600.1-p1	0	8	96.87	90.1388	74.82	7	89.74	83.4314	67.81	6	53.24	49.755	41.07	5	99.68	93.826	83.99	8	97.32	92.8063	72.49	7	74.98	71.6443	59.39	10	99.64	84.137	13.56	6	93.03	87.425	69.64	10	97.91	94.877	78.39	7	97.44	93.0686	79.85	3	0	0	3	0.594762	0	0	0.594762
PF3D7_0631800.1-p1	0	6	96.7	94.3283	87.2	5	89.74	86.846	81.38	9	53.24	51.2878	46.31	8	99.7	97.4475	90.35	9	97.32	87.4189	54.02	8	74.98	72.4338	62.9	5	99.56	82.836	31.69	7	93.03	90.8514	84.93	7	97.9	91.5914	70.35	7	97.44	95.2357	88.7	9	8	0	1	0.59314	0.59314	0	0.576915
PF3D7_0631900.1-p1	0	7	96.87	89.3814	77.25	9	89.74	85.5267	73.23	7	53.24	47.9471	38.42	5	99.37	91.616	75.02	9	97.32	85.6922	49.88	9	74.98	71.8933	57	12	97.41	80.9308	14.51	11	93.03	87.69	64.98	8	97.91	89.3863	62.72	7	97.44	92.5	72.06	6	2	0	4	0.633165	0.544168	0	0.633165
PF3D7_0632000.1-p1	0	5	96.87	90.212	78.84	5	89.74	86.418	76.39	5	53.24	51.426	45.71	4	99.66	96.99	89.84	6	97.32	89.635	79	5	74.98	73.046	66.53	5	99.53	79.674	39.44	5	93.03	88.688	75.73	6	97.91	94.7817	87.49	4	97.44	94.895	87.85	9	8	0	1	0.598968	0.598968	0	0.562855
PF3D7_0632100.1-p1	0	5	96.87	92.646	82.53	4	89.74	85.005	70.85	4	53.24	49.055	41.46	4	99.65	95.76	84.14	5	97.32	90.19	70.2	6	74.98	72.0683	57.82	7	99.65	83.9257	62.24	6	93.03	89.705	75.69	5	97.91	92.368	78.6	4	97.44	93.06	79.95	8	7	0	1	0.639153	0.639153	0	0.570879
PF3D7_0632200.1-p1	0	4	96.87	92.605	84.35	4	89.74	86.3525	78.2	5	53.24	49.348	38.79	4	99.62	94.005	85.56	8	97.32	88.2387	67.97	5	74.98	70.05	53.23	4	99.47	93	76.08	6	93.03	88.72	72.48	7	97.91	90.7957	68.85	4	97.44	91.525	80.15	9	4	0	5	0.611444	0.575237	0	0.611444
PF3D7_0632300.1-p1	0	4	96.87	87.3925	72.06	5	89.74	87.836	80.39	3	53.24	51.9667	49.46	3	99.7	97.7733	93.99	5	97.32	89.658	80.34	4	74.98	72.4725	65.08	9	99.65	73.5456	15.4	4	93.03	90.61	83.63	5	97.91	95.578	87.83	3	97.44	94.16	87.62	9	8	0	1	0.624924	0.624924	0	0.571151
PF3D7_0632400.1-p1	0	7	96.87	89.7314	68.86	7	89.74	84.7257	64.61	6	53.24	51.44	45.34	5	99.59	93.704	86.48	6	97.32	88.14	71.05	8	74.98	70.3787	47.09	10	99.65	93.47	75.75	8	93.03	88.4825	72.33	7	97.91	91.3329	62.65	5	97.44	93.156	79.38	7	6	0	1	0.634941	0.634941	0	0.563641
PF3D7_0632500.1-p1	0	NA	NA	NA	NA	3	89.74	89.2133	88.21	3	53.24	52.7	51.65	3	99.7	98.9833	97.57	4	97.32	95.375	89.69	4	74.98	74.645	73.74	4	99.65	89.555	80	4	93.03	91.6375	87.7	5	97.91	96.79	92.58	3	97.44	96.54	94.76	116	0	0	0	0.644487	0	0	0
PF3D7_0632700.1-p1	0	7	96.87	91.4	69.93	9	89.74	85.4967	75.2	7	53.24	50.9886	44.98	5	99.35	93.932	89.66	8	97.32	92.12	76.18	6	74.98	72.6883	65.42	6	99.6	78.465	51.01	5	93.03	88.202	74.14	8	97.91	94.7675	81.76	6	97.44	94.2017	87.3	9	8	0	1	0.619379	0.619379	0	0.561649
PF3D7_0632800.1-p1	0	6	96.87	94.2033	88.08	5	89.74	87.918	83.67	4	53.24	52.185	51.21	6	99.16	98.335	97.66	7	97.32	94.8214	92.71	7	74.98	74.2457	71.52	5	99.51	96.066	88.49	5	93.03	91.06	88.23	6	97.91	95.4033	92.75	5	97.44	95.912	94.82	68	0	0	0	0.643885	0	0	0
PF3D7_0700100.1-p1	0	5	96.87	93.768	85.11	7	89.74	88.8786	85.59	6	53.22	52.7217	51.17	5	99.63	98.782	96.19	7	97.32	96.2986	91.8	7	74.98	74.5943	73.54	8	99.57	91.1737	70.58	7	93.03	91.6986	86.08	7	97.91	97.2343	94.74	4	97.44	96.7475	94.73	61	0	0	0	0.625882	0	0	0
PF3D7_0700200.1-p1	0	7	96.87	88.48	68.36	7	89.74	84.0971	68.61	8	53.24	49.96	39.14	6	99.65	94.11	79.51	8	97.32	91.7463	65.95	8	74.98	71.0162	59	4	99.43	92.68	77.69	7	93.03	86.4857	64.94	8	97.91	89.63	62.33	6	97.44	93.1883	76.01	8	7	0	1	0.635421	0.635421	0	0.569087
PF3D7_0700300.1-p1	0	7	96.87	89.6443	67.6	4	89.74	82.455	66.62	7	53.24	50.5629	43.19	6	99.7	92.2267	78.64	9	97.32	90.95	70.06	7	74.98	70.8443	55	10	99.05	85.025	51.43	7	93.03	87.6329	66.81	8	97.91	93.5812	80.14	6	97.44	87.5567	69.55	8	5	0	3	0.577626	0.536685	0	0.577626
PF3D7_0700400.1-p1	0	9	96.87	88.5689	65.04	9	89.74	85.5811	69.37	10	53.24	49.959	42.28	8	99.44	90.6538	81.02	9	97.32	90.1567	57.08	12	74.98	72.1042	57.11	14	99.65	91.0107	56.67	12	93.03	85.8083	65.62	9	97.91	91.2033	67.52	8	97.44	89.3438	76.6	6	2	0	4	0.632018	0.545087	0	0.632018
PF3D7_0700500.1-p1	0	6	96.87	92.6	80.88	7	89.74	86.1129	79.43	6	53.24	50.0133	39.68	5	99.65	95.356	84.53	8	97.32	89.24	74.91	6	74.98	70.7317	61.35	10	99.65	86.617	66.89	6	93.03	89.0567	75.28	7	97.91	92.56	72.41	5	97.44	93.702	84.32	9	8	0	1	0.637124	0.637124	0	0.561778
PF3D7_0700800.1-p1	0	9	96.87	82.69	59.1	7	89.74	83.5129	54.98	6	53.24	45.3333	31.88	6	99.7	89.255	72.27	8	97.32	88.5537	52.35	7	74.98	67.4057	37.25	13	98.82	76.3715	14.02	7	93.03	84.4614	54.83	9	97.91	91.1711	60.14	7	97.44	91.2629	63.23	10	0	0	10	0.600682	0	0	0.600682
PF3D7_0701100.1-p1	0	7	96.87	90.9486	66.02	4	89.74	80.8175	70.09	9	53.24	50.8489	41.38	5	99.16	92.922	83.6	7	97.32	82	55.37	6	74.98	68.0683	50.46	7	99.65	80.6129	30.69	6	93.03	87.0833	67.38	11	97.91	90.61	59.15	6	97.44	91.9067	78.14	8	7	0	1	0.6	0.6	0	0.573118
PF3D7_0701500.1-p1	0	6	96.87	87.7433	64.83	8	89.74	82.8662	55.93	6	53.24	48.48	36.58	4	99.52	88.86	68.54	9	97.32	84.2344	66.29	6	74.98	69.1067	46.44	6	99.58	86.8567	58.48	7	93.03	84.8114	51.45	6	97.91	93.3067	73.5	5	97.44	91.026	68.34	5	0	0	5	0.570643	0	0	0.570643
PF3D7_0701600.1-p1	0	6	96.87	92.8967	81.35	6	89.74	80.1517	61.77	5	53.24	49.06	39.32	4	99.7	89.7025	72.51	5	97.32	82.824	52.35	5	74.98	63.334	49.1	7	99.65	88.0871	42.47	3	93.03	85.0033	70.59	7	97.91	91.4771	76.98	5	97.44	89.464	68.89	8	0	1	8	0.591151	0	0.540953	0.591151
PF3D7_0701700.1-p1	0	3	96.87	89.8233	83.03	3	89.74	84.87	76.38	3	53.24	50.8767	47.31	3	99.7	94.9733	86.09	4	97.32	90.1825	80.58	3	74.98	69.2	59	8	99.65	93.3088	80.82	3	93.03	87.6567	79.02	5	97.91	89.994	77.48	3	97.44	91.5967	81.11	6	0	0	0	0.563167	0	0	0
PF3D7_0701800.1-p1	0	3	96.87	91.12	79.73	4	89.74	83.6725	77.47	5	53.24	50.682	45.58	6	99.7	94.6733	90.12	5	97.32	92.822	79.92	4	74.98	71.9175	67.89	4	99.22	85.4125	50.12	4	93.03	86.9775	79.04	6	97.91	94.18	86.4	5	97.44	93.046	88.01	9	8	0	1	0.632754	0.632754	0	0.570285
PF3D7_0701900.1-p1	0	9	96.87	92.7556	76.87	6	89.74	87.2483	81.84	6	53.24	51.4217	48.83	7	99.57	97.4143	91.24	8	97.32	91.08	81.55	9	74.98	73.3	66.03	10	99.18	85.667	57.61	8	93.03	89.9825	80.02	9	97.91	94.2067	86.68	7	97.44	95.4614	88.83	4	4	1	0	0.624126	0.624126	0.558817	0
PF3D7_0702000.1-p1	0	4	96.87	91.77	85	5	89.74	87.372	81.64	5	53.24	52.108	49.66	3	99.68	95.47	90.1	7	97.32	91.3657	78.52	5	74.98	73.226	67.14	6	99.65	87.1933	50.93	6	93.03	90.505	82.96	5	97.91	94.358	85.36	4	97.44	93.79	87.86	7	0	0	0	0.600896	0	0	0
PF3D7_0702200.1-p1	0	4	96.87	90.1675	80.38	6	89.74	83.8933	79.2	4	53.24	48.8275	39.88	4	99.7	96.0325	89.77	5	97.32	93.86	83.46	6	74.98	70.6633	62.29	8	99.65	90.68	74.38	5	93.03	88.372	75.8	6	97.91	94.1667	76.57	4	97.44	93.1875	83.4	14	0	0	0	0.594135	0	0	0
PF3D7_0702300.1-p1	0	3	96.87	92.7467	84.52	3	89.74	89.03	87.66	4	53.24	52.89	52.5	2	99.62	98.23	96.84	5	97.32	96.312	92.65	4	74.98	74.7525	74.11	6	99.22	85.0183	48.64	5	93.03	91.894	89.54	6	97.91	96.8967	95.88	5	97.44	96.972	95.16	1	0	0	0	0.608142	0	0	0
PF3D7_0702400.1-p1	0	8	96.87	89.3025	66.93	9	89.74	85.7789	67.36	7	53.24	50.2729	40.35	5	99.5	94.786	83.17	8	97.32	91.7575	66.92	8	74.98	71.4775	57.44	10	99.65	85.003	39.08	9	93.03	87.6167	66.1	9	97.91	93.6678	72.58	6	97.44	93.6	78.62	3	1	0	2	0.608606	0.520556	0	0.608606
PF3D7_0702500.1-p1	0	5	96.87	91.244	77.24	5	89.74	87.734	82.39	6	53.24	51.6617	44.85	3	99.55	91.75	81.97	6	97.32	89.0833	52.55	5	74.98	73.718	69.96	9	99.02	93.84	74.97	6	93.03	89.5767	74.69	5	97.91	95.792	88.03	5	97.44	94.512	82.96	4	2	0	2	0.641979	0.533601	0	0.641979
PF3D7_0702600.1-p1	0	10	96.87	85.719	44.98	9	89.74	84.4078	57.82	8	53.24	48.94	33.14	9	99.7	94.7944	68.95	11	97.32	91.58	57.51	11	74.98	70.6018	45.72	10	99.25	82.777	32.03	9	93.03	86.6722	63.06	10	97.91	91.213	57.23	8	97.44	92.2925	69.21	2	0	1	2	0.582008	0	0.569927	0.582008
PF3D7_0702900.1-p1	0	6	96.87	89.14	71.13	6	89.74	85.2767	69.87	7	53.24	50.0086	38.04	5	99.54	95.2	85.56	8	97.32	92.1425	64.74	8	74.98	70.8125	49.74	7	99.27	92.2057	81.45	9	93.03	88.9522	69.48	6	97.91	91.6633	75.14	6	97.44	93.2283	80.07	2	0	0	2	0.582935	0	0	0.582935
PF3D7_0703000.1-p1	0	7	96.87	93.6243	83.41	6	89.74	87.5617	86.22	6	53.24	52.3883	51.58	5	99.15	98.356	97.89	6	97.32	96.2333	94.03	6	74.98	73.145	72.3	7	99.14	89.69	65.38	7	93.03	91.6329	89.03	7	97.91	95.7243	93.7	6	97.44	96.1233	95.57	45	32	0	13	0.629654	0.629654	0	0.585297
PF3D7_0703100.1-p1	0	8	96.87	91.9988	67.58	8	89.74	84.9	70.94	8	53.24	50.4162	41.58	8	99.57	95.03	85.35	9	97.32	92.7078	80.57	9	74.98	70.8722	57.8	6	99.57	85.3633	50.93	9	93.03	86.44	70.07	9	97.91	94.3011	82.05	7	97.44	91.9514	79.21	6	4	0	2	0.61377	0.554926	0	0.61377
PF3D7_0703200.1-p1	0	5	96.87	93.146	86.3	5	89.74	87.22	83.44	7	53.24	51.38	48.7	7	99.7	98.1443	96.95	8	97.32	94.3438	91.95	6	74.98	72.7333	70.24	5	98.71	92.968	83.58	7	93.03	89.0114	83.47	7	97.91	95.5843	92.43	6	97.44	95.7517	94.48	29	0	0	0	0.608298	0	0	0
PF3D7_0703300.1-p1	0	8	96.87	87.7362	67.59	7	89.74	81.0586	60.92	7	53.24	48.49	31.32	6	99.7	89.5933	65.25	7	97.32	82.21	39.75	7	74.98	66.3714	44.91	8	99.65	78.4988	27.14	7	93.03	82.4686	57.87	7	97.91	87.8929	60.72	6	97.44	86.7283	61.43	5	0	0	0	0.626861	0	0	0
PF3D7_0703400.1-p1	0	8	96.87	92.9412	85.77	7	89.74	86.5929	79.86	3	53.24	48.8	44.74	5	99.7	95.204	90.09	5	97.32	86.286	71.85	7	74.98	71.8543	61.64	11	99.01	85.7173	57.43	7	93.03	88.3514	74.08	5	97.91	94.296	79.99	5	97.44	93.304	87.02	22	0	0	0	0.596359	0	0	0
PF3D7_0703500.1-p1	0	4	96.87	94.7225	90.49	4	89.74	88.7275	86.54	6	53.24	51.2217	46.29	5	99.61	94.686	91.03	5	97.32	84.274	71.82	7	74.98	73.9871	69.94	7	99.53	92.75	82.3	6	93.03	91.655	86.64	6	97.91	93.6917	75.55	3	97.44	93.78	88.81	40	0	0	0	0.654843	0	0	0
PF3D7_0703600.1-p1	0	8	96.87	89.5987	72.8	6	89.74	82.9017	69.2	11	53.24	50.7536	42.71	7	99.39	94.1557	81.25	11	97.32	88.9118	53.72	10	74.98	72.112	56.39	6	99.08	76.1267	42.84	9	93.03	87.3633	67.77	11	97.91	91.97	67.13	8	97.44	91.7488	75.81	10	0	0	0	0.582285	0	0	0
PF3D7_0703700.1-p1	0	5	96.87	89.382	73.69	7	89.74	87.96	78.41	7	53.24	51.1457	46.45	4	99.55	95.65	91.45	8	97.32	91.505	77.33	6	74.98	72.8117	64.4	6	99.65	74.8733	31.81	8	93.03	88.345	78.02	7	97.91	95.4886	82.25	6	97.44	94.1017	87.46	7	0	0	0	0.620798	0	0	0
PF3D7_0703800.1-p1	0	7	96.87	93.4286	85.31	5	89.72	87.91	84.47	8	53.24	51.8413	43.99	4	99.53	95.6875	86.87	7	97.32	92.7171	67.01	9	74.98	72.4167	64.42	5	99.65	87.666	73.05	8	93.03	89.765	81.07	7	97.91	91.9886	68.66	8	97.44	93.7338	83.94	9	0	0	0	0.603609	0	0	0
PF3D7_0703900.1-p1	0	NA	NA	NA	NA	5	89.74	87.974	83.47	8	53.24	49.9875	46.24	6	99.15	95.0417	91.46	7	97.32	88.2029	62.49	6	74.98	70.02	63.12	9	99.65	91.3	74.9	7	93.03	87.8329	73.52	6	97.91	93.3467	86.09	6	97.44	93.235	87.7	93	81	0	12	0.669125	0.669125	0	0.595865
PF3D7_0704000.1-p1	0	NA	NA	NA	NA	3	89.74	87.7533	83.79	3	53.24	52.9633	52.42	3	99.7	98.5833	96.36	6	97.32	96.3167	94.26	3	74.97	73.65	71.18	7	98.8	91.1357	65.27	5	93.03	91.464	85.57	6	97.91	97.5583	96.87	3	97.44	96.7133	95.27	76	52	1	24	0.658596	0.658596	0.583597	0.607913
PF3D7_0704100.1-p1	0	NA	NA	NA	NA	5	89.74	84.946	79.69	5	53.24	52.586	50.11	2	99.61	96.19	92.77	5	97.32	94.716	87.54	8	74.98	71.5125	63.56	7	99.2	85.5329	67.02	6	93.03	90.295	81.04	5	97.91	96.22	90.51	5	97.44	95.928	90.26	47	41	0	6	0.613837	0.613837	0	0.593191
PF3D7_0704200.1-p1	0	10	96.87	92.688	78.46	10	89.74	86.43	77.76	6	53.24	50.4333	44	6	99.15	96.9717	92.85	8	97.3	92.0263	80.61	10	74.98	72.589	61.46	11	99.65	89.7045	57.43	9	93.03	88.4244	75.5	10	97.91	94.938	84.57	8	97.44	95.0913	89.26	13	0	0	0	0.650234	0	0	0
PF3D7_0704300.1-p1	0	NA	NA	NA	NA	7	89.74	88.8057	85.75	5	53.24	51.964	47.98	3	99.57	97.0833	95.19	5	97.32	94.328	89.24	6	74.98	74.3017	71.24	3	99.03	91.4467	84.28	5	93.03	90.486	81.71	7	97.91	95.2914	82.61	4	97.44	95.9	91.34	7	7	0	0	0.573055	0.573055	0	0
PF3D7_0704400.1-p1	0	10	96.87	90.57	74.44	7	89.64	84.2986	76	9	53.24	50.1867	44.57	6	99.59	95.4567	89.02	9	97.32	89.3044	63.66	9	74.98	72.9089	65.1	8	99.6	89.4513	65.53	8	93.01	87.1225	72.7	10	97.91	92.617	76.13	8	97.44	93.0662	87.25	16	0	0	0	0.589918	0	0	0
PF3D7_0704500.1-p1	0	NA	NA	NA	NA	7	89.74	86.8914	83.37	9	53.24	51.4544	47.66	8	99.16	98.245	96.6	4	97.32	93.6325	89.54	10	74.98	73.1	68.83	7	99.12	90.1414	63.76	9	93.03	89.24	83.78	10	97.91	94.465	90.03	7	97.44	95.4786	94.1	51	0	0	0	0.621467	0	0	0
[truncated: 3,887 more rows]
[truncated: 224 more columns]
