# Supplementary material for: Positive-unlabeled learning identifies vaccine candidate antigens in the malaria parasite Plasmodium falciparum
Source: NPJ Syst Biol Appl. 2024 Apr 27;10:44. doi: 10.1038/s41540-024-00365-1 (PMC11055854; doi:10.1038/s41540-024-00365-1)
Supplement: Supplementary file 4 — Supplementary Data 3 [file 41540_2024_365_MOESM4_ESM.xlsx]

## Sheet: Supplementary Data 3
Protein ID	sporozoite (oocyst)	sporozoite (hemolymph)	sporozoite (salivary gland)	sporozoite (injected)	sporozoite (activated)	ring	trophozoite	schizont	gametocyte (developing)	gametocyte (male)	gametocyte (female)	ookinete	Score	Group	Gene product	Closest known antigen	Closest distance	Essential
PF3D7_0206900.1-p1	Prop. cells: 0.02; Median: 0; Mean: 0.17	Prop. cells: 0.13; Median: 0; Mean: 1.26	Prop. cells: 0.08; Median: 0; Mean: 0.74	Prop. cells: 0.13; Median: 0; Mean: 1.19	Prop. cells: 0.02; Median: 0; Mean: 0.29	Prop. cells: 0.37; Median: 0; Mean: 1.51	Prop. cells: 0.43; Median: 0; Mean: 1.99	Prop. cells: 0.32; Median: 0; Mean: 1.33	Prop. cells: 0; Median: 0; Mean: 0	Prop. cells: 0; Median: 0; Mean: 0	Prop. cells: 0.02; Median: 0; Mean: 0.01	Prop. cells: 0.01; Median: 0; Mean: 0.04	1	Reference antigen	merozoite surface protein 5	PF3D7_0206900.1-p1 (merozoite surface protein 5)	0	FALSE
PF3D7_0209000.1-p1	Prop. cells: 0.01; Median: 0; Mean: 0.17	Prop. cells: 0.01; Median: 0; Mean: 0.13	Prop. cells: 0.02; Median: 0; Mean: 0.26	Prop. cells: 0.01; Median: 0; Mean: 0.08	Prop. cells: 0.02; Median: 0; Mean: 0.2	Prop. cells: 0.13; Median: 0; Mean: 0.43	Prop. cells: 0.02; Median: 0; Mean: 0.07	Prop. cells: 0.08; Median: 0; Mean: 0.24	Prop. cells: 1; Median: 10.52; Mean: 10.98	Prop. cells: 0.97; Median: 11.78; Mean: 11.22	Prop. cells: 0.96; Median: 9.47; Mean: 9.22	Prop. cells: 0.2; Median: 0; Mean: 1.26	1	Reference antigen	6-cysteine protein P230	PF3D7_0209000.1-p1 (6-cysteine protein P230)	0	FALSE
PF3D7_0304600.1-p1	Prop. cells: 0.99; Median: 20.42; Mean: 19.6	Prop. cells: 0.99; Median: 18.86; Mean: 18.78	Prop. cells: 0.98; Median: 17.54; Mean: 16.97	Prop. cells: 0.99; Median: 17.99; Mean: 17.92	Prop. cells: 0.96; Median: 18.88; Mean: 18.24	Prop. cells: 0.11; Median: 0; Mean: 0.35	Prop. cells: 0.02; Median: 0; Mean: 0.07	Prop. cells: 0.02; Median: 0; Mean: 0.02	Prop. cells: 0; Median: 0; Mean: 0	Prop. cells: 0.03; Median: 0; Mean: 0.08	Prop. cells: 0.06; Median: 0; Mean: 0.25	Prop. cells: 0.07; Median: 0; Mean: 0.22	1	Reference antigen	circumsporozoite (CS) protein	PF3D7_0304600.1-p1 (circumsporozoite (CS) protein)	0	FALSE
PF3D7_0424100.1-p1	Prop. cells: 0.04; Median: 0; Mean: 0.32	Prop. cells: 0.06; Median: 0; Mean: 0.56	Prop. cells: 0.11; Median: 0; Mean: 0.8	Prop. cells: 0.03; Median: 0; Mean: 0.23	Prop. cells: 0.02; Median: 0; Mean: 0.2	Prop. cells: 0.03; Median: 0; Mean: 0.09	Prop. cells: 0.04; Median: 0; Mean: 0.14	Prop. cells: 0.04; Median: 0; Mean: 0.31	Prop. cells: 0; Median: 0; Mean: 0	Prop. cells: 0; Median: 0; Mean: 0	Prop. cells: 0; Median: 0; Mean: 0	Prop. cells: 0.16; Median: 0; Mean: 0.47	1	Reference antigen	reticulocyte binding protein homologue 5	PF3D7_0424100.1-p1 (reticulocyte binding protein homologue 5)	0	FALSE
PF3D7_1346400.1-p1	Prop. cells: 0.03; Median: 0; Mean: 0.33	Prop. cells: 0.06; Median: 0; Mean: 0.55	Prop. cells: 0.16; Median: 0; Mean: 1.63	Prop. cells: 0.11; Median: 0; Mean: 1.1	Prop. cells: 0.06; Median: 0; Mean: 0.72	Prop. cells: 1; Median: 8.58; Mean: 8.58	Prop. cells: 0.98; Median: 9.31; Mean: 8.92	Prop. cells: 1; Median: 9.91; Mean: 9.59	Prop. cells: 0.67; Median: 7.12; Mean: 5.29	Prop. cells: 0.48; Median: 0; Mean: 3.27	Prop. cells: 0.96; Median: 6.9; Mean: 6.46	Prop. cells: 0.25; Median: 0; Mean: 1.62	0.999963	Known antigen	VPS13 domain-containing protein, putative	PF3D7_1346400.1-p1 (VPS13 domain-containing protein, putative)	0	FALSE
PF3D7_1021700.1-p1	Prop. cells: 0.05; Median: 0; Mean: 0.44	Prop. cells: 0.07; Median: 0; Mean: 0.51	Prop. cells: 0.09; Median: 0; Mean: 0.99	Prop. cells: 0.09; Median: 0; Mean: 0.74	Prop. cells: 0.05; Median: 0; Mean: 0.51	Prop. cells: 0.91; Median: 5.62; Mean: 4.96	Prop. cells: 0.8; Median: 5.15; Mean: 4.25	Prop. cells: 0.94; Median: 6.56; Mean: 6.18	Prop. cells: 1; Median: 6.71; Mean: 7.42	Prop. cells: 0.82; Median: 5.69; Mean: 4.87	Prop. cells: 0.92; Median: 4.63; Mean: 4.48	Prop. cells: 0.23; Median: 0; Mean: 1.34	0.999963	Known antigen	VPS13 domain-containing protein, putative	PF3D7_1021700.1-p1 (VPS13 domain-containing protein, putative)	0	FALSE
PF3D7_1149000.1-p1	Prop. cells: 0; Median: 0; Mean: 0	Prop. cells: 0; Median: 0; Mean: 0	Prop. cells: 0; Median: 0; Mean: 0.07	Prop. cells: 0; Median: 0; Mean: 0	Prop. cells: 0; Median: 0; Mean: 0	Prop. cells: 0.73; Median: 6.65; Mean: 5.49	Prop. cells: 0.24; Median: 0; Mean: 0.89	Prop. cells: 0.12; Median: 0; Mean: 0.62	Prop. cells: 0; Median: 0; Mean: 0	Prop. cells: 0.18; Median: 0; Mean: 1.75	Prop. cells: 0.04; Median: 0; Mean: 0.25	Prop. cells: 0; Median: 0; Mean: 0	0.999926	Known antigen	antigen 332, DBL-like protein	PF3D7_1149000.1-p1 (antigen 332, DBL-like protein)	0	FALSE
PF3D7_0726400.1-p1	Prop. cells: 0.01; Median: 0; Mean: 0.08	Prop. cells: 0.02; Median: 0; Mean: 0.13	Prop. cells: 0.06; Median: 0; Mean: 0.38	Prop. cells: 0.02; Median: 0; Mean: 0.08	Prop. cells: 0.03; Median: 0; Mean: 0.34	Prop. cells: 0.97; Median: 6.86; Mean: 6.6	Prop. cells: 0.98; Median: 7.22; Mean: 6.96	Prop. cells: 0.8; Median: 6.82; Mean: 5.28	Prop. cells: 0; Median: 0; Mean: 0	Prop. cells: 0.42; Median: 0; Mean: 2.28	Prop. cells: 0.58; Median: 1.32; Mean: 2	Prop. cells: 0.08; Median: 0; Mean: 0.45	0.999335	Known antigen	conserved Plasmodium membrane protein, unknown function	PF3D7_0726400.1-p1 (conserved Plasmodium membrane protein, unknown function)	0	FALSE
PF3D7_1325900.1-p1	Prop. cells: 0.01; Median: 0; Mean: 0.18	Prop. cells: 0.02; Median: 0; Mean: 0.07	Prop. cells: 0.05; Median: 0; Mean: 0.28	Prop. cells: 0.01; Median: 0; Mean: 0.12	Prop. cells: 0.02; Median: 0; Mean: 0.16	Prop. cells: 0.99; Median: 7.44; Mean: 7.14	Prop. cells: 1; Median: 8.25; Mean: 7.72	Prop. cells: 0.6; Median: 1.73; Mean: 3.3	Prop. cells: 1; Median: 8.75; Mean: 8.7	Prop. cells: 0.94; Median: 8.1; Mean: 7.68	Prop. cells: 0.9; Median: 7.16; Mean: 6.32	Prop. cells: 0.04; Median: 0; Mean: 0.22	0.996459	Known antigen	conserved Plasmodium protein, unknown function	PF3D7_1325900.1-p1 (conserved Plasmodium protein, unknown function)	0	FALSE
PF3D7_0402300.1-p1	Prop. cells: 0; Median: 0; Mean: 0	Prop. cells: 0.01; Median: 0; Mean: 0.03	Prop. cells: 0; Median: 0; Mean: 0	Prop. cells: 0; Median: 0; Mean: 0	Prop. cells: 0; Median: 0; Mean: 0	Prop. cells: 0.07; Median: 0; Mean: 0.25	Prop. cells: 0.04; Median: 0; Mean: 0.22	Prop. cells: 0.06; Median: 0; Mean: 0.26	Prop. cells: 0; Median: 0; Mean: 0	Prop. cells: 0.3; Median: 0; Mean: 1.85	Prop. cells: 0.02; Median: 0; Mean: 0.15	Prop. cells: 0; Median: 0; Mean: 0	0.995778	Known antigen	reticulocyte binding protein homologue 1	PF3D7_0402300.1-p1 (reticulocyte binding protein homologue 1)	0	FALSE
PF3D7_1474000.1-p1	Prop. cells: 0.01; Median: 0; Mean: 0.1	Prop. cells: 0; Median: 0; Mean: 0	Prop. cells: 0; Median: 0; Mean: 0.04	Prop. cells: 0; Median: 0; Mean: 0	Prop. cells: 0; Median: 0; Mean: 0	Prop. cells: 0.04; Median: 0; Mean: 0.25	Prop. cells: 0.04; Median: 0; Mean: 0.1	Prop. cells: 0.02; Median: 0; Mean: 0.06	Prop. cells: 1; Median: 6.7; Mean: 6.94	Prop. cells: 0.58; Median: 2.59; Mean: 3.9	Prop. cells: 0.15; Median: 0; Mean: 0.96	Prop. cells: 0; Median: 0; Mean: 0	0.992208	Group 3	conserved Plasmodium protein, unknown function	PF3D7_1021700.1-p1 (VPS13 domain-containing protein, putative)	0.217391	FALSE
PF3D7_1035300.1-p1	Prop. cells: 0.02; Median: 0; Mean: 0.28	Prop. cells: 0; Median: 0; Mean: 0	Prop. cells: 0.01; Median: 0; Mean: 0.05	Prop. cells: 0.01; Median: 0; Mean: 0.06	Prop. cells: 0; Median: 0; Mean: 0	Prop. cells: 0.1; Median: 0; Mean: 0.38	Prop. cells: 0.14; Median: 0; Mean: 0.58	Prop. cells: 0.6; Median: 6.63; Mean: 5.22	Prop. cells: 0.33; Median: 0; Mean: 0.9	Prop. cells: 0.15; Median: 0; Mean: 0.93	Prop. cells: 0.06; Median: 0; Mean: 0.25	Prop. cells: 0; Median: 0; Mean: 0	0.991995	Known antigen	glutamate-rich protein GLURP	PF3D7_1035300.1-p1 (glutamate-rich protein GLURP)	0	FALSE
PF3D7_0526600.1-p1	Prop. cells: 0.02; Median: 0; Mean: 0.16	Prop. cells: 0.15; Median: 0; Mean: 1.67	Prop. cells: 0.08; Median: 0; Mean: 0.83	Prop. cells: 0.03; Median: 0; Mean: 0.36	Prop. cells: 0.02; Median: 0; Mean: 0.24	Prop. cells: 0.86; Median: 6.76; Mean: 5.89	Prop. cells: 0.61; Median: 2.13; Mean: 3.38	Prop. cells: 0.2; Median: 0; Mean: 1.19	Prop. cells: 0.67; Median: 7.02; Mean: 5.38	Prop. cells: 0.24; Median: 0; Mean: 1.64	Prop. cells: 0.63; Median: 4.94; Mean: 3.64	Prop. cells: 0.79; Median: 9.45; Mean: 7.36	0.990456	Group 2	conserved Plasmodium protein, unknown function	PF3D7_1325900.1-p1 (conserved Plasmodium protein, unknown function)	0.172806	FALSE
PF3D7_1021800.1-p1	Prop. cells: 0.17; Median: 0; Mean: 2.18	Prop. cells: 0.24; Median: 0; Mean: 2.77	Prop. cells: 0.32; Median: 0; Mean: 3.84	Prop. cells: 0.37; Median: 0; Mean: 4.45	Prop. cells: 0.31; Median: 0; Mean: 4.72	Prop. cells: 1; Median: 8.24; Mean: 8.01	Prop. cells: 0.98; Median: 9.45; Mean: 9.29	Prop. cells: 1; Median: 10.35; Mean: 10.18	Prop. cells: 1; Median: 9.56; Mean: 9.46	Prop. cells: 0.88; Median: 9.24; Mean: 8.05	Prop. cells: 0.98; Median: 8.41; Mean: 8	Prop. cells: 0.89; Median: 11.14; Mean: 9.5	0.99038	Known antigen	schizont egress antigen-1	PF3D7_1021800.1-p1 (schizont egress antigen-1)	0	FALSE
PF3D7_0511500.1-p1	Prop. cells: 0.25; Median: 0; Mean: 3.14	Prop. cells: 0.34; Median: 0; Mean: 4.33	Prop. cells: 0.49; Median: 0; Mean: 5.95	Prop. cells: 0.46; Median: 0; Mean: 5.69	Prop. cells: 0.31; Median: 0; Mean: 4.49	Prop. cells: 1; Median: 9.08; Mean: 9.17	Prop. cells: 1; Median: 9.15; Mean: 9.09	Prop. cells: 0.94; Median: 8.99; Mean: 8.24	Prop. cells: 1; Median: 8.32; Mean: 8.74	Prop. cells: 0.97; Median: 8.15; Mean: 8.09	Prop. cells: 1; Median: 7.89; Mean: 7.67	Prop. cells: 0.46; Median: 0; Mean: 3.15	0.987617	Group 2	RNA pseudouridylate synthase, putative	PF3D7_1325900.1-p1 (conserved Plasmodium protein, unknown function)	0.142603	FALSE
PF3D7_0102500.1-p1	Prop. cells: 0; Median: 0; Mean: 0	Prop. cells: 0; Median: 0; Mean: 0	Prop. cells: 0; Median: 0; Mean: 0.04	Prop. cells: 0; Median: 0; Mean: 0	Prop. cells: 0; Median: 0; Mean: 0	Prop. cells: 0.16; Median: 0; Mean: 0.41	Prop. cells: 0.12; Median: 0; Mean: 0.38	Prop. cells: 0.06; Median: 0; Mean: 0.14	Prop. cells: 0.33; Median: 0; Mean: 2.57	Prop. cells: 0.06; Median: 0; Mean: 0.42	Prop. cells: 0; Median: 0; Mean: 0	Prop. cells: 0.01; Median: 0; Mean: 0.02	0.984789	Group 3	erythrocyte binding antigen-181	PF3D7_0731500.1-p1 (erythrocyte binding antigen-175)	0.211762	FALSE
PF3D7_1442600.1-p1	Prop. cells: 0.92; Median: 17.8; Mean: 16.02	Prop. cells: 0.35; Median: 0; Mean: 4.94	Prop. cells: 0.02; Median: 0; Mean: 0.21	Prop. cells: 0.02; Median: 0; Mean: 0.09	Prop. cells: 0; Median: 0; Mean: 0	Prop. cells: 0.33; Median: 0; Mean: 1.29	Prop. cells: 0.08; Median: 0; Mean: 0.31	Prop. cells: 0.02; Median: 0; Mean: 0.09	Prop. cells: 0.33; Median: 0; Mean: 3.4	Prop. cells: 0.97; Median: 9.68; Mean: 9.46	Prop. cells: 0.4; Median: 0; Mean: 2.64	Prop. cells: 0.12; Median: 0; Mean: 0.98	0.984556	Group 3	TRAP-like protein	PF3D7_1036400.1-p1 (liver stage antigen 1)	0.217493	FALSE
PF3D7_0113800.1-p1	Prop. cells: 0; Median: 0; Mean: 0	Prop. cells: 0.02; Median: 0; Mean: 0.23	Prop. cells: 0.04; Median: 0; Mean: 0.44	Prop. cells: 0.03; Median: 0; Mean: 0.36	Prop. cells: 0.02; Median: 0; Mean: 0.35	Prop. cells: 0.26; Median: 0; Mean: 1.42	Prop. cells: 0.31; Median: 0; Mean: 2.09	Prop. cells: 0.18; Median: 0; Mean: 1.05	Prop. cells: 0; Median: 0; Mean: 0	Prop. cells: 0.03; Median: 0; Mean: 0.2	Prop. cells: 0.04; Median: 0; Mean: 0.13	Prop. cells: 0.7; Median: 9.47; Mean: 7.08	0.98392	Group 2	DBL containing protein, unknown function	PF3D7_1325900.1-p1 (conserved Plasmodium protein, unknown function)	0.126429	FALSE
PF3D7_1147800.1-p1	Prop. cells: 0.01; Median: 0; Mean: 0.07	Prop. cells: 0.01; Median: 0; Mean: 0.07	Prop. cells: 0; Median: 0; Mean: 0	Prop. cells: 0; Median: 0; Mean: 0	Prop. cells: 0; Median: 0; Mean: 0	Prop. cells: 0.2; Median: 0; Mean: 0.56	Prop. cells: 0.18; Median: 0; Mean: 0.6	Prop. cells: 0.04; Median: 0; Mean: 0.19	Prop. cells: 0; Median: 0; Mean: 0	Prop. cells: 0.03; Median: 0; Mean: 0.13	Prop. cells: 0.04; Median: 0; Mean: 0.1	Prop. cells: 0.07; Median: 0; Mean: 0.24	0.982898	Known antigen	membrane associated erythrocyte binding-like protein	PF3D7_1147800.1-p1 (membrane associated erythrocyte binding-like protein)	0	FALSE
PF3D7_0704600.1-p1	Prop. cells: 0.28; Median: 0; Mean: 3.42	Prop. cells: 0.29; Median: 0; Mean: 3.37	Prop. cells: 0.23; Median: 0; Mean: 2.46	Prop. cells: 0.2; Median: 0; Mean: 2.07	Prop. cells: 0.18; Median: 0; Mean: 2.23	Prop. cells: 1; Median: 8.21; Mean: 8.17	Prop. cells: 1; Median: 8.49; Mean: 8.26	Prop. cells: 0.96; Median: 8.83; Mean: 8.53	Prop. cells: 1; Median: 7.99; Mean: 7.71	Prop. cells: 0.94; Median: 8.57; Mean: 7.73	Prop. cells: 0.94; Median: 6.62; Mean: 6.3	Prop. cells: 0.91; Median: 10.56; Mean: 9.5	0.982501	Group 3	HECT-type E3 ubiquitin ligase UT	PF3D7_1021700.1-p1 (VPS13 domain-containing protein, putative)	0.222055	FALSE
PF3D7_1325400.1-p1	Prop. cells: 0.03; Median: 0; Mean: 0.26	Prop. cells: 0; Median: 0; Mean: 0	Prop. cells: 0.02; Median: 0; Mean: 0.16	Prop. cells: 0.01; Median: 0; Mean: 0.06	Prop. cells: 0.01; Median: 0; Mean: 0.1	Prop. cells: 0.94; Median: 7.18; Mean: 6.52	Prop. cells: 1; Median: 8.25; Mean: 8.38	Prop. cells: 0.92; Median: 9.02; Mean: 7.71	Prop. cells: 0.67; Median: 2.73; Mean: 1.98	Prop. cells: 0.64; Median: 6.56; Mean: 4.88	Prop. cells: 0.96; Median: 6.34; Mean: 6.01	Prop. cells: 0.07; Median: 0; Mean: 0.38	0.98224	Group 2	CRWN-like protein, putative	PF3D7_1325900.1-p1 (conserved Plasmodium protein, unknown function)	0.0871683	FALSE
PF3D7_1024800.1-p1	Prop. cells: 0.04; Median: 0; Mean: 0.57	Prop. cells: 0.03; Median: 0; Mean: 0.29	Prop. cells: 0.01; Median: 0; Mean: 0.16	Prop. cells: 0.02; Median: 0; Mean: 0.28	Prop. cells: 0.08; Median: 0; Mean: 1.3	Prop. cells: 1; Median: 8.67; Mean: 8.35	Prop. cells: 0.88; Median: 6.91; Mean: 6.03	Prop. cells: 0.26; Median: 0; Mean: 0.98	Prop. cells: 1; Median: 11.58; Mean: 11.66	Prop. cells: 1; Median: 11.76; Mean: 11.57	Prop. cells: 0.98; Median: 11.17; Mean: 10.9	Prop. cells: 0.56; Median: 3.91; Mean: 3.97	0.981758	Group 3	exported protein 3	PF3D7_1420700.1-p1 (surface protein P113)	0.242846	FALSE
PF3D7_1116000.1-p1	Prop. cells: 0.03; Median: 0; Mean: 0.19	Prop. cells: 0; Median: 0; Mean: 0	Prop. cells: 0; Median: 0; Mean: 0.05	Prop. cells: 0.01; Median: 0; Mean: 0.03	Prop. cells: 0.01; Median: 0; Mean: 0.14	Prop. cells: 0.53; Median: 0.47; Mean: 2.51	Prop. cells: 0.61; Median: 1.46; Mean: 3.25	Prop. cells: 0.98; Median: 10.56; Mean: 10.51	Prop. cells: 0; Median: 0; Mean: 0	Prop. cells: 0.03; Median: 0; Mean: 0.15	Prop. cells: 0.13; Median: 0; Mean: 0.65	Prop. cells: 0.02; Median: 0; Mean: 0.06	0.981231	Group 1	rhoptry neck protein 4	PF3D7_0207600.1-p1 (serine repeat antigen 5)	0.115809	FALSE
PF3D7_0307900.1-p1	Prop. cells: 0; Median: 0; Mean: 0	Prop. cells: 0.21; Median: 0; Mean: 1.06	Prop. cells: 0.17; Median: 0; Mean: 0.75	Prop. cells: 0.09; Median: 0; Mean: 0.39	Prop. cells: 0.35; Median: 0; Mean: 2.21	Prop. cells: 0.34; Median: 0; Mean: 1.56	Prop. cells: 0.06; Median: 0; Mean: 0.28	Prop. cells: 0.06; Median: 0; Mean: 0.19	Prop. cells: 0.67; Median: 4.77; Mean: 3.63	Prop. cells: 1; Median: 9.72; Mean: 9.13	Prop. cells: 0.46; Median: 0; Mean: 2.42	Prop. cells: 0.04; Median: 0; Mean: 0.33	0.980315	Group 2	conserved Plasmodium protein, unknown function	PF3D7_1325900.1-p1 (conserved Plasmodium protein, unknown function)	0.195876	FALSE
PF3D7_0826100.1-p1	Prop. cells: 0.11; Median: 0; Mean: 1.4	Prop. cells: 0.11; Median: 0; Mean: 1.09	Prop. cells: 0.25; Median: 0; Mean: 2.73	Prop. cells: 0.19; Median: 0; Mean: 2	Prop. cells: 0.18; Median: 0; Mean: 2.35	Prop. cells: 1; Median: 8.81; Mean: 8.53	Prop. cells: 1; Median: 8.37; Mean: 7.99	Prop. cells: 0.84; Median: 6.8; Mean: 5.49	Prop. cells: 1; Median: 7.36; Mean: 7.68	Prop. cells: 0.97; Median: 7.97; Mean: 7.6	Prop. cells: 0.92; Median: 6.77; Mean: 6.19	Prop. cells: 0.27; Median: 0; Mean: 1.84	0.979912	Group 3	HECT-like E3 ubiquitin ligase, putative	PF3D7_1021700.1-p1 (VPS13 domain-containing protein, putative)	0.241881	TRUE
PF3D7_1436300.1-p1	Prop. cells: 0.01; Median: 0; Mean: 0.09	Prop. cells: 0.08; Median: 0; Mean: 0.92	Prop. cells: 0.14; Median: 0; Mean: 1.59	Prop. cells: 0.1; Median: 0; Mean: 0.8	Prop. cells: 0.59; Median: 12.5; Mean: 9.17	Prop. cells: 0.14; Median: 0; Mean: 0.77	Prop. cells: 0.06; Median: 0; Mean: 0.2	Prop. cells: 0.14; Median: 0; Mean: 0.62	Prop. cells: 0; Median: 0; Mean: 0	Prop. cells: 0.42; Median: 0; Mean: 2.43	Prop. cells: 0.42; Median: 0; Mean: 2	Prop. cells: 0.23; Median: 0; Mean: 1.62	0.979855	Group 1	translocon component PTEX150	PF3D7_1035500.1-p1 (merozoite surface protein 6)	0.173494	FALSE
PF3D7_0903400.1-p1	Prop. cells: 0; Median: 0; Mean: 0	Prop. cells: 0.04; Median: 0; Mean: 0.36	Prop. cells: 0.1; Median: 0; Mean: 1.11	Prop. cells: 0.06; Median: 0; Mean: 0.69	Prop. cells: 0.08; Median: 0; Mean: 1.07	Prop. cells: 0.94; Median: 5.34; Mean: 4.97	Prop. cells: 0.8; Median: 5.18; Mean: 4.21	Prop. cells: 0.64; Median: 3.3; Mean: 3.12	Prop. cells: 0.33; Median: 0; Mean: 1.3	Prop. cells: 0.24; Median: 0; Mean: 1.68	Prop. cells: 0.23; Median: 0; Mean: 1.07	Prop. cells: 0.04; Median: 0; Mean: 0.32	0.979451	Known antigen	ATP-dependent RNA helicase DDX60, putative	PF3D7_0903400.1-p1 (ATP-dependent RNA helicase DDX60, putative)	0	FALSE
PF3D7_1352000.1-p1	Prop. cells: 0.02; Median: 0; Mean: 0.29	Prop. cells: 0.03; Median: 0; Mean: 0.39	Prop. cells: 0.06; Median: 0; Mean: 0.68	Prop. cells: 0.06; Median: 0; Mean: 0.83	Prop. cells: 0.04; Median: 0; Mean: 0.47	Prop. cells: 0.91; Median: 5; Mean: 4.45	Prop. cells: 0.94; Median: 5.05; Mean: 4.92	Prop. cells: 0.28; Median: 0; Mean: 1.21	Prop. cells: 1; Median: 6.84; Mean: 7.07	Prop. cells: 0.48; Median: 0; Mean: 3.5	Prop. cells: 0.81; Median: 5.85; Mean: 5.03	Prop. cells: 0.4; Median: 0; Mean: 2.96	0.979001	Group 3	GTP-binding protein, putative	PF3D7_0402300.1-p1 (reticulocyte binding protein homologue 1)	0.219946	FALSE
PF3D7_1233600.1-p1	Prop. cells: 0.35; Median: 0; Mean: 4.92	Prop. cells: 0.43; Median: 0; Mean: 5.81	Prop. cells: 0.4; Median: 0; Mean: 5.1	Prop. cells: 0.41; Median: 0; Mean: 5.42	Prop. cells: 0.24; Median: 0; Mean: 3.58	Prop. cells: 1; Median: 7.69; Mean: 7.52	Prop. cells: 0.84; Median: 7.35; Mean: 5.84	Prop. cells: 0.34; Median: 0; Mean: 1.65	Prop. cells: 1; Median: 9.96; Mean: 9.4	Prop. cells: 1; Median: 9.61; Mean: 9.2	Prop. cells: 1; Median: 8.31; Mean: 8.38	Prop. cells: 0.86; Median: 10.7; Mean: 8.76	0.978745	Group 2	asparagine and aspartate rich protein 1	PF3D7_1325900.1-p1 (conserved Plasmodium protein, unknown function)	0.104983	FALSE
PF3D7_1335300.1-p1	Prop. cells: 0.08; Median: 0; Mean: 0.59	Prop. cells: 0.02; Median: 0; Mean: 0.16	Prop. cells: 0.01; Median: 0; Mean: 0.06	Prop. cells: 0.04; Median: 0; Mean: 0.15	Prop. cells: 0.02; Median: 0; Mean: 0.19	Prop. cells: 0.11; Median: 0; Mean: 0.55	Prop. cells: 0.1; Median: 0; Mean: 0.37	Prop. cells: 0.3; Median: 0; Mean: 1.26	Prop. cells: 0; Median: 0; Mean: 0	Prop. cells: 0.21; Median: 0; Mean: 0.61	Prop. cells: 0; Median: 0; Mean: 0	Prop. cells: 0; Median: 0; Mean: 0	0.978462	Group 3	reticulocyte binding protein 2 homologue b	PF3D7_0402300.1-p1 (reticulocyte binding protein homologue 1)	0.185355	FALSE
PF3D7_0100100.1-p1	Prop. cells: 0.01; Median: 0; Mean: 0.07	Prop. cells: 0; Median: 0; Mean: 0	Prop. cells: 0.02; Median: 0; Mean: 0.1	Prop. cells: 0.01; Median: 0; Mean: 0.03	Prop. cells: 0; Median: 0; Mean: 0	Prop. cells: 0.11; Median: 0; Mean: 0.51	Prop. cells: 0.2; Median: 0; Mean: 0.73	Prop. cells: 0.26; Median: 0; Mean: 1.69	Prop. cells: 0; Median: 0; Mean: 0	Prop. cells: 0; Median: 0; Mean: 0	Prop. cells: 0; Median: 0; Mean: 0	Prop. cells: 0; Median: 0; Mean: 0	0.977132	Group 1	erythrocyte membrane protein 1, PfEMP1	PF3D7_0207600.1-p1 (serine repeat antigen 5)	0.179844	FALSE
PF3D7_1456500.1-p1	Prop. cells: 0; Median: 0; Mean: 0	Prop. cells: 0.01; Median: 0; Mean: 0.1	Prop. cells: 0.02; Median: 0; Mean: 0.19	Prop. cells: 0.01; Median: 0; Mean: 0.08	Prop. cells: 0.01; Median: 0; Mean: 0.05	Prop. cells: 0.99; Median: 7.02; Mean: 6.86	Prop. cells: 0.94; Median: 6.9; Mean: 6.04	Prop. cells: 0.44; Median: 0; Mean: 2.23	Prop. cells: 1; Median: 7.04; Mean: 6.38	Prop. cells: 0.82; Median: 5.28; Mean: 4.69	Prop. cells: 0.98; Median: 6.92; Mean: 6.43	Prop. cells: 0.02; Median: 0; Mean: 0.14	0.976914	Group 2	STAG domain-containing protein, putative	PF3D7_1320700.1-p1 (conserved protein, unknown function)	0.138446	TRUE
PF3D7_1335400.1-p1	Prop. cells: 0.1; Median: 0; Mean: 0.92	Prop. cells: 0.02; Median: 0; Mean: 0.14	Prop. cells: 0.02; Median: 0; Mean: 0.12	Prop. cells: 0; Median: 0; Mean: 0	Prop. cells: 0; Median: 0; Mean: 0.04	Prop. cells: 0.07; Median: 0; Mean: 0.22	Prop. cells: 0; Median: 0; Mean: 0	Prop. cells: 0.28; Median: 0; Mean: 1.43	Prop. cells: 0.33; Median: 0; Mean: 0.47	Prop. cells: 0.42; Median: 0; Mean: 1.5	Prop. cells: 0; Median: 0; Mean: 0	Prop. cells: 0; Median: 0; Mean: 0	0.976862	Group 3	reticulocyte binding protein 2 homologue a	PF3D7_0402300.1-p1 (reticulocyte binding protein homologue 1)	0.174942	FALSE
PF3D7_1219300.1-p1	Prop. cells: 0; Median: 0; Mean: 0	Prop. cells: 0; Median: 0; Mean: 0	Prop. cells: 0.01; Median: 0; Mean: 0.04	Prop. cells: 0; Median: 0; Mean: 0	Prop. cells: 0; Median: 0; Mean: 0	Prop. cells: 0.06; Median: 0; Mean: 0.09	Prop. cells: 0.02; Median: 0; Mean: 0.01	Prop. cells: 0.04; Median: 0; Mean: 0.16	Prop. cells: 0; Median: 0; Mean: 0	Prop. cells: 0.03; Median: 0; Mean: 0.13	Prop. cells: 0.02; Median: 0; Mean: 0.01	Prop. cells: 0.02; Median: 0; Mean: 0.08	0.976793	Group 1	erythrocyte membrane protein 1, PfEMP1	PF3D7_0207600.1-p1 (serine repeat antigen 5)	0.207555	FALSE
PF3D7_1450500.1-p1	Prop. cells: 0.01; Median: 0; Mean: 0.06	Prop. cells: 0; Median: 0; Mean: 0	Prop. cells: 0.01; Median: 0; Mean: 0.03	Prop. cells: 0; Median: 0; Mean: 0	Prop. cells: 0; Median: 0; Mean: 0.03	Prop. cells: 0.81; Median: 5.2; Mean: 4.15	Prop. cells: 0.88; Median: 5.61; Mean: 4.81	Prop. cells: 0.8; Median: 5.65; Mean: 4.62	Prop. cells: 0; Median: 0; Mean: 0	Prop. cells: 0.21; Median: 0; Mean: 0.59	Prop. cells: 0.73; Median: 2.77; Mean: 2.8	Prop. cells: 0.02; Median: 0; Mean: 0.1	0.976756	Group 3	conserved Plasmodium protein, unknown function	PF3D7_0402300.1-p1 (reticulocyte binding protein homologue 1)	0.231338	FALSE
PF3D7_0420900.1-p1	Prop. cells: 0.01; Median: 0; Mean: 0.03	Prop. cells: 0; Median: 0; Mean: 0	Prop. cells: 0; Median: 0; Mean: 0.02	Prop. cells: 0.01; Median: 0; Mean: 0.04	Prop. cells: 0; Median: 0; Mean: 0	Prop. cells: 0.01; Median: 0; Mean: 0.01	Prop. cells: 0; Median: 0; Mean: 0	Prop. cells: 0; Median: 0; Mean: 0	Prop. cells: 0; Median: 0; Mean: 0	Prop. cells: 0; Median: 0; Mean: 0	Prop. cells: 0.12; Median: 0; Mean: 0.2	Prop. cells: 0.01; Median: 0; Mean: 0.01	0.976297	Group 1	erythrocyte membrane protein 1, PfEMP1	PF3D7_0207600.1-p1 (serine repeat antigen 5)	0.209867	FALSE
PF3D7_1366300.1-p1	Prop. cells: 0.16; Median: 0; Mean: 1.79	Prop. cells: 0.06; Median: 0; Mean: 0.66	Prop. cells: 0.1; Median: 0; Mean: 1.01	Prop. cells: 0.06; Median: 0; Mean: 0.6	Prop. cells: 0.08; Median: 0; Mean: 0.97	Prop. cells: 0.89; Median: 5.5; Mean: 5.06	Prop. cells: 0.82; Median: 5.13; Mean: 4.35	Prop. cells: 0.5; Median: 0.08; Mean: 2.37	Prop. cells: 0.67; Median: 5.82; Mean: 4.17	Prop. cells: 0.58; Median: 3.56; Mean: 3.76	Prop. cells: 0.79; Median: 4.64; Mean: 3.73	Prop. cells: 0.61; Median: 2.94; Mean: 3.72	0.97608	Group 2	conserved Plasmodium protein, unknown function	PF3D7_1127800.1-p1 (TFIIS central domain-containing protein, putative)	0.162281	FALSE
PF3D7_0731500.1-p1	Prop. cells: 0; Median: 0; Mean: 0	Prop. cells: 0; Median: 0; Mean: 0	Prop. cells: 0; Median: 0; Mean: 0	Prop. cells: 0; Median: 0; Mean: 0	Prop. cells: 0; Median: 0; Mean: 0	Prop. cells: 0.17; Median: 0; Mean: 0.53	Prop. cells: 0.04; Median: 0; Mean: 0.12	Prop. cells: 0; Median: 0; Mean: 0	Prop. cells: 0; Median: 0; Mean: 0	Prop. cells: 0.03; Median: 0; Mean: 0.25	Prop. cells: 0; Median: 0; Mean: 0	Prop. cells: 0.01; Median: 0; Mean: 0.08	0.976061	Known antigen	erythrocyte binding antigen-175	PF3D7_0731500.1-p1 (erythrocyte binding antigen-175)	0	FALSE
PF3D7_0802600.1-p1	Prop. cells: 0.03; Median: 0; Mean: 0.23	Prop. cells: 0.02; Median: 0; Mean: 0.14	Prop. cells: 0.03; Median: 0; Mean: 0.27	Prop. cells: 0.01; Median: 0; Mean: 0.08	Prop. cells: 0; Median: 0; Mean: 0.08	Prop. cells: 0.39; Median: 0; Mean: 2.02	Prop. cells: 0.75; Median: 6.01; Mean: 4.55	Prop. cells: 1; Median: 9.13; Mean: 9.02	Prop. cells: 0.33; Median: 0; Mean: 2.35	Prop. cells: 0.33; Median: 0; Mean: 2.17	Prop. cells: 0.83; Median: 5.45; Mean: 4.69	Prop. cells: 0.9; Median: 11.08; Mean: 9.68	0.975582	Group 2	adenylyl cyclase beta	PF3D7_1127800.1-p1 (TFIIS central domain-containing protein, putative)	0.143304	TRUE
PF3D7_0405300.1-p1	Prop. cells: 0.02; Median: 0; Mean: 0.1	Prop. cells: 0.07; Median: 0; Mean: 0.3	Prop. cells: 0.03; Median: 0; Mean: 0.16	Prop. cells: 0.05; Median: 0; Mean: 0.21	Prop. cells: 0.03; Median: 0; Mean: 0.2	Prop. cells: 0.11; Median: 0; Mean: 0.39	Prop. cells: 0.24; Median: 0; Mean: 0.8	Prop. cells: 0.4; Median: 0; Mean: 1.58	Prop. cells: 0; Median: 0; Mean: 0	Prop. cells: 0.33; Median: 0; Mean: 2.19	Prop. cells: 0.54; Median: 0.67; Mean: 2.28	Prop. cells: 0.12; Median: 0; Mean: 0.43	0.975528	Group 3	liver specific protein 2, putative	PF3D7_0220000.1-p1 (liver stage antigen 3)	0.214444	FALSE
PF3D7_1318300.1-p1	Prop. cells: 0.06; Median: 0; Mean: 0.73	Prop. cells: 0.15; Median: 0; Mean: 1.47	Prop. cells: 0.06; Median: 0; Mean: 0.6	Prop. cells: 0.1; Median: 0; Mean: 1.03	Prop. cells: 0.03; Median: 0; Mean: 0.36	Prop. cells: 0.57; Median: 1.37; Mean: 2.19	Prop. cells: 0.29; Median: 0; Mean: 1.46	Prop. cells: 0.18; Median: 0; Mean: 0.84	Prop. cells: 0.67; Median: 4.58; Mean: 3.76	Prop. cells: 0.42; Median: 0; Mean: 2.31	Prop. cells: 0.9; Median: 6.21; Mean: 5.37	Prop. cells: 0.79; Median: 7.57; Mean: 6.28	0.974994	Group 2	conserved Plasmodium protein, unknown function	PF3D7_1021800.1-p1 (schizont egress antigen-1)	0.164054	FALSE
PF3D7_0421100.1-p1	Prop. cells: 0; Median: 0; Mean: 0	Prop. cells: 0.01; Median: 0; Mean: 0.02	Prop. cells: 0; Median: 0; Mean: 0.02	Prop. cells: 0.01; Median: 0; Mean: 0.03	Prop. cells: 0; Median: 0; Mean: 0.04	Prop. cells: 0; Median: 0; Mean: 0	Prop. cells: 0; Median: 0; Mean: 0	Prop. cells: 0.04; Median: 0; Mean: 0.04	Prop. cells: 0; Median: 0; Mean: 0	Prop. cells: 0; Median: 0; Mean: 0	Prop. cells: 0.06; Median: 0; Mean: 0.04	Prop. cells: 0.02; Median: 0; Mean: 0.08	0.974749	Group 1	erythrocyte membrane protein 1, PfEMP1	PF3D7_0207600.1-p1 (serine repeat antigen 5)	0.191382	FALSE
PF3D7_0421300.1-p1	Prop. cells: 0; Median: 0; Mean: 0	Prop. cells: 0; Median: 0; Mean: 0	Prop. cells: 0; Median: 0; Mean: 0	Prop. cells: 0; Median: 0; Mean: 0	Prop. cells: 0.01; Median: 0; Mean: 0.06	Prop. cells: 0.06; Median: 0; Mean: 0.09	Prop. cells: 0.12; Median: 0; Mean: 0.04	Prop. cells: 0.1; Median: 0; Mean: 0.02	Prop. cells: 0.33; Median: 0; Mean: 1.91	Prop. cells: 0.06; Median: 0; Mean: 0.19	Prop. cells: 0.71; Median: 5.32; Mean: 4.28	Prop. cells: 0.26; Median: 0; Mean: 1.92	0.974434	Group 1	erythrocyte membrane protein 1, PfEMP1	PF3D7_0207600.1-p1 (serine repeat antigen 5)	0.184161	FALSE
PF3D7_0315200.1-p1	Prop. cells: 0.01; Median: 0; Mean: 0.12	Prop. cells: 0; Median: 0; Mean: 0	Prop. cells: 0; Median: 0; Mean: 0.05	Prop. cells: 0.01; Median: 0; Mean: 0.01	Prop. cells: 0; Median: 0; Mean: 0	Prop. cells: 0.04; Median: 0; Mean: 0.31	Prop. cells: 0; Median: 0; Mean: 0	Prop. cells: 0; Median: 0; Mean: 0	Prop. cells: 0.33; Median: 0; Mean: 2.08	Prop. cells: 0.06; Median: 0; Mean: 0.31	Prop. cells: 0.08; Median: 0; Mean: 0.57	Prop. cells: 1; Median: 14.67; Mean: 14.49	0.974112	Group 1	circumsporozoite- and TRAP-related protein	PF3D7_0207500.1-p1 (serine repeat antigen 6)	0.16398	FALSE
PF3D7_1321100.1-p1	Prop. cells: 0; Median: 0; Mean: 0	Prop. cells: 0; Median: 0; Mean: 0	Prop. cells: 0; Median: 0; Mean: 0.05	Prop. cells: 0; Median: 0; Mean: 0	Prop. cells: 0; Median: 0; Mean: 0	Prop. cells: 0.37; Median: 0; Mean: 1.27	Prop. cells: 0.49; Median: 0; Mean: 2.94	Prop. cells: 1; Median: 9.53; Mean: 9.27	Prop. cells: 0.67; Median: 1; Mean: 2.8	Prop. cells: 0.03; Median: 0; Mean: 0.23	Prop. cells: 0.1; Median: 0; Mean: 0.46	Prop. cells: 0.03; Median: 0; Mean: 0.14	0.974055	Group 3	protein kinase domain-containing protein, putative	PF3D7_0930300.1-p1 (merozoite surface protein 1)	0.264381	FALSE
PF3D7_0712000.1-p1	Prop. cells: 0; Median: 0; Mean: 0	Prop. cells: 0.01; Median: 0; Mean: 0.05	Prop. cells: 0.03; Median: 0; Mean: 0.22	Prop. cells: 0.01; Median: 0; Mean: 0.02	Prop. cells: 0; Median: 0; Mean: 0.07	Prop. cells: 0.03; Median: 0; Mean: 0.01	Prop. cells: 0.1; Median: 0; Mean: 0.39	Prop. cells: 0.12; Median: 0; Mean: 0.35	Prop. cells: 0; Median: 0; Mean: 0	Prop. cells: 0.09; Median: 0; Mean: 0.34	Prop. cells: 0.08; Median: 0; Mean: 0.26	Prop. cells: 0.04; Median: 0; Mean: 0.13	0.973873	Group 1	erythrocyte membrane protein 1, PfEMP1	PF3D7_0207600.1-p1 (serine repeat antigen 5)	0.191853	FALSE
PF3D7_1442900.1-p1	Prop. cells: 0.01; Median: 0; Mean: 0.05	Prop. cells: 0.06; Median: 0; Mean: 0.6	Prop. cells: 0.12; Median: 0; Mean: 1.28	Prop. cells: 0.07; Median: 0; Mean: 0.58	Prop. cells: 0.09; Median: 0; Mean: 1.19	Prop. cells: 1; Median: 7.63; Mean: 7.57	Prop. cells: 0.96; Median: 7.97; Mean: 7.67	Prop. cells: 0.94; Median: 8.09; Mean: 7.34	Prop. cells: 1; Median: 7.93; Mean: 7.91	Prop. cells: 0.7; Median: 3.8; Mean: 3.73	Prop. cells: 0.65; Median: 4.76; Mean: 3.58	Prop. cells: 0.17; Median: 0; Mean: 1.18	0.973593	Group 3	Sec7 domain-containing protein ARFGEF, putative	PF3D7_0220000.1-p1 (liver stage antigen 3)	0.294351	TRUE
PF3D7_0108700.1-p1	Prop. cells: 0.05; Median: 0; Mean: 0.63	Prop. cells: 0.08; Median: 0; Mean: 0.91	Prop. cells: 0.1; Median: 0; Mean: 1.02	Prop. cells: 0.07; Median: 0; Mean: 0.84	Prop. cells: 0.04; Median: 0; Mean: 0.4	Prop. cells: 1; Median: 6.76; Mean: 6.52	Prop. cells: 0.94; Median: 6.9; Mean: 6.08	Prop. cells: 0.38; Median: 0; Mean: 1.97	Prop. cells: 0.33; Median: 0; Mean: 2.45	Prop. cells: 0.45; Median: 0; Mean: 2.62	Prop. cells: 0.79; Median: 5.65; Mean: 4.72	Prop. cells: 0.41; Median: 0; Mean: 2.77	0.97302	Group 3	secreted ookinete protein, putative	PF3D7_1036400.1-p1 (liver stage antigen 1)	0.2176	FALSE
PF3D7_1228800.1-p1	Prop. cells: 0.03; Median: 0; Mean: 0.23	Prop. cells: 0.03; Median: 0; Mean: 0.24	Prop. cells: 0.05; Median: 0; Mean: 0.36	Prop. cells: 0.04; Median: 0; Mean: 0.45	Prop. cells: 0.01; Median: 0; Mean: 0.14	Prop. cells: 0.99; Median: 8.73; Mean: 8.55	Prop. cells: 0.98; Median: 9.41; Mean: 8.89	Prop. cells: 0.94; Median: 8.75; Mean: 7.65	Prop. cells: 0.67; Median: 6.07; Mean: 4.6	Prop. cells: 0.58; Median: 4.92; Mean: 3.81	Prop. cells: 0.96; Median: 6.45; Mean: 5.64	Prop. cells: 0.46; Median: 0; Mean: 2.24	0.972872	Group 3	WD repeat-containing protein, putative	PF3D7_1021700.1-p1 (VPS13 domain-containing protein, putative)	0.267427	FALSE
PF3D7_0930300.1-p1	Prop. cells: 0.22; Median: 0; Mean: 3.06	Prop. cells: 0.14; Median: 0; Mean: 1.86	Prop. cells: 0.02; Median: 0; Mean: 0.3	Prop. cells: 0.01; Median: 0; Mean: 0.1	Prop. cells: 0.03; Median: 0; Mean: 0.46	Prop. cells: 0.99; Median: 10.43; Mean: 10.04	Prop. cells: 1; Median: 12.03; Mean: 11.81	Prop. cells: 1; Median: 12.48; Mean: 12.62	Prop. cells: 0; Median: 0; Mean: 0	Prop. cells: 0; Median: 0; Mean: 0	Prop. cells: 0.08; Median: 0; Mean: 0.43	Prop. cells: 0.23; Median: 0; Mean: 1.42	0.972428	Known antigen	merozoite surface protein 1	PF3D7_0930300.1-p1 (merozoite surface protein 1)	0	FALSE
PF3D7_1142100.1-p1	Prop. cells: 0.01; Median: 0; Mean: 0.14	Prop. cells: 0.06; Median: 0; Mean: 0.62	Prop. cells: 0.07; Median: 0; Mean: 0.72	Prop. cells: 0.09; Median: 0; Mean: 0.89	Prop. cells: 0.1; Median: 0; Mean: 1.28	Prop. cells: 0.99; Median: 7.38; Mean: 7.11	Prop. cells: 0.98; Median: 7.8; Mean: 7.46	Prop. cells: 0.6; Median: 3.83; Mean: 3.49	Prop. cells: 0.67; Median: 1.7; Mean: 2.93	Prop. cells: 0.67; Median: 3.96; Mean: 4.05	Prop. cells: 0.71; Median: 2.97; Mean: 2.96	Prop. cells: 0.53; Median: 1.4; Mean: 2.09	0.972351	Group 2	conserved Plasmodium protein, unknown function	PF3D7_1021800.1-p1 (schizont egress antigen-1)	0.139013	FALSE
PF3D7_0922100.1-p1	Prop. cells: 0; Median: 0; Mean: 0	Prop. cells: 0; Median: 0; Mean: 0	Prop. cells: 0.01; Median: 0; Mean: 0.04	Prop. cells: 0; Median: 0; Mean: 0	Prop. cells: 0; Median: 0; Mean: 0.04	Prop. cells: 0.97; Median: 6.18; Mean: 5.75	Prop. cells: 0.73; Median: 4.34; Mean: 3.76	Prop. cells: 0.36; Median: 0; Mean: 1.28	Prop. cells: 0; Median: 0; Mean: 0	Prop. cells: 0.15; Median: 0; Mean: 0.53	Prop. cells: 0.29; Median: 0; Mean: 0.95	Prop. cells: 0.04; Median: 0; Mean: 0.2	0.972281	Group 3	ubiquitin-like protein, putative	PF3D7_1036400.1-p1 (liver stage antigen 1)	0.223515	FALSE
PF3D7_1018300.1-p1	Prop. cells: 0; Median: 0; Mean: 0	Prop. cells: 0.01; Median: 0; Mean: 0.06	Prop. cells: 0.02; Median: 0; Mean: 0.15	Prop. cells: 0.01; Median: 0; Mean: 0.08	Prop. cells: 0.07; Median: 0; Mean: 0.7	Prop. cells: 0.51; Median: 0.28; Mean: 2.73	Prop. cells: 0.2; Median: 0; Mean: 0.82	Prop. cells: 0.2; Median: 0; Mean: 0.99	Prop. cells: 0.67; Median: 2.13; Mean: 1.49	Prop. cells: 0.18; Median: 0; Mean: 0.72	Prop. cells: 0.63; Median: 2.9; Mean: 3.11	Prop. cells: 0.07; Median: 0; Mean: 0.34	0.972107	Group 3	peptidase, putative	PF3D7_1420700.1-p1 (surface protein P113)	0.257242	FALSE
PF3D7_0424400.1-p1	Prop. cells: 0; Median: 0; Mean: 0	Prop. cells: 0; Median: 0; Mean: 0	Prop. cells: 0; Median: 0; Mean: 0.02	Prop. cells: 0; Median: 0; Mean: 0	Prop. cells: 0.01; Median: 0; Mean: 0.09	Prop. cells: 0.03; Median: 0; Mean: 0.08	Prop. cells: 0; Median: 0; Mean: 0	Prop. cells: 0; Median: 0; Mean: 0	Prop. cells: 0; Median: 0; Mean: 0	Prop. cells: 0.15; Median: 0; Mean: 0.87	Prop. cells: 0; Median: 0; Mean: 0	Prop. cells: 0.01; Median: 0; Mean: 0.05	0.971967	Group 2	surface-associated interspersed protein 4.2 (SURFIN 4.2)	PF3D7_0603400.1-p1 (trophozoite exported protein 1)	0.260552	FALSE
PF3D7_0619000.1-p1	Prop. cells: 0; Median: 0; Mean: 0	Prop. cells: 0; Median: 0; Mean: 0	Prop. cells: 0; Median: 0; Mean: 0	Prop. cells: 0; Median: 0; Mean: 0	Prop. cells: 0; Median: 0; Mean: 0	Prop. cells: 0.99; Median: 7.18; Mean: 6.74	Prop. cells: 0.98; Median: 7.18; Mean: 6.99	Prop. cells: 0.78; Median: 6.26; Mean: 5	Prop. cells: 0; Median: 0; Mean: 0	Prop. cells: 0; Median: 0; Mean: 0	Prop. cells: 0; Median: 0; Mean: 0	Prop. cells: 0; Median: 0; Mean: 0	0.971906	Group 3	FPL domain-containing protein, putative	PF3D7_0402300.1-p1 (reticulocyte binding protein homologue 1)	0.206848	TRUE
PF3D7_0801700.1-p1	Prop. cells: 0; Median: 0; Mean: 0	Prop. cells: 0; Median: 0; Mean: 0	Prop. cells: 0; Median: 0; Mean: 0.04	Prop. cells: 0.01; Median: 0; Mean: 0.02	Prop. cells: 0; Median: 0; Mean: 0.05	Prop. cells: 0.84; Median: 4.51; Mean: 4	Prop. cells: 0.53; Median: 0.32; Mean: 2.51	Prop. cells: 0.18; Median: 0; Mean: 0.65	Prop. cells: 1; Median: 4.86; Mean: 4.54	Prop. cells: 0.18; Median: 0; Mean: 0.99	Prop. cells: 0.44; Median: 0; Mean: 2.12	Prop. cells: 0.25; Median: 0; Mean: 1.52	0.971699	Group 2	sentrin-specific protease 2, putative	PF3D7_1127800.1-p1 (TFIIS central domain-containing protein, putative)	0.125478	FALSE
PF3D7_1462400.1-p1	Prop. cells: 0.02; Median: 0; Mean: 0.21	Prop. cells: 0.08; Median: 0; Mean: 0.97	Prop. cells: 0.17; Median: 0; Mean: 1.82	Prop. cells: 0.08; Median: 0; Mean: 0.74	Prop. cells: 0.12; Median: 0; Mean: 1.53	Prop. cells: 0.19; Median: 0; Mean: 0.52	Prop. cells: 0.06; Median: 0; Mean: 0.26	Prop. cells: 0.02; Median: 0; Mean: 0.06	Prop. cells: 0.67; Median: 1.79; Mean: 2.52	Prop. cells: 0.15; Median: 0; Mean: 0.91	Prop. cells: 0.62; Median: 3.79; Mean: 3.31	Prop. cells: 0.15; Median: 0; Mean: 1.01	0.971565	Group 2	conserved Plasmodium protein, unknown function	PF3D7_1021800.1-p1 (schizont egress antigen-1)	0.143758	FALSE
PF3D7_1035500.1-p1	Prop. cells: 0; Median: 0; Mean: 0	Prop. cells: 0; Median: 0; Mean: 0	Prop. cells: 0; Median: 0; Mean: 0	Prop. cells: 0; Median: 0; Mean: 0	Prop. cells: 0; Median: 0; Mean: 0	Prop. cells: 0.04; Median: 0; Mean: 0.19	Prop. cells: 0.04; Median: 0; Mean: 0.19	Prop. cells: 0.32; Median: 0; Mean: 2.41	Prop. cells: 0; Median: 0; Mean: 0	Prop. cells: 0; Median: 0; Mean: 0	Prop. cells: 0; Median: 0; Mean: 0	Prop. cells: 0; Median: 0; Mean: 0	0.971122	Known antigen	merozoite surface protein 6	PF3D7_1035500.1-p1 (merozoite surface protein 6)	0	FALSE
PF3D7_0310200.1-p1	Prop. cells: 0.14; Median: 0; Mean: 1.26	Prop. cells: 0.17; Median: 0; Mean: 1.74	Prop. cells: 0.16; Median: 0; Mean: 1.47	Prop. cells: 0.15; Median: 0; Mean: 1.49	Prop. cells: 0.2; Median: 0; Mean: 2.38	Prop. cells: 1; Median: 8; Mean: 7.92	Prop. cells: 0.92; Median: 7.24; Mean: 6.4	Prop. cells: 0.3; Median: 0; Mean: 1.22	Prop. cells: 0.33; Median: 0; Mean: 0.33	Prop. cells: 0.09; Median: 0; Mean: 0.67	Prop. cells: 0.85; Median: 4.9; Mean: 4.38	Prop. cells: 0.36; Median: 0; Mean: 2.77	0.970894	Group 3	phd finger protein, putative	PF3D7_1021700.1-p1 (VPS13 domain-containing protein, putative)	0.270593	FALSE
PF3D7_1035400.1-p1	Prop. cells: 0.01; Median: 0; Mean: 0.14	Prop. cells: 0; Median: 0; Mean: 0	Prop. cells: 0; Median: 0; Mean: 0.05	Prop. cells: 0.01; Median: 0; Mean: 0.04	Prop. cells: 0; Median: 0; Mean: 0	Prop. cells: 0.8; Median: 5.4; Mean: 4.39	Prop. cells: 0.96; Median: 7.51; Mean: 7.12	Prop. cells: 0.98; Median: 8.28; Mean: 8.04	Prop. cells: 0; Median: 0; Mean: 0	Prop. cells: 0; Median: 0; Mean: 0	Prop. cells: 0.21; Median: 0; Mean: 0.95	Prop. cells: 0.07; Median: 0; Mean: 0.35	0.970635	Known antigen	merozoite surface protein 3	PF3D7_1035400.1-p1 (merozoite surface protein 3)	0	FALSE
PF3D7_1121600.1-p1	Prop. cells: 0; Median: 0; Mean: 0	Prop. cells: 0; Median: 0; Mean: 0	Prop. cells: 0.02; Median: 0; Mean: 0.28	Prop. cells: 0.01; Median: 0; Mean: 0.04	Prop. cells: 0.01; Median: 0; Mean: 0.13	Prop. cells: 0.91; Median: 6.17; Mean: 5.24	Prop. cells: 0.39; Median: 0; Mean: 1.42	Prop. cells: 0.14; Median: 0; Mean: 0.42	Prop. cells: 0.67; Median: 0.86; Mean: 1.94	Prop. cells: 0.12; Median: 0; Mean: 0.46	Prop. cells: 0.12; Median: 0; Mean: 0.51	Prop. cells: 0.04; Median: 0; Mean: 0.23	0.970633	Known antigen	exported protein 1	PF3D7_1121600.1-p1 (exported protein 1)	0	FALSE
PF3D7_1349500.1-p1	Prop. cells: 0.16; Median: 0; Mean: 2.09	Prop. cells: 0.22; Median: 0; Mean: 2.87	Prop. cells: 0.3; Median: 0; Mean: 3.54	Prop. cells: 0.31; Median: 0; Mean: 3.83	Prop. cells: 0.18; Median: 0; Mean: 2.5	Prop. cells: 1; Median: 8.12; Mean: 8.05	Prop. cells: 1; Median: 9.12; Mean: 9.01	Prop. cells: 0.96; Median: 8.89; Mean: 8.33	Prop. cells: 1; Median: 9.65; Mean: 9.36	Prop. cells: 1; Median: 9.38; Mean: 9.25	Prop. cells: 0.94; Median: 7.74; Mean: 7.04	Prop. cells: 0.5; Median: 0.39; Mean: 3.67	0.970499	Group 3	conserved Plasmodium protein, unknown function	PF3D7_1021700.1-p1 (VPS13 domain-containing protein, putative)	0.287377	TRUE
PF3D7_0420300.1-p1	Prop. cells: 0.1; Median: 0; Mean: 1.26	Prop. cells: 0.29; Median: 0; Mean: 3.15	Prop. cells: 0.25; Median: 0; Mean: 2.55	Prop. cells: 0.29; Median: 0; Mean: 3.22	Prop. cells: 0.26; Median: 0; Mean: 3.46	Prop. cells: 0.64; Median: 4.14; Mean: 3.67	Prop. cells: 0.39; Median: 0; Mean: 2.21	Prop. cells: 0.22; Median: 0; Mean: 1.01	Prop. cells: 0.33; Median: 0; Mean: 1.81	Prop. cells: 0.18; Median: 0; Mean: 1.34	Prop. cells: 0.58; Median: 1.54; Mean: 2.96	Prop. cells: 0.83; Median: 9.18; Mean: 7.59	0.969519	Group 2	AP2 domain transcription factor, putative	PF3D7_1127800.1-p1 (TFIIS central domain-containing protein, putative)	0.202432	TRUE
PF3D7_0704300.1-p1	Prop. cells: 0.01; Median: 0; Mean: 0.07	Prop. cells: 0; Median: 0; Mean: 0	Prop. cells: 0; Median: 0; Mean: 0	Prop. cells: 0; Median: 0; Mean: 0	Prop. cells: 0; Median: 0; Mean: 0.06	Prop. cells: 0.97; Median: 7.76; Mean: 7.07	Prop. cells: 0.98; Median: 8.22; Mean: 7.97	Prop. cells: 0.84; Median: 7.87; Mean: 6.7	Prop. cells: 0.33; Median: 0; Mean: 1.95	Prop. cells: 0.06; Median: 0; Mean: 0.28	Prop. cells: 0.15; Median: 0; Mean: 0.54	Prop. cells: 0.12; Median: 0; Mean: 0.6	0.969483	Group 3	conserved Plasmodium membrane protein, unknown function	PF3D7_1420700.1-p1 (surface protein P113)	0.278129	FALSE
PF3D7_1468100.1-p1	Prop. cells: 0.08; Median: 0; Mean: 0.92	Prop. cells: 0.19; Median: 0; Mean: 2.23	Prop. cells: 0.19; Median: 0; Mean: 2.04	Prop. cells: 0.2; Median: 0; Mean: 2.57	Prop. cells: 0.07; Median: 0; Mean: 0.99	Prop. cells: 1; Median: 9.39; Mean: 9.31	Prop. cells: 0.98; Median: 10.59; Mean: 10.37	Prop. cells: 1; Median: 10.35; Mean: 9.74	Prop. cells: 0.67; Median: 3.38; Mean: 3.33	Prop. cells: 0.82; Median: 8.01; Mean: 6.35	Prop. cells: 1; Median: 7.11; Mean: 6.8	Prop. cells: 0.04; Median: 0; Mean: 0.21	0.969462	Group 1	MORC family protein	PF3D7_0207600.1-p1 (serine repeat antigen 5)	0.172454	TRUE
PF3D7_1414500.1-p1	Prop. cells: 0.15; Median: 0; Mean: 1.58	Prop. cells: 0.1; Median: 0; Mean: 1.27	Prop. cells: 0.16; Median: 0; Mean: 1.82	Prop. cells: 0.16; Median: 0; Mean: 1.65	Prop. cells: 0.04; Median: 0; Mean: 0.52	Prop. cells: 0.96; Median: 6.18; Mean: 5.86	Prop. cells: 0.94; Median: 6.71; Mean: 5.42	Prop. cells: 1; Median: 9.13; Mean: 8.88	Prop. cells: 1; Median: 7.11; Mean: 7.41	Prop. cells: 0.61; Median: 4.26; Mean: 3.88	Prop. cells: 1; Median: 8.95; Mean: 8.93	Prop. cells: 0.96; Median: 10.3; Mean: 9.62	0.968961	Group 2	atypical protein kinase, ABC-1 family, putative	PF3D7_1320700.1-p1 (conserved protein, unknown function)	0.180474	TRUE
PF3D7_0220000.1-p1	Prop. cells: 0; Median: 0; Mean: 0	Prop. cells: 0; Median: 0; Mean: 0	Prop. cells: 0; Median: 0; Mean: 0.05	Prop. cells: 0; Median: 0; Mean: 0	Prop. cells: 0; Median: 0; Mean: 0	Prop. cells: 0.86; Median: 7.88; Mean: 6.42	Prop. cells: 0.33; Median: 0; Mean: 1.85	Prop. cells: 0.06; Median: 0; Mean: 0.25	Prop. cells: 0; Median: 0; Mean: 0	Prop. cells: 0; Median: 0; Mean: 0	Prop. cells: 0; Median: 0; Mean: 0	Prop. cells: 0.04; Median: 0; Mean: 0.35	0.968868	Known antigen	liver stage antigen 3	PF3D7_0220000.1-p1 (liver stage antigen 3)	0	FALSE
PF3D7_0305100.1-p1	Prop. cells: 0.01; Median: 0; Mean: 0.08	Prop. cells: 0; Median: 0; Mean: 0	Prop. cells: 0.02; Median: 0; Mean: 0.12	Prop. cells: 0.01; Median: 0; Mean: 0.17	Prop. cells: 0.01; Median: 0; Mean: 0.09	Prop. cells: 0.96; Median: 6.11; Mean: 5.83	Prop. cells: 0.78; Median: 5; Mean: 4.61	Prop. cells: 0.56; Median: 2.54; Mean: 3	Prop. cells: 0.67; Median: 4.69; Mean: 3.55	Prop. cells: 0.85; Median: 7.73; Mean: 6.81	Prop. cells: 0.85; Median: 4.64; Mean: 4.05	Prop. cells: 0.02; Median: 0; Mean: 0.04	0.968845	Group 3	conserved Plasmodium protein, unknown function	PF3D7_1021700.1-p1 (VPS13 domain-containing protein, putative)	0.195606	FALSE
PF3D7_0726500.1-p1	Prop. cells: 0.01; Median: 0; Mean: 0.04	Prop. cells: 0.06; Median: 0; Mean: 0.53	Prop. cells: 0.1; Median: 0; Mean: 1.02	Prop. cells: 0.06; Median: 0; Mean: 0.5	Prop. cells: 0.05; Median: 0; Mean: 0.66	Prop. cells: 1; Median: 7.65; Mean: 7.54	Prop. cells: 0.98; Median: 8.17; Mean: 7.85	Prop. cells: 0.58; Median: 3.4; Mean: 3.41	Prop. cells: 1; Median: 8.04; Mean: 7.27	Prop. cells: 0.61; Median: 2.49; Mean: 3.66	Prop. cells: 0.85; Median: 4.07; Mean: 3.78	Prop. cells: 0.1; Median: 0; Mean: 0.5	0.968646	Group 2	ubiquitin carboxyl-terminal hydrolase, putative	PF3D7_1346400.1-p1 (VPS13 domain-containing protein, putative)	0.157958	TRUE
PF3D7_0900100.1-p1	Prop. cells: 0; Median: 0; Mean: 0	Prop. cells: 0.01; Median: 0; Mean: 0.02	Prop. cells: 0; Median: 0; Mean: 0	Prop. cells: 0.01; Median: 0; Mean: 0.03	Prop. cells: 0; Median: 0; Mean: 0	Prop. cells: 0.1; Median: 0; Mean: 0.13	Prop. cells: 0.16; Median: 0; Mean: 0.38	Prop. cells: 0.14; Median: 0; Mean: 0.23	Prop. cells: 0; Median: 0; Mean: 0	Prop. cells: 0.03; Median: 0; Mean: 0.13	Prop. cells: 0.06; Median: 0; Mean: 0.09	Prop. cells: 0.02; Median: 0; Mean: 0.05	0.96842	Group 1	erythrocyte membrane protein 1, PfEMP1	PF3D7_0207600.1-p1 (serine repeat antigen 5)	0.203395	FALSE
PF3D7_0720700.1-p1	Prop. cells: 0.08; Median: 0; Mean: 0.86	Prop. cells: 0.13; Median: 0; Mean: 1.23	Prop. cells: 0.11; Median: 0; Mean: 0.99	Prop. cells: 0.17; Median: 0; Mean: 1.35	Prop. cells: 0.08; Median: 0; Mean: 0.89	Prop. cells: 0.91; Median: 6.02; Mean: 5.59	Prop. cells: 0.92; Median: 6.32; Mean: 6.01	Prop. cells: 1; Median: 8.71; Mean: 8.61	Prop. cells: 0.33; Median: 0; Mean: 1.56	Prop. cells: 0.55; Median: 1.34; Mean: 3.17	Prop. cells: 0.67; Median: 3.94; Mean: 3.19	Prop. cells: 0.87; Median: 6.61; Mean: 6.34	0.968286	Group 3	phosphoinositide-binding protein PX1	PF3D7_0220000.1-p1 (liver stage antigen 3)	0.272964	FALSE
PF3D7_0606600.1-p1	Prop. cells: 0.02; Median: 0; Mean: 0.21	Prop. cells: 0.01; Median: 0; Mean: 0.15	Prop. cells: 0; Median: 0; Mean: 0	Prop. cells: 0; Median: 0; Mean: 0	Prop. cells: 0.01; Median: 0; Mean: 0.08	Prop. cells: 0.84; Median: 5.52; Mean: 4.99	Prop. cells: 0.57; Median: 1.48; Mean: 2.72	Prop. cells: 0.28; Median: 0; Mean: 1.45	Prop. cells: 0.33; Median: 0; Mean: 0.33	Prop. cells: 0.45; Median: 0; Mean: 2.7	Prop. cells: 0.56; Median: 3.33; Mean: 3.08	Prop. cells: 0.92; Median: 10.91; Mean: 9.57	0.968174	Group 2	conserved Plasmodium protein, unknown function	PF3D7_1325900.1-p1 (conserved Plasmodium protein, unknown function)	0.126997	FALSE
PF3D7_0206800.1-p1	Prop. cells: 0; Median: 0; Mean: 0	Prop. cells: 0; Median: 0; Mean: 0	Prop. cells: 0; Median: 0; Mean: 0	Prop. cells: 0.01; Median: 0; Mean: 0.02	Prop. cells: 0; Median: 0; Mean: 0	Prop. cells: 0.39; Median: 0; Mean: 1.54	Prop. cells: 0.86; Median: 4.39; Mean: 4.05	Prop. cells: 0.94; Median: 6.81; Mean: 6.46	Prop. cells: 0; Median: 0; Mean: 0	Prop. cells: 0; Median: 0; Mean: 0	Prop. cells: 0; Median: 0; Mean: 0	Prop. cells: 0; Median: 0; Mean: 0	0.967629	Known antigen	merozoite surface protein 2	PF3D7_0206800.1-p1 (merozoite surface protein 2)	0	FALSE
PF3D7_0609000.1-p1	Prop. cells: 0.01; Median: 0; Mean: 0.1	Prop. cells: 0.02; Median: 0; Mean: 0.19	Prop. cells: 0.13; Median: 0; Mean: 1.53	Prop. cells: 0.04; Median: 0; Mean: 0.31	Prop. cells: 0.09; Median: 0; Mean: 1.3	Prop. cells: 1; Median: 8.34; Mean: 8.19	Prop. cells: 0.98; Median: 8.42; Mean: 8.18	Prop. cells: 0.98; Median: 7.82; Mean: 7.43	Prop. cells: 1; Median: 7.93; Mean: 8.58	Prop. cells: 0.94; Median: 8.85; Mean: 8.41	Prop. cells: 1; Median: 7.84; Mean: 7.68	Prop. cells: 0.18; Median: 0; Mean: 1.08	0.967422	Group 2	nucleoporin NUP637, putative	PF3D7_1346400.1-p1 (VPS13 domain-containing protein, putative)	0.164381	FALSE
PF3D7_0904600.1-p1	Prop. cells: 0.03; Median: 0; Mean: 0.36	Prop. cells: 0.02; Median: 0; Mean: 0.17	Prop. cells: 0.02; Median: 0; Mean: 0.19	Prop. cells: 0.04; Median: 0; Mean: 0.35	Prop. cells: 0.04; Median: 0; Mean: 0.44	Prop. cells: 0.94; Median: 5.52; Mean: 4.98	Prop. cells: 0.92; Median: 5.64; Mean: 5.18	Prop. cells: 0.54; Median: 1.82; Mean: 2.83	Prop. cells: 0.67; Median: 1; Mean: 1.91	Prop. cells: 0.42; Median: 0; Mean: 2.35	Prop. cells: 0.31; Median: 0; Mean: 1.18	Prop. cells: 0.04; Median: 0; Mean: 0.23	0.966998	Group 2	ubiquitin specific protease, putative	PF3D7_1127800.1-p1 (TFIIS central domain-containing protein, putative)	0.111531	FALSE
PF3D7_0504800.1-p1	Prop. cells: 0; Median: 0; Mean: 0	Prop. cells: 0; Median: 0; Mean: 0	Prop. cells: 0.02; Median: 0; Mean: 0.16	Prop. cells: 0.02; Median: 0; Mean: 0.21	Prop. cells: 0.01; Median: 0; Mean: 0.1	Prop. cells: 0.99; Median: 8.6; Mean: 8.36	Prop. cells: 1; Median: 9.28; Mean: 9.11	Prop. cells: 0.7; Median: 6.18; Mean: 4.86	Prop. cells: 0.67; Median: 1.7; Mean: 2.84	Prop. cells: 0.48; Median: 0; Mean: 3.18	Prop. cells: 0.9; Median: 5.98; Mean: 5.43	Prop. cells: 0.78; Median: 10.27; Mean: 7.77	0.966436	Group 2	conserved Plasmodium protein, unknown function	PF3D7_1325900.1-p1 (conserved Plasmodium protein, unknown function)	0.107492	FALSE
PF3D7_1140700.1-p1	Prop. cells: 0.06; Median: 0; Mean: 0.65	Prop. cells: 0.02; Median: 0; Mean: 0.23	Prop. cells: 0.01; Median: 0; Mean: 0.09	Prop. cells: 0.02; Median: 0; Mean: 0.16	Prop. cells: 0; Median: 0; Mean: 0.03	Prop. cells: 0.44; Median: 0; Mean: 1.86	Prop. cells: 0.59; Median: 2.66; Mean: 2.91	Prop. cells: 0.56; Median: 1.52; Mean: 2.54	Prop. cells: 1; Median: 1.4; Mean: 3.01	Prop. cells: 0.42; Median: 0; Mean: 2.47	Prop. cells: 0.37; Median: 0; Mean: 1.45	Prop. cells: 0.04; Median: 0; Mean: 0.19	0.966265	Group 2	chromo domain-containing protein, putative	PF3D7_1021800.1-p1 (schizont egress antigen-1)	0.114876	FALSE
PF3D7_1373500.1-p1	Prop. cells: 0.01; Median: 0; Mean: 0.05	Prop. cells: 0.01; Median: 0; Mean: 0.02	Prop. cells: 0; Median: 0; Mean: 0.02	Prop. cells: 0; Median: 0; Mean: 0	Prop. cells: 0; Median: 0; Mean: 0	Prop. cells: 0.07; Median: 0; Mean: 0.24	Prop. cells: 0.25; Median: 0; Mean: 1.15	Prop. cells: 0.38; Median: 0; Mean: 1.32	Prop. cells: 0; Median: 0; Mean: 0	Prop. cells: 0.03; Median: 0; Mean: 0.11	Prop. cells: 0; Median: 0; Mean: 0	Prop. cells: 0.01; Median: 0; Mean: 0.04	0.965897	Group 1	erythrocyte membrane protein 1, PfEMP1	PF3D7_0207600.1-p1 (serine repeat antigen 5)	0.177373	FALSE
PF3D7_1200400.1-p1	Prop. cells: 0; Median: 0; Mean: 0	Prop. cells: 0; Median: 0; Mean: 0	Prop. cells: 0; Median: 0; Mean: 0	Prop. cells: 0.01; Median: 0; Mean: 0.03	Prop. cells: 0; Median: 0; Mean: 0.02	Prop. cells: 0.04; Median: 0; Mean: 0.09	Prop. cells: 0.08; Median: 0; Mean: 0.57	Prop. cells: 0.06; Median: 0; Mean: 0.29	Prop. cells: 0; Median: 0; Mean: 0	Prop. cells: 0.03; Median: 0; Mean: 0.22	Prop. cells: 0.15; Median: 0; Mean: 0.88	Prop. cells: 0.01; Median: 0; Mean: 0.06	0.965242	Group 1	erythrocyte membrane protein 1, PfEMP1	PF3D7_1346400.1-p1 (VPS13 domain-containing protein, putative)	0.217572	FALSE
PF3D7_0210200.1-p1	Prop. cells: 0; Median: 0; Mean: 0	Prop. cells: 0; Median: 0; Mean: 0	Prop. cells: 0; Median: 0; Mean: 0	Prop. cells: 0; Median: 0; Mean: 0	Prop. cells: 0; Median: 0; Mean: 0	Prop. cells: 0.99; Median: 7.16; Mean: 6.97	Prop. cells: 0.98; Median: 7.19; Mean: 7.22	Prop. cells: 0.64; Median: 3.65; Mean: 3.86	Prop. cells: 0.33; Median: 0; Mean: 0.71	Prop. cells: 0.97; Median: 7.98; Mean: 7.49	Prop. cells: 0.6; Median: 1.73; Mean: 2.37	Prop. cells: 0.05; Median: 0; Mean: 0.34	0.965222	Group 2	conserved Plasmodium protein, unknown function	PF3D7_1325900.1-p1 (conserved Plasmodium protein, unknown function)	0.114209	FALSE
PF3D7_0712300.1-p1	Prop. cells: 0.01; Median: 0; Mean: 0.13	Prop. cells: 0.03; Median: 0; Mean: 0.26	Prop. cells: 0.06; Median: 0; Mean: 0.6	Prop. cells: 0.04; Median: 0; Mean: 0.33	Prop. cells: 0.01; Median: 0; Mean: 0.12	Prop. cells: 0.03; Median: 0; Mean: 0.01	Prop. cells: 0.02; Median: 0; Mean: 0.04	Prop. cells: 0.06; Median: 0; Mean: 0.01	Prop. cells: 0; Median: 0; Mean: 0	Prop. cells: 0.03; Median: 0; Mean: 0.04	Prop. cells: 0.04; Median: 0; Mean: 0.14	Prop. cells: 0.01; Median: 0; Mean: 0.01	0.965027	Group 1	erythrocyte membrane protein 1, PfEMP1	PF3D7_0207600.1-p1 (serine repeat antigen 5)	0.180475	FALSE
PF3D7_1364400.1-p1	Prop. cells: 0; Median: 0; Mean: 0	Prop. cells: 0.01; Median: 0; Mean: 0.04	Prop. cells: 0.01; Median: 0; Mean: 0.07	Prop. cells: 0.01; Median: 0; Mean: 0.03	Prop. cells: 0.01; Median: 0; Mean: 0.11	Prop. cells: 0.94; Median: 5.73; Mean: 5.34	Prop. cells: 0.86; Median: 5.59; Mean: 4.44	Prop. cells: 0.82; Median: 4.78; Mean: 4.16	Prop. cells: 0.67; Median: 5.72; Mean: 4.14	Prop. cells: 0.21; Median: 0; Mean: 1.36	Prop. cells: 0.17; Median: 0; Mean: 0.74	Prop. cells: 0.04; Median: 0; Mean: 0.29	0.964845	Group 3	conserved Plasmodium protein, unknown function	PF3D7_0402300.1-p1 (reticulocyte binding protein homologue 1)	0.223704	TRUE
PF3D7_0704100.1-p1	Prop. cells: 0.03; Median: 0; Mean: 0.21	Prop. cells: 0.1; Median: 0; Mean: 1.1	Prop. cells: 0.14; Median: 0; Mean: 1.52	Prop. cells: 0.09; Median: 0; Mean: 0.88	Prop. cells: 0.02; Median: 0; Mean: 0.31	Prop. cells: 0.91; Median: 6.92; Mean: 6.13	Prop. cells: 0.98; Median: 8.45; Mean: 8.2	Prop. cells: 0.96; Median: 8.84; Mean: 8.37	Prop. cells: 1; Median: 4.92; Mean: 5.88	Prop. cells: 0.36; Median: 0; Mean: 2.23	Prop. cells: 1; Median: 9.19; Mean: 9.14	Prop. cells: 0.03; Median: 0; Mean: 0.18	0.964647	Group 3	basal complex transmembrane protein 2	PF3D7_1021700.1-p1 (VPS13 domain-containing protein, putative)	0.170035	FALSE
PF3D7_0516800.1-p1	Prop. cells: 0.03; Median: 0; Mean: 0.37	Prop. cells: 0.03; Median: 0; Mean: 0.47	Prop. cells: 0.01; Median: 0; Mean: 0.11	Prop. cells: 0.02; Median: 0; Mean: 0.31	Prop. cells: 0.01; Median: 0; Mean: 0.09	Prop. cells: 0.97; Median: 8.33; Mean: 7.92	Prop. cells: 1; Median: 8.25; Mean: 8.06	Prop. cells: 0.66; Median: 3.04; Mean: 3.41	Prop. cells: 1; Median: 8.93; Mean: 9.47	Prop. cells: 0.73; Median: 7.32; Mean: 5.61	Prop. cells: 1; Median: 9.18; Mean: 9.15	Prop. cells: 0.08; Median: 0; Mean: 0.41	0.964606	Group 2	AP2 domain transcription factor AP2-O2, putative	PF3D7_1021800.1-p1 (schizont egress antigen-1)	0.159715	FALSE
PF3D7_0800300.1-p1	Prop. cells: 0.01; Median: 0; Mean: 0.11	Prop. cells: 0; Median: 0; Mean: 0	Prop. cells: 0; Median: 0; Mean: 0	Prop. cells: 0; Median: 0; Mean: 0	Prop. cells: 0; Median: 0; Mean: 0	Prop. cells: 0.06; Median: 0; Mean: 0.22	Prop. cells: 0.14; Median: 0; Mean: 0.28	Prop. cells: 0.16; Median: 0; Mean: 0.49	Prop. cells: 0; Median: 0; Mean: 0	Prop. cells: 0.03; Median: 0; Mean: 0.08	Prop. cells: 0.02; Median: 0; Mean: 0.1	Prop. cells: 0; Median: 0; Mean: 0	0.964274	Group 1	erythrocyte membrane protein 1, PfEMP1	PF3D7_1335900.1-p1 (thrombospondin-related anonymous protein)	0.227955	FALSE
PF3D7_1322200.1-p1	Prop. cells: 0.13; Median: 0; Mean: 1.82	Prop. cells: 0.16; Median: 0; Mean: 2.05	Prop. cells: 0.22; Median: 0; Mean: 2.67	Prop. cells: 0.21; Median: 0; Mean: 2.46	Prop. cells: 0.12; Median: 0; Mean: 1.65	Prop. cells: 1; Median: 7.96; Mean: 7.73	Prop. cells: 1; Median: 8.9; Mean: 8.67	Prop. cells: 0.9; Median: 8.19; Mean: 7.35	Prop. cells: 1; Median: 8.41; Mean: 8.43	Prop. cells: 1; Median: 10.5; Mean: 10.42	Prop. cells: 1; Median: 8.01; Mean: 8.01	Prop. cells: 0.8; Median: 10.62; Mean: 8.29	0.964227	Group 2	TOG domain-containing protein, putative	PF3D7_1346400.1-p1 (VPS13 domain-containing protein, putative)	0.146075	FALSE
PF3D7_0733000.1-p1	Prop. cells: 0; Median: 0; Mean: 0	Prop. cells: 0; Median: 0; Mean: 0	Prop. cells: 0; Median: 0; Mean: 0	Prop. cells: 0; Median: 0; Mean: 0	Prop. cells: 0; Median: 0; Mean: 0	Prop. cells: 0.06; Median: 0; Mean: 0.11	Prop. cells: 0.14; Median: 0; Mean: 0.3	Prop. cells: 0.2; Median: 0; Mean: 0.57	Prop. cells: 0; Median: 0; Mean: 0	Prop. cells: 0.12; Median: 0; Mean: 0.39	Prop. cells: 0.06; Median: 0; Mean: 0.14	Prop. cells: 0; Median: 0; Mean: 0	0.964211	Group 1	erythrocyte membrane protein 1, PfEMP1	PF3D7_0207600.1-p1 (serine repeat antigen 5)	0.190246	FALSE
PF3D7_1036400.1-p1	Prop. cells: 0; Median: 0; Mean: 0	Prop. cells: 0; Median: 0; Mean: 0	Prop. cells: 0; Median: 0; Mean: 0.01	Prop. cells: 0; Median: 0; Mean: 0	Prop. cells: 0; Median: 0; Mean: 0	Prop. cells: 0; Median: 0; Mean: 0	Prop. cells: 0; Median: 0; Mean: 0	Prop. cells: 0; Median: 0; Mean: 0	Prop. cells: 0; Median: 0; Mean: 0	Prop. cells: 0; Median: 0; Mean: 0	Prop. cells: 0; Median: 0; Mean: 0	Prop. cells: 0.02; Median: 0; Mean: 0.09	0.963943	Known antigen	liver stage antigen 1	PF3D7_1036400.1-p1 (liver stage antigen 1)	0	FALSE
PF3D7_0616500.1-p1	Prop. cells: 0.47; Median: 0; Mean: 7.06	Prop. cells: 0.91; Median: 16.68; Mean: 14.95	Prop. cells: 0.93; Median: 15.67; Mean: 14.45	Prop. cells: 0.98; Median: 16.09; Mean: 15.49	Prop. cells: 0.77; Median: 15.82; Mean: 12.65	Prop. cells: 0.11; Median: 0; Mean: 0.44	Prop. cells: 0.04; Median: 0; Mean: 0.16	Prop. cells: 0.1; Median: 0; Mean: 0.56	Prop. cells: 0.33; Median: 0; Mean: 2.11	Prop. cells: 0.03; Median: 0; Mean: 0.13	Prop. cells: 1; Median: 9.31; Mean: 9.36	Prop. cells: 0.3; Median: 0; Mean: 1.25	0.963714	Group 3	TRAP-like protein	PF3D7_0731500.1-p1 (erythrocyte binding antigen-175)	0.239167	FALSE
PF3D7_0324900.1-p1	Prop. cells: 0.01; Median: 0; Mean: 0.03	Prop. cells: 0.01; Median: 0; Mean: 0.02	Prop. cells: 0.01; Median: 0; Mean: 0.05	Prop. cells: 0; Median: 0; Mean: 0	Prop. cells: 0; Median: 0; Mean: 0	Prop. cells: 0.23; Median: 0; Mean: 0.79	Prop. cells: 0.43; Median: 0; Mean: 1.82	Prop. cells: 0.46; Median: 0; Mean: 2.5	Prop. cells: 0; Median: 0; Mean: 0	Prop. cells: 0.06; Median: 0; Mean: 0.12	Prop. cells: 0.02; Median: 0; Mean: 0.01	Prop. cells: 0; Median: 0; Mean: 0	0.963595	Group 1	erythrocyte membrane protein 1, PfEMP1	PF3D7_0207600.1-p1 (serine repeat antigen 5)	0.206793	FALSE
PF3D7_1123100.1-p1	Prop. cells: 0.01; Median: 0; Mean: 0.09	Prop. cells: 0.07; Median: 0; Mean: 0.8	Prop. cells: 0.13; Median: 0; Mean: 1.35	Prop. cells: 0.13; Median: 0; Mean: 1.42	Prop. cells: 0.19; Median: 0; Mean: 2.44	Prop. cells: 0.84; Median: 5.66; Mean: 4.82	Prop. cells: 0.73; Median: 5.28; Mean: 4.4	Prop. cells: 0.98; Median: 8.5; Mean: 7.91	Prop. cells: 0.67; Median: 6.37; Mean: 4.5	Prop. cells: 0.64; Median: 4.72; Mean: 3.91	Prop. cells: 0.96; Median: 7.17; Mean: 6.73	Prop. cells: 0.36; Median: 0; Mean: 2.86	0.963531	Group 2	calcium-dependent protein kinase 7	PF3D7_1021800.1-p1 (schizont egress antigen-1)	0.143837	TRUE
PF3D7_1240900.1-p1	Prop. cells: 0.01; Median: 0; Mean: 0.17	Prop. cells: 0.02; Median: 0; Mean: 0.23	Prop. cells: 0.01; Median: 0; Mean: 0.12	Prop. cells: 0.02; Median: 0; Mean: 0.11	Prop. cells: 0.03; Median: 0; Mean: 0.25	Prop. cells: 0.36; Median: 0; Mean: 1.47	Prop. cells: 0.43; Median: 0; Mean: 2.11	Prop. cells: 0.5; Median: 0.09; Mean: 2.57	Prop. cells: 0; Median: 0; Mean: 0	Prop. cells: 0.03; Median: 0; Mean: 0.16	Prop. cells: 0.4; Median: 0; Mean: 2.37	Prop. cells: 0.04; Median: 0; Mean: 0.32	0.963461	Group 1	erythrocyte membrane protein 1, PfEMP1	PF3D7_0207600.1-p1 (serine repeat antigen 5)	0.196327	FALSE
PF3D7_0425800.1-p1	Prop. cells: 0; Median: 0; Mean: 0	Prop. cells: 0; Median: 0; Mean: 0	Prop. cells: 0; Median: 0; Mean: 0.03	Prop. cells: 0; Median: 0; Mean: 0	Prop. cells: 0; Median: 0; Mean: 0	Prop. cells: 0; Median: 0; Mean: 0	Prop. cells: 0; Median: 0; Mean: 0	Prop. cells: 0; Median: 0; Mean: 0	Prop. cells: 0; Median: 0; Mean: 0	Prop. cells: 0.09; Median: 0; Mean: 0.14	Prop. cells: 0.06; Median: 0; Mean: 0.26	Prop. cells: 0; Median: 0; Mean: 0	0.963458	Group 3	erythrocyte membrane protein 1, PfEMP1	PF3D7_0930300.1-p1 (merozoite surface protein 1)	0.256159	FALSE
PF3D7_0412700.1-p1	Prop. cells: 0; Median: 0; Mean: 0	Prop. cells: 0.02; Median: 0; Mean: 0.16	Prop. cells: 0.01; Median: 0; Mean: 0.08	Prop. cells: 0; Median: 0; Mean: 0	Prop. cells: 0; Median: 0; Mean: 0.04	Prop. cells: 0.01; Median: 0; Mean: 0.09	Prop. cells: 0; Median: 0; Mean: 0	Prop. cells: 0.02; Median: 0; Mean: 0.02	Prop. cells: 0; Median: 0; Mean: 0	Prop. cells: 0.06; Median: 0; Mean: 0.27	Prop. cells: 0.04; Median: 0; Mean: 0.14	Prop. cells: 0; Median: 0; Mean: 0	0.963345	Group 1	erythrocyte membrane protein 1, PfEMP1	PF3D7_0207600.1-p1 (serine repeat antigen 5)	0.164965	FALSE
PF3D7_0624600.1-p1	Prop. cells: 0.23; Median: 0; Mean: 2.39	Prop. cells: 0.14; Median: 0; Mean: 1.68	Prop. cells: 0.12; Median: 0; Mean: 1.31	Prop. cells: 0.15; Median: 0; Mean: 1.4	Prop. cells: 0.2; Median: 0; Mean: 2.56	Prop. cells: 1; Median: 9.06; Mean: 8.82	Prop. cells: 1; Median: 9.25; Mean: 9.19	Prop. cells: 1; Median: 9.86; Mean: 9.76	Prop. cells: 1; Median: 3.45; Mean: 4.3	Prop. cells: 0.94; Median: 8.59; Mean: 7.66	Prop. cells: 0.81; Median: 4.54; Mean: 4.06	Prop. cells: 0.28; Median: 0; Mean: 2.03	0.963275	Group 2	ISWI chromatin-remodeling complex ATPase	PF3D7_1127800.1-p1 (TFIIS central domain-containing protein, putative)	0.18722	FALSE
PF3D7_0830800.1-p1	Prop. cells: 0.01; Median: 0; Mean: 0.03	Prop. cells: 0; Median: 0; Mean: 0	Prop. cells: 0; Median: 0; Mean: 0	Prop. cells: 0.01; Median: 0; Mean: 0.03	Prop. cells: 0; Median: 0; Mean: 0	Prop. cells: 0.29; Median: 0; Mean: 0.51	Prop. cells: 0.18; Median: 0; Mean: 0.69	Prop. cells: 0.24; Median: 0; Mean: 1.19	Prop. cells: 0.67; Median: 4.38; Mean: 3.94	Prop. cells: 0.24; Median: 0; Mean: 1.59	Prop. cells: 0.38; Median: 0; Mean: 1.98	Prop. cells: 0.03; Median: 0; Mean: 0.18	0.962964	Group 3	surface-associated interspersed protein 8.2 (SURFIN 8.2)	PF3D7_0402300.1-p1 (reticulocyte binding protein homologue 1)	0.263328	FALSE
PF3D7_0809100.1-p1	Prop. cells: 0.01; Median: 0; Mean: 0.03	Prop. cells: 0.01; Median: 0; Mean: 0.02	Prop. cells: 0; Median: 0; Mean: 0.01	Prop. cells: 0; Median: 0; Mean: 0	Prop. cells: 0.01; Median: 0; Mean: 0.04	Prop. cells: 0.19; Median: 0; Mean: 0.87	Prop. cells: 0.25; Median: 0; Mean: 1.59	Prop. cells: 0.38; Median: 0; Mean: 2.07	Prop. cells: 0.33; Median: 0; Mean: 2.21	Prop. cells: 0.06; Median: 0; Mean: 0.35	Prop. cells: 0.21; Median: 0; Mean: 0.96	Prop. cells: 0.09; Median: 0; Mean: 0.65	0.9628	Group 1	erythrocyte membrane protein 1, PfEMP1	PF3D7_1036000.1-p1 (merozoite surface protein 11)	0.203509	FALSE
PF3D7_1300300.1-p1	Prop. cells: 0; Median: 0; Mean: 0	Prop. cells: 0; Median: 0; Mean: 0	Prop. cells: 0; Median: 0; Mean: 0.01	Prop. cells: 0; Median: 0; Mean: 0	Prop. cells: 0; Median: 0; Mean: 0	Prop. cells: 0.01; Median: 0; Mean: 0.01	Prop. cells: 0.02; Median: 0; Mean: 0.01	Prop. cells: 0.02; Median: 0; Mean: 0.01	Prop. cells: 0; Median: 0; Mean: 0	Prop. cells: 0.12; Median: 0; Mean: 0.34	Prop. cells: 0; Median: 0; Mean: 0	Prop. cells: 0; Median: 0; Mean: 0	0.9627	Group 1	erythrocyte membrane protein 1, PfEMP1	PF3D7_0207600.1-p1 (serine repeat antigen 5)	0.191809	FALSE
PF3D7_1467900.1-p1	Prop. cells: 0.04; Median: 0; Mean: 0.41	Prop. cells: 0.13; Median: 0; Mean: 1.13	Prop. cells: 0.17; Median: 0; Mean: 1.69	Prop. cells: 0.17; Median: 0; Mean: 1.81	Prop. cells: 0.13; Median: 0; Mean: 1.7	Prop. cells: 0.97; Median: 6.6; Mean: 6.19	Prop. cells: 0.96; Median: 7.02; Mean: 6.56	Prop. cells: 0.98; Median: 7.59; Mean: 7.25	Prop. cells: 0.33; Median: 0; Mean: 2.29	Prop. cells: 0.64; Median: 3.89; Mean: 3.98	Prop. cells: 0.5; Median: 0.3; Mean: 2.36	Prop. cells: 0.22; Median: 0; Mean: 1.49	0.962675	Group 2	rab GTPase activator, putative	PF3D7_1021800.1-p1 (schizont egress antigen-1)	0.10961	FALSE
PF3D7_1476600.1-p1	Prop. cells: 0; Median: 0; Mean: 0	Prop. cells: 0; Median: 0; Mean: 0	Prop. cells: 0; Median: 0; Mean: 0	Prop. cells: 0; Median: 0; Mean: 0	Prop. cells: 0; Median: 0; Mean: 0	Prop. cells: 0.09; Median: 0; Mean: 0.17	Prop. cells: 0.02; Median: 0; Mean: 0.11	Prop. cells: 0.02; Median: 0; Mean: 0.03	Prop. cells: 0.67; Median: 6.65; Mean: 4.51	Prop. cells: 0.82; Median: 8.55; Mean: 7.38	Prop. cells: 0.65; Median: 6.47; Mean: 4.58	Prop. cells: 0.01; Median: 0; Mean: 0.04	0.962616	Group 1	Plasmodium exported protein, unknown function	PF3D7_1036300.1-p1 (duffy binding-like merozoite surface protein 2)	0.245294	FALSE
PF3D7_1100200.1-p1	Prop. cells: 0; Median: 0; Mean: 0	Prop. cells: 0; Median: 0; Mean: 0	Prop. cells: 0; Median: 0; Mean: 0.02	Prop. cells: 0.01; Median: 0; Mean: 0.02	Prop. cells: 0; Median: 0; Mean: 0	Prop. cells: 0; Median: 0; Mean: 0	Prop. cells: 0.02; Median: 0; Mean: 0	Prop. cells: 0.08; Median: 0; Mean: 0.44	Prop. cells: 0; Median: 0; Mean: 0	Prop. cells: 0.03; Median: 0; Mean: 0.13	Prop. cells: 0.08; Median: 0; Mean: 0.24	Prop. cells: 0.01; Median: 0; Mean: 0.09	0.962372	Group 3	erythrocyte membrane protein 1, PfEMP1	PF3D7_0731500.1-p1 (erythrocyte binding antigen-175)	0.263348	FALSE
PF3D7_1240400.1-p1	Prop. cells: 0.01; Median: 0; Mean: 0.13	Prop. cells: 0; Median: 0; Mean: 0	Prop. cells: 0.01; Median: 0; Mean: 0.05	Prop. cells: 0.02; Median: 0; Mean: 0.24	Prop. cells: 0; Median: 0; Mean: 0.05	Prop. cells: 0.1; Median: 0; Mean: 0.35	Prop. cells: 0.22; Median: 0; Mean: 0.61	Prop. cells: 0.16; Median: 0; Mean: 0.85	Prop. cells: 0; Median: 0; Mean: 0	Prop. cells: 0; Median: 0; Mean: 0	Prop. cells: 0.04; Median: 0; Mean: 0.21	Prop. cells: 0.02; Median: 0; Mean: 0.06	0.962287	Group 1	erythrocyte membrane protein 1, PfEMP1	PF3D7_0207600.1-p1 (serine repeat antigen 5)	0.176903	FALSE
PF3D7_0722200.1-p1	Prop. cells: 0.08; Median: 0; Mean: 0.83	Prop. cells: 0.01; Median: 0; Mean: 0.03	Prop. cells: 0.01; Median: 0; Mean: 0.06	Prop. cells: 0; Median: 0; Mean: 0	Prop. cells: 0; Median: 0; Mean: 0	Prop. cells: 0.13; Median: 0; Mean: 0.44	Prop. cells: 0.39; Median: 0; Mean: 2.19	Prop. cells: 1; Median: 10.04; Mean: 9.83	Prop. cells: 0.33; Median: 0; Mean: 1.46	Prop. cells: 0.03; Median: 0; Mean: 0.25	Prop. cells: 0.17; Median: 0; Mean: 1.01	Prop. cells: 0.1; Median: 0; Mean: 0.63	0.962277	Group 2	rhoptry-associated leucine zipper-like protein 1	PF3D7_1420700.1-p1 (surface protein P113)	0.178165	TRUE
PF3D7_1149200.1-p1	Prop. cells: 0; Median: 0; Mean: 0	Prop. cells: 0; Median: 0; Mean: 0	Prop. cells: 0; Median: 0; Mean: 0	Prop. cells: 0.01; Median: 0; Mean: 0.02	Prop. cells: 0.01; Median: 0; Mean: 0.11	Prop. cells: 0.04; Median: 0; Mean: 0.19	Prop. cells: 0.02; Median: 0; Mean: 0.07	Prop. cells: 0.1; Median: 0; Mean: 0.27	Prop. cells: 0; Median: 0; Mean: 0	Prop. cells: 0.09; Median: 0; Mean: 0.42	Prop. cells: 0; Median: 0; Mean: 0	Prop. cells: 0.01; Median: 0; Mean: 0.01	0.962124	Group 2	ring-infected erythrocyte surface antigen	PF3D7_0102200.1-p1 (ring-infected erythrocyte surface antigen)	0.156433	FALSE
PF3D7_1201400.1-p1	Prop. cells: 0; Median: 0; Mean: 0	Prop. cells: 0.01; Median: 0; Mean: 0.02	Prop. cells: 0.06; Median: 0; Mean: 0.67	Prop. cells: 0.04; Median: 0; Mean: 0.27	Prop. cells: 0.08; Median: 0; Mean: 1.08	Prop. cells: 0.14; Median: 0; Mean: 0.53	Prop. cells: 0; Median: 0; Mean: 0	Prop. cells: 0.02; Median: 0; Mean: 0.11	Prop. cells: 0.33; Median: 0; Mean: 1.54	Prop. cells: 0.24; Median: 0; Mean: 1.77	Prop. cells: 0.27; Median: 0; Mean: 1.51	Prop. cells: 0.02; Median: 0; Mean: 0.17	0.962064	Group 3	Plasmodium exported protein, unknown function	PF3D7_1420700.1-p1 (surface protein P113)	0.236881	FALSE
PF3D7_0700100.1-p1	Prop. cells: 0.01; Median: 0; Mean: 0.02	Prop. cells: 0; Median: 0; Mean: 0	Prop. cells: 0; Median: 0; Mean: 0	Prop. cells: 0; Median: 0; Mean: 0	Prop. cells: 0.01; Median: 0; Mean: 0.08	Prop. cells: 0.04; Median: 0; Mean: 0.02	Prop. cells: 0.04; Median: 0; Mean: 0.03	Prop. cells: 0.02; Median: 0; Mean: 0.01	Prop. cells: 0; Median: 0; Mean: 0	Prop. cells: 0; Median: 0; Mean: 0	Prop. cells: 0; Median: 0; Mean: 0	Prop. cells: 0; Median: 0; Mean: 0	0.961907	Group 1	erythrocyte membrane protein 1, PfEMP1	PF3D7_1036000.1-p1 (merozoite surface protein 11)	0.200743	FALSE
PF3D7_1406200.1-p1	Prop. cells: 0.01; Median: 0; Mean: 0.07	Prop. cells: 0.01; Median: 0; Mean: 0.1	Prop. cells: 0.01; Median: 0; Mean: 0.05	Prop. cells: 0.02; Median: 0; Mean: 0.11	Prop. cells: 0; Median: 0; Mean: 0.04	Prop. cells: 1; Median: 7.24; Mean: 7.41	Prop. cells: 0.96; Median: 6.89; Mean: 6.5	Prop. cells: 0.56; Median: 2.72; Mean: 2.91	Prop. cells: 1; Median: 6.14; Mean: 5.45	Prop. cells: 0.52; Median: 1.27; Mean: 2.82	Prop. cells: 0.63; Median: 3.81; Mean: 3.24	Prop. cells: 0.07; Median: 0; Mean: 0.43	0.961719	Group 2	transcription elongation factor SPT6, putative	PF3D7_1325900.1-p1 (conserved Plasmodium protein, unknown function)	0.134834	TRUE
PF3D7_0115700.1-p1	Prop. cells: 0; Median: 0; Mean: 0	Prop. cells: 0; Median: 0; Mean: 0	Prop. cells: 0; Median: 0; Mean: 0	Prop. cells: 0; Median: 0; Mean: 0	Prop. cells: 0; Median: 0; Mean: 0.03	Prop. cells: 0.04; Median: 0; Mean: 0.01	Prop. cells: 0.14; Median: 0; Mean: 0.29	Prop. cells: 0.12; Median: 0; Mean: 0.29	Prop. cells: 0; Median: 0; Mean: 0	Prop. cells: 0; Median: 0; Mean: 0	Prop. cells: 0; Median: 0; Mean: 0	Prop. cells: 0; Median: 0; Mean: 0	0.961713	Group 1	erythrocyte membrane protein 1, PfEMP1	PF3D7_1035300.1-p1 (glutamate-rich protein GLURP)	0.195005	FALSE
PF3D7_0808700.1-p1	Prop. cells: 0.01; Median: 0; Mean: 0.08	Prop. cells: 0; Median: 0; Mean: 0	Prop. cells: 0; Median: 0; Mean: 0	Prop. cells: 0; Median: 0; Mean: 0	Prop. cells: 0; Median: 0; Mean: 0	Prop. cells: 0.01; Median: 0; Mean: 0.08	Prop. cells: 0.1; Median: 0; Mean: 0.33	Prop. cells: 0.08; Median: 0; Mean: 0.06	Prop. cells: 0; Median: 0; Mean: 0	Prop. cells: 0.03; Median: 0; Mean: 0.13	Prop. cells: 0.02; Median: 0; Mean: 0.08	Prop. cells: 0.02; Median: 0; Mean: 0.19	0.961121	Group 1	erythrocyte membrane protein 1, PfEMP1	PF3D7_1036000.1-p1 (merozoite surface protein 11)	0.191447	FALSE
PF3D7_0712600.1-p1	Prop. cells: 0; Median: 0; Mean: 0	Prop. cells: 0.01; Median: 0; Mean: 0.02	Prop. cells: 0; Median: 0; Mean: 0.05	Prop. cells: 0; Median: 0; Mean: 0	Prop. cells: 0; Median: 0; Mean: 0	Prop. cells: 0.03; Median: 0; Mean: 0.06	Prop. cells: 0; Median: 0; Mean: 0	Prop. cells: 0.02; Median: 0; Mean: 0.03	Prop. cells: 0; Median: 0; Mean: 0	Prop. cells: 0.06; Median: 0; Mean: 0.4	Prop. cells: 0.42; Median: 0; Mean: 2.07	Prop. cells: 0.01; Median: 0; Mean: 0.06	0.960751	Group 1	erythrocyte membrane protein 1, PfEMP1	PF3D7_0207600.1-p1 (serine repeat antigen 5)	0.163542	FALSE
PF3D7_0317300.1-p1	Prop. cells: 0.13; Median: 0; Mean: 1.56	Prop. cells: 0.17; Median: 0; Mean: 1.76	Prop. cells: 0.2; Median: 0; Mean: 2.2	Prop. cells: 0.16; Median: 0; Mean: 1.73	Prop. cells: 0.26; Median: 0; Mean: 3.5	Prop. cells: 1; Median: 7.77; Mean: 7.58	Prop. cells: 1; Median: 8.24; Mean: 7.98	Prop. cells: 1; Median: 8.54; Mean: 8.16	Prop. cells: 1; Median: 7.08; Mean: 6.82	Prop. cells: 0.79; Median: 6.26; Mean: 5.18	Prop. cells: 0.62; Median: 2.41; Mean: 2.7	Prop. cells: 0.5; Median: 0.7; Mean: 3.47	0.960742	Group 2	conserved Plasmodium protein, unknown function	PF3D7_1021800.1-p1 (schizont egress antigen-1)	0.122873	TRUE
PF3D7_1255200.1-p1	Prop. cells: 0; Median: 0; Mean: 0	Prop. cells: 0; Median: 0; Mean: 0	Prop. cells: 0; Median: 0; Mean: 0	Prop. cells: 0.01; Median: 0; Mean: 0.02	Prop. cells: 0; Median: 0; Mean: 0	Prop. cells: 0.07; Median: 0; Mean: 0.08	Prop. cells: 0.08; Median: 0; Mean: 0.16	Prop. cells: 0.04; Median: 0; Mean: 0.18	Prop. cells: 0; Median: 0; Mean: 0	Prop. cells: 0.03; Median: 0; Mean: 0.08	Prop. cells: 0.02; Median: 0; Mean: 0.1	Prop. cells: 0; Median: 0; Mean: 0	0.960533	Group 1	erythrocyte membrane protein 1, PfEMP1	PF3D7_0207600.1-p1 (serine repeat antigen 5)	0.189944	FALSE
PF3D7_0400400.1-p1	Prop. cells: 0; Median: 0; Mean: 0	Prop. cells: 0; Median: 0; Mean: 0	Prop. cells: 0; Median: 0; Mean: 0	Prop. cells: 0.01; Median: 0; Mean: 0.02	Prop. cells: 0; Median: 0; Mean: 0	Prop. cells: 0; Median: 0; Mean: 0	Prop. cells: 0; Median: 0; Mean: 0	Prop. cells: 0; Median: 0; Mean: 0	Prop. cells: 0; Median: 0; Mean: 0	Prop. cells: 0.12; Median: 0; Mean: 0.39	Prop. cells: 0.02; Median: 0; Mean: 0.01	Prop. cells: 0; Median: 0; Mean: 0	0.960029	Group 1	erythrocyte membrane protein 1, PfEMP1	PF3D7_0207600.1-p1 (serine repeat antigen 5)	0.192621	FALSE
PF3D7_1428900.1-p1	Prop. cells: 0.01; Median: 0; Mean: 0.09	Prop. cells: 0; Median: 0; Mean: 0	Prop. cells: 0; Median: 0; Mean: 0	Prop. cells: 0.01; Median: 0; Mean: 0.02	Prop. cells: 0; Median: 0; Mean: 0.02	Prop. cells: 0.93; Median: 4.64; Mean: 4.25	Prop. cells: 0.71; Median: 3.04; Mean: 3.11	Prop. cells: 0.26; Median: 0; Mean: 1.05	Prop. cells: 0.33; Median: 0; Mean: 0.36	Prop. cells: 0.06; Median: 0; Mean: 0.36	Prop. cells: 0.37; Median: 0; Mean: 1.65	Prop. cells: 0.02; Median: 0; Mean: 0.08	0.960019	Group 2	conserved Plasmodium protein, unknown function	PF3D7_1325900.1-p1 (conserved Plasmodium protein, unknown function)	0.0819181	TRUE
PF3D7_0705500.1-p1	Prop. cells: 0.04; Median: 0; Mean: 0.42	Prop. cells: 0.1; Median: 0; Mean: 1.01	Prop. cells: 0.16; Median: 0; Mean: 1.52	Prop. cells: 0.15; Median: 0; Mean: 1.58	Prop. cells: 0.15; Median: 0; Mean: 1.85	Prop. cells: 0.99; Median: 8; Mean: 7.73	Prop. cells: 1; Median: 8.87; Mean: 8.68	Prop. cells: 1; Median: 9.18; Mean: 9.08	Prop. cells: 0.67; Median: 4.16; Mean: 3.13	Prop. cells: 0.79; Median: 6.99; Mean: 5.38	Prop. cells: 0.69; Median: 4.07; Mean: 3.65	Prop. cells: 0.46; Median: 0; Mean: 3.7	0.959982	Group 2	inositol-phosphate phosphatase, putative	PF3D7_1325900.1-p1 (conserved Plasmodium protein, unknown function)	0.166583	TRUE
PF3D7_0615400.1-p1	Prop. cells: 0.04; Median: 0; Mean: 0.26	Prop. cells: 0.06; Median: 0; Mean: 0.52	Prop. cells: 0.06; Median: 0; Mean: 0.6	Prop. cells: 0.05; Median: 0; Mean: 0.37	Prop. cells: 0.06; Median: 0; Mean: 0.63	Prop. cells: 1; Median: 8.29; Mean: 8.12	Prop. cells: 1; Median: 8.35; Mean: 7.95	Prop. cells: 0.76; Median: 6.26; Mean: 5.15	Prop. cells: 1; Median: 6.82; Mean: 7.36	Prop. cells: 0.64; Median: 5.11; Mean: 4.3	Prop. cells: 0.56; Median: 0.85; Mean: 2.44	Prop. cells: 0.85; Median: 10.54; Mean: 8.7	0.959787	Group 3	ribonuclease, putative	PF3D7_1021700.1-p1 (VPS13 domain-containing protein, putative)	0.276999	TRUE
PF3D7_0600200.1-p1	Prop. cells: 0.01; Median: 0; Mean: 0.03	Prop. cells: 0.01; Median: 0; Mean: 0.04	Prop. cells: 0.01; Median: 0; Mean: 0.02	Prop. cells: 0; Median: 0; Mean: 0	Prop. cells: 0; Median: 0; Mean: 0	Prop. cells: 0.01; Median: 0; Mean: 0.02	Prop. cells: 0; Median: 0; Mean: 0	Prop. cells: 0.04; Median: 0; Mean: 0.02	Prop. cells: 0; Median: 0; Mean: 0	Prop. cells: 0; Median: 0; Mean: 0	Prop. cells: 0.02; Median: 0; Mean: 0.02	Prop. cells: 0; Median: 0; Mean: 0	0.959421	Group 1	erythrocyte membrane protein 1, PfEMP1	PF3D7_0207500.1-p1 (serine repeat antigen 6)	0.20234	FALSE
PF3D7_1241200.1-p1	Prop. cells: 0.01; Median: 0; Mean: 0.07	Prop. cells: 0.01; Median: 0; Mean: 0.05	Prop. cells: 0; Median: 0; Mean: 0.05	Prop. cells: 0.01; Median: 0; Mean: 0.02	Prop. cells: 0; Median: 0; Mean: 0.03	Prop. cells: 0.94; Median: 4.91; Mean: 4.18	Prop. cells: 0.78; Median: 4.47; Mean: 3.6	Prop. cells: 0.14; Median: 0; Mean: 0.49	Prop. cells: 0.33; Median: 0; Mean: 1.55	Prop. cells: 0.82; Median: 4.47; Mean: 4.48	Prop. cells: 0.23; Median: 0; Mean: 0.82	Prop. cells: 0.03; Median: 0; Mean: 0.1	0.959268	Group 3	conserved Plasmodium protein, unknown function	PF3D7_1021700.1-p1 (VPS13 domain-containing protein, putative)	0.117376	TRUE
PF3D7_0904900.1-p1	Prop. cells: 0.03; Median: 0; Mean: 0.31	Prop. cells: 0.02; Median: 0; Mean: 0.18	Prop. cells: 0; Median: 0; Mean: 0.06	Prop. cells: 0.01; Median: 0; Mean: 0.08	Prop. cells: 0; Median: 0; Mean: 0	Prop. cells: 1; Median: 8.43; Mean: 8.37	Prop. cells: 0.98; Median: 8.48; Mean: 8.19	Prop. cells: 0.52; Median: 0.32; Mean: 2.64	Prop. cells: 1; Median: 6.06; Mean: 6.29	Prop. cells: 0.42; Median: 0; Mean: 2.71	Prop. cells: 0.73; Median: 5.67; Mean: 4.36	Prop. cells: 0.01; Median: 0; Mean: 0.05	0.959169	Group 3	copper-transporting ATPase	PF3D7_0220000.1-p1 (liver stage antigen 3)	0.232989	FALSE
PF3D7_1335900.1-p1	Prop. cells: 0.69; Median: 13.9; Mean: 10.25	Prop. cells: 0.95; Median: 13.86; Mean: 13.01	Prop. cells: 0.95; Median: 11.74; Mean: 11.14	Prop. cells: 0.98; Median: 13.08; Mean: 12.57	Prop. cells: 0.89; Median: 12.52; Mean: 11.84	Prop. cells: 0.03; Median: 0; Mean: 0.05	Prop. cells: 0; Median: 0; Mean: 0	Prop. cells: 0.08; Median: 0; Mean: 0.29	Prop. cells: 0; Median: 0; Mean: 0	Prop. cells: 0; Median: 0; Mean: 0	Prop. cells: 0.4; Median: 0; Mean: 1.4	Prop. cells: 0.01; Median: 0; Mean: 0.08	0.959121	Known antigen	thrombospondin-related anonymous protein	PF3D7_1335900.1-p1 (thrombospondin-related anonymous protein)	0	FALSE
PF3D7_0501400.1-p1	Prop. cells: 0; Median: 0; Mean: 0	Prop. cells: 0; Median: 0; Mean: 0	Prop. cells: 0.01; Median: 0; Mean: 0.07	Prop. cells: 0.01; Median: 0; Mean: 0.03	Prop. cells: 0; Median: 0; Mean: 0.06	Prop. cells: 0.43; Median: 0; Mean: 2.12	Prop. cells: 0.55; Median: 4.71; Mean: 3.47	Prop. cells: 0.58; Median: 4.6; Mean: 4.01	Prop. cells: 0.67; Median: 2.35; Mean: 2.38	Prop. cells: 0.42; Median: 0; Mean: 2.97	Prop. cells: 0.35; Median: 0; Mean: 2.24	Prop. cells: 0.02; Median: 0; Mean: 0.15	0.959117	Group 1	interspersed repeat antigen	PF3D7_1036000.1-p1 (merozoite surface protein 11)	0.196155	FALSE
PF3D7_0919900.1-p1	Prop. cells: 0.03; Median: 0; Mean: 0.22	Prop. cells: 0.1; Median: 0; Mean: 1.15	Prop. cells: 0.19; Median: 0; Mean: 2.04	Prop. cells: 0.17; Median: 0; Mean: 1.67	Prop. cells: 0.08; Median: 0; Mean: 1.17	Prop. cells: 0.97; Median: 8.32; Mean: 7.85	Prop. cells: 0.98; Median: 9.58; Mean: 9.33	Prop. cells: 0.96; Median: 10.27; Mean: 9.37	Prop. cells: 0.67; Median: 7.73; Mean: 5.3	Prop. cells: 0.91; Median: 8.62; Mean: 7.75	Prop. cells: 0.98; Median: 7.39; Mean: 6.88	Prop. cells: 0.15; Median: 0; Mean: 1.01	0.958938	Group 2	regulator of chromosome condensation-PP1-interacting protein	PF3D7_1021800.1-p1 (schizont egress antigen-1)	0.143366	FALSE
PF3D7_1410300.1-p1	Prop. cells: 0.11; Median: 0; Mean: 1.45	Prop. cells: 0.03; Median: 0; Mean: 0.41	Prop. cells: 0.02; Median: 0; Mean: 0.17	Prop. cells: 0.01; Median: 0; Mean: 0.06	Prop. cells: 0; Median: 0; Mean: 0.05	Prop. cells: 0.97; Median: 6.17; Mean: 5.77	Prop. cells: 0.75; Median: 5; Mean: 4.05	Prop. cells: 0.88; Median: 6.54; Mean: 5.58	Prop. cells: 1; Median: 6.45; Mean: 6.57	Prop. cells: 0.85; Median: 7.03; Mean: 5.97	Prop. cells: 0.44; Median: 0; Mean: 2.28	Prop. cells: 0.02; Median: 0; Mean: 0.13	0.958908	Group 2	WD repeat-containing protein, putative	PF3D7_1127800.1-p1 (TFIIS central domain-containing protein, putative)	0.204511	FALSE
PF3D7_1240600.1-p1	Prop. cells: 0; Median: 0; Mean: 0	Prop. cells: 0; Median: 0; Mean: 0	Prop. cells: 0; Median: 0; Mean: 0.01	Prop. cells: 0; Median: 0; Mean: 0	Prop. cells: 0; Median: 0; Mean: 0	Prop. cells: 0.24; Median: 0; Mean: 0.98	Prop. cells: 0.06; Median: 0; Mean: 0.29	Prop. cells: 0.12; Median: 0; Mean: 0.65	Prop. cells: 0; Median: 0; Mean: 0	Prop. cells: 0; Median: 0; Mean: 0	Prop. cells: 0.33; Median: 0; Mean: 1.55	Prop. cells: 0.13; Median: 0; Mean: 0.89	0.958388	Group 1	erythrocyte membrane protein 1, PfEMP1	PF3D7_0207600.1-p1 (serine repeat antigen 5)	0.174496	FALSE
PF3D7_0500100.1-p1	Prop. cells: 0; Median: 0; Mean: 0	Prop. cells: 0.01; Median: 0; Mean: 0.08	Prop. cells: 0; Median: 0; Mean: 0	Prop. cells: 0.01; Median: 0; Mean: 0.03	Prop. cells: 0; Median: 0; Mean: 0	Prop. cells: 0.09; Median: 0; Mean: 0.26	Prop. cells: 0.14; Median: 0; Mean: 0.69	Prop. cells: 0.28; Median: 0; Mean: 1.52	Prop. cells: 0; Median: 0; Mean: 0	Prop. cells: 0; Median: 0; Mean: 0	Prop. cells: 0; Median: 0; Mean: 0	Prop. cells: 0; Median: 0; Mean: 0	0.958157	Group 1	erythrocyte membrane protein 1, PfEMP1	PF3D7_1036000.1-p1 (merozoite surface protein 11)	0.213429	FALSE
PF3D7_1439300.1-p1	Prop. cells: 0.01; Median: 0; Mean: 0.08	Prop. cells: 0.03; Median: 0; Mean: 0.31	Prop. cells: 0.05; Median: 0; Mean: 0.46	Prop. cells: 0.05; Median: 0; Mean: 0.42	Prop. cells: 0.1; Median: 0; Mean: 1.24	Prop. cells: 0.96; Median: 5.06; Mean: 4.96	Prop. cells: 0.88; Median: 5.81; Mean: 5.17	Prop. cells: 0.78; Median: 4.21; Mean: 3.76	Prop. cells: 0.33; Median: 0; Mean: 2.62	Prop. cells: 0.61; Median: 2.99; Mean: 3.27	Prop. cells: 0.29; Median: 0; Mean: 1.36	Prop. cells: 0.1; Median: 0; Mean: 0.66	0.957813	Known antigen	Sad1/UNC domain-containing protein, putative	PF3D7_1439300.1-p1 (Sad1/UNC domain-containing protein, putative)	0	FALSE
PF3D7_0632500.1-p1	Prop. cells: 0; Median: 0; Mean: 0	Prop. cells: 0.01; Median: 0; Mean: 0.04	Prop. cells: 0; Median: 0; Mean: 0	Prop. cells: 0; Median: 0; Mean: 0	Prop. cells: 0; Median: 0; Mean: 0.03	Prop. cells: 0.06; Median: 0; Mean: 0.13	Prop. cells: 0.06; Median: 0; Mean: 0.03	Prop. cells: 0.08; Median: 0; Mean: 0.04	Prop. cells: 0; Median: 0; Mean: 0	Prop. cells: 0; Median: 0; Mean: 0	Prop. cells: 0; Median: 0; Mean: 0	Prop. cells: 0.02; Median: 0; Mean: 0.12	0.957744	Group 1	erythrocyte membrane protein 1, PfEMP1	PF3D7_1346400.1-p1 (VPS13 domain-containing protein, putative)	0.213402	FALSE
PF3D7_0413100.1-p1	Prop. cells: 0; Median: 0; Mean: 0	Prop. cells: 0; Median: 0; Mean: 0	Prop. cells: 0; Median: 0; Mean: 0	Prop. cells: 0; Median: 0; Mean: 0	Prop. cells: 0; Median: 0; Mean: 0	Prop. cells: 0; Median: 0; Mean: 0	Prop. cells: 0; Median: 0; Mean: 0	Prop. cells: 0; Median: 0; Mean: 0	Prop. cells: 0; Median: 0; Mean: 0	Prop. cells: 0; Median: 0; Mean: 0	Prop. cells: 0; Median: 0; Mean: 0	Prop. cells: 0; Median: 0; Mean: 0	0.957683	Group 1	erythrocyte membrane protein 1, PfEMP1	PF3D7_0207600.1-p1 (serine repeat antigen 5)	0.191939	FALSE
PF3D7_0223500.1-p1	Prop. cells: 0; Median: 0; Mean: 0	Prop. cells: 0.01; Median: 0; Mean: 0.02	Prop. cells: 0; Median: 0; Mean: 0	Prop. cells: 0.01; Median: 0; Mean: 0.03	Prop. cells: 0; Median: 0; Mean: 0	Prop. cells: 0.07; Median: 0; Mean: 0.06	Prop. cells: 0.22; Median: 0; Mean: 0.34	Prop. cells: 0.2; Median: 0; Mean: 0.54	Prop. cells: 0; Median: 0; Mean: 0	Prop. cells: 0.03; Median: 0; Mean: 0.06	Prop. cells: 0; Median: 0; Mean: 0	Prop. cells: 0.01; Median: 0; Mean: 0.04	0.957646	Group 1	erythrocyte membrane protein 1, PfEMP1	PF3D7_0207600.1-p1 (serine repeat antigen 5)	0.192938	FALSE
PF3D7_1448500.1-p1	Prop. cells: 0; Median: 0; Mean: 0	Prop. cells: 0.01; Median: 0; Mean: 0.06	Prop. cells: 0.02; Median: 0; Mean: 0.12	Prop. cells: 0; Median: 0; Mean: 0	Prop. cells: 0.01; Median: 0; Mean: 0.08	Prop. cells: 1; Median: 8.07; Mean: 8.02	Prop. cells: 1; Median: 8.64; Mean: 8.69	Prop. cells: 0.9; Median: 7.82; Mean: 6.93	Prop. cells: 1; Median: 5.98; Mean: 6.03	Prop. cells: 0.82; Median: 6.56; Mean: 5.73	Prop. cells: 0.63; Median: 2.37; Mean: 2.71	Prop. cells: 0.03; Median: 0; Mean: 0.1	0.957596	Group 2	conserved Plasmodium protein, unknown function	PF3D7_1320700.1-p1 (conserved protein, unknown function)	0.121268	FALSE
PF3D7_0509100.1-p1	Prop. cells: 0; Median: 0; Mean: 0	Prop. cells: 0; Median: 0; Mean: 0	Prop. cells: 0; Median: 0; Mean: 0	Prop. cells: 0.01; Median: 0; Mean: 0.05	Prop. cells: 0; Median: 0; Mean: 0.04	Prop. cells: 0.97; Median: 7.12; Mean: 6.7	Prop. cells: 0.98; Median: 7.34; Mean: 6.87	Prop. cells: 0.56; Median: 0.77; Mean: 2.63	Prop. cells: 0.33; Median: 0; Mean: 2.47	Prop. cells: 0.79; Median: 5.53; Mean: 5.03	Prop. cells: 0.4; Median: 0; Mean: 1.85	Prop. cells: 0.19; Median: 0; Mean: 1.24	0.957533	Group 2	structural maintenance of chromosomes protein 4, putative	PF3D7_0102200.1-p1 (ring-infected erythrocyte surface antigen)	0.155094	TRUE
PF3D7_1328200.1-p1	Prop. cells: 0; Median: 0; Mean: 0	Prop. cells: 0.01; Median: 0; Mean: 0.08	Prop. cells: 0; Median: 0; Mean: 0	Prop. cells: 0.01; Median: 0; Mean: 0.02	Prop. cells: 0; Median: 0; Mean: 0.04	Prop. cells: 0.86; Median: 4.87; Mean: 4.37	Prop. cells: 0.92; Median: 5.83; Mean: 5.25	Prop. cells: 0.74; Median: 5.31; Mean: 4.14	Prop. cells: 0.67; Median: 6.89; Mean: 4.68	Prop. cells: 0.42; Median: 0; Mean: 2.98	Prop. cells: 0.46; Median: 0; Mean: 2.22	Prop. cells: 0.8; Median: 11.19; Mean: 8.93	0.957126	Group 2	conserved Plasmodium protein, unknown function	PF3D7_1320700.1-p1 (conserved protein, unknown function)	0.185982	FALSE
PF3D7_0711700.1-p1	Prop. cells: 0.01; Median: 0; Mean: 0.06	Prop. cells: 0; Median: 0; Mean: 0	Prop. cells: 0.01; Median: 0; Mean: 0.14	Prop. cells: 0; Median: 0; Mean: 0	Prop. cells: 0; Median: 0; Mean: 0	Prop. cells: 0.03; Median: 0; Mean: 0.05	Prop. cells: 0.06; Median: 0; Mean: 0.02	Prop. cells: 0.04; Median: 0; Mean: 0.02	Prop. cells: 0; Median: 0; Mean: 0	Prop. cells: 0.03; Median: 0; Mean: 0.09	Prop. cells: 0.25; Median: 0; Mean: 1.05	Prop. cells: 0.02; Median: 0; Mean: 0.1	0.957023	Group 1	erythrocyte membrane protein 1, PfEMP1	PF3D7_0207600.1-p1 (serine repeat antigen 5)	0.202527	FALSE
PF3D7_0632800.1-p1	Prop. cells: 0; Median: 0; Mean: 0	Prop. cells: 0; Median: 0; Mean: 0	Prop. cells: 0; Median: 0; Mean: 0	Prop. cells: 0; Median: 0; Mean: 0	Prop. cells: 0; Median: 0; Mean: 0	Prop. cells: 0.09; Median: 0; Mean: 0.18	Prop. cells: 0.1; Median: 0; Mean: 0.06	Prop. cells: 0.18; Median: 0; Mean: 0.38	Prop. cells: 0; Median: 0; Mean: 0	Prop. cells: 0.03; Median: 0; Mean: 0.06	Prop. cells: 0; Median: 0; Mean: 0	Prop. cells: 0; Median: 0; Mean: 0	0.956994	Group 1	erythrocyte membrane protein 1, PfEMP1	PF3D7_0207600.1-p1 (serine repeat antigen 5)	0.227388	FALSE
PF3D7_0609700.1-p1	Prop. cells: 0.05; Median: 0; Mean: 0.55	Prop. cells: 0.21; Median: 0; Mean: 2.4	Prop. cells: 0.25; Median: 0; Mean: 2.64	Prop. cells: 0.25; Median: 0; Mean: 2.89	Prop. cells: 0.28; Median: 0; Mean: 3.88	Prop. cells: 0.36; Median: 0; Mean: 1.3	Prop. cells: 0.39; Median: 0; Mean: 1.97	Prop. cells: 0.88; Median: 7.38; Mean: 6.65	Prop. cells: 0.67; Median: 6.23; Mean: 4.54	Prop. cells: 0.64; Median: 3.26; Mean: 3.43	Prop. cells: 0.9; Median: 6.48; Mean: 5.6	Prop. cells: 0.93; Median: 9.52; Mean: 8.67	0.956973	Group 2	protein KIC6	PF3D7_1320700.1-p1 (conserved protein, unknown function)	0.246916	FALSE
PF3D7_0617400.1-p1	Prop. cells: 0; Median: 0; Mean: 0	Prop. cells: 0.01; Median: 0; Mean: 0.02	Prop. cells: 0; Median: 0; Mean: 0	Prop. cells: 0; Median: 0; Mean: 0	Prop. cells: 0; Median: 0; Mean: 0	Prop. cells: 0.09; Median: 0; Mean: 0.35	Prop. cells: 0.12; Median: 0; Mean: 0.46	Prop. cells: 0.12; Median: 0; Mean: 0.49	Prop. cells: 0; Median: 0; Mean: 0	Prop. cells: 0; Median: 0; Mean: 0	Prop. cells: 0; Median: 0; Mean: 0	Prop. cells: 0.01; Median: 0; Mean: 0.08	0.956946	Group 3	erythrocyte membrane protein 1, PfEMP1	PF3D7_0731500.1-p1 (erythrocyte binding antigen-175)	0.266828	FALSE
PF3D7_1408200.1-p1	Prop. cells: 0.02; Median: 0; Mean: 0.13	Prop. cells: 0.01; Median: 0; Mean: 0.03	Prop. cells: 0.01; Median: 0; Mean: 0.1	Prop. cells: 0; Median: 0; Mean: 0	Prop. cells: 0.01; Median: 0; Mean: 0.17	Prop. cells: 0.53; Median: 0.6; Mean: 2.14	Prop. cells: 0.2; Median: 0; Mean: 0.8	Prop. cells: 0.22; Median: 0; Mean: 0.71	Prop. cells: 0.33; Median: 0; Mean: 2.12	Prop. cells: 0.24; Median: 0; Mean: 1.54	Prop. cells: 0.37; Median: 0; Mean: 1.54	Prop. cells: 0.05; Median: 0; Mean: 0.28	0.956939	Group 2	AP2 domain transcription factor AP2-G2	PF3D7_1021800.1-p1 (schizont egress antigen-1)	0.101372	FALSE
PF3D7_0800200.1-p1	Prop. cells: 0; Median: 0; Mean: 0	Prop. cells: 0; Median: 0; Mean: 0	Prop. cells: 0; Median: 0; Mean: 0.03	Prop. cells: 0; Median: 0; Mean: 0	Prop. cells: 0; Median: 0; Mean: 0	Prop. cells: 0.1; Median: 0; Mean: 0.29	Prop. cells: 0.1; Median: 0; Mean: 0.22	Prop. cells: 0.14; Median: 0; Mean: 0.76	Prop. cells: 0; Median: 0; Mean: 0	Prop. cells: 0.15; Median: 0; Mean: 0.85	Prop. cells: 0.08; Median: 0; Mean: 0.48	Prop. cells: 0.01; Median: 0; Mean: 0.02	0.956764	Group 1	erythrocyte membrane protein 1, PfEMP1	PF3D7_0207500.1-p1 (serine repeat antigen 6)	0.201988	FALSE
PF3D7_0500800.1-p1	Prop. cells: 0; Median: 0; Mean: 0	Prop. cells: 0; Median: 0; Mean: 0	Prop. cells: 0; Median: 0; Mean: 0	Prop. cells: 0; Median: 0; Mean: 0	Prop. cells: 0; Median: 0; Mean: 0	Prop. cells: 0.86; Median: 8.4; Mean: 7.22	Prop. cells: 0.35; Median: 0; Mean: 1.51	Prop. cells: 0.3; Median: 0; Mean: 1.18	Prop. cells: 0; Median: 0; Mean: 0	Prop. cells: 0.27; Median: 0; Mean: 2.14	Prop. cells: 0; Median: 0; Mean: 0	Prop. cells: 0; Median: 0; Mean: 0	0.956525	Group 2	mature parasite-infected erythrocyte surface antigen	PF3D7_1035300.1-p1 (glutamate-rich protein GLURP)	0.170632	FALSE
PF3D7_0910200.1-p1	Prop. cells: 0.01; Median: 0; Mean: 0.04	Prop. cells: 0.01; Median: 0; Mean: 0.07	Prop. cells: 0.03; Median: 0; Mean: 0.2	Prop. cells: 0.06; Median: 0; Mean: 0.59	Prop. cells: 0.04; Median: 0; Mean: 0.51	Prop. cells: 1; Median: 7.16; Mean: 7.07	Prop. cells: 1; Median: 8.02; Mean: 7.9	Prop. cells: 0.86; Median: 7.37; Mean: 6.19	Prop. cells: 0; Median: 0; Mean: 0	Prop. cells: 0.39; Median: 0; Mean: 2.19	Prop. cells: 0.5; Median: 0.45; Mean: 3.04	Prop. cells: 0.21; Median: 0; Mean: 1.55	0.956509	Group 2	conserved Plasmodium protein, unknown function	PF3D7_1021800.1-p1 (schizont egress antigen-1)	0.0889623	FALSE
PF3D7_0200100.1-p1	Prop. cells: 0; Median: 0; Mean: 0	Prop. cells: 0; Median: 0; Mean: 0	Prop. cells: 0; Median: 0; Mean: 0	Prop. cells: 0.01; Median: 0; Mean: 0.01	Prop. cells: 0; Median: 0; Mean: 0	Prop. cells: 0.11; Median: 0; Mean: 0.29	Prop. cells: 0.16; Median: 0; Mean: 0.27	Prop. cells: 0.22; Median: 0; Mean: 0.98	Prop. cells: 0.33; Median: 0; Mean: 0.19	Prop. cells: 0.03; Median: 0; Mean: 0.12	Prop. cells: 0; Median: 0; Mean: 0	Prop. cells: 0; Median: 0; Mean: 0	0.956394	Group 1	erythrocyte membrane protein 1, PfEMP1	PF3D7_0209000.1-p1 (6-cysteine protein P230)	0.221226	FALSE
PF3D7_0420700.1-p1	Prop. cells: 0; Median: 0; Mean: 0	Prop. cells: 0; Median: 0; Mean: 0	Prop. cells: 0; Median: 0; Mean: 0	Prop. cells: 0; Median: 0; Mean: 0	Prop. cells: 0; Median: 0; Mean: 0	Prop. cells: 0.01; Median: 0; Mean: 0.03	Prop. cells: 0.04; Median: 0; Mean: 0.18	Prop. cells: 0.02; Median: 0; Mean: 0.03	Prop. cells: 0; Median: 0; Mean: 0	Prop. cells: 0; Median: 0; Mean: 0	Prop. cells: 0.15; Median: 0; Mean: 0.72	Prop. cells: 0; Median: 0; Mean: 0	0.956214	Group 1	erythrocyte membrane protein 1, PfEMP1	PF3D7_0207600.1-p1 (serine repeat antigen 5)	0.211994	FALSE
PF3D7_0412400.1-p1	Prop. cells: 0.01; Median: 0; Mean: 0.14	Prop. cells: 0.01; Median: 0; Mean: 0.08	Prop. cells: 0; Median: 0; Mean: 0.03	Prop. cells: 0.01; Median: 0; Mean: 0.01	Prop. cells: 0; Median: 0; Mean: 0.06	Prop. cells: 0.09; Median: 0; Mean: 0.36	Prop. cells: 0.02; Median: 0; Mean: 0.05	Prop. cells: 0; Median: 0; Mean: 0	Prop. cells: 0; Median: 0; Mean: 0	Prop. cells: 0.06; Median: 0; Mean: 0.32	Prop. cells: 0.19; Median: 0; Mean: 0.94	Prop. cells: 0.01; Median: 0; Mean: 0.03	0.956173	Group 1	erythrocyte membrane protein 1, PfEMP1	PF3D7_0207600.1-p1 (serine repeat antigen 5)	0.186702	FALSE
PF3D7_1300100.1-p1	Prop. cells: 0; Median: 0; Mean: 0	Prop. cells: 0.01; Median: 0; Mean: 0.05	Prop. cells: 0.01; Median: 0; Mean: 0.04	Prop. cells: 0.01; Median: 0; Mean: 0.05	Prop. cells: 0; Median: 0; Mean: 0	Prop. cells: 0.11; Median: 0; Mean: 0.41	Prop. cells: 0.2; Median: 0; Mean: 0.76	Prop. cells: 0.36; Median: 0; Mean: 1.58	Prop. cells: 0; Median: 0; Mean: 0	Prop. cells: 0; Median: 0; Mean: 0	Prop. cells: 0.04; Median: 0; Mean: 0.05	Prop. cells: 0; Median: 0; Mean: 0	0.956081	Group 1	erythrocyte membrane protein 1, PfEMP1	PF3D7_1036000.1-p1 (merozoite surface protein 11)	0.215669	FALSE
PF3D7_0412900.1-p1	Prop. cells: 0; Median: 0; Mean: 0	Prop. cells: 0; Median: 0; Mean: 0	Prop. cells: 0; Median: 0; Mean: 0	Prop. cells: 0; Median: 0; Mean: 0	Prop. cells: 0; Median: 0; Mean: 0	Prop. cells: 0; Median: 0; Mean: 0	Prop. cells: 0; Median: 0; Mean: 0	Prop. cells: 0; Median: 0; Mean: 0	Prop. cells: 0; Median: 0; Mean: 0	Prop. cells: 0; Median: 0; Mean: 0	Prop. cells: 0.08; Median: 0; Mean: 0.13	Prop. cells: 0; Median: 0; Mean: 0	0.955658	Group 1	erythrocyte membrane protein 1, PfEMP1	PF3D7_0207600.1-p1 (serine repeat antigen 5)	0.179293	FALSE
PF3D7_1202600.1-p1	Prop. cells: 0.53; Median: 11.18; Mean: 7.59	Prop. cells: 0.64; Median: 11.51; Mean: 8.39	Prop. cells: 0.62; Median: 11.13; Mean: 7.71	Prop. cells: 0.58; Median: 10.48; Mean: 7.19	Prop. cells: 0.5; Median: 4.28; Mean: 7.42	Prop. cells: 0.99; Median: 8.37; Mean: 8.01	Prop. cells: 1; Median: 9.34; Mean: 9.01	Prop. cells: 1; Median: 9.64; Mean: 9.6	Prop. cells: 1; Median: 8.36; Mean: 8.35	Prop. cells: 0.76; Median: 6.97; Mean: 5.37	Prop. cells: 1; Median: 8.22; Mean: 8.2	Prop. cells: 0.96; Median: 9.29; Mean: 8.62	0.955627	Group 2	nuclear export mediator factor NEMF, putative	PF3D7_1320700.1-p1 (conserved protein, unknown function)	0.0624689	TRUE
PF3D7_1219000.1-p1	Prop. cells: 0.02; Median: 0; Mean: 0.2	Prop. cells: 0.1; Median: 0; Mean: 1.08	Prop. cells: 0.09; Median: 0; Mean: 0.93	Prop. cells: 0.09; Median: 0; Mean: 1	Prop. cells: 0.06; Median: 0; Mean: 0.76	Prop. cells: 0.64; Median: 4.11; Mean: 3.27	Prop. cells: 0.33; Median: 0; Mean: 1.11	Prop. cells: 0.9; Median: 8.09; Mean: 6.95	Prop. cells: 1; Median: 6.34; Mean: 6.18	Prop. cells: 0.76; Median: 6.03; Mean: 4.88	Prop. cells: 0.77; Median: 5.17; Mean: 4.35	Prop. cells: 0.04; Median: 0; Mean: 0.23	0.955585	Group 2	formin 2	PF3D7_1320700.1-p1 (conserved protein, unknown function)	0.129261	FALSE
PF3D7_1200100.1-p1	Prop. cells: 0; Median: 0; Mean: 0	Prop. cells: 0.01; Median: 0; Mean: 0.06	Prop. cells: 0; Median: 0; Mean: 0.05	Prop. cells: 0.01; Median: 0; Mean: 0.02	Prop. cells: 0; Median: 0; Mean: 0	Prop. cells: 0.07; Median: 0; Mean: 0.2	Prop. cells: 0.41; Median: 0; Mean: 1.97	Prop. cells: 0.38; Median: 0; Mean: 2.28	Prop. cells: 0; Median: 0; Mean: 0	Prop. cells: 0; Median: 0; Mean: 0	Prop. cells: 0; Median: 0; Mean: 0	Prop. cells: 0.01; Median: 0; Mean: 0.01	0.955578	Group 1	erythrocyte membrane protein 1, PfEMP1	PF3D7_1036000.1-p1 (merozoite surface protein 11)	0.208692	FALSE
PF3D7_1120600.1-p1	Prop. cells: 0.03; Median: 0; Mean: 0.21	Prop. cells: 0.02; Median: 0; Mean: 0.15	Prop. cells: 0.11; Median: 0; Mean: 0.85	Prop. cells: 0.06; Median: 0; Mean: 0.32	Prop. cells: 0.21; Median: 0; Mean: 2.04	Prop. cells: 0.91; Median: 5.69; Mean: 5.22	Prop. cells: 0.55; Median: 0.17; Mean: 2.22	Prop. cells: 0.12; Median: 0; Mean: 0.43	Prop. cells: 0.67; Median: 6.08; Mean: 4.48	Prop. cells: 0.97; Median: 11.84; Mean: 11.3	Prop. cells: 0.77; Median: 6.5; Mean: 5.1	Prop. cells: 0.37; Median: 0; Mean: 2.86	0.955437	Group 3	DDRGK domain-containing protein, putative	PF3D7_1036400.1-p1 (liver stage antigen 1)	0.244826	FALSE
PF3D7_0804500.1-p1	Prop. cells: 0.06; Median: 0; Mean: 0.61	Prop. cells: 0.04; Median: 0; Mean: 0.52	Prop. cells: 0.07; Median: 0; Mean: 0.71	Prop. cells: 0.09; Median: 0; Mean: 1.02	Prop. cells: 0.01; Median: 0; Mean: 0.09	Prop. cells: 0.99; Median: 8.54; Mean: 8.33	Prop. cells: 1; Median: 9.15; Mean: 8.76	Prop. cells: 0.92; Median: 8.75; Mean: 7.63	Prop. cells: 1; Median: 7.66; Mean: 7.4	Prop. cells: 0.94; Median: 11.06; Mean: 9.56	Prop. cells: 0.94; Median: 6.52; Mean: 5.61	Prop. cells: 0.75; Median: 8.21; Mean: 6.57	0.95509	Group 3	conserved Plasmodium membrane protein, unknown function	PF3D7_1021700.1-p1 (VPS13 domain-containing protein, putative)	0.200952	TRUE
PF3D7_0114000.1-p1	Prop. cells: 0; Median: 0; Mean: 0	Prop. cells: 0; Median: 0; Mean: 0	Prop. cells: 0; Median: 0; Mean: 0	Prop. cells: 0.01; Median: 0; Mean: 0.05	Prop. cells: 0; Median: 0; Mean: 0	Prop. cells: 0.14; Median: 0; Mean: 0.7	Prop. cells: 0.04; Median: 0; Mean: 0.22	Prop. cells: 0.02; Median: 0; Mean: 0.01	Prop. cells: 1; Median: 10.38; Mean: 9.78	Prop. cells: 0.94; Median: 9.18; Mean: 8.07	Prop. cells: 0.87; Median: 7.55; Mean: 6.52	Prop. cells: 0.2; Median: 0; Mean: 1.21	0.954925	Group 2	exported protein family 1	PF3D7_1420700.1-p1 (surface protein P113)	0.196738	FALSE
PF3D7_1367800.1-p1	Prop. cells: 0; Median: 0; Mean: 0	Prop. cells: 0; Median: 0; Mean: 0	Prop. cells: 0; Median: 0; Mean: 0	Prop. cells: 0; Median: 0; Mean: 0	Prop. cells: 0; Median: 0; Mean: 0	Prop. cells: 0.03; Median: 0; Mean: 0.12	Prop. cells: 0; Median: 0; Mean: 0	Prop. cells: 0; Median: 0; Mean: 0	Prop. cells: 0; Median: 0; Mean: 0	Prop. cells: 0; Median: 0; Mean: 0	Prop. cells: 0; Median: 0; Mean: 0	Prop. cells: 0.88; Median: 13.22; Mean: 11.36	0.954839	Group 2	secreted ookinete protein, putative	PF3D7_1035500.1-p1 (merozoite surface protein 6)	0.115057	FALSE
PF3D7_0509800.1-p1	Prop. cells: 0.04; Median: 0; Mean: 0.46	Prop. cells: 0.12; Median: 0; Mean: 1.05	Prop. cells: 0.25; Median: 0; Mean: 2.32	Prop. cells: 0.21; Median: 0; Mean: 1.88	Prop. cells: 0.24; Median: 0; Mean: 2.97	Prop. cells: 1; Median: 5.88; Mean: 5.74	Prop. cells: 1; Median: 6.32; Mean: 6.39	Prop. cells: 0.98; Median: 6.17; Mean: 5.71	Prop. cells: 1; Median: 6.24; Mean: 4.85	Prop. cells: 0.67; Median: 4.27; Mean: 3.55	Prop. cells: 0.9; Median: 4.66; Mean: 4.16	Prop. cells: 0.62; Median: 2.63; Mean: 3.29	0.954787	Group 2	phosphatidylinositol 4-kinase beta	PF3D7_1325900.1-p1 (conserved Plasmodium protein, unknown function)	0.105336	TRUE
PF3D7_0506500.1-p1	Prop. cells: 0.19; Median: 0; Mean: 2.38	Prop. cells: 0.24; Median: 0; Mean: 2.45	Prop. cells: 0.28; Median: 0; Mean: 2.91	Prop. cells: 0.25; Median: 0; Mean: 2.79	Prop. cells: 0.25; Median: 0; Mean: 3.16	Prop. cells: 0.91; Median: 5.47; Mean: 4.9	Prop. cells: 0.84; Median: 5.39; Mean: 4.7	Prop. cells: 0.58; Median: 2.9; Mean: 2.99	Prop. cells: 1; Median: 7.68; Mean: 8.06	Prop. cells: 1; Median: 8.09; Mean: 7.55	Prop. cells: 0.88; Median: 5.44; Mean: 4.82	Prop. cells: 0.96; Median: 11.01; Mean: 10.35	0.954774	Group 2	conserved Plasmodium protein, unknown function	PF3D7_1127800.1-p1 (TFIIS central domain-containing protein, putative)	0.122922	FALSE
PF3D7_1133200.1-p1	Prop. cells: 0.01; Median: 0; Mean: 0.08	Prop. cells: 0.01; Median: 0; Mean: 0.03	Prop. cells: 0.01; Median: 0; Mean: 0.09	Prop. cells: 0.04; Median: 0; Mean: 0.26	Prop. cells: 0; Median: 0; Mean: 0.03	Prop. cells: 0.99; Median: 7.8; Mean: 7.48	Prop. cells: 0.98; Median: 8.11; Mean: 7.76	Prop. cells: 0.86; Median: 7.55; Mean: 6.55	Prop. cells: 0.33; Median: 0; Mean: 2.21	Prop. cells: 0.09; Median: 0; Mean: 0.49	Prop. cells: 0.67; Median: 5.14; Mean: 4.3	Prop. cells: 0.15; Median: 0; Mean: 1.21	0.95468	Group 2	conserved Plasmodium protein, unknown function	PF3D7_1021800.1-p1 (schizont egress antigen-1)	0.141236	FALSE
PF3D7_0713900.1-p1	Prop. cells: 0; Median: 0; Mean: 0	Prop. cells: 0; Median: 0; Mean: 0	Prop. cells: 0.02; Median: 0; Mean: 0.17	Prop. cells: 0.01; Median: 0; Mean: 0.03	Prop. cells: 0.01; Median: 0; Mean: 0.12	Prop. cells: 1; Median: 6.87; Mean: 6.75	Prop. cells: 0.98; Median: 7.24; Mean: 7.07	Prop. cells: 0.52; Median: 2.65; Mean: 2.94	Prop. cells: 1; Median: 4.53; Mean: 3.44	Prop. cells: 0.27; Median: 0; Mean: 1.46	Prop. cells: 0.29; Median: 0; Mean: 1.32	Prop. cells: 0.13; Median: 0; Mean: 0.76	0.954647	Group 2	conserved Plasmodium protein, unknown function	PF3D7_1021800.1-p1 (schizont egress antigen-1)	0.165101	FALSE
PF3D7_1427000.1-p1	Prop. cells: 0.03; Median: 0; Mean: 0.31	Prop. cells: 0.03; Median: 0; Mean: 0.36	Prop. cells: 0.11; Median: 0; Mean: 1.1	Prop. cells: 0.11; Median: 0; Mean: 1.32	Prop. cells: 0.06; Median: 0; Mean: 0.74	Prop. cells: 0.64; Median: 2.4; Mean: 2.5	Prop. cells: 0.67; Median: 2.4; Mean: 2.9	Prop. cells: 0.64; Median: 3.7; Mean: 3.18	Prop. cells: 0.33; Median: 0; Mean: 2.02	Prop. cells: 0.21; Median: 0; Mean: 1.58	Prop. cells: 0.62; Median: 2.91; Mean: 3.11	Prop. cells: 0.04; Median: 0; Mean: 0.28	0.954607	Group 3	conserved Plasmodium protein, unknown function	PF3D7_0402300.1-p1 (reticulocyte binding protein homologue 1)	0.242124	TRUE
PF3D7_0712900.1-p1	Prop. cells: 0; Median: 0; Mean: 0	Prop. cells: 0; Median: 0; Mean: 0	Prop. cells: 0; Median: 0; Mean: 0.05	Prop. cells: 0.01; Median: 0; Mean: 0.03	Prop. cells: 0; Median: 0; Mean: 0.03	Prop. cells: 0.03; Median: 0; Mean: 0.01	Prop. cells: 0.04; Median: 0; Mean: 0.01	Prop. cells: 0.12; Median: 0; Mean: 0.05	Prop. cells: 0; Median: 0; Mean: 0	Prop. cells: 0.03; Median: 0; Mean: 0.08	Prop. cells: 0; Median: 0; Mean: 0	Prop. cells: 0.01; Median: 0; Mean: 0.06	0.954531	Group 1	erythrocyte membrane protein 1, PfEMP1	PF3D7_0207600.1-p1 (serine repeat antigen 5)	0.189667	FALSE
PF3D7_1420700.1-p1	Prop. cells: 0.34; Median: 0; Mean: 3.86	Prop. cells: 0.22; Median: 0; Mean: 2.34	Prop. cells: 0.24; Median: 0; Mean: 2.41	Prop. cells: 0.18; Median: 0; Mean: 1.76	Prop. cells: 0.36; Median: 0; Mean: 4.57	Prop. cells: 0.8; Median: 6.17; Mean: 5.06	Prop. cells: 0.25; Median: 0; Mean: 1.24	Prop. cells: 0.06; Median: 0; Mean: 0.28	Prop. cells: 1; Median: 7.74; Mean: 6.54	Prop. cells: 0.09; Median: 0; Mean: 0.47	Prop. cells: 0.1; Median: 0; Mean: 0.18	Prop. cells: 0.06; Median: 0; Mean: 0.45	0.954525	Known antigen	surface protein P113	PF3D7_1420700.1-p1 (surface protein P113)	0	FALSE
PF3D7_0400100.1-p1	Prop. cells: 0.01; Median: 0; Mean: 0.03	Prop. cells: 0; Median: 0; Mean: 0	Prop. cells: 0; Median: 0; Mean: 0.01	Prop. cells: 0; Median: 0; Mean: 0	Prop. cells: 0; Median: 0; Mean: 0	Prop. cells: 0.21; Median: 0; Mean: 0.78	Prop. cells: 0.37; Median: 0; Mean: 1.32	Prop. cells: 0.38; Median: 0; Mean: 1.86	Prop. cells: 0; Median: 0; Mean: 0	Prop. cells: 0.06; Median: 0; Mean: 0.13	Prop. cells: 0.04; Median: 0; Mean: 0.06	Prop. cells: 0; Median: 0; Mean: 0	0.954491	Group 1	erythrocyte membrane protein 1, PfEMP1	PF3D7_0207600.1-p1 (serine repeat antigen 5)	0.223769	FALSE
PF3D7_0715200.1-p1	Prop. cells: 0.07; Median: 0; Mean: 0.69	Prop. cells: 0.02; Median: 0; Mean: 0.25	Prop. cells: 0; Median: 0; Mean: 0.04	Prop. cells: 0.01; Median: 0; Mean: 0.08	Prop. cells: 0; Median: 0; Mean: 0.03	Prop. cells: 0.94; Median: 6.54; Mean: 5.93	Prop. cells: 0.94; Median: 6.79; Mean: 6.14	Prop. cells: 0.78; Median: 6.64; Mean: 5.49	Prop. cells: 1; Median: 7.31; Mean: 5.61	Prop. cells: 0.39; Median: 0; Mean: 1.59	Prop. cells: 1; Median: 9.12; Mean: 8.92	Prop. cells: 0.09; Median: 0; Mean: 0.47	0.954303	Group 3	conserved Plasmodium protein, unknown function	PF3D7_1036400.1-p1 (liver stage antigen 1)	0.216331	FALSE
PF3D7_1474400.1-p1	Prop. cells: 0.01; Median: 0; Mean: 0.03	Prop. cells: 0; Median: 0; Mean: 0	Prop. cells: 0.02; Median: 0; Mean: 0.1	Prop. cells: 0.01; Median: 0; Mean: 0.03	Prop. cells: 0.01; Median: 0; Mean: 0.07	Prop. cells: 0.56; Median: 2.05; Mean: 2.31	Prop. cells: 0.33; Median: 0; Mean: 1.13	Prop. cells: 0.24; Median: 0; Mean: 0.96	Prop. cells: 0.67; Median: 1.7; Mean: 3.32	Prop. cells: 1; Median: 11.08; Mean: 10.92	Prop. cells: 0.54; Median: 2.95; Mean: 3.52	Prop. cells: 0.05; Median: 0; Mean: 0.39	0.954132	Group 2	conserved Plasmodium protein, unknown function	PF3D7_1325900.1-p1 (conserved Plasmodium protein, unknown function)	0.253011	FALSE
PF3D7_1240300.1-p1	Prop. cells: 0.01; Median: 0; Mean: 0.03	Prop. cells: 0; Median: 0; Mean: 0	Prop. cells: 0; Median: 0; Mean: 0.03	Prop. cells: 0; Median: 0; Mean: 0	Prop. cells: 0; Median: 0; Mean: 0.04	Prop. cells: 0.36; Median: 0; Mean: 1.67	Prop. cells: 0.27; Median: 0; Mean: 1.82	Prop. cells: 0.28; Median: 0; Mean: 1.32	Prop. cells: 0; Median: 0; Mean: 0	Prop. cells: 0.03; Median: 0; Mean: 0.04	Prop. cells: 0.02; Median: 0; Mean: 0.13	Prop. cells: 0; Median: 0; Mean: 0	0.954112	Group 1	erythrocyte membrane protein 1, PfEMP1	PF3D7_0207600.1-p1 (serine repeat antigen 5)	0.203218	FALSE
PF3D7_1150400.1-p1	Prop. cells: 0; Median: 0; Mean: 0	Prop. cells: 0; Median: 0; Mean: 0	Prop. cells: 0; Median: 0; Mean: 0.01	Prop. cells: 0.01; Median: 0; Mean: 0.03	Prop. cells: 0; Median: 0; Mean: 0.02	Prop. cells: 0; Median: 0; Mean: 0	Prop. cells: 0; Median: 0; Mean: 0	Prop. cells: 0; Median: 0; Mean: 0	Prop. cells: 0; Median: 0; Mean: 0	Prop. cells: 0.03; Median: 0; Mean: 0.08	Prop. cells: 0.02; Median: 0; Mean: 0.02	Prop. cells: 0; Median: 0; Mean: 0	0.953794	Group 3	erythrocyte membrane protein 1, PfEMP1	PF3D7_0731500.1-p1 (erythrocyte binding antigen-175)	0.23394	FALSE
PF3D7_0820000.1-p1	Prop. cells: 0.02; Median: 0; Mean: 0.12	Prop. cells: 0.01; Median: 0; Mean: 0.02	Prop. cells: 0.01; Median: 0; Mean: 0.03	Prop. cells: 0.02; Median: 0; Mean: 0.08	Prop. cells: 0; Median: 0; Mean: 0.04	Prop. cells: 0.79; Median: 5.28; Mean: 4.44	Prop. cells: 0.43; Median: 0; Mean: 2.16	Prop. cells: 0.28; Median: 0; Mean: 1.34	Prop. cells: 0.33; Median: 0; Mean: 2.19	Prop. cells: 0.36; Median: 0; Mean: 1.88	Prop. cells: 0.58; Median: 3.6; Mean: 3.11	Prop. cells: 0.29; Median: 0; Mean: 2.74	0.953733	Group 2	Snf2-related CBP activator, putative	PF3D7_1325900.1-p1 (conserved Plasmodium protein, unknown function)	0.118592	FALSE
PF3D7_1000100.1-p1	Prop. cells: 0; Median: 0; Mean: 0	Prop. cells: 0.01; Median: 0; Mean: 0.02	Prop. cells: 0.01; Median: 0; Mean: 0.05	Prop. cells: 0; Median: 0; Mean: 0	Prop. cells: 0; Median: 0; Mean: 0.03	Prop. cells: 0.04; Median: 0; Mean: 0.19	Prop. cells: 0.1; Median: 0; Mean: 0.38	Prop. cells: 0.16; Median: 0; Mean: 0.11	Prop. cells: 0; Median: 0; Mean: 0	Prop. cells: 0.03; Median: 0; Mean: 0.11	Prop. cells: 0.04; Median: 0; Mean: 0.05	Prop. cells: 0.01; Median: 0; Mean: 0.09	0.953725	Group 1	erythrocyte membrane protein 1, PfEMP1	PF3D7_0207600.1-p1 (serine repeat antigen 5)	0.174354	FALSE
PF3D7_1109100.1-p1	Prop. cells: 0.01; Median: 0; Mean: 0.04	Prop. cells: 0.01; Median: 0; Mean: 0.02	Prop. cells: 0.01; Median: 0; Mean: 0.07	Prop. cells: 0; Median: 0; Mean: 0	Prop. cells: 0; Median: 0; Mean: 0	Prop. cells: 0.17; Median: 0; Mean: 0.54	Prop. cells: 0.06; Median: 0; Mean: 0.13	Prop. cells: 0.04; Median: 0; Mean: 0.18	Prop. cells: 0; Median: 0; Mean: 0	Prop. cells: 0.06; Median: 0; Mean: 0.4	Prop. cells: 0.98; Median: 6.15; Mean: 5.82	Prop. cells: 0.3; Median: 0; Mean: 1.36	0.953606	Group 3	conserved Plasmodium protein, unknown function	PF3D7_0402300.1-p1 (reticulocyte binding protein homologue 1)	0.256612	FALSE
PF3D7_0203100.1-p1	Prop. cells: 0.43; Median: 0; Mean: 5.84	Prop. cells: 0.22; Median: 0; Mean: 2.36	Prop. cells: 0.14; Median: 0; Mean: 1.46	Prop. cells: 0.12; Median: 0; Mean: 1.31	Prop. cells: 0.03; Median: 0; Mean: 0.37	Prop. cells: 0.21; Median: 0; Mean: 0.74	Prop. cells: 0; Median: 0; Mean: 0	Prop. cells: 0.44; Median: 0; Mean: 2.77	Prop. cells: 0.67; Median: 4.12; Mean: 3.25	Prop. cells: 0.82; Median: 8.17; Mean: 6.21	Prop. cells: 1; Median: 7.22; Mean: 7.31	Prop. cells: 0.06; Median: 0; Mean: 0.44	0.953461	Group 2	protein kinase, putative	PF3D7_1127800.1-p1 (TFIIS central domain-containing protein, putative)	0.14489	FALSE
PF3D7_0508900.1-p1	Prop. cells: 0.01; Median: 0; Mean: 0.09	Prop. cells: 0; Median: 0; Mean: 0	Prop. cells: 0; Median: 0; Mean: 0.02	Prop. cells: 0.01; Median: 0; Mean: 0.02	Prop. cells: 0; Median: 0; Mean: 0.05	Prop. cells: 0.93; Median: 8; Mean: 7.19	Prop. cells: 0.98; Median: 9.72; Mean: 9.43	Prop. cells: 1; Median: 10.71; Mean: 10.58	Prop. cells: 1; Median: 9.12; Mean: 9.42	Prop. cells: 0.7; Median: 7.93; Mean: 5.92	Prop. cells: 0.96; Median: 6.74; Mean: 6.33	Prop. cells: 0.23; Median: 0; Mean: 1.43	0.953379	Group 2	protein AAP6	PF3D7_1021800.1-p1 (schizont egress antigen-1)	0.149177	FALSE
PF3D7_1014300.1-p1	Prop. cells: 0.08; Median: 0; Mean: 1.04	Prop. cells: 0.07; Median: 0; Mean: 0.81	Prop. cells: 0.11; Median: 0; Mean: 1.24	Prop. cells: 0.09; Median: 0; Mean: 0.92	Prop. cells: 0.04; Median: 0; Mean: 0.47	Prop. cells: 0.99; Median: 8.04; Mean: 7.99	Prop. cells: 1; Median: 7.4; Mean: 7.14	Prop. cells: 0.6; Median: 2.12; Mean: 3.26	Prop. cells: 1; Median: 5.92; Mean: 5.95	Prop. cells: 1; Median: 8.79; Mean: 8.5	Prop. cells: 0.9; Median: 5.82; Mean: 5.54	Prop. cells: 0.04; Median: 0; Mean: 0.2	0.953168	Group 3	SPRY domain-containing protein, putative	PF3D7_1021700.1-p1 (VPS13 domain-containing protein, putative)	0.261141	FALSE
PF3D7_0404600.1-p1	Prop. cells: 0.01; Median: 0; Mean: 0.05	Prop. cells: 0.04; Median: 0; Mean: 0.35	Prop. cells: 0.07; Median: 0; Mean: 0.74	Prop. cells: 0.04; Median: 0; Mean: 0.29	Prop. cells: 0.05; Median: 0; Mean: 0.64	Prop. cells: 0.51; Median: 1.05; Mean: 2.37	Prop. cells: 0.39; Median: 0; Mean: 1.99	Prop. cells: 0.76; Median: 4.03; Mean: 3.47	Prop. cells: 0.67; Median: 2.1; Mean: 3.45	Prop. cells: 0.36; Median: 0; Mean: 2.11	Prop. cells: 0.85; Median: 5.23; Mean: 4.58	Prop. cells: 0.01; Median: 0; Mean: 0.07	0.952981	Group 3	conserved Plasmodium membrane protein, unknown function	PF3D7_1021700.1-p1 (VPS13 domain-containing protein, putative)	0.269196	FALSE
PF3D7_0110500.1-p1	Prop. cells: 0.15; Median: 0; Mean: 1.63	Prop. cells: 0.01; Median: 0; Mean: 0.15	Prop. cells: 0.04; Median: 0; Mean: 0.29	Prop. cells: 0.02; Median: 0; Mean: 0.2	Prop. cells: 0.01; Median: 0; Mean: 0.11	Prop. cells: 0.76; Median: 4.89; Mean: 4.14	Prop. cells: 0.43; Median: 0; Mean: 1.99	Prop. cells: 0.08; Median: 0; Mean: 0.28	Prop. cells: 1; Median: 6.87; Mean: 6.75	Prop. cells: 0.85; Median: 5.32; Mean: 4.77	Prop. cells: 0.96; Median: 5.88; Mean: 4.95	Prop. cells: 0.34; Median: 0; Mean: 2.51	0.952949	Group 2	bromodomain protein 3, putative	PF3D7_1021800.1-p1 (schizont egress antigen-1)	0.0859688	FALSE
PF3D7_1417600.1-p1	Prop. cells: 0.21; Median: 0; Mean: 2.4	Prop. cells: 0.24; Median: 0; Mean: 2.72	Prop. cells: 0.28; Median: 0; Mean: 3.17	Prop. cells: 0.18; Median: 0; Mean: 1.91	Prop. cells: 0.22; Median: 0; Mean: 3.22	Prop. cells: 0.99; Median: 7.17; Mean: 6.83	Prop. cells: 0.94; Median: 7.37; Mean: 6.91	Prop. cells: 0.82; Median: 5.95; Mean: 4.85	Prop. cells: 1; Median: 3.98; Mean: 4.09	Prop. cells: 0.91; Median: 7.33; Mean: 6.51	Prop. cells: 0.77; Median: 5.85; Mean: 4.79	Prop. cells: 0.3; Median: 0; Mean: 2.06	0.952738	Group 3	ookinete surface and oocyst capsule protein OSCP, putative	PF3D7_1021700.1-p1 (VPS13 domain-containing protein, putative)	0.23351	FALSE
PF3D7_0300100.1-p1	Prop. cells: 0; Median: 0; Mean: 0	Prop. cells: 0; Median: 0; Mean: 0	Prop. cells: 0; Median: 0; Mean: 0.02	Prop. cells: 0; Median: 0; Mean: 0	Prop. cells: 0.01; Median: 0; Mean: 0.11	Prop. cells: 0.1; Median: 0; Mean: 0.37	Prop. cells: 0.12; Median: 0; Mean: 0.65	Prop. cells: 0.4; Median: 0; Mean: 1.83	Prop. cells: 0; Median: 0; Mean: 0	Prop. cells: 0; Median: 0; Mean: 0	Prop. cells: 0.02; Median: 0; Mean: 0.12	Prop. cells: 0.01; Median: 0; Mean: 0.02	0.952725	Group 1	erythrocyte membrane protein 1, PfEMP1	PF3D7_0207600.1-p1 (serine repeat antigen 5)	0.218679	FALSE
PF3D7_0833500.1-p1	Prop. cells: 0; Median: 0; Mean: 0	Prop. cells: 0.01; Median: 0; Mean: 0.02	Prop. cells: 0; Median: 0; Mean: 0	Prop. cells: 0.01; Median: 0; Mean: 0.02	Prop. cells: 0; Median: 0; Mean: 0	Prop. cells: 0.14; Median: 0; Mean: 0.26	Prop. cells: 0.25; Median: 0; Mean: 0.74	Prop. cells: 0.2; Median: 0; Mean: 0.8	Prop. cells: 0; Median: 0; Mean: 0	Prop. cells: 0.03; Median: 0; Mean: 0.04	Prop. cells: 0; Median: 0; Mean: 0	Prop. cells: 0.01; Median: 0; Mean: 0.01	0.952725	Group 1	erythrocyte membrane protein 1, PfEMP1	PF3D7_0207600.1-p1 (serine repeat antigen 5)	0.182256	FALSE
PF3D7_0426000.1-p1	Prop. cells: 0.01; Median: 0; Mean: 0.06	Prop. cells: 0.01; Median: 0; Mean: 0.03	Prop. cells: 0; Median: 0; Mean: 0.01	Prop. cells: 0; Median: 0; Mean: 0	Prop. cells: 0; Median: 0; Mean: 0.02	Prop. cells: 0.06; Median: 0; Mean: 0.2	Prop. cells: 0.08; Median: 0; Mean: 0.04	Prop. cells: 0.18; Median: 0; Mean: 0.1	Prop. cells: 0; Median: 0; Mean: 0	Prop. cells: 0; Median: 0; Mean: 0	Prop. cells: 0; Median: 0; Mean: 0	Prop. cells: 0.02; Median: 0; Mean: 0.12	0.952689	Group 1	erythrocyte membrane protein 1, PfEMP1	PF3D7_0207600.1-p1 (serine repeat antigen 5)	0.21023	FALSE
PF3D7_1103800.1-p1	Prop. cells: 0.08; Median: 0; Mean: 0.88	Prop. cells: 0.02; Median: 0; Mean: 0.2	Prop. cells: 0.02; Median: 0; Mean: 0.28	Prop. cells: 0.04; Median: 0; Mean: 0.45	Prop. cells: 0.03; Median: 0; Mean: 0.45	Prop. cells: 0.96; Median: 6.63; Mean: 6.11	Prop. cells: 0.98; Median: 6.51; Mean: 6	Prop. cells: 0.46; Median: 0; Mean: 2.3	Prop. cells: 0.67; Median: 7.55; Mean: 5.4	Prop. cells: 0.76; Median: 5.94; Mean: 5.23	Prop. cells: 0.9; Median: 5.81; Mean: 5.34	Prop. cells: 0.05; Median: 0; Mean: 0.36	0.952527	Group 3	CCR4-NOT transcription complex subunit NOT1-G, putative	PF3D7_1021700.1-p1 (VPS13 domain-containing protein, putative)	0.266242	FALSE
PF3D7_1239200.1-p1	Prop. cells: 0.23; Median: 0; Mean: 2.84	Prop. cells: 0.15; Median: 0; Mean: 1.57	Prop. cells: 0.14; Median: 0; Mean: 1.29	Prop. cells: 0.06; Median: 0; Mean: 0.54	Prop. cells: 0.04; Median: 0; Mean: 0.46	Prop. cells: 1; Median: 8.77; Mean: 8.56	Prop. cells: 0.98; Median: 8.22; Mean: 7.97	Prop. cells: 0.7; Median: 4.62; Mean: 4.02	Prop. cells: 0.67; Median: 2.73; Mean: 2.27	Prop. cells: 0.39; Median: 0; Mean: 2.11	Prop. cells: 0.81; Median: 5.28; Mean: 4.33	Prop. cells: 0.06; Median: 0; Mean: 0.36	0.952459	Group 2	AP2 domain transcription factor, putative	PF3D7_1021800.1-p1 (schizont egress antigen-1)	0.148478	TRUE
PF3D7_0710200.1-p1	Prop. cells: 0.01; Median: 0; Mean: 0.1	Prop. cells: 0.02; Median: 0; Mean: 0.16	Prop. cells: 0.03; Median: 0; Mean: 0.35	Prop. cells: 0.04; Median: 0; Mean: 0.26	Prop. cells: 0.04; Median: 0; Mean: 0.47	Prop. cells: 0.99; Median: 7.34; Mean: 7.14	Prop. cells: 0.98; Median: 7.54; Mean: 7.23	Prop. cells: 0.82; Median: 6.97; Mean: 5.43	Prop. cells: 0.33; Median: 0; Mean: 0.71	Prop. cells: 0.94; Median: 9.77; Mean: 9.12	Prop. cells: 0.98; Median: 7.17; Mean: 6.38	Prop. cells: 0.44; Median: 0; Mean: 3.43	0.952348	Group 2	conserved Plasmodium protein, unknown function	PF3D7_0603400.1-p1 (trophozoite exported protein 1)	0.111984	TRUE
PF3D7_1139300.1-p1	Prop. cells: 0.02; Median: 0; Mean: 0.17	Prop. cells: 0.03; Median: 0; Mean: 0.35	Prop. cells: 0.02; Median: 0; Mean: 0.13	Prop. cells: 0.02; Median: 0; Mean: 0.22	Prop. cells: 0.04; Median: 0; Mean: 0.39	Prop. cells: 0.49; Median: 0; Mean: 2.39	Prop. cells: 0.12; Median: 0; Mean: 0.45	Prop. cells: 0.22; Median: 0; Mean: 0.88	Prop. cells: 0.33; Median: 0; Mean: 2.34	Prop. cells: 0.45; Median: 0; Mean: 2.82	Prop. cells: 0.42; Median: 0; Mean: 1.73	Prop. cells: 0.63; Median: 6.81; Mean: 5.39	0.952013	Group 2	AP2 domain transcription factor AP2-G5	PF3D7_1127800.1-p1 (TFIIS central domain-containing protein, putative)	0.181809	FALSE
PF3D7_1239800.1-p1	Prop. cells: 0.08; Median: 0; Mean: 0.99	Prop. cells: 0.21; Median: 0; Mean: 2.82	Prop. cells: 0.39; Median: 0; Mean: 4.89	Prop. cells: 0.22; Median: 0; Mean: 2.94	Prop. cells: 0.19; Median: 0; Mean: 2.63	Prop. cells: 1; Median: 7.79; Mean: 7.64	Prop. cells: 0.98; Median: 8.38; Mean: 8.17	Prop. cells: 0.94; Median: 7.81; Mean: 7.19	Prop. cells: 1; Median: 8.92; Mean: 9.02	Prop. cells: 0.94; Median: 8.02; Mean: 7.54	Prop. cells: 1; Median: 8.91; Mean: 8.96	Prop. cells: 0.25; Median: 0; Mean: 1.3	0.951943	Group 2	conserved Plasmodium protein, unknown function	PF3D7_0603400.1-p1 (trophozoite exported protein 1)	0.137982	TRUE
PF3D7_0800100.1-p1	Prop. cells: 0.01; Median: 0; Mean: 0.09	Prop. cells: 0; Median: 0; Mean: 0	Prop. cells: 0; Median: 0; Mean: 0.05	Prop. cells: 0.01; Median: 0; Mean: 0.03	Prop. cells: 0; Median: 0; Mean: 0	Prop. cells: 0.11; Median: 0; Mean: 0.28	Prop. cells: 0.24; Median: 0; Mean: 0.97	Prop. cells: 0.2; Median: 0; Mean: 0.93	Prop. cells: 0; Median: 0; Mean: 0	Prop. cells: 0.03; Median: 0; Mean: 0.16	Prop. cells: 0; Median: 0; Mean: 0	Prop. cells: 0.01; Median: 0; Mean: 0.01	0.951813	Group 1	erythrocyte membrane protein 1, PfEMP1	PF3D7_0207600.1-p1 (serine repeat antigen 5)	0.168027	FALSE
PF3D7_0212500.1-p1	Prop. cells: 0.18; Median: 0; Mean: 1.97	Prop. cells: 0.27; Median: 0; Mean: 2.67	Prop. cells: 0.2; Median: 0; Mean: 1.88	Prop. cells: 0.23; Median: 0; Mean: 2	Prop. cells: 0.11; Median: 0; Mean: 1.21	Prop. cells: 1; Median: 7.81; Mean: 7.79	Prop. cells: 0.98; Median: 7.87; Mean: 7.5	Prop. cells: 0.58; Median: 3.11; Mean: 2.96	Prop. cells: 0.33; Median: 0; Mean: 1.75	Prop. cells: 0.42; Median: 0; Mean: 2.49	Prop. cells: 0.46; Median: 0; Mean: 2	Prop. cells: 0.5; Median: 0.37; Mean: 3.72	0.95179	Group 3	conserved Plasmodium protein, unknown function	PF3D7_1021700.1-p1 (VPS13 domain-containing protein, putative)	0.209041	TRUE
PF3D7_1405100.1-p1	Prop. cells: 0.03; Median: 0; Mean: 0.31	Prop. cells: 0; Median: 0; Mean: 0	Prop. cells: 0; Median: 0; Mean: 0	Prop. cells: 0.01; Median: 0; Mean: 0.13	Prop. cells: 0.01; Median: 0; Mean: 0.1	Prop. cells: 0.27; Median: 0; Mean: 0.8	Prop. cells: 0.25; Median: 0; Mean: 0.85	Prop. cells: 0.3; Median: 0; Mean: 1.33	Prop. cells: 0.67; Median: 4.16; Mean: 3.04	Prop. cells: 0.55; Median: 2.03; Mean: 2.51	Prop. cells: 0.65; Median: 2.73; Mean: 2.61	Prop. cells: 0.47; Median: 0; Mean: 2.96	0.95164	Group 3	GTPase-activating protein, putative	PF3D7_1021700.1-p1 (VPS13 domain-containing protein, putative)	0.246555	FALSE
PF3D7_0813700.1-p1	Prop. cells: 0.01; Median: 0; Mean: 0.09	Prop. cells: 0; Median: 0; Mean: 0	Prop. cells: 0; Median: 0; Mean: 0	Prop. cells: 0; Median: 0; Mean: 0	Prop. cells: 0; Median: 0; Mean: 0	Prop. cells: 0.54; Median: 0.56; Mean: 2.34	Prop. cells: 0.27; Median: 0; Mean: 1	Prop. cells: 0.36; Median: 0; Mean: 1.8	Prop. cells: 0; Median: 0; Mean: 0	Prop. cells: 0.24; Median: 0; Mean: 1.13	Prop. cells: 0.23; Median: 0; Mean: 1.04	Prop. cells: 0; Median: 0; Mean: 0	0.951513	Group 2	ABC transporter F family member 1	PF3D7_0102200.1-p1 (ring-infected erythrocyte surface antigen)	0.189035	TRUE
PF3D7_0729100.1-p1	Prop. cells: 0.01; Median: 0; Mean: 0.02	Prop. cells: 0; Median: 0; Mean: 0	Prop. cells: 0; Median: 0; Mean: 0.05	Prop. cells: 0; Median: 0; Mean: 0	Prop. cells: 0; Median: 0; Mean: 0	Prop. cells: 0.99; Median: 6.88; Mean: 6.67	Prop. cells: 0.94; Median: 7.25; Mean: 6.89	Prop. cells: 0.34; Median: 0; Mean: 1.72	Prop. cells: 1; Median: 8.76; Mean: 8.21	Prop. cells: 0.48; Median: 0; Mean: 3.52	Prop. cells: 0.88; Median: 6.38; Mean: 5.56	Prop. cells: 0.2; Median: 0; Mean: 1.25	0.951399	Group 2	allantoicase, putative	PF3D7_1021800.1-p1 (schizont egress antigen-1)	0.121851	FALSE
PF3D7_0818700.1-p1	Prop. cells: 0.04; Median: 0; Mean: 0.5	Prop. cells: 0.03; Median: 0; Mean: 0.33	Prop. cells: 0.01; Median: 0; Mean: 0.1	Prop. cells: 0.04; Median: 0; Mean: 0.33	Prop. cells: 0.03; Median: 0; Mean: 0.33	Prop. cells: 0.96; Median: 5.85; Mean: 5.61	Prop. cells: 0.9; Median: 6.29; Mean: 5.49	Prop. cells: 0.12; Median: 0; Mean: 0.24	Prop. cells: 1; Median: 4.92; Mean: 5.05	Prop. cells: 0.76; Median: 5.65; Mean: 4.8	Prop. cells: 0.17; Median: 0; Mean: 0.69	Prop. cells: 0.12; Median: 0; Mean: 0.75	0.951386	Group 2	DNA helicase, putative	PF3D7_1325900.1-p1 (conserved Plasmodium protein, unknown function)	0.0745152	FALSE
PF3D7_0613800.1-p1	Prop. cells: 0.02; Median: 0; Mean: 0.24	Prop. cells: 0.01; Median: 0; Mean: 0.09	Prop. cells: 0.02; Median: 0; Mean: 0.16	Prop. cells: 0.01; Median: 0; Mean: 0.08	Prop. cells: 0.01; Median: 0; Mean: 0.15	Prop. cells: 0.97; Median: 9.49; Mean: 9.03	Prop. cells: 1; Median: 11.02; Mean: 10.94	Prop. cells: 0.94; Median: 10.33; Mean: 9.15	Prop. cells: 0.67; Median: 6.37; Mean: 4.89	Prop. cells: 0.67; Median: 6.35; Mean: 4.56	Prop. cells: 0.17; Median: 0; Mean: 0.96	Prop. cells: 0.07; Median: 0; Mean: 0.44	0.951331	Group 2	AP2 domain transcription factor, putative	PF3D7_1021800.1-p1 (schizont egress antigen-1)	0.13836	FALSE
PF3D7_1464500.1-p1	Prop. cells: 0; Median: 0; Mean: 0	Prop. cells: 0.01; Median: 0; Mean: 0.07	Prop. cells: 0; Median: 0; Mean: 0	Prop. cells: 0.01; Median: 0; Mean: 0.02	Prop. cells: 0; Median: 0; Mean: 0.07	Prop. cells: 0.99; Median: 6.96; Mean: 6.62	Prop. cells: 0.98; Median: 7.55; Mean: 7.21	Prop. cells: 0.86; Median: 6.27; Mean: 5.14	Prop. cells: 0.67; Median: 5.95; Mean: 4.44	Prop. cells: 0.33; Median: 0; Mean: 1.85	Prop. cells: 0.48; Median: 0; Mean: 2.3	Prop. cells: 0.12; Median: 0; Mean: 0.66	0.95127	Group 3	conserved Plasmodium membrane protein, unknown function	PF3D7_1021700.1-p1 (VPS13 domain-containing protein, putative)	0.177784	FALSE
PF3D7_0507800.1-p1	Prop. cells: 0.13; Median: 0; Mean: 1.53	Prop. cells: 0.06; Median: 0; Mean: 0.57	Prop. cells: 0.15; Median: 0; Mean: 1.49	Prop. cells: 0.14; Median: 0; Mean: 1.52	Prop. cells: 0.08; Median: 0; Mean: 0.96	Prop. cells: 0.83; Median: 5.01; Mean: 4.25	Prop. cells: 0.76; Median: 3.89; Mean: 3.66	Prop. cells: 0.96; Median: 6.1; Mean: 5.43	Prop. cells: 0.33; Median: 0; Mean: 3.1	Prop. cells: 0.39; Median: 0; Mean: 1.7	Prop. cells: 0.56; Median: 1.68; Mean: 2.46	Prop. cells: 0.62; Median: 3.68; Mean: 4.73	0.951252	Group 2	conserved protein, unknown function	PF3D7_1021800.1-p1 (schizont egress antigen-1)	0.106488	FALSE
PF3D7_1348400.1-p1	Prop. cells: 0.02; Median: 0; Mean: 0.22	Prop. cells: 0.01; Median: 0; Mean: 0.04	Prop. cells: 0.01; Median: 0; Mean: 0.1	Prop. cells: 0; Median: 0; Mean: 0	Prop. cells: 0.01; Median: 0; Mean: 0.12	Prop. cells: 0.99; Median: 5.99; Mean: 5.67	Prop. cells: 0.82; Median: 5.18; Mean: 4.49	Prop. cells: 0.16; Median: 0; Mean: 0.74	Prop. cells: 1; Median: 8.66; Mean: 8.8	Prop. cells: 0.85; Median: 6.42; Mean: 6	Prop. cells: 1; Median: 11.06; Mean: 11.06	Prop. cells: 0.15; Median: 0; Mean: 0.62	0.95082	Group 3	conserved Plasmodium membrane protein, unknown function	PF3D7_0402300.1-p1 (reticulocyte binding protein homologue 1)	0.241732	TRUE
PF3D7_0424200.1-p1	Prop. cells: 0; Median: 0; Mean: 0	Prop. cells: 0; Median: 0; Mean: 0	Prop. cells: 0; Median: 0; Mean: 0	Prop. cells: 0; Median: 0; Mean: 0	Prop. cells: 0; Median: 0; Mean: 0	Prop. cells: 0.01; Median: 0; Mean: 0.01	Prop. cells: 0.04; Median: 0; Mean: 0.11	Prop. cells: 0; Median: 0; Mean: 0	Prop. cells: 0.33; Median: 0; Mean: 1.88	Prop. cells: 0.06; Median: 0; Mean: 0.43	Prop. cells: 0; Median: 0; Mean: 0	Prop. cells: 0.03; Median: 0; Mean: 0.15	0.950768	Group 3	reticulocyte binding protein homologue 4	PF3D7_0402300.1-p1 (reticulocyte binding protein homologue 1)	0.172279	TRUE
PF3D7_1200600.1-p1	Prop. cells: 0; Median: 0; Mean: 0	Prop. cells: 0; Median: 0; Mean: 0	Prop. cells: 0; Median: 0; Mean: 0.03	Prop. cells: 0; Median: 0; Mean: 0	Prop. cells: 0; Median: 0; Mean: 0.06	Prop. cells: 0; Median: 0; Mean: 0	Prop. cells: 0; Median: 0; Mean: 0	Prop. cells: 0.02; Median: 0; Mean: 0.13	Prop. cells: 0; Median: 0; Mean: 0	Prop. cells: 0.18; Median: 0; Mean: 1.16	Prop. cells: 0.08; Median: 0; Mean: 0.21	Prop. cells: 0.03; Median: 0; Mean: 0.12	0.950735	Group 1	erythrocyte membrane protein 1, PfEMP1	PF3D7_1346400.1-p1 (VPS13 domain-containing protein, putative)	0.203415	FALSE
PF3D7_0201900.1-p1	Prop. cells: 0; Median: 0; Mean: 0	Prop. cells: 0; Median: 0; Mean: 0	Prop. cells: 0; Median: 0; Mean: 0.03	Prop. cells: 0; Median: 0; Mean: 0	Prop. cells: 0; Median: 0; Mean: 0.06	Prop. cells: 0.84; Median: 5.94; Mean: 5.25	Prop. cells: 0.59; Median: 1.87; Mean: 3.22	Prop. cells: 0.22; Median: 0; Mean: 0.99	Prop. cells: 0; Median: 0; Mean: 0	Prop. cells: 0.21; Median: 0; Mean: 1.29	Prop. cells: 0; Median: 0; Mean: 0	Prop. cells: 0; Median: 0; Mean: 0	0.95061	Group 1	erythrocyte membrane protein 3	PF3D7_1420700.1-p1 (surface protein P113)	0.282514	FALSE
PF3D7_0613900.1-p1	Prop. cells: 0.01; Median: 0; Mean: 0.09	Prop. cells: 0.05; Median: 0; Mean: 0.56	Prop. cells: 0.01; Median: 0; Mean: 0.11	Prop. cells: 0.05; Median: 0; Mean: 0.58	Prop. cells: 0; Median: 0; Mean: 0.03	Prop. cells: 0.46; Median: 0; Mean: 1.84	Prop. cells: 0.53; Median: 1.63; Mean: 2.72	Prop. cells: 0.66; Median: 4.87; Mean: 4.31	Prop. cells: 0; Median: 0; Mean: 0	Prop. cells: 0.15; Median: 0; Mean: 1.17	Prop. cells: 0.04; Median: 0; Mean: 0.18	Prop. cells: 0.79; Median: 9.21; Mean: 7.07	0.950588	Group 2	myosin E, putative	PF3D7_1325900.1-p1 (conserved Plasmodium protein, unknown function)	0.148773	FALSE
PF3D7_0727100.1-p1	Prop. cells: 0.04; Median: 0; Mean: 0.46	Prop. cells: 0.02; Median: 0; Mean: 0.08	Prop. cells: 0.04; Median: 0; Mean: 0.25	Prop. cells: 0.03; Median: 0; Mean: 0.16	Prop. cells: 0.01; Median: 0; Mean: 0.09	Prop. cells: 0.87; Median: 5.03; Mean: 4.42	Prop. cells: 0.75; Median: 3.14; Mean: 3.32	Prop. cells: 0.12; Median: 0; Mean: 0.54	Prop. cells: 0.33; Median: 0; Mean: 1.78	Prop. cells: 0.03; Median: 0; Mean: 0.24	Prop. cells: 0.29; Median: 0; Mean: 0.81	Prop. cells: 0.01; Median: 0; Mean: 0.03	0.950438	Group 2	conserved protein, unknown function	PF3D7_1127800.1-p1 (TFIIS central domain-containing protein, putative)	0.205169	TRUE
PF3D7_1307700.1-p1	Prop. cells: 0.03; Median: 0; Mean: 0.33	Prop. cells: 0.02; Median: 0; Mean: 0.17	Prop. cells: 0.03; Median: 0; Mean: 0.23	Prop. cells: 0.04; Median: 0; Mean: 0.4	Prop. cells: 0.04; Median: 0; Mean: 0.42	Prop. cells: 0.76; Median: 4.17; Mean: 3.66	Prop. cells: 0.8; Median: 5.82; Mean: 4.61	Prop. cells: 0.46; Median: 0; Mean: 1.95	Prop. cells: 0; Median: 0; Mean: 0	Prop. cells: 0.39; Median: 0; Mean: 1.95	Prop. cells: 0.42; Median: 0; Mean: 1.53	Prop. cells: 0.29; Median: 0; Mean: 1.55	0.949967	Group 2	TOM1-like protein, putative	PF3D7_1127800.1-p1 (TFIIS central domain-containing protein, putative)	0.156613	FALSE
PF3D7_1027000.1-p1	Prop. cells: 0; Median: 0; Mean: 0	Prop. cells: 0.02; Median: 0; Mean: 0.11	Prop. cells: 0.11; Median: 0; Mean: 1.14	Prop. cells: 0.08; Median: 0; Mean: 0.93	Prop. cells: 0.03; Median: 0; Mean: 0.43	Prop. cells: 0.11; Median: 0; Mean: 0.32	Prop. cells: 0.02; Median: 0; Mean: 0.12	Prop. cells: 0.06; Median: 0; Mean: 0.13	Prop. cells: 1; Median: 6.12; Mean: 6.41	Prop. cells: 0.03; Median: 0; Mean: 0.17	Prop. cells: 0.98; Median: 6.59; Mean: 6.04	Prop. cells: 0.21; Median: 0; Mean: 1.09	0.949181	Group 2	conserved Plasmodium protein, unknown function	PF3D7_1127800.1-p1 (TFIIS central domain-containing protein, putative)	0.0908814	FALSE
PF3D7_1041300.1-p1	Prop. cells: 0; Median: 0; Mean: 0	Prop. cells: 0.01; Median: 0; Mean: 0.03	Prop. cells: 0; Median: 0; Mean: 0.01	Prop. cells: 0.01; Median: 0; Mean: 0.05	Prop. cells: 0; Median: 0; Mean: 0	Prop. cells: 0.07; Median: 0; Mean: 0.1	Prop. cells: 0.25; Median: 0; Mean: 0.63	Prop. cells: 0.26; Median: 0; Mean: 0.53	Prop. cells: 0; Median: 0; Mean: 0	Prop. cells: 0.03; Median: 0; Mean: 0.11	Prop. cells: 0; Median: 0; Mean: 0	Prop. cells: 0; Median: 0; Mean: 0	0.94897	Group 1	erythrocyte membrane protein 1, PfEMP1	PF3D7_0207600.1-p1 (serine repeat antigen 5)	0.178829	FALSE
PF3D7_0808600.1-p1	Prop. cells: 0.01; Median: 0; Mean: 0.09	Prop. cells: 0.01; Median: 0; Mean: 0.06	Prop. cells: 0; Median: 0; Mean: 0	Prop. cells: 0.01; Median: 0; Mean: 0.03	Prop. cells: 0.01; Median: 0; Mean: 0.12	Prop. cells: 0.06; Median: 0; Mean: 0.06	Prop. cells: 0.04; Median: 0; Mean: 0.03	Prop. cells: 0.04; Median: 0; Mean: 0.01	Prop. cells: 0; Median: 0; Mean: 0	Prop. cells: 0.06; Median: 0; Mean: 0.18	Prop. cells: 0; Median: 0; Mean: 0	Prop. cells: 0.04; Median: 0; Mean: 0.34	0.948939	Group 1	erythrocyte membrane protein 1, PfEMP1	PF3D7_0207600.1-p1 (serine repeat antigen 5)	0.196538	FALSE
PF3D7_1023900.1-p1	Prop. cells: 0.68; Median: 12.59; Mean: 9.41	Prop. cells: 0.61; Median: 11.89; Mean: 8.49	Prop. cells: 0.49; Median: 0; Mean: 6.09	Prop. cells: 0.58; Median: 7.66; Mean: 7.05	Prop. cells: 0.5; Median: 0; Mean: 6.97	Prop. cells: 1; Median: 10.88; Mean: 10.75	Prop. cells: 1; Median: 10.93; Mean: 10.71	Prop. cells: 1; Median: 11.1; Mean: 11.12	Prop. cells: 1; Median: 8.45; Mean: 8.32	Prop. cells: 1; Median: 9.62; Mean: 9.41	Prop. cells: 0.98; Median: 8.1; Mean: 7.86	Prop. cells: 0.82; Median: 10.21; Mean: 8.42	0.948803	Group 1	chromodomain-helicase-DNA-binding protein 1 homolog, putative	PF3D7_0207600.1-p1 (serine repeat antigen 5)	0.180012	FALSE
PF3D7_0423600.1-p1	Prop. cells: 0; Median: 0; Mean: 0	Prop. cells: 0.01; Median: 0; Mean: 0.08	Prop. cells: 0.01; Median: 0; Mean: 0.13	Prop. cells: 0.01; Median: 0; Mean: 0.09	Prop. cells: 0.01; Median: 0; Mean: 0.06	Prop. cells: 0.83; Median: 4.41; Mean: 4.08	Prop. cells: 0.73; Median: 3.83; Mean: 3.31	Prop. cells: 0.48; Median: 0; Mean: 2.11	Prop. cells: 0.67; Median: 6.93; Mean: 5.28	Prop. cells: 0.82; Median: 5.98; Mean: 5.39	Prop. cells: 0.87; Median: 6.59; Mean: 5.81	Prop. cells: 0.53; Median: 2.57; Mean: 3.68	0.948778	Group 2	conserved Plasmodium protein, unknown function	PF3D7_0603400.1-p1 (trophozoite exported protein 1)	0.134406	TRUE
PF3D7_0827800.1-p1	Prop. cells: 0; Median: 0; Mean: 0	Prop. cells: 0.01; Median: 0; Mean: 0.02	Prop. cells: 0.02; Median: 0; Mean: 0.08	Prop. cells: 0.01; Median: 0; Mean: 0.06	Prop. cells: 0; Median: 0; Mean: 0.04	Prop. cells: 0.99; Median: 6.78; Mean: 6.28	Prop. cells: 0.96; Median: 7.02; Mean: 6.87	Prop. cells: 0.88; Median: 6.48; Mean: 5.97	Prop. cells: 1; Median: 4.31; Mean: 5.15	Prop. cells: 0.73; Median: 4.83; Mean: 4	Prop. cells: 1; Median: 7.84; Mean: 7.66	Prop. cells: 0.21; Median: 0; Mean: 1.32	0.948459	Group 2	SET domain protein, putative	PF3D7_1320700.1-p1 (conserved protein, unknown function)	0.126298	TRUE
PF3D7_0603400.1-p1	Prop. cells: 0.03; Median: 0; Mean: 0.35	Prop. cells: 0; Median: 0; Mean: 0	Prop. cells: 0.02; Median: 0; Mean: 0.15	Prop. cells: 0.02; Median: 0; Mean: 0.25	Prop. cells: 0.03; Median: 0; Mean: 0.36	Prop. cells: 0.79; Median: 4.75; Mean: 3.82	Prop. cells: 0.67; Median: 2.81; Mean: 2.95	Prop. cells: 0.14; Median: 0; Mean: 0.62	Prop. cells: 0; Median: 0; Mean: 0	Prop. cells: 0.21; Median: 0; Mean: 1.28	Prop. cells: 0.33; Median: 0; Mean: 1.22	Prop. cells: 0.09; Median: 0; Mean: 0.51	0.948035	Known antigen	trophozoite exported protein 1	PF3D7_0603400.1-p1 (trophozoite exported protein 1)	0	FALSE
PF3D7_1427100.1-p1	Prop. cells: 0.02; Median: 0; Mean: 0.2	Prop. cells: 0.28; Median: 0; Mean: 2.46	Prop. cells: 0.26; Median: 0; Mean: 2.3	Prop. cells: 0.36; Median: 0; Mean: 3.04	Prop. cells: 0.52; Median: 5.04; Mean: 5.99	Prop. cells: 0.19; Median: 0; Mean: 0.65	Prop. cells: 0.04; Median: 0; Mean: 0.1	Prop. cells: 0.1; Median: 0; Mean: 0.38	Prop. cells: 0.33; Median: 0; Mean: 1.82	Prop. cells: 0.09; Median: 0; Mean: 0.6	Prop. cells: 1; Median: 6.63; Mean: 6.69	Prop. cells: 0.09; Median: 0; Mean: 0.32	0.947992	Group 3	lipase, putative	PF3D7_1325900.1-p1 (conserved Plasmodium protein, unknown function)	0.247581	FALSE
PF3D7_0415200.1-p1	Prop. cells: 0; Median: 0; Mean: 0	Prop. cells: 0; Median: 0; Mean: 0	Prop. cells: 0; Median: 0; Mean: 0.01	Prop. cells: 0; Median: 0; Mean: 0	Prop. cells: 0; Median: 0; Mean: 0	Prop. cells: 0.96; Median: 5.39; Mean: 4.81	Prop. cells: 0.63; Median: 3.19; Mean: 3.13	Prop. cells: 0.06; Median: 0; Mean: 0.09	Prop. cells: 0.33; Median: 0; Mean: 2.67	Prop. cells: 1; Median: 8.67; Mean: 8.29	Prop. cells: 0.44; Median: 0; Mean: 2.32	Prop. cells: 0.15; Median: 0; Mean: 0.92	0.947952	Group 2	conserved Plasmodium protein, unknown function	PF3D7_1320700.1-p1 (conserved protein, unknown function)	0.149276	FALSE
PF3D7_1322100.1-p1	Prop. cells: 0.01; Median: 0; Mean: 0.09	Prop. cells: 0.01; Median: 0; Mean: 0.03	Prop. cells: 0.08; Median: 0; Mean: 0.92	Prop. cells: 0.1; Median: 0; Mean: 1.08	Prop. cells: 0.15; Median: 0; Mean: 2.13	Prop. cells: 0.49; Median: 0; Mean: 1.86	Prop. cells: 0.14; Median: 0; Mean: 0.61	Prop. cells: 0.06; Median: 0; Mean: 0.31	Prop. cells: 1; Median: 6.1; Mean: 5.46	Prop. cells: 0.33; Median: 0; Mean: 2.06	Prop. cells: 0.77; Median: 6.44; Mean: 4.76	Prop. cells: 0.26; Median: 0; Mean: 1.85	0.947914	Group 2	histone-lysine N-methyltransferase SET2	PF3D7_1127800.1-p1 (TFIIS central domain-containing protein, putative)	0.149111	FALSE
PF3D7_0207000.1-p1	Prop. cells: 0.01; Median: 0; Mean: 0.02	Prop. cells: 0.01; Median: 0; Mean: 0.03	Prop. cells: 0.01; Median: 0; Mean: 0.05	Prop. cells: 0.01; Median: 0; Mean: 0.03	Prop. cells: 0.01; Median: 0; Mean: 0.09	Prop. cells: 0.7; Median: 3.17; Mean: 3.08	Prop. cells: 0.92; Median: 4.69; Mean: 4.48	Prop. cells: 0.94; Median: 5.98; Mean: 5.7	Prop. cells: 0; Median: 0; Mean: 0	Prop. cells: 0; Median: 0; Mean: 0	Prop. cells: 0.02; Median: 0; Mean: 0.04	Prop. cells: 0.07; Median: 0; Mean: 0.46	0.947754	Group 1	merozoite surface protein 4	PF3D7_1420700.1-p1 (surface protein P113)	0.209161	TRUE
PF3D7_1428500.1-p1	Prop. cells: 0.01; Median: 0; Mean: 0.13	Prop. cells: 0.06; Median: 0; Mean: 0.69	Prop. cells: 0.08; Median: 0; Mean: 0.97	Prop. cells: 0.08; Median: 0; Mean: 0.92	Prop. cells: 0.12; Median: 0; Mean: 1.88	Prop. cells: 0.53; Median: 0.92; Mean: 2.42	Prop. cells: 0.47; Median: 0; Mean: 2.55	Prop. cells: 0.04; Median: 0; Mean: 0.13	Prop. cells: 1; Median: 9.39; Mean: 8.73	Prop. cells: 0.52; Median: 3.93; Mean: 4.03	Prop. cells: 0.73; Median: 5.3; Mean: 4.36	Prop. cells: 0.4; Median: 0; Mean: 2.73	0.947297	Group 3	protein kinase, putative	PF3D7_1021700.1-p1 (VPS13 domain-containing protein, putative)	0.207627	FALSE
PF3D7_1002100.1-p1	Prop. cells: 0; Median: 0; Mean: 0	Prop. cells: 0; Median: 0; Mean: 0	Prop. cells: 0; Median: 0; Mean: 0.02	Prop. cells: 0; Median: 0; Mean: 0	Prop. cells: 0.01; Median: 0; Mean: 0.05	Prop. cells: 0.14; Median: 0; Mean: 0.58	Prop. cells: 0.06; Median: 0; Mean: 0.28	Prop. cells: 0; Median: 0; Mean: 0	Prop. cells: 0; Median: 0; Mean: 0	Prop. cells: 0; Median: 0; Mean: 0	Prop. cells: 0; Median: 0; Mean: 0	Prop. cells: 0.01; Median: 0; Mean: 0.04	0.947175	Group 1	EMP1-trafficking protein	PF3D7_1420700.1-p1 (surface protein P113)	0.298464	FALSE
PF3D7_1248700.1-p1	Prop. cells: 0.25; Median: 0; Mean: 3.15	Prop. cells: 0.22; Median: 0; Mean: 2.63	Prop. cells: 0.2; Median: 0; Mean: 2.18	Prop. cells: 0.21; Median: 0; Mean: 2	Prop. cells: 0.38; Median: 0; Mean: 5.15	Prop. cells: 1; Median: 9.39; Mean: 9.26	Prop. cells: 0.98; Median: 9.74; Mean: 9.46	Prop. cells: 0.96; Median: 9.37; Mean: 8.89	Prop. cells: 0.33; Median: 0; Mean: 0.86	Prop. cells: 0.76; Median: 5.93; Mean: 4.96	Prop. cells: 0.65; Median: 5; Mean: 4.06	Prop. cells: 0.71; Median: 6.97; Mean: 5.55	0.946281	Group 2	conserved protein, unknown function	PF3D7_1021800.1-p1 (schizont egress antigen-1)	0.123828	TRUE
PF3D7_0628200.1-p1	Prop. cells: 0.01; Median: 0; Mean: 0.08	Prop. cells: 0.03; Median: 0; Mean: 0.3	Prop. cells: 0.07; Median: 0; Mean: 0.71	Prop. cells: 0.04; Median: 0; Mean: 0.51	Prop. cells: 0.03; Median: 0; Mean: 0.39	Prop. cells: 1; Median: 7.79; Mean: 7.58	Prop. cells: 1; Median: 7.57; Mean: 7.45	Prop. cells: 0.96; Median: 6.92; Mean: 6.49	Prop. cells: 1; Median: 7.26; Mean: 7.34	Prop. cells: 0.79; Median: 5.61; Mean: 4.96	Prop. cells: 0.65; Median: 4.13; Mean: 3.29	Prop. cells: 0.3; Median: 0; Mean: 2.01	0.946218	Group 3	eukaryotic translation initiation factor 2-alpha kinase	PF3D7_1021700.1-p1 (VPS13 domain-containing protein, putative)	0.164709	TRUE
PF3D7_1229300.1-p1	Prop. cells: 0.09; Median: 0; Mean: 1.07	Prop. cells: 0.23; Median: 0; Mean: 3	Prop. cells: 0.19; Median: 0; Mean: 2.56	Prop. cells: 0.18; Median: 0; Mean: 2.26	Prop. cells: 0.09; Median: 0; Mean: 1.45	Prop. cells: 0.91; Median: 5.26; Mean: 4.76	Prop. cells: 0.96; Median: 7.04; Mean: 6.41	Prop. cells: 0.96; Median: 7.95; Mean: 7.69	Prop. cells: 1; Median: 7.59; Mean: 7.3	Prop. cells: 0.48; Median: 0; Mean: 3.39	Prop. cells: 0.96; Median: 7.88; Mean: 7.37	Prop. cells: 0.54; Median: 2.31; Mean: 4.06	0.946064	Group 3	PhIL1-interacting candidate PIC1	PF3D7_1036400.1-p1 (liver stage antigen 1)	0.232549	FALSE
PF3D7_1123500.1-p1	Prop. cells: 0; Median: 0; Mean: 0	Prop. cells: 0.08; Median: 0; Mean: 0.48	Prop. cells: 0.02; Median: 0; Mean: 0.16	Prop. cells: 0.02; Median: 0; Mean: 0.12	Prop. cells: 0.05; Median: 0; Mean: 0.44	Prop. cells: 0.79; Median: 4.11; Mean: 3.63	Prop. cells: 0.75; Median: 5.14; Mean: 4.22	Prop. cells: 0.32; Median: 0; Mean: 1.4	Prop. cells: 1; Median: 5.02; Mean: 4.57	Prop. cells: 0.12; Median: 0; Mean: 0.79	Prop. cells: 0.21; Median: 0; Mean: 1.22	Prop. cells: 0.11; Median: 0; Mean: 0.71	0.945955	Group 3	golgi protein 2	PF3D7_0930300.1-p1 (merozoite surface protein 1)	0.217159	FALSE
PF3D7_0520800.1-p1	Prop. cells: 0.02; Median: 0; Mean: 0.23	Prop. cells: 0.02; Median: 0; Mean: 0.25	Prop. cells: 0; Median: 0; Mean: 0.03	Prop. cells: 0.01; Median: 0; Mean: 0.1	Prop. cells: 0.02; Median: 0; Mean: 0.24	Prop. cells: 0.99; Median: 6.25; Mean: 6.01	Prop. cells: 0.94; Median: 6.79; Mean: 6.12	Prop. cells: 0.4; Median: 0; Mean: 1.65	Prop. cells: 1; Median: 5.99; Mean: 5.73	Prop. cells: 0.18; Median: 0; Mean: 1.14	Prop. cells: 0.1; Median: 0; Mean: 0.42	Prop. cells: 0; Median: 0; Mean: 0	0.945901	Group 2	conserved protein, unknown function	PF3D7_1325900.1-p1 (conserved Plasmodium protein, unknown function)	0.107641	TRUE
PF3D7_0108300.1-p1	Prop. cells: 0.2; Median: 0; Mean: 2.17	Prop. cells: 0.22; Median: 0; Mean: 2.18	Prop. cells: 0.18; Median: 0; Mean: 1.86	Prop. cells: 0.09; Median: 0; Mean: 0.77	Prop. cells: 0.06; Median: 0; Mean: 0.71	Prop. cells: 0.99; Median: 7.73; Mean: 7.56	Prop. cells: 0.96; Median: 7.33; Mean: 6.8	Prop. cells: 0.86; Median: 6.63; Mean: 5.58	Prop. cells: 0.67; Median: 5.58; Mean: 4.2	Prop. cells: 0.52; Median: 1.2; Mean: 2.69	Prop. cells: 0.77; Median: 2.92; Mean: 3.24	Prop. cells: 0.2; Median: 0; Mean: 1.1	0.945782	Group 2	conserved Plasmodium protein, unknown function	PF3D7_1127800.1-p1 (TFIIS central domain-containing protein, putative)	0.143027	FALSE
PF3D7_0712400.1-p1	Prop. cells: 0; Median: 0; Mean: 0	Prop. cells: 0.01; Median: 0; Mean: 0.04	Prop. cells: 0; Median: 0; Mean: 0	Prop. cells: 0; Median: 0; Mean: 0	Prop. cells: 0; Median: 0; Mean: 0	Prop. cells: 0.01; Median: 0; Mean: 0	Prop. cells: 0.06; Median: 0; Mean: 0.03	Prop. cells: 0.04; Median: 0; Mean: 0.05	Prop. cells: 0; Median: 0; Mean: 0	Prop. cells: 0.06; Median: 0; Mean: 0.17	Prop. cells: 0; Median: 0; Mean: 0	Prop. cells: 0; Median: 0; Mean: 0	0.945672	Group 1	erythrocyte membrane protein 1, PfEMP1	PF3D7_0209000.1-p1 (6-cysteine protein P230)	0.153386	FALSE
PF3D7_1417200.1-p1	Prop. cells: 0.11; Median: 0; Mean: 1.28	Prop. cells: 0.03; Median: 0; Mean: 0.31	Prop. cells: 0.09; Median: 0; Mean: 0.85	Prop. cells: 0.06; Median: 0; Mean: 0.66	Prop. cells: 0.06; Median: 0; Mean: 0.86	Prop. cells: 0.99; Median: 7.46; Mean: 7.23	Prop. cells: 0.98; Median: 7.35; Mean: 6.89	Prop. cells: 0.98; Median: 7.32; Mean: 6.87	Prop. cells: 1; Median: 6.1; Mean: 5.75	Prop. cells: 0.58; Median: 2.76; Mean: 3.54	Prop. cells: 0.88; Median: 6.7; Mean: 5.79	Prop. cells: 0.29; Median: 0; Mean: 2.1	0.945478	Group 2	CCR4-NOT transcription complex subunit NOT1, putative	PF3D7_1127800.1-p1 (TFIIS central domain-containing protein, putative)	0.156761	FALSE
PF3D7_1031600.1-p1	Prop. cells: 0.01; Median: 0; Mean: 0.09	Prop. cells: 0; Median: 0; Mean: 0	Prop. cells: 0.02; Median: 0; Mean: 0.21	Prop. cells: 0.01; Median: 0; Mean: 0.13	Prop. cells: 0; Median: 0; Mean: 0.06	Prop. cells: 0.89; Median: 5.01; Mean: 4.21	Prop. cells: 0.8; Median: 4.31; Mean: 4.01	Prop. cells: 0.36; Median: 0; Mean: 1.44	Prop. cells: 0; Median: 0; Mean: 0	Prop. cells: 0.12; Median: 0; Mean: 0.6	Prop. cells: 0.12; Median: 0; Mean: 0.41	Prop. cells: 0.02; Median: 0; Mean: 0.14	0.945326	Group 2	protein GEXP15	PF3D7_1035500.1-p1 (merozoite surface protein 6)	0.19097	TRUE
PF3D7_1103400.1-p1	Prop. cells: 0; Median: 0; Mean: 0	Prop. cells: 0; Median: 0; Mean: 0	Prop. cells: 0.02; Median: 0; Mean: 0.12	Prop. cells: 0.01; Median: 0; Mean: 0.08	Prop. cells: 0.01; Median: 0; Mean: 0.17	Prop. cells: 0.84; Median: 4.51; Mean: 3.92	Prop. cells: 0.37; Median: 0; Mean: 1.55	Prop. cells: 0.06; Median: 0; Mean: 0.29	Prop. cells: 0.33; Median: 0; Mean: 1.47	Prop. cells: 0.03; Median: 0; Mean: 0.17	Prop. cells: 0.37; Median: 0; Mean: 1.04	Prop. cells: 0.03; Median: 0; Mean: 0.12	0.945314	Group 2	iron-sulfur cluster assembly protein SufD	PF3D7_1325900.1-p1 (conserved Plasmodium protein, unknown function)	0.183989	TRUE
PF3D7_1326600.1-p1	Prop. cells: 0.01; Median: 0; Mean: 0.02	Prop. cells: 0.01; Median: 0; Mean: 0.05	Prop. cells: 0.01; Median: 0; Mean: 0.03	Prop. cells: 0; Median: 0; Mean: 0	Prop. cells: 0.01; Median: 0; Mean: 0.09	Prop. cells: 0.97; Median: 6.82; Mean: 6.52	Prop. cells: 0.98; Median: 6.65; Mean: 6.46	Prop. cells: 0.38; Median: 0; Mean: 1.75	Prop. cells: 0.67; Median: 1.4; Mean: 2.63	Prop. cells: 0.97; Median: 7.5; Mean: 7.1	Prop. cells: 0.54; Median: 2.5; Mean: 2.77	Prop. cells: 0.21; Median: 0; Mean: 1.61	0.94518	Group 2	conserved Plasmodium protein, unknown function	PF3D7_1127800.1-p1 (TFIIS central domain-containing protein, putative)	0.221272	FALSE
PF3D7_0418100.1-p1	Prop. cells: 0.01; Median: 0; Mean: 0.1	Prop. cells: 0; Median: 0; Mean: 0	Prop. cells: 0; Median: 0; Mean: 0.04	Prop. cells: 0; Median: 0; Mean: 0	Prop. cells: 0; Median: 0; Mean: 0.06	Prop. cells: 0.39; Median: 0; Mean: 1.48	Prop. cells: 0.25; Median: 0; Mean: 1.34	Prop. cells: 0.12; Median: 0; Mean: 0.68	Prop. cells: 0.33; Median: 0; Mean: 2.14	Prop. cells: 0.42; Median: 0; Mean: 2.4	Prop. cells: 0.17; Median: 0; Mean: 0.75	Prop. cells: 0.09; Median: 0; Mean: 0.42	0.945156	Group 2	protein SOC1, putative	PF3D7_1325900.1-p1 (conserved Plasmodium protein, unknown function)	0.124554	TRUE
PF3D7_1447800.1-p1	Prop. cells: 0.01; Median: 0; Mean: 0.14	Prop. cells: 0; Median: 0; Mean: 0	Prop. cells: 0; Median: 0; Mean: 0.05	Prop. cells: 0; Median: 0; Mean: 0	Prop. cells: 0; Median: 0; Mean: 0	Prop. cells: 0.63; Median: 1.88; Mean: 2.48	Prop. cells: 0.53; Median: 0.58; Mean: 2.33	Prop. cells: 0.3; Median: 0; Mean: 1.23	Prop. cells: 0; Median: 0; Mean: 0	Prop. cells: 0.12; Median: 0; Mean: 0.5	Prop. cells: 0.21; Median: 0; Mean: 0.89	Prop. cells: 0.05; Median: 0; Mean: 0.29	0.944749	Group 2	calponin homology domain-containing protein, putative	PF3D7_1325900.1-p1 (conserved Plasmodium protein, unknown function)	0.0936263	FALSE
PF3D7_1434500.1-p1	Prop. cells: 0.01; Median: 0; Mean: 0.19	Prop. cells: 0; Median: 0; Mean: 0	Prop. cells: 0.03; Median: 0; Mean: 0.23	Prop. cells: 0.01; Median: 0; Mean: 0.09	Prop. cells: 0.02; Median: 0; Mean: 0.24	Prop. cells: 0.67; Median: 4.15; Mean: 3.6	Prop. cells: 0.35; Median: 0; Mean: 1.5	Prop. cells: 0.34; Median: 0; Mean: 1.55	Prop. cells: 1; Median: 6.7; Mean: 5.34	Prop. cells: 0.76; Median: 7.43; Mean: 5.76	Prop. cells: 0.9; Median: 5.88; Mean: 5.31	Prop. cells: 0.06; Median: 0; Mean: 0.48	0.944707	Group 3	dynein-related AAA-type ATPase, putative	PF3D7_0726400.1-p1 (conserved Plasmodium membrane protein, unknown function)	0.223372	TRUE
PF3D7_1127800.1-p1	Prop. cells: 0; Median: 0; Mean: 0	Prop. cells: 0.09; Median: 0; Mean: 0.39	Prop. cells: 0.05; Median: 0; Mean: 0.42	Prop. cells: 0.04; Median: 0; Mean: 0.38	Prop. cells: 0.06; Median: 0; Mean: 0.68	Prop. cells: 0.69; Median: 3.19; Mean: 2.71	Prop. cells: 0.71; Median: 3.38; Mean: 2.82	Prop. cells: 0.26; Median: 0; Mean: 0.97	Prop. cells: 0; Median: 0; Mean: 0	Prop. cells: 0.45; Median: 0; Mean: 3.31	Prop. cells: 0.17; Median: 0; Mean: 0.82	Prop. cells: 0.14; Median: 0; Mean: 1.28	0.940876	Known antigen	TFIIS central domain-containing protein, putative	PF3D7_1127800.1-p1 (TFIIS central domain-containing protein, putative)	0	FALSE
PF3D7_0423400.1-p1	Prop. cells: 0.01; Median: 0; Mean: 0.17	Prop. cells: 0; Median: 0; Mean: 0	Prop. cells: 0; Median: 0; Mean: 0	Prop. cells: 0; Median: 0; Mean: 0	Prop. cells: 0; Median: 0; Mean: 0	Prop. cells: 0.01; Median: 0; Mean: 0.01	Prop. cells: 0.04; Median: 0; Mean: 0.14	Prop. cells: 0.64; Median: 3.52; Mean: 2.95	Prop. cells: 0; Median: 0; Mean: 0	Prop. cells: 0; Median: 0; Mean: 0	Prop. cells: 0.04; Median: 0; Mean: 0.05	Prop. cells: 0.06; Median: 0; Mean: 0.16	0.937896	Known antigen	apical asparagine-rich protein AARP	PF3D7_0423400.1-p1 (apical asparagine-rich protein AARP)	0	FALSE
PF3D7_0406200.1-p1	Prop. cells: 0.03; Median: 0; Mean: 0.2	Prop. cells: 0.04; Median: 0; Mean: 0.23	Prop. cells: 0.01; Median: 0; Mean: 0.02	Prop. cells: 0.01; Median: 0; Mean: 0.05	Prop. cells: 0; Median: 0; Mean: 0.03	Prop. cells: 0.39; Median: 0; Mean: 1.55	Prop. cells: 0.25; Median: 0; Mean: 1	Prop. cells: 0.16; Median: 0; Mean: 0.74	Prop. cells: 1; Median: 7.24; Mean: 6.76	Prop. cells: 0.64; Median: 1.93; Mean: 2.66	Prop. cells: 0.94; Median: 4.3; Mean: 3.89	Prop. cells: 0.83; Median: 4.3; Mean: 4.12	0.937164	Known antigen	parasitophorous vacuole membrane protein S16	PF3D7_0406200.1-p1 (parasitophorous vacuole membrane protein S16)	0	FALSE
PF3D7_1228600.1-p1	Prop. cells: 0.02; Median: 0; Mean: 0.14	Prop. cells: 0.01; Median: 0; Mean: 0.02	Prop. cells: 0; Median: 0; Mean: 0	Prop. cells: 0; Median: 0; Mean: 0	Prop. cells: 0.01; Median: 0; Mean: 0.08	Prop. cells: 0.79; Median: 6.97; Mean: 5.55	Prop. cells: 0.98; Median: 10.72; Mean: 10.4	Prop. cells: 0.98; Median: 11.26; Mean: 10.67	Prop. cells: 0; Median: 0; Mean: 0	Prop. cells: 0.09; Median: 0; Mean: 0.64	Prop. cells: 0.1; Median: 0; Mean: 0.35	Prop. cells: 0.02; Median: 0; Mean: 0.12	0.919674	Known antigen	merozoite surface protein 9	PF3D7_1228600.1-p1 (merozoite surface protein 9)	0	FALSE
PF3D7_1036000.1-p1	Prop. cells: 0; Median: 0; Mean: 0	Prop. cells: 0; Median: 0; Mean: 0	Prop. cells: 0; Median: 0; Mean: 0	Prop. cells: 0; Median: 0; Mean: 0	Prop. cells: 0; Median: 0; Mean: 0	Prop. cells: 0.2; Median: 0; Mean: 0.93	Prop. cells: 0.47; Median: 0; Mean: 2.19	Prop. cells: 0.24; Median: 0; Mean: 1.49	Prop. cells: 0; Median: 0; Mean: 0	Prop. cells: 0.06; Median: 0; Mean: 0.45	Prop. cells: 0; Median: 0; Mean: 0	Prop. cells: 0.01; Median: 0; Mean: 0.07	0.911072	Known antigen	merozoite surface protein 11	PF3D7_1036000.1-p1 (merozoite surface protein 11)	0	FALSE
PF3D7_0207500.1-p1	Prop. cells: 0; Median: 0; Mean: 0	Prop. cells: 0.01; Median: 0; Mean: 0.03	Prop. cells: 0; Median: 0; Mean: 0.06	Prop. cells: 0; Median: 0; Mean: 0	Prop. cells: 0; Median: 0; Mean: 0	Prop. cells: 0.93; Median: 8.39; Mean: 7.75	Prop. cells: 0.96; Median: 8.4; Mean: 7.66	Prop. cells: 0.52; Median: 0.18; Mean: 2.96	Prop. cells: 0; Median: 0; Mean: 0	Prop. cells: 0; Median: 0; Mean: 0	Prop. cells: 0; Median: 0; Mean: 0	Prop. cells: 0.01; Median: 0; Mean: 0.04	0.907355	Known antigen	serine repeat antigen 6	PF3D7_0207500.1-p1 (serine repeat antigen 6)	0	FALSE
PF3D7_1320700.1-p1	Prop. cells: 0; Median: 0; Mean: 0	Prop. cells: 0; Median: 0; Mean: 0	Prop. cells: 0.01; Median: 0; Mean: 0.02	Prop. cells: 0.01; Median: 0; Mean: 0.08	Prop. cells: 0; Median: 0; Mean: 0.07	Prop. cells: 0.77; Median: 3.78; Mean: 3.4	Prop. cells: 0.88; Median: 4.78; Mean: 4.41	Prop. cells: 0.92; Median: 7.16; Mean: 6.41	Prop. cells: 1; Median: 8.28; Mean: 8.48	Prop. cells: 0.33; Median: 0; Mean: 2.18	Prop. cells: 1; Median: 8.64; Mean: 8.55	Prop. cells: 0.07; Median: 0; Mean: 0.33	0.906935	Known antigen	conserved protein, unknown function	PF3D7_1320700.1-p1 (conserved protein, unknown function)	0	FALSE
PF3D7_0620400.1-p1	Prop. cells: 0; Median: 0; Mean: 0	Prop. cells: 0; Median: 0; Mean: 0	Prop. cells: 0; Median: 0; Mean: 0	Prop. cells: 0; Median: 0; Mean: 0	Prop. cells: 0; Median: 0; Mean: 0	Prop. cells: 0.03; Median: 0; Mean: 0.14	Prop. cells: 0.08; Median: 0; Mean: 0.21	Prop. cells: 0.68; Median: 2.94; Mean: 3.37	Prop. cells: 0; Median: 0; Mean: 0	Prop. cells: 0.03; Median: 0; Mean: 0.24	Prop. cells: 0; Median: 0; Mean: 0	Prop. cells: 0.01; Median: 0; Mean: 0.01	0.901226	Known antigen	merozoite surface protein 10	PF3D7_0620400.1-p1 (merozoite surface protein 10)	0	FALSE
PF3D7_0502400.1-p1	Prop. cells: 0; Median: 0; Mean: 0	Prop. cells: 0.01; Median: 0; Mean: 0.03	Prop. cells: 0.01; Median: 0; Mean: 0.06	Prop. cells: 0; Median: 0; Mean: 0	Prop. cells: 0; Median: 0; Mean: 0	Prop. cells: 0.03; Median: 0; Mean: 0.02	Prop. cells: 0.02; Median: 0; Mean: 0.1	Prop. cells: 0; Median: 0; Mean: 0	Prop. cells: 0.33; Median: 0; Mean: 0.98	Prop. cells: 0; Median: 0; Mean: 0	Prop. cells: 0; Median: 0; Mean: 0	Prop. cells: 0.01; Median: 0; Mean: 0.01	0.895392	Known antigen	merozoite surface protein 8	PF3D7_0502400.1-p1 (merozoite surface protein 8)	0	FALSE
PF3D7_0207600.1-p1	Prop. cells: 0; Median: 0; Mean: 0	Prop. cells: 0; Median: 0; Mean: 0	Prop. cells: 0; Median: 0; Mean: 0	Prop. cells: 0; Median: 0; Mean: 0	Prop. cells: 0; Median: 0; Mean: 0	Prop. cells: 0.97; Median: 11.03; Mean: 10.02	Prop. cells: 1; Median: 13.39; Mean: 13.09	Prop. cells: 0.92; Median: 10.55; Mean: 8	Prop. cells: 0; Median: 0; Mean: 0	Prop. cells: 0; Median: 0; Mean: 0	Prop. cells: 0; Median: 0; Mean: 0	Prop. cells: 0; Median: 0; Mean: 0	0.885897	Known antigen	serine repeat antigen 5	PF3D7_0207600.1-p1 (serine repeat antigen 5)	0	FALSE
PF3D7_1017100.1-p1	Prop. cells: 0; Median: 0; Mean: 0	Prop. cells: 0; Median: 0; Mean: 0	Prop. cells: 0; Median: 0; Mean: 0.02	Prop. cells: 0; Median: 0; Mean: 0	Prop. cells: 0; Median: 0; Mean: 0	Prop. cells: 0.1; Median: 0; Mean: 0.25	Prop. cells: 0.14; Median: 0; Mean: 0.54	Prop. cells: 0.86; Median: 5.6; Mean: 4.94	Prop. cells: 0; Median: 0; Mean: 0	Prop. cells: 0.12; Median: 0; Mean: 0.73	Prop. cells: 0; Median: 0; Mean: 0	Prop. cells: 0.01; Median: 0; Mean: 0.03	0.88079	Known antigen	rhoptry neck protein 12	PF3D7_1017100.1-p1 (rhoptry neck protein 12)	0	FALSE
PF3D7_0410300.1-p1	Prop. cells: 0.03; Median: 0; Mean: 0.37	Prop. cells: 0.03; Median: 0; Mean: 0.32	Prop. cells: 0.02; Median: 0; Mean: 0.27	Prop. cells: 0.02; Median: 0; Mean: 0.17	Prop. cells: 0.02; Median: 0; Mean: 0.23	Prop. cells: 0.54; Median: 1.75; Mean: 2.77	Prop. cells: 0.49; Median: 0; Mean: 2.46	Prop. cells: 0.14; Median: 0; Mean: 0.53	Prop. cells: 0.33; Median: 0; Mean: 0.66	Prop. cells: 0.12; Median: 0; Mean: 0.74	Prop. cells: 0.13; Median: 0; Mean: 0.63	Prop. cells: 0.12; Median: 0; Mean: 0.67	0.851033	Known antigen	protein phosphatase PPM1, putative	PF3D7_0410300.1-p1 (protein phosphatase PPM1, putative)	0	FALSE
PF3D7_0102200.1-p1	Prop. cells: 0; Median: 0; Mean: 0	Prop. cells: 0; Median: 0; Mean: 0	Prop. cells: 0; Median: 0; Mean: 0	Prop. cells: 0; Median: 0; Mean: 0	Prop. cells: 0.01; Median: 0; Mean: 0.15	Prop. cells: 0.03; Median: 0; Mean: 0.04	Prop. cells: 0.04; Median: 0; Mean: 0.17	Prop. cells: 0.1; Median: 0; Mean: 0.62	Prop. cells: 0; Median: 0; Mean: 0	Prop. cells: 0.03; Median: 0; Mean: 0.04	Prop. cells: 0; Median: 0; Mean: 0	Prop. cells: 0.03; Median: 0; Mean: 0.05	0.818524	Known antigen	ring-infected erythrocyte surface antigen	PF3D7_0102200.1-p1 (ring-infected erythrocyte surface antigen)	0	FALSE
PF3D7_1477500.1-p1	Prop. cells: 0; Median: 0; Mean: 0	Prop. cells: 0; Median: 0; Mean: 0	Prop. cells: 0; Median: 0; Mean: 0	Prop. cells: 0; Median: 0; Mean: 0	Prop. cells: 0; Median: 0; Mean: 0	Prop. cells: 0.09; Median: 0; Mean: 0.26	Prop. cells: 0.02; Median: 0; Mean: 0	Prop. cells: 0; Median: 0; Mean: 0	Prop. cells: 0; Median: 0; Mean: 0	Prop. cells: 0.09; Median: 0; Mean: 0.37	Prop. cells: 0.02; Median: 0; Mean: 0.03	Prop. cells: 0; Median: 0; Mean: 0	0.803962	Known antigen	Plasmodium exported protein (PHISTb), unknown function	PF3D7_1477500.1-p1 (Plasmodium exported protein (PHISTb), unknown function)	0	FALSE
PF3D7_1216600.1-p1	Prop. cells: 0.26; Median: 0; Mean: 3.55	Prop. cells: 0.84; Median: 15.74; Mean: 13.28	Prop. cells: 0.89; Median: 15.14; Mean: 13.49	Prop. cells: 0.96; Median: 15.67; Mean: 14.93	Prop. cells: 0.86; Median: 16.15; Mean: 14.13	Prop. cells: 0.07; Median: 0; Mean: 0.32	Prop. cells: 0; Median: 0; Mean: 0	Prop. cells: 0.04; Median: 0; Mean: 0.13	Prop. cells: 0.33; Median: 0; Mean: 2.67	Prop. cells: 0.48; Median: 0; Mean: 2.68	Prop. cells: 0.71; Median: 4.22; Mean: 3.48	Prop. cells: 0.83; Median: 11.49; Mean: 9.38	0.803933	Known antigen	cell traversal protein for ookinetes and sporozoites	PF3D7_1216600.1-p1 (cell traversal protein for ookinetes and sporozoites)	0	FALSE
PF3D7_0316000.1-p1	Prop. cells: 0.16; Median: 0; Mean: 1.7	Prop. cells: 0.04; Median: 0; Mean: 0.35	Prop. cells: 0.01; Median: 0; Mean: 0.05	Prop. cells: 0.02; Median: 0; Mean: 0.17	Prop. cells: 0; Median: 0; Mean: 0.03	Prop. cells: 0.37; Median: 0; Mean: 1.09	Prop. cells: 0.12; Median: 0; Mean: 0.38	Prop. cells: 0.04; Median: 0; Mean: 0.08	Prop. cells: 0.33; Median: 0; Mean: 0.53	Prop. cells: 0.06; Median: 0; Mean: 0.21	Prop. cells: 0.69; Median: 1.09; Mean: 1.48	Prop. cells: 0.03; Median: 0; Mean: 0.15	0.775387	Known antigen	microneme associated antigen	PF3D7_0316000.1-p1 (microneme associated antigen)	0	FALSE
PF3D7_1130200.1-p1	Prop. cells: 0.01; Median: 0; Mean: 0.1	Prop. cells: 0.01; Median: 0; Mean: 0.14	Prop. cells: 0.01; Median: 0; Mean: 0.07	Prop. cells: 0.01; Median: 0; Mean: 0.09	Prop. cells: 0.01; Median: 0; Mean: 0.2	Prop. cells: 0.94; Median: 7.17; Mean: 6.54	Prop. cells: 0.8; Median: 6.24; Mean: 5.29	Prop. cells: 0.38; Median: 0; Mean: 1.71	Prop. cells: 0.33; Median: 0; Mean: 0.19	Prop. cells: 0.09; Median: 0; Mean: 0.59	Prop. cells: 0.37; Median: 0; Mean: 1.44	Prop. cells: 0.09; Median: 0; Mean: 0.52	0.768522	Known antigen	60S ribosomal protein P0	PF3D7_1130200.1-p1 (60S ribosomal protein P0)	0	FALSE
PF3D7_1031000.1-p1	Prop. cells: 0; Median: 0; Mean: 0	Prop. cells: 0; Median: 0; Mean: 0	Prop. cells: 0; Median: 0; Mean: 0	Prop. cells: 0; Median: 0; Mean: 0	Prop. cells: 0; Median: 0; Mean: 0	Prop. cells: 0.1; Median: 0; Mean: 0.7	Prop. cells: 0.08; Median: 0; Mean: 0.29	Prop. cells: 0.16; Median: 0; Mean: 0.86	Prop. cells: 1; Median: 3.32; Mean: 4.24	Prop. cells: 0.03; Median: 0; Mean: 0.1	Prop. cells: 1; Median: 9.9; Mean: 9.79	Prop. cells: 0.75; Median: 6.14; Mean: 5.28	0.767195	Known antigen	ookinete surface protein P25	PF3D7_1031000.1-p1 (ookinete surface protein P25)	0	FALSE
PF3D7_1302100.1-p1	Prop. cells: 0.01; Median: 0; Mean: 0.09	Prop. cells: 0.03; Median: 0; Mean: 0.37	Prop. cells: 0.06; Median: 0; Mean: 0.45	Prop. cells: 0.08; Median: 0; Mean: 0.65	Prop. cells: 0.09; Median: 0; Mean: 0.94	Prop. cells: 0.17; Median: 0; Mean: 1.15	Prop. cells: 0.06; Median: 0; Mean: 0.31	Prop. cells: 0.22; Median: 0; Mean: 1.18	Prop. cells: 1; Median: 10.64; Mean: 9.92	Prop. cells: 0.85; Median: 6.31; Mean: 5.39	Prop. cells: 0.87; Median: 8.76; Mean: 7.64	Prop. cells: 0.17; Median: 0; Mean: 0.91	0.702595	Known antigen	gamete antigen 27/25	PF3D7_1302100.1-p1 (gamete antigen 27/25)	0	FALSE
PF3D7_1302200.1-p1	Prop. cells: 0.01; Median: 0; Mean: 0.09	Prop. cells: 0.04; Median: 0; Mean: 0.35	Prop. cells: 0.05; Median: 0; Mean: 0.31	Prop. cells: 0.05; Median: 0; Mean: 0.36	Prop. cells: 0.14; Median: 0; Mean: 1.34	Prop. cells: 0; Median: 0; Mean: 0	Prop. cells: 0; Median: 0; Mean: 0	Prop. cells: 0; Median: 0; Mean: 0	Prop. cells: 0; Median: 0; Mean: 0	Prop. cells: 0; Median: 0; Mean: 0	Prop. cells: 0.06; Median: 0; Mean: 0.07	Prop. cells: 0; Median: 0; Mean: 0	0.697303	Known antigen	protein UIS3	PF3D7_1302200.1-p1 (protein UIS3)	0	FALSE
PF3D7_1133400.1-p1	Prop. cells: 0.18; Median: 0; Mean: 2.28	Prop. cells: 0.15; Median: 0; Mean: 1.81	Prop. cells: 0.16; Median: 0; Mean: 1.69	Prop. cells: 0.18; Median: 0; Mean: 2.13	Prop. cells: 0.15; Median: 0; Mean: 2.05	Prop. cells: 0.29; Median: 0; Mean: 1.33	Prop. cells: 0.18; Median: 0; Mean: 0.97	Prop. cells: 0.06; Median: 0; Mean: 0.34	Prop. cells: 0; Median: 0; Mean: 0	Prop. cells: 0; Median: 0; Mean: 0	Prop. cells: 0; Median: 0; Mean: 0	Prop. cells: 0; Median: 0; Mean: 0	0.695588	Known antigen	apical membrane antigen 1	PF3D7_1133400.1-p1 (apical membrane antigen 1)	0	FALSE
PF3D7_1410400.1-p1	Prop. cells: 0; Median: 0; Mean: 0	Prop. cells: 0.01; Median: 0; Mean: 0.02	Prop. cells: 0; Median: 0; Mean: 0	Prop. cells: 0; Median: 0; Mean: 0	Prop. cells: 0; Median: 0; Mean: 0	Prop. cells: 0.34; Median: 0; Mean: 1.21	Prop. cells: 0.76; Median: 5.22; Mean: 4.87	Prop. cells: 1; Median: 11.91; Mean: 11.77	Prop. cells: 0; Median: 0; Mean: 0	Prop. cells: 0.03; Median: 0; Mean: 0.07	Prop. cells: 0; Median: 0; Mean: 0	Prop. cells: 0; Median: 0; Mean: 0	0.691626	Known antigen	rhoptry-associated protein 1	PF3D7_1410400.1-p1 (rhoptry-associated protein 1)	0	FALSE
PF3D7_1015900.1-p1	Prop. cells: 0.01; Median: 0; Mean: 0.1	Prop. cells: 0; Median: 0; Mean: 0	Prop. cells: 0; Median: 0; Mean: 0	Prop. cells: 0; Median: 0; Mean: 0	Prop. cells: 0; Median: 0; Mean: 0.02	Prop. cells: 0.63; Median: 4.49; Mean: 4.06	Prop. cells: 0.2; Median: 0; Mean: 1.01	Prop. cells: 0.12; Median: 0; Mean: 0.55	Prop. cells: 0.33; Median: 0; Mean: 2.05	Prop. cells: 0.24; Median: 0; Mean: 1.63	Prop. cells: 0; Median: 0; Mean: 0	Prop. cells: 0.01; Median: 0; Mean: 0.06	0.47356	Known antigen	enolase	PF3D7_1015900.1-p1 (enolase)	0	FALSE
PF3D7_0405200.1-p1	Prop. cells: 0.01; Median: 0; Mean: 0.08	Prop. cells: 0.04; Median: 0; Mean: 0.41	Prop. cells: 0.02; Median: 0; Mean: 0.18	Prop. cells: 0.01; Median: 0; Mean: 0.1	Prop. cells: 0.01; Median: 0; Mean: 0.1	Prop. cells: 0.74; Median: 3.59; Mean: 3.09	Prop. cells: 0.76; Median: 4.02; Mean: 3.51	Prop. cells: 0.92; Median: 5.61; Mean: 5.1	Prop. cells: 0.33; Median: 0; Mean: 1.52	Prop. cells: 0.12; Median: 0; Mean: 0.59	Prop. cells: 0.81; Median: 5.86; Mean: 4.9	Prop. cells: 0.12; Median: 0; Mean: 0.61	0.469031	Known antigen	protein CERLI2	PF3D7_0405200.1-p1 (protein CERLI2)	0	FALSE
PF3D7_0419500.1-p1	Prop. cells: 0; Median: 0; Mean: 0	Prop. cells: 0; Median: 0; Mean: 0	Prop. cells: 0; Median: 0; Mean: 0	Prop. cells: 0; Median: 0; Mean: 0	Prop. cells: 0; Median: 0; Mean: 0	Prop. cells: 0.39; Median: 0; Mean: 1.29	Prop. cells: 0.25; Median: 0; Mean: 0.72	Prop. cells: 0.26; Median: 0; Mean: 0.96	Prop. cells: 0; Median: 0; Mean: 0	Prop. cells: 0; Median: 0; Mean: 0	Prop. cells: 0.04; Median: 0; Mean: 0.26	Prop. cells: 0.05; Median: 0; Mean: 0.14	0.45112	Known antigen	conserved Plasmodium membrane protein, unknown function	PF3D7_0419500.1-p1 (conserved Plasmodium membrane protein, unknown function)	0	FALSE
