# Supplementary material for: Positive-unlabeled learning identifies vaccine candidate antigens in the malaria parasite Plasmodium falciparum
Source: NPJ Syst Biol Appl. 2024 Apr 27;10:44. doi: 10.1038/s41540-024-00365-1 (PMC11055854; doi:10.1038/s41540-024-00365-1)
Supplement: Supplementary file 5 — Supplementary Data 4 [file 41540_2024_365_MOESM5_ESM.xlsx]

## Sheet: Supplementary Data 4
protein_id	antigen_label	oob_score_without_tree_filtering	oob_score_with_tree_filtering
mal_mito_1:mRNA-p1	0	0.281265	0.27027
mal_mito_2:mRNA-p1	0	0.382795	0.37218
mal_mito_3:mRNA-p1	0	0.176664	0.172993
PF3D7_0100100.1-p1	0	0.973609	0.977132
PF3D7_0100200.1-p1	0	0.335249	0.336016
PF3D7_0100300.1-p1	0	0.912554	0.91514
PF3D7_0100400.1-p1	0	0.405298	0.397517
PF3D7_0100600.1-p1	0	0.464834	0.455826
PF3D7_0100700.1-p1	0	0.265472	0.280386
PF3D7_0100800.1-p1	0	0.277367	0.26481
PF3D7_0100900.1-p1	0	0.313884	0.29996
PF3D7_0101000.1-p1	0	0.340136	0.323518
PF3D7_0101100.1-p1	0	0.188155	0.191378
PF3D7_0101200.1-p1	0	0.452511	0.470012
PF3D7_0101300.1-p1	0	0.329987	0.330562
PF3D7_0101600.1-p1	0	0.295359	0.277367
PF3D7_0101800.1-p1	0	0.355428	0.34433
PF3D7_0101900.1-p1	0	0.436187	0.429264
PF3D7_0102200.1-p1	1	0.838966	0.818524
PF3D7_0102300.1-p1	0	0.536333	0.533615
PF3D7_0102500.1-p1	0	0.984395	0.984789
PF3D7_0102600.1-p1	0	0.578947	0.592598
PF3D7_0102700.1-p1	0	0.398019	0.416667
PF3D7_0102800.1-p1	0	0.354798	0.356927
PF3D7_0102900.1-p1	0	0.187157	0.188729
PF3D7_0103000.1-p1	0	0.60307	0.623218
PF3D7_0103100.1-p1	0	0.816141	0.832764
PF3D7_0103200.1-p1	0	0.269145	0.268198
PF3D7_0103300.1-p1	0	0.867419	0.871305
PF3D7_0103400.1-p1	0	0.871501	0.869325
PF3D7_0103500.1-p1	0	0.80173	0.784094
PF3D7_0103600.1-p1	0	0.893682	0.894138
PF3D7_0103700.1-p1	0	0.328493	0.347296
PF3D7_0103800.1-p1	0	0.274502	0.250544
PF3D7_0103900.1-p1	0	0.476039	0.482756
PF3D7_0104000.1-p1	0	0.189918	0.190436
PF3D7_0104100.1-p1	0	0.375484	0.342186
PF3D7_0104200.1-p1	0	0.513585	0.546515
PF3D7_0104300.1-p1	0	0.935382	0.935518
PF3D7_0104400.1-p1	0	0.412482	0.444758
PF3D7_0104500.1-p1	0	0.0915699	0.103846
PF3D7_0104600.1-p1	0	0.585704	0.573735
PF3D7_0104700.1-p1	0	0.455629	0.458327
PF3D7_0104800.1-p1	0	0.33365	0.33504
PF3D7_0105100.1-p1	0	0.289914	0.322365
PF3D7_0105200.1-p1	0	0.210855	0.228439
PF3D7_0105300.1-p1	0	0.344113	0.344433
PF3D7_0105400.1-p1	0	0.248627	0.246378
PF3D7_0105400.2-p1	0	0.287921	0.285056
PF3D7_0105500.1-p1	0	0.317643	0.335421
PF3D7_0105600.1-p1	0	0.671132	0.670025
PF3D7_0105700.1-p1	0	0.903693	0.905171
PF3D7_0105800.1-p1	0	0.590044	0.586495
PF3D7_0105900.1-p1	0	0.120228	0.122303
PF3D7_0106000.1-p1	0	0.856436	0.861959
PF3D7_0106100.1-p1	0	0.220114	0.237859
PF3D7_0106200.1-p1	0	0.267827	0.305034
PF3D7_0106300.1-p1	0	0.595687	0.583828
PF3D7_0106400.1-p1	0	0.540085	0.557009
PF3D7_0106500.1-p1	0	0.936826	0.937443
PF3D7_0106600.1-p1	0	0.653544	0.681245
PF3D7_0106700.1-p1	0	0.934374	0.934155
PF3D7_0106800.1-p1	0	0.297234	0.300362
PF3D7_0106900.1-p1	0	0.619514	0.663981
PF3D7_0107000.1-p1	0	0.573631	0.584915
PF3D7_0107100.1-p1	0	0.207874	0.228552
PF3D7_0107200.1-p1	0	0.104994	0.102075
PF3D7_0107300.1-p1	0	0.341121	0.33559
PF3D7_0107400.1-p1	0	0.0998804	0.100306
PF3D7_0107500.1-p1	0	0.766869	0.764745
PF3D7_0107600.1-p1	0	0.602367	0.583884
PF3D7_0107700.1-p1	0	0.263982	0.254553
PF3D7_0107800.1-p1	0	0.89651	0.898697
PF3D7_0107900.1-p1	0	0.214442	0.214048
PF3D7_0108000.1-p1	0	0.329992	0.331343
PF3D7_0108100.1-p1	0	0.156798	0.148696
PF3D7_0108300.1-p1	0	0.942207	0.945782
PF3D7_0108400.1-p1	0	0.141298	0.138886
PF3D7_0108400.2-p1	0	0.185461	0.184184
PF3D7_0108500.1-p1	0	0.851901	0.847821
PF3D7_0108600.1-p1	0	0.344155	0.370672
PF3D7_0108700.1-p1	0	0.974353	0.97302
PF3D7_0108800.1-p1	0	0.261502	0.28444
PF3D7_0109000.1-p1	0	0.594993	0.594009
PF3D7_0109100.1-p1	0	0.462941	0.43953
PF3D7_0109200.1-p1	0	0.0817002	0.084197
PF3D7_0109300.1-p1	0	0.145464	0.140577
PF3D7_0109400.1-p1	0	0.314557	0.304749
PF3D7_0109500.1-p1	0	0.181361	0.183681
PF3D7_0109600.1-p1	0	0.365136	0.37655
PF3D7_0109700.1-p1	0	0.325748	0.332159
PF3D7_0109800.1-p1	0	0.367547	0.425681
PF3D7_0109850.1-p1	0	0.347322	0.346583
PF3D7_0109950.1-p1	0	0.0896859	0.087052
PF3D7_0110000.1-p1	0	0.495992	0.504609
PF3D7_0110100.1-p1	0	0.828938	0.835258
PF3D7_0110200.1-p1	0	0.186868	0.220117
PF3D7_0110400.1-p1	0	0.680971	0.703493
PF3D7_0110500.1-p1	0	0.954372	0.952949
PF3D7_0110600.1-p1	0	0.938823	0.94274
PF3D7_0110700.1-p1	0	0.644236	0.647794
PF3D7_0110800.1-p1	0	0.321446	0.296842
PF3D7_0110900.1-p1	0	0.364881	0.349136
PF3D7_0111000.1-p1	0	0.942408	0.940067
PF3D7_0111200.1-p1	0	0.0990715	0.107495
PF3D7_0111300.1-p1	0	0.674082	0.702121
PF3D7_0111400.1-p1	0	0.725146	0.75011
PF3D7_0111500.1-p1	0	0.289532	0.2959
PF3D7_0111600.1-p1	0	0.199526	0.200284
PF3D7_0111700.1-p1	0	0.0890833	0.0881371
PF3D7_0111800.1-p1	0	0.642283	0.661327
PF3D7_0111900.1-p1	0	0.43087	0.439619
PF3D7_0112000.1-p1	0	0.209576	0.238095
PF3D7_0112100.1-p1	0	0.478068	0.470958
PF3D7_0112200.1-p1	0	0.654938	0.641114
PF3D7_0112800.1-p1	0	0.30986	0.312546
PF3D7_0112900.1-p1	0	0.268252	0.25698
PF3D7_0113000.1-p1	0	0.921565	0.928747
PF3D7_0113100.1-p1	0	0.859537	0.863026
PF3D7_0113200.1-p1	0	0.855042	0.860337
PF3D7_0113300.1-p1	0	0.778915	0.783486
PF3D7_0113400.1-p1	0	0.749595	0.739145
PF3D7_0113700.1-p1	0	0.322498	0.349446
PF3D7_0113800.1-p1	0	0.983563	0.98392
PF3D7_0113900.1-p1	0	0.16246	0.160835
PF3D7_0114000.1-p1	0	0.951614	0.954925
PF3D7_0114100.1-p1	0	0.226352	0.218669
PF3D7_0114200.1-p1	0	0.88557	0.897875
PF3D7_0114500.1-p1	0	0.177406	0.178477
PF3D7_0114700.1-p1	0	0.455787	0.446267
PF3D7_0114800.1-p1	0	0.191339	0.186106
PF3D7_0115000.1-p1	0	0.872782	0.874589
PF3D7_0115100.1-p1	0	0.49885	0.506211
PF3D7_0115200.1-p1	0	0.291274	0.277022
PF3D7_0115300.1-p1	0	0.598603	0.59395
PF3D7_0115400.1-p1	0	0.422355	0.430446
PF3D7_0115600.1-p1	0	0.420359	0.396399
PF3D7_0115700.1-p1	0	0.96064	0.961713
PF3D7_0200100.1-p1	0	0.956873	0.956394
PF3D7_0200200.1-p1	0	0.504069	0.491112
PF3D7_0200300.1-p1	0	0.678344	0.680469
PF3D7_0200400.1-p1	0	0.350399	0.331586
PF3D7_0200500.1-p1	0	0.501939	0.498614
PF3D7_0200600.1-p1	0	0.544718	0.54242
PF3D7_0200700.1-p1	0	0.299932	0.283199
PF3D7_0201000.1-p1	0	0.390601	0.380587
PF3D7_0201100.1-p1	0	0.245932	0.236497
PF3D7_0201200.1-p1	0	0.402991	0.382663
PF3D7_0201300.1-p1	0	0.495241	0.496595
PF3D7_0201400.1-p1	0	0.34759	0.352505
PF3D7_0201500.1-p1	0	0.366276	0.41646
PF3D7_0201600.1-p1	0	0.695339	0.721431
PF3D7_0201700.1-p1	0	0.807751	0.801214
PF3D7_0201800.1-p1	0	0.526674	0.538597
PF3D7_0201900.1-p1	0	0.94829	0.95061
PF3D7_0202000.1-p1	0	0.84132	0.869148
PF3D7_0202100.1-p1	0	0.40619	0.411715
PF3D7_0202200.1-p1	0	0.404563	0.431921
PF3D7_0202300.1-p1	0	0.131571	0.135657
PF3D7_0202400.1-p1	0	0.940289	0.939918
PF3D7_0202500.1-p1	0	0.585235	0.590566
PF3D7_0202600.1-p1	0	0.936224	0.934219
PF3D7_0202600.2-p1	0	0.937664	0.935766
PF3D7_0202700.1-p1	0	0.0966884	0.105373
PF3D7_0202800.1-p1	0	0.113647	0.109775
PF3D7_0202900.1-p1	0	0.124763	0.119587
PF3D7_0203000.1-p1	0	0.912897	0.915781
PF3D7_0203100.1-p1	0	0.952623	0.953461
PF3D7_0203200.1-p1	0	0.587486	0.588987
PF3D7_0203300.1-p1	0	0.153237	0.15732
PF3D7_0203400.1-p1	0	0.645089	0.650313
PF3D7_0203600.1-p1	0	0.634454	0.654761
PF3D7_0203700.1-p1	0	0.820213	0.818529
PF3D7_0203800.1-p1	0	0.291336	0.302821
PF3D7_0203900.1-p1	0	0.585185	0.587014
PF3D7_0204000.1-p1	0	0.686385	0.713316
PF3D7_0204100.1-p1	0	0.900201	0.907078
PF3D7_0204200.1-p1	0	0.445776	0.458859
PF3D7_0204300.1-p1	0	0.588536	0.577944
PF3D7_0204400.1-p1	0	0.131508	0.125878
PF3D7_0204500.1-p1	0	0.155792	0.144948
PF3D7_0204600.1-p1	0	0.739234	0.761704
PF3D7_0204700.1-p1	0	0.26301	0.270223
PF3D7_0204800.1-p1	0	0.0699465	0.0718097
PF3D7_0204900.1-p1	0	0.148954	0.153692
PF3D7_0205000.1-p1	0	0.584246	0.597492
PF3D7_0205100.1-p1	0	0.773612	0.792341
PF3D7_0205200.1-p1	0	0.191028	0.205223
PF3D7_0205300.1-p1	0	0.604063	0.610028
PF3D7_0205400.1-p1	0	0.12148	0.111188
PF3D7_0205500.1-p1	0	0.338458	0.330041
PF3D7_0205600.1-p1	0	0.425345	0.443036
PF3D7_0205700.1-p1	0	0.434431	0.436926
PF3D7_0205700.2-p1	0	0.330046	0.348884
PF3D7_0205800.1-p1	0	0.079727	0.0791354
PF3D7_0205900.1-p1	0	0.647682	0.643432
PF3D7_0206000.1-p1	0	0.914823	0.911174
PF3D7_0206100.1-p1	0	0.190427	0.206897
PF3D7_0206200.1-p1	0	0.570548	0.566048
PF3D7_0206500.1-p1	0	0.697283	0.675259
PF3D7_0206600.1-p1	0	0.115895	0.11722
PF3D7_0206700.1-p1	0	0.226805	0.236447
PF3D7_0206800.1-p1	1	0.965556	0.967629
PF3D7_0206900.1-p1	1	0.925875	1
PF3D7_0206900.2-p1	0	0.928827	0.935345
PF3D7_0207000.1-p1	0	0.94134	0.947754
PF3D7_0207100.1-p1	0	0.789843	0.788436
PF3D7_0207200.1-p1	0	0.0725356	0.0741841
PF3D7_0207300.1-p1	0	0.556597	0.587378
PF3D7_0207400.1-p1	0	0.852285	0.855066
PF3D7_0207500.1-p1	1	0.893823	0.907355
PF3D7_0207600.1-p1	1	0.890908	0.885897
PF3D7_0207700.1-p1	0	0.907092	0.908406
PF3D7_0207800.1-p1	0	0.843979	0.846925
PF3D7_0207900.1-p1	0	0.891697	0.879193
PF3D7_0208000.1-p1	0	0.753871	0.753279
PF3D7_0208100.1-p1	0	0.931318	0.936938
PF3D7_0208200.1-p1	0	0.376216	0.404921
PF3D7_0208300.1-p1	0	0.58092	0.542518
PF3D7_0208400.1-p1	0	0.881285	0.876197
PF3D7_0208500.1-p1	0	0.288714	0.290444
PF3D7_0208600.1-p1	0	0.765654	0.785579
PF3D7_0208700.1-p1	0	0.0495115	0.0443068
PF3D7_0208700.2-p1	0	0.0448714	0.0395804
PF3D7_0208800.1-p1	0	0.31622	0.324272
PF3D7_0208900.1-p1	0	0.857661	0.849858
PF3D7_0209000.1-p1	1	0.993569	1
PF3D7_0209100.1-p1	0	0.602476	0.635781
PF3D7_0209200.1-p1	0	0.197062	0.226346
PF3D7_0209300.1-p1	0	0.162063	0.166482
PF3D7_0209400.1-p1	0	0.210133	0.20965
PF3D7_0209500.1-p1	0	0.586312	0.589863
PF3D7_0209600.1-p1	0	0.383149	0.362613
PF3D7_0209700.1-p1	0	0.584	0.594426
PF3D7_0209800.1-p1	0	0.397525	0.390748
PF3D7_0210000.1-p1	0	0.14435	0.14459
PF3D7_0210100.1-p1	0	0.292713	0.289342
PF3D7_0210100.2-p1	0	0.320696	0.322415
PF3D7_0210200.1-p1	0	0.962729	0.965222
PF3D7_0210300.1-p1	0	0.324834	0.330554
PF3D7_0210400.1-p1	0	0.0659003	0.0716099
PF3D7_0210500.1-p1	0	0.557208	0.538549
PF3D7_0210600.1-p1	0	0.190816	0.205878
PF3D7_0210700.1-p1	0	0.348371	0.361722
PF3D7_0210800.1-p1	0	0.133457	0.135819
PF3D7_0210900.1-p1	0	0.528386	0.5384
PF3D7_0211100.1-p1	0	0.442011	0.413223
PF3D7_0211200.1-p1	0	0.483839	0.483553
PF3D7_0211300.1-p1	0	0.0685546	0.0737693
PF3D7_0211400.1-p1	0	0.0849267	0.0861107
PF3D7_0211500.1-p1	0	0.792078	0.807161
PF3D7_0211600.1-p1	0	0.138914	0.135369
PF3D7_0211700.1-p1	0	0.555399	0.544213
PF3D7_0211800.1-p1	0	0.37631	0.376911
PF3D7_0211900.1-p1	0	0.224051	0.239825
PF3D7_0212000.1-p1	0	0.229794	0.234069
PF3D7_0212100.1-p1	0	0.825938	0.812463
PF3D7_0212200.1-p1	0	0.44227	0.481743
PF3D7_0212300.1-p1	0	0.335844	0.340726
PF3D7_0212400.1-p1	0	0.856937	0.842032
PF3D7_0212500.1-p1	0	0.947578	0.95179
PF3D7_0212600.1-p1	0	0.408311	0.409066
PF3D7_0212700.1-p1	0	0.445336	0.484635
PF3D7_0212800.1-p1	0	0.633382	0.604291
PF3D7_0212900.1-p1	0	0.228002	0.230235
PF3D7_0213000.1-p1	0	0.132742	0.132372
PF3D7_0213100.1-p1	0	0.440827	0.447039
PF3D7_0213200.1-p1	0	0.130075	0.131501
PF3D7_0213300.1-p1	0	0.0669458	0.0633423
PF3D7_0213400.1-p1	0	0.0834447	0.0907391
PF3D7_0213500.1-p1	0	0.399198	0.443071
PF3D7_0213600.1-p1	0	0.866031	0.863677
PF3D7_0213700.1-p1	0	0.359485	0.349203
PF3D7_0213800.1-p1	0	0.411943	0.422521
PF3D7_0213900.1-p1	0	0.875137	0.87599
PF3D7_0214000.1-p1	0	0.255839	0.262579
PF3D7_0214100.1-p1	0	0.879573	0.875749
PF3D7_0214200.1-p1	0	0.134541	0.14532
PF3D7_0214300.1-p1	0	0.940777	0.939619
PF3D7_0214400.1-p1	0	0.836487	0.839803
PF3D7_0214500.1-p1	0	0.0942793	0.0943005
PF3D7_0214600.1-p1	0	0.836808	0.850265
PF3D7_0214700.1-p1	0	0.450952	0.446217
PF3D7_0214800.1-p1	0	0.687688	0.667023
PF3D7_0214900.1-p1	0	0.94724	0.943858
PF3D7_0215000.1-p1	0	0.782412	0.805763
PF3D7_0215100.1-p1	0	0.392838	0.401433
PF3D7_0215200.1-p1	0	0.444058	0.457993
PF3D7_0215300.1-p1	0	0.641262	0.666079
PF3D7_0215400.1-p1	0	0.880246	0.875607
PF3D7_0215500.1-p1	0	0.815999	0.81605
PF3D7_0215600.1-p1	0	0.864467	0.875705
PF3D7_0215700.1-p1	0	0.717879	0.727024
PF3D7_0215800.1-p1	0	0.83618	0.84886
PF3D7_0215900.1-p1	0	0.1535	0.157134
PF3D7_0216000.1-p1	0	0.90949	0.905336
PF3D7_0216100.1-p1	0	0.519524	0.489613
PF3D7_0216200.1-p1	0	0.362289	0.404519
PF3D7_0216300.1-p1	0	0.71293	0.694488
PF3D7_0216400.1-p1	0	0.370197	0.362306
PF3D7_0216500.1-p1	0	0.652887	0.647286
PF3D7_0216600.1-p1	0	0.905602	0.90162
PF3D7_0216700.1-p1	0	0.802392	0.788749
PF3D7_0216700.2-p1	0	0.793232	0.777823
PF3D7_0216800.1-p1	0	0.495631	0.465545
PF3D7_0216900.1-p1	0	0.758446	0.757486
PF3D7_0217000.1-p1	0	0.453426	0.418844
PF3D7_0217100.1-p1	0	0.278458	0.303235
PF3D7_0217200.1-p1	0	0.793945	0.809392
PF3D7_0217300.1-p1	0	0.099629	0.0995275
PF3D7_0217400.1-p1	0	0.107145	0.110521
PF3D7_0217500.1-p1	0	0.293537	0.285145
PF3D7_0217600.1-p1	0	0.920669	0.927179
PF3D7_0217700.1-p1	0	0.71006	0.736836
PF3D7_0217800.1-p1	0	0.345617	0.349618
PF3D7_0217900.1-p1	0	0.151078	0.154236
PF3D7_0218000.1-p1	0	0.248078	0.258629
PF3D7_0218100.1-p1	0	0.215084	0.204262
PF3D7_0218200.1-p1	0	0.711127	0.702772
PF3D7_0218300.1-p1	0	0.167188	0.162479
PF3D7_0218400.1-p1	0	0.275594	0.267551
PF3D7_0218500.1-p1	0	0.273394	0.294227
PF3D7_0218600.1-p1	0	0.916735	0.923391
PF3D7_0218700.1-p1	0	0.55102	0.58647
PF3D7_0219100.1-p1	0	0.187359	0.219723
PF3D7_0219200.1-p1	0	0.496673	0.509658
PF3D7_0219300.1-p1	0	0.467352	0.484335
PF3D7_0219400.1-p1	0	0.208737	0.20145
PF3D7_0219400.2-p1	0	0.195369	0.189843
PF3D7_0219500.1-p1	0	0.219311	0.226991
PF3D7_0219600.1-p1	0	0.64006	0.652618
PF3D7_0219700.1-p1	0	0.31831	0.323974
PF3D7_0219800.1-p1	0	0.397545	0.421316
PF3D7_0219900.1-p1	0	0.1124	0.11042
PF3D7_0220000.1-p1	1	0.9728	0.968868
PF3D7_0220100.1-p1	0	0.740377	0.748966
PF3D7_0220200.1-p1	0	0.17577	0.18474
PF3D7_0220300.1-p1	0	0.16146	0.168506
PF3D7_0220500.1-p1	0	0.660732	0.669192
PF3D7_0220600.1-p1	0	0.0989493	0.0978631
PF3D7_0220700.1-p1	0	0.250674	0.265481
PF3D7_0220800.1-p1	0	0.643018	0.633478
PF3D7_0221000.1-p1	0	0.348763	0.334105
PF3D7_0221200.1-p1	0	0.217898	0.216569
PF3D7_0221400.1-p1	0	0.240491	0.233451
PF3D7_0221700.1-p1	0	0.752443	0.749096
PF3D7_0221800.1-p1	0	0.343703	0.341368
PF3D7_0222000.1-p1	0	0.287337	0.277193
PF3D7_0222100.1-p1	0	0.227233	0.220189
PF3D7_0222200.1-p1	0	0.475752	0.491224
PF3D7_0222500.1-p1	0	0.358235	0.345702
PF3D7_0222600.1-p1	0	0.388988	0.388698
PF3D7_0222700.1-p1	0	0.474747	0.466354
PF3D7_0222800.1-p1	0	0.362114	0.349351
PF3D7_0223100.1-p1	0	0.349794	0.350653
PF3D7_0223200.1-p1	0	0.508833	0.516875
PF3D7_0223300.1-p1	0	0.826143	0.832039
PF3D7_0223400.1-p1	0	0.355965	0.340292
PF3D7_0223500.1-p1	0	0.955081	0.957646
PF3D7_0300100.1-p1	0	0.952356	0.952725
PF3D7_0300200.1-p1	0	0.246652	0.234567
PF3D7_0300400.1-p1	0	0.42717	0.433501
PF3D7_0300500.1-p1	0	0.402819	0.390744
PF3D7_0300600.1-p1	0	0.267804	0.270865
PF3D7_0300700.1-p1	0	0.58065	0.565307
PF3D7_0300800.1-p1	0	0.334857	0.319595
PF3D7_0300900.1-p1	0	0.219831	0.228993
PF3D7_0301000.1-p1	0	0.436573	0.440043
PF3D7_0301100.1-p1	0	0.0885503	0.0861269
PF3D7_0301200.1-p1	0	0.194246	0.201959
PF3D7_0301300.1-p1	0	0.143378	0.138639
PF3D7_0301400.1-p1	0	0.368658	0.364765
PF3D7_0301500.1-p1	0	0.459052	0.47167
PF3D7_0301600.1-p1	0	0.863361	0.855767
PF3D7_0301700.1-p1	0	0.701419	0.726765
PF3D7_0301800.1-p1	0	0.187452	0.187164
PF3D7_0301900.1-p1	0	0.16465	0.15742
PF3D7_0302000.1-p1	0	0.371639	0.397084
PF3D7_0302100.1-p1	0	0.92227	0.924552
PF3D7_0302200.1-p1	0	0.660736	0.648631
PF3D7_0302500.1-p1	0	0.660763	0.65401
PF3D7_0302600.1-p1	0	0.660248	0.635894
PF3D7_0302700.1-p1	0	0.0852018	0.0970959
PF3D7_0302800.1-p1	0	0.564015	0.565439
PF3D7_0302900.1-p1	0	0.495236	0.473703
PF3D7_0303000.1-p1	0	0.514902	0.505626
PF3D7_0303100.1-p1	0	0.75766	0.760067
PF3D7_0303200.1-p1	0	0.855288	0.868466
PF3D7_0303300.1-p1	0	0.644871	0.647341
PF3D7_0303400.1-p1	0	0.249155	0.240084
PF3D7_0303500.1-p1	0	0.928453	0.931688
PF3D7_0303600.1-p1	0	0.138234	0.161167
PF3D7_0303700.1-p1	0	0.364052	0.368118
PF3D7_0303800.1-p1	0	0.381237	0.425746
PF3D7_0303900.1-p1	0	0.16043	0.16227
PF3D7_0304000.1-p1	0	0.805192	0.79079
PF3D7_0304100.1-p1	0	0.537595	0.535268
PF3D7_0304200.1-p1	0	0.106506	0.112178
PF3D7_0304300.1-p1	0	0.702809	0.702498
PF3D7_0304400.1-p1	0	0.307344	0.309768
PF3D7_0304500.1-p1	0	0.0938942	0.0991335
PF3D7_0304600.1-p1	1	0.958177	1
PF3D7_0304700.1-p1	0	0.849876	0.860969
PF3D7_0304800.1-p1	0	0.611149	0.57904
PF3D7_0304900.1-p1	0	0.377111	0.400931
PF3D7_0305000.1-p1	0	0.218055	0.221917
PF3D7_0305100.1-p1	0	0.966507	0.968845
PF3D7_0305200.1-p1	0	0.841873	0.825831
PF3D7_0305300.1-p1	0	0.815002	0.812317
PF3D7_0305400.1-p1	0	0.118827	0.141933
PF3D7_0305500.1-p1	0	0.924193	0.925513
PF3D7_0305600.1-p1	0	0.580933	0.619098
PF3D7_0305700.1-p1	0	0.575985	0.589872
PF3D7_0305800.1-p1	0	0.92685	0.924292
PF3D7_0305900.1-p1	0	0.151135	0.152595
PF3D7_0306000.1-p1	0	0.11841	0.113364
PF3D7_0306100.1-p1	0	0.867113	0.878309
PF3D7_0306200.1-p1	0	0.549302	0.55826
PF3D7_0306300.1-p1	0	0.187251	0.187191
PF3D7_0306400.1-p1	0	0.394651	0.407426
PF3D7_0306500.1-p1	0	0.116778	0.117186
PF3D7_0306600.1-p1	0	0.180159	0.183608
PF3D7_0306700.1-p1	0	0.20471	0.204505
PF3D7_0306800.1-p1	0	0.416994	0.40921
PF3D7_0306900.1-p1	0	0.402287	0.417874
PF3D7_0307100.1-p1	0	0.628265	0.623575
PF3D7_0307200.1-p1	0	0.244915	0.248925
PF3D7_0307300.1-p1	0	0.578129	0.590991
PF3D7_0307400.1-p1	0	0.356784	0.398477
PF3D7_0307500.1-p1	0	0.483601	0.485245
PF3D7_0307600.1-p1	0	0.549075	0.54724
PF3D7_0307700.1-p1	0	0.891799	0.885319
PF3D7_0307800.1-p1	0	0.745681	0.754971
PF3D7_0307900.1-p1	0	0.980983	0.980315
PF3D7_0308000.1-p1	0	0.492853	0.5135
PF3D7_0308100.1-p1	0	0.913752	0.915782
PF3D7_0308200.1-p1	0	0.523298	0.529849
PF3D7_0308300.1-p1	0	0.72679	0.742311
PF3D7_0308500.1-p1	0	0.101854	0.0965178
PF3D7_0308600.1-p1	0	0.498346	0.513222
PF3D7_0308700.1-p1	0	0.502529	0.527949
PF3D7_0308800.1-p1	0	0.0581033	0.0626006
PF3D7_0308900.1-p1	0	0.745391	0.744259
PF3D7_0309000.1-p1	0	0.348229	0.370246
PF3D7_0309100.1-p1	0	0.332337	0.323005
PF3D7_0309200.1-p1	0	0.911257	0.916928
PF3D7_0309300.1-p1	0	0.885687	0.887741
PF3D7_0309500.1-p1	0	0.402768	0.417209
PF3D7_0309600.1-p1	0	0.76931	0.77448
PF3D7_0309700.1-p1	0	0.641797	0.66146
PF3D7_0309800.1-p1	0	0.232284	0.239994
PF3D7_0309900.1-p1	0	0.647358	0.615842
PF3D7_0310000.1-p1	0	0.148087	0.152435
PF3D7_0310100.1-p1	0	0.16302	0.164306
PF3D7_0310200.1-p1	0	0.968117	0.970894
PF3D7_0310300.1-p1	0	0.763284	0.785995
PF3D7_0310400.1-p1	0	0.917371	0.912485
PF3D7_0310500.1-p1	0	0.912321	0.914128
PF3D7_0310600.1-p1	0	0.189733	0.190399
PF3D7_0310600.2-p1	0	0.191732	0.192174
PF3D7_0310700.1-p1	0	0.14236	0.138373
PF3D7_0310800.1-p1	0	0.155014	0.149776
PF3D7_0310900.1-p1	0	0.759979	0.763332
PF3D7_0311000.1-p1	0	0.106303	0.108133
PF3D7_0311100.1-p1	0	0.721873	0.738729
PF3D7_0311200.1-p1	0	0.529158	0.521603
PF3D7_0311300.1-p1	0	0.793828	0.795259
PF3D7_0311400.1-p1	0	0.869598	0.878117
PF3D7_0311500.1-p1	0	0.454672	0.449254
PF3D7_0311600.1-p1	0	0.440422	0.427714
PF3D7_0311700.1-p1	0	0.262611	0.254366
PF3D7_0311800.1-p1	0	0.383586	0.386967
PF3D7_0311900.1-p1	0	0.361204	0.346039
PF3D7_0312000.1-p1	0	0.203765	0.211123
PF3D7_0312100.1-p1	0	0.732149	0.721846
PF3D7_0312200.1-p1	0	0.595766	0.576616
PF3D7_0312300.1-p1	0	0.330602	0.323218
PF3D7_0312400.1-p1	0	0.398835	0.400206
PF3D7_0312500.1-p1	0	0.315983	0.310543
PF3D7_0312800.1-p1	0	0.304888	0.300734
PF3D7_0312900.1-p1	0	0.522191	0.539878
PF3D7_0313000.1-p1	0	0.770712	0.774515
PF3D7_0313100.1-p1	0	0.645416	0.683093
PF3D7_0313200.1-p1	0	0.331138	0.358314
PF3D7_0313300.1-p1	0	0.143342	0.140512
PF3D7_0313400.1-p1	0	0.80566	0.827317
PF3D7_0313500.1-p1	0	0.815163	0.828153
PF3D7_0313600.1-p1	0	0.806743	0.801762
PF3D7_0313700.1-p1	0	0.308505	0.312083
PF3D7_0313700.2-p1	0	0.278322	0.272542
PF3D7_0313800.1-p1	0	0.448555	0.499395
PF3D7_0313900.1-p1	0	0.533446	0.52386
PF3D7_0314000.1-p1	0	0.483399	0.500129
PF3D7_0314100.1-p1	0	0.220829	0.232436
PF3D7_0314100.2-p1	0	0.258611	0.268308
PF3D7_0314200.1-p1	0	0.677549	0.658684
PF3D7_0314300.1-p1	0	0.431205	0.42908
PF3D7_0314400.1-p1	0	0.273732	0.265872
PF3D7_0314500.1-p1	0	0.597607	0.618445
PF3D7_0314600.1-p1	0	0.464438	0.486042
PF3D7_0314700.1-p1	0	0.929026	0.925769
PF3D7_0314800.1-p1	0	0.749078	0.754657
PF3D7_0314900.1-p1	0	0.590349	0.60793
PF3D7_0315000.1-p1	0	0.117227	0.143286
PF3D7_0315100.1-p1	0	0.107278	0.106598
PF3D7_0315200.1-p1	0	0.97488	0.974112
PF3D7_0315300.1-p1	0	0.761675	0.744241
PF3D7_0315400.1-p1	0	0.698223	0.703967
PF3D7_0315500.1-p1	0	0.0823182	0.0829527
PF3D7_0315600.1-p1	0	0.46824	0.471837
PF3D7_0315700.1-p1	0	0.386007	0.378486
PF3D7_0315800.1-p1	0	0.650471	0.654372
PF3D7_0315900.1-p1	0	0.19643	0.197989
PF3D7_0316000.1-p1	1	0.765056	0.775387
PF3D7_0316100.1-p1	0	0.156777	0.173827
PF3D7_0316200.1-p1	0	0.765404	0.747202
PF3D7_0316300.1-p1	0	0.432109	0.476971
PF3D7_0316300.2-p1	0	0.468981	0.49978
PF3D7_0316400.1-p1	0	0.812826	0.812489
PF3D7_0316500.1-p1	0	0.519543	0.523026
PF3D7_0316600.1-p1	0	0.298505	0.297868
PF3D7_0316700.1-p1	0	0.142016	0.137298
PF3D7_0316800.1-p1	0	0.0221056	0.0216315
PF3D7_0316900.1-p1	0	0.603334	0.6156
PF3D7_0317000.1-p1	0	0.226833	0.227986
PF3D7_0317100.1-p1	0	0.630983	0.616851
PF3D7_0317200.1-p1	0	0.897323	0.899721
PF3D7_0317300.1-p1	0	0.960883	0.960742
PF3D7_0317400.1-p1	0	0.258896	0.246188
PF3D7_0317500.1-p1	0	0.917986	0.916103
PF3D7_0317600.1-p1	0	0.102896	0.111514
PF3D7_0317700.1-p1	0	0.909628	0.907696
PF3D7_0317800.1-p1	0	0.420947	0.422388
PF3D7_0317900.1-p1	0	0.197292	0.205637
PF3D7_0318000.1-p1	0	0.307366	0.346749
PF3D7_0318100.1-p1	0	0.195569	0.20733
PF3D7_0318200.1-p1	0	0.945108	0.942332
PF3D7_0318300.1-p1	0	0.800932	0.803879
PF3D7_0318400.1-p1	0	0.72753	0.724921
PF3D7_0318500.1-p1	0	0.90417	0.901747
PF3D7_0318600.1-p1	0	0.464828	0.460284
PF3D7_0318700.1-p1	0	0.237308	0.247028
PF3D7_0318800.1-p1	0	0.192918	0.21829
PF3D7_0318900.1-p1	0	0.555513	0.580889
PF3D7_0319000.1-p1	0	0.702455	0.688197
PF3D7_0319100.1-p1	0	0.440702	0.435094
PF3D7_0319200.1-p1	0	0.639858	0.665071
PF3D7_0319300.1-p1	0	0.269997	0.278164
PF3D7_0319400.1-p1	0	0.86791	0.871494
PF3D7_0319500.1-p1	0	0.779432	0.795889
PF3D7_0319600.1-p1	0	0.644523	0.64417
PF3D7_0319700.1-p1	0	0.843072	0.831525
PF3D7_0319800.1-p1	0	0.236895	0.252622
PF3D7_0319900.1-p1	0	0.533268	0.543217
PF3D7_0320000.1-p1	0	0.614162	0.628251
PF3D7_0320100.1-p1	0	0.117631	0.123988
PF3D7_0320200.1-p1	0	0.687609	0.722558
PF3D7_0320300.1-p1	0	0.471825	0.459089
PF3D7_0320400.1-p1	0	0.830915	0.815628
PF3D7_0320500.1-p1	0	0.399811	0.407425
PF3D7_0320600.1-p1	0	0.0820444	0.0920645
PF3D7_0320700.1-p1	0	0.107925	0.104884
PF3D7_0320800.1-p1	0	0.180451	0.196926
PF3D7_0320900.1-p1	0	0.523667	0.5276
PF3D7_0321000.1-p1	0	0.579997	0.599571
PF3D7_0321100.1-p1	0	0.857251	0.86049
PF3D7_0321200.1-p1	0	0.155785	0.146152
PF3D7_0321300.1-p1	0	0.707449	0.701738
PF3D7_0321400.1-p1	0	0.231921	0.237719
PF3D7_0321500.1-p1	0	0.576228	0.544031
PF3D7_0321600.1-p1	0	0.486843	0.502841
PF3D7_0321700.1-p1	0	0.921576	0.91772
PF3D7_0321800.1-p1	0	0.901222	0.906216
PF3D7_0321900.1-p1	0	0.654298	0.653828
PF3D7_0322000.1-p1	0	0.458295	0.458353
PF3D7_0322100.1-p1	0	0.780871	0.803308
PF3D7_0322200.1-p1	0	0.708363	0.727042
PF3D7_0322300.1-p1	0	0.327964	0.330567
PF3D7_0322400.1-p1	0	0.747433	0.756175
PF3D7_0322500.1-p1	0	0.513708	0.509059
PF3D7_0322600.1-p1	0	0.917959	0.925654
PF3D7_0322700.1-p1	0	0.892974	0.898675
PF3D7_0322800.1-p1	0	0.329819	0.341064
PF3D7_0322900.1-p1	0	0.260957	0.262423
PF3D7_0323000.1-p1	0	0.42863	0.432201
PF3D7_0323100.1-p1	0	0.810821	0.811646
PF3D7_0323200.1-p1	0	0.378089	0.395508
PF3D7_0323300.1-p1	0	0.330019	0.349744
PF3D7_0323400.1-p1	0	0.661745	0.659758
PF3D7_0323500.1-p1	0	0.507575	0.525386
PF3D7_0323600.1-p1	0	0.560228	0.600309
PF3D7_0323700.1-p1	0	0.818534	0.822537
PF3D7_0323800.1-p1	0	0.795215	0.803328
PF3D7_0324000.1-p1	0	0.289539	0.280355
PF3D7_0324100.1-p1	0	0.368724	0.370245
PF3D7_0324200.1-p1	0	0.456088	0.47484
PF3D7_0324300.1-p1	0	0.193159	0.195551
PF3D7_0324400.1-p1	0	0.330348	0.321036
PF3D7_0324500.1-p1	0	0.349923	0.350219
PF3D7_0324600.1-p1	0	0.34416	0.330817
PF3D7_0324800.1-p1	0	0.425158	0.402947
PF3D7_0324900.1-p1	0	0.961268	0.963595
PF3D7_0400100.1-p1	0	0.954694	0.954491
PF3D7_0400300.1-p1	0	0.379237	0.371653
PF3D7_0400400.1-p1	0	0.960663	0.960029
PF3D7_0400500.1-p1	0	0.391364	0.385226
PF3D7_0400700.1-p1	0	0.38438	0.365794
PF3D7_0400800.1-p1	0	0.301669	0.291583
PF3D7_0400900.1-p1	0	0.290507	0.275913
PF3D7_0401000.1-p1	0	0.39221	0.398516
PF3D7_0401100.1-p1	0	0.232781	0.234864
PF3D7_0401200.1-p1	0	0.281753	0.264848
PF3D7_0401300.1-p1	0	0.475778	0.472914
PF3D7_0401400.1-p1	0	0.322055	0.305985
PF3D7_0401600.1-p1	0	0.497476	0.497406
PF3D7_0401600.2-p1	0	0.504838	0.501963
PF3D7_0401800.1-p1	0	0.838709	0.84167
PF3D7_0401900.1-p1	0	0.797241	0.796029
PF3D7_0402000.1-p1	0	0.719935	0.710489
PF3D7_0402100.1-p1	0	0.838524	0.856266
PF3D7_0402300.1-p1	1	0.995128	0.995778
PF3D7_0402400.1-p1	0	0.375424	0.40833
PF3D7_0402600.1-p1	0	0.413876	0.411489
PF3D7_0402900.1-p1	0	0.456636	0.461607
PF3D7_0403100.1-p1	0	0.433407	0.469481
PF3D7_0403200.1-p1	0	0.722167	0.738986
PF3D7_0403300.1-p1	0	0.296586	0.297061
PF3D7_0403400.1-p1	0	0.891226	0.89409
PF3D7_0403500.1-p1	0	0.262568	0.289466
PF3D7_0403600.1-p1	0	0.858986	0.86575
PF3D7_0403700.1-p1	0	0.811729	0.818736
PF3D7_0403800.1-p1	0	0.639477	0.642261
PF3D7_0403900.1-p1	0	0.852053	0.855616
PF3D7_0404000.1-p1	0	0.426822	0.458042
PF3D7_0404100.1-p1	0	0.882591	0.889688
PF3D7_0404200.1-p1	0	0.0938712	0.0898856
PF3D7_0404300.1-p1	0	0.894778	0.893012
PF3D7_0404400.1-p1	0	0.23202	0.219981
PF3D7_0404500.1-p1	0	0.50363	0.508977
PF3D7_0404600.1-p1	0	0.952821	0.952981
PF3D7_0404700.1-p1	0	0.928799	0.933417
PF3D7_0404800.1-p1	0	0.424998	0.430801
PF3D7_0404900.1-p1	0	0.432434	0.44725
PF3D7_0405000.1-p1	0	0.097472	0.0992619
PF3D7_0405100.1-p1	0	0.782993	0.780613
PF3D7_0405200.1-p1	1	0.480134	0.469031
PF3D7_0405300.1-p1	0	0.978463	0.975528
PF3D7_0405400.1-p1	0	0.777543	0.769018
PF3D7_0405500.1-p1	0	0.125569	0.145561
PF3D7_0405600.1-p1	0	0.203336	0.210122
PF3D7_0405700.1-p1	0	0.932012	0.929695
PF3D7_0405800.1-p1	0	0.230794	0.233203
PF3D7_0405900.1-p1	0	0.938725	0.935392
PF3D7_0406000.1-p1	0	0.585595	0.628052
PF3D7_0406100.1-p1	0	0.380679	0.381755
PF3D7_0406200.1-p1	1	0.935803	0.937164
PF3D7_0406400.1-p1	0	0.223986	0.23639
PF3D7_0406500.1-p1	0	0.921864	0.921222
PF3D7_0406600.1-p1	0	0.239814	0.24489
PF3D7_0406700.1-p1	0	0.491649	0.486386
PF3D7_0406800.1-p1	0	0.0635983	0.0607336
PF3D7_0406900.1-p1	0	0.857379	0.865203
PF3D7_0407000.1-p1	0	0.314551	0.327657
PF3D7_0407100.1-p1	0	0.225095	0.235022
PF3D7_0407200.1-p1	0	0.198709	0.195808
PF3D7_0407300.1-p1	0	0.434604	0.456803
PF3D7_0407400.1-p1	0	0.298656	0.301764
PF3D7_0407500.1-p1	0	0.195602	0.195982
PF3D7_0407600.1-p1	0	0.894222	0.891842
PF3D7_0407700.1-p1	0	0.897945	0.9037
PF3D7_0407800.1-p1	0	0.92033	0.919988
PF3D7_0407900.1-p1	0	0.665126	0.688257
PF3D7_0408000.1-p1	0	0.286049	0.331004
PF3D7_0408100.1-p1	0	0.935832	0.931894
PF3D7_0408200.1-p1	0	0.656543	0.657114
PF3D7_0408300.1-p1	0	0.541229	0.543247
PF3D7_0408400.1-p1	0	0.473205	0.500147
PF3D7_0408500.1-p1	0	0.822525	0.829328
PF3D7_0408600.1-p1	0	0.575006	0.57355
PF3D7_0408700.1-p1	0	0.89324	0.888726
PF3D7_0408800.1-p1	0	0.46484	0.4743
PF3D7_0408900.1-p1	0	0.384513	0.395517
PF3D7_0408900.2-p1	0	0.358322	0.366561
PF3D7_0409000.1-p1	0	0.712082	0.702369
PF3D7_0409100.1-p1	0	0.665915	0.686862
PF3D7_0409200.1-p1	0	0.185617	0.200946
PF3D7_0409300.1-p1	0	0.646659	0.646271
PF3D7_0409400.1-p1	0	0.566252	0.579401
PF3D7_0409500.1-p1	0	0.228229	0.233322
PF3D7_0409600.1-p1	0	0.76547	0.75368
PF3D7_0409700.1-p1	0	0.243753	0.263621
PF3D7_0409800.1-p1	0	0.565818	0.594097
PF3D7_0409900.1-p1	0	0.197812	0.209638
PF3D7_0410000.1-p1	0	0.563821	0.556968
PF3D7_0410300.1-p1	1	0.840243	0.851033
PF3D7_0410400.1-p1	0	0.0978208	0.100754
PF3D7_0410500.1-p1	0	0.398941	0.398875
PF3D7_0410600.1-p1	0	0.422222	0.425415
PF3D7_0410700.1-p1	0	0.766301	0.797044
PF3D7_0410800.1-p1	0	0.829225	0.814089
PF3D7_0410900.1-p1	0	0.861604	0.851495
PF3D7_0411000.1-p1	0	0.906521	0.904461
PF3D7_0411100.1-p1	0	0.336144	0.349238
PF3D7_0411200.1-p1	0	0.712229	0.72939
PF3D7_0411300.1-p1	0	0.693367	0.718151
PF3D7_0411400.1-p1	0	0.570444	0.568587
PF3D7_0411700.1-p1	0	0.153294	0.165732
PF3D7_0411800.1-p1	0	0.912104	0.899334
PF3D7_0411900.1-p1	0	0.821139	0.81694
PF3D7_0412000.1-p1	0	0.91981	0.924204
PF3D7_0412100.1-p1	0	0.22585	0.240289
PF3D7_0412200.1-p1	0	0.10298	0.0934304
PF3D7_0412300.1-p1	0	0.333841	0.331959
PF3D7_0412400.1-p1	0	0.955703	0.956173
PF3D7_0412700.1-p1	0	0.961682	0.963345
PF3D7_0412900.1-p1	0	0.956325	0.955658
PF3D7_0413100.1-p1	0	0.958536	0.957683
PF3D7_0413200.1-p1	0	0.483847	0.485524
PF3D7_0413300.1-p1	0	0.437089	0.43259
PF3D7_0413500.1-p1	0	0.26924	0.296104
PF3D7_0413600.1-p1	0	0.311802	0.308822
PF3D7_0413700.1-p1	0	0.22916	0.241039
PF3D7_0413800.1-p1	0	0.0901385	0.09695
PF3D7_0413900.1-p1	0	0.541809	0.526213
PF3D7_0414000.1-p1	0	0.716083	0.691662
PF3D7_0414100.1-p1	0	0.591309	0.565122
PF3D7_0414200.1-p1	0	0.175479	0.169176
PF3D7_0414200.2-p1	0	0.171394	0.163551
PF3D7_0414300.1-p1	0	0.121339	0.122281
PF3D7_0414400.1-p1	0	0.540929	0.552042
PF3D7_0414500.1-p1	0	0.365917	0.363011
PF3D7_0414600.1-p1	0	0.550151	0.569747
PF3D7_0414700.1-p1	0	0.373558	0.391532
PF3D7_0414800.1-p1	0	0.197286	0.208873
PF3D7_0414900.1-p1	0	0.462221	0.454589
PF3D7_0415000.1-p1	0	0.373291	0.373095
PF3D7_0415100.1-p1	0	0.273876	0.306798
PF3D7_0415200.1-p1	0	0.938799	0.947952
PF3D7_0415300.1-p1	0	0.860879	0.861839
PF3D7_0415400.1-p1	0	0.4111	0.410543
PF3D7_0415500.1-p1	0	0.31576	0.344442
PF3D7_0415600.1-p1	0	0.0982635	0.107966
PF3D7_0415700.1-p1	0	0.255196	0.286563
PF3D7_0415800.1-p1	0	0.503646	0.50172
PF3D7_0415900.1-p1	0	0.231069	0.242748
PF3D7_0416000.1-p1	0	0.665964	0.69083
PF3D7_0416100.1-p1	0	0.459356	0.47724
PF3D7_0416200.1-p1	0	0.609876	0.62953
PF3D7_0416300.1-p1	0	0.914232	0.913259
PF3D7_0416400.1-p1	0	0.876716	0.87256
PF3D7_0416500.1-p1	0	0.651909	0.671521
PF3D7_0416600.1-p1	0	0.157746	0.181946
PF3D7_0416700.1-p1	0	0.200255	0.194332
PF3D7_0416800.1-p1	0	0.245189	0.255523
PF3D7_0416900.1-p1	0	0.890045	0.889219
PF3D7_0417000.1-p1	0	0.279849	0.291245
PF3D7_0417100.1-p1	0	0.265482	0.264548
PF3D7_0417200.1-p1	0	0.401548	0.438798
PF3D7_0417300.1-p1	0	0.678748	0.685806
PF3D7_0417400.1-p1	0	0.895952	0.894345
PF3D7_0417500.1-p1	0	0.221264	0.246091
PF3D7_0417600.1-p1	0	0.830461	0.81971
PF3D7_0417700.1-p1	0	0.425302	0.443726
PF3D7_0417800.1-p1	0	0.611988	0.630343
PF3D7_0417900.1-p1	0	0.703998	0.708975
PF3D7_0418000.1-p1	0	0.918231	0.917707
PF3D7_0418100.1-p1	0	0.947181	0.945156
PF3D7_0418200.1-p1	0	0.32694	0.325469
PF3D7_0418300.1-p1	0	0.783023	0.793716
PF3D7_0418400.1-p1	0	0.103508	0.109599
PF3D7_0418500.1-p1	0	0.313623	0.306591
PF3D7_0418600.1-p1	0	0.901996	0.911799
PF3D7_0418700.1-p1	0	0.740257	0.756253
PF3D7_0418800.1-p1	0	0.253647	0.245541
PF3D7_0418900.1-p1	0	0.161578	0.15667
PF3D7_0419000.1-p1	0	0.440763	0.443192
PF3D7_0419100.1-p1	0	0.159805	0.183299
PF3D7_0419200.1-p1	0	0.131921	0.134972
PF3D7_0419300.1-p1	0	0.114422	0.129942
PF3D7_0419400.1-p1	0	0.890013	0.879546
PF3D7_0419500.1-p1	1	0.441577	0.45112
PF3D7_0419600.1-p1	0	0.658844	0.674598
PF3D7_0419700.1-p1	0	0.608879	0.606606
PF3D7_0419800.1-p1	0	0.388528	0.422039
PF3D7_0419900.1-p1	0	0.886172	0.885431
PF3D7_0420000.1-p1	0	0.924507	0.924146
PF3D7_0420100.1-p1	0	0.66663	0.697294
PF3D7_0420200.1-p1	0	0.161252	0.162762
PF3D7_0420300.1-p1	0	0.968214	0.969519
PF3D7_0420400.1-p1	0	0.297364	0.328651
PF3D7_0420500.1-p1	0	0.14676	0.144936
PF3D7_0420600.1-p1	0	0.698295	0.689038
PF3D7_0420700.1-p1	0	0.952733	0.956214
PF3D7_0420900.1-p1	0	0.975235	0.976297
PF3D7_0421100.1-p1	0	0.974203	0.974749
PF3D7_0421200.1-p1	0	0.48817	0.484626
PF3D7_0421300.1-p1	0	0.975083	0.974434
PF3D7_0421700.1-p1	0	0.783454	0.774878
PF3D7_0421800.1-p1	0	0.402645	0.425802
PF3D7_0421900.1-p1	0	0.366038	0.367151
PF3D7_0422000.1-p1	0	0.147345	0.144134
PF3D7_0422100.1-p1	0	0.795728	0.810059
PF3D7_0422200.1-p1	0	0.907832	0.913053
PF3D7_0422300.1-p1	0	0.587262	0.600286
PF3D7_0422400.1-p1	0	0.125784	0.128583
PF3D7_0422500.1-p1	0	0.912003	0.906593
PF3D7_0422600.1-p1	0	0.169538	0.186159
PF3D7_0422700.1-p1	0	0.200786	0.182856
PF3D7_0422800.1-p1	0	0.21672	0.210836
PF3D7_0422900.1-p1	0	0.1475	0.171863
PF3D7_0423000.1-p1	0	0.328328	0.347561
PF3D7_0423100.1-p1	0	0.186442	0.181121
PF3D7_0423200.1-p1	0	0.149027	0.143176
PF3D7_0423300.1-p1	0	0.735712	0.751209
PF3D7_0423400.1-p1	1	0.93072	0.937896
PF3D7_0423500.1-p1	0	0.398142	0.397427
PF3D7_0423600.1-p1	0	0.9504	0.948778
PF3D7_0423700.1-p1	0	0.650431	0.659399
PF3D7_0423800.1-p1	0	0.330058	0.334999
PF3D7_0423900.1-p1	0	0.624593	0.63765
PF3D7_0424000.1-p1	0	0.738677	0.752317
PF3D7_0424100.1-p1	1	0.435199	1
PF3D7_0424200.1-p1	0	0.950186	0.950768
PF3D7_0424400.1-p1	0	0.97285	0.971967
PF3D7_0424500.1-p1	0	0.422962	0.457916
PF3D7_0424600.1-p1	0	0.28893	0.308212
PF3D7_0424700.1-p1	0	0.896395	0.896766
PF3D7_0424800.1-p1	0	0.408213	0.414687
PF3D7_0424900.1-p1	0	0.487951	0.497183
PF3D7_0425100.1-p1	0	0.42217	0.406421
PF3D7_0425200.1-p1	0	0.325852	0.312727
PF3D7_0425400.1-p1	0	0.400375	0.417261
PF3D7_0425500.1-p1	0	0.425144	0.42278
PF3D7_0425700.1-p1	0	0.295039	0.27897
PF3D7_0425800.1-p1	0	0.963488	0.963458
PF3D7_0425900.1-p1	0	0.383541	0.36924
PF3D7_0426000.1-p1	0	0.952478	0.952689
PF3D7_0500100.1-p1	0	0.958359	0.958157
PF3D7_0500400.1-p1	0	0.46619	0.479288
PF3D7_0500500.1-p1	0	0.357476	0.33986
PF3D7_0500800.1-p1	0	0.95533	0.956525
PF3D7_0500900.1-p1	0	0.209411	0.230834
PF3D7_0501000.1-p1	0	0.3314	0.345841
PF3D7_0501100.1-p1	0	0.605333	0.621169
PF3D7_0501100.2-p1	0	0.615012	0.630379
PF3D7_0501200.1-p1	0	0.709682	0.738356
PF3D7_0501300.1-p1	0	0.894087	0.890387
PF3D7_0501400.1-p1	0	0.961242	0.959117
PF3D7_0501500.1-p1	0	0.197175	0.205276
PF3D7_0501600.1-p1	0	0.156158	0.158483
PF3D7_0501700.1-p1	0	0.512753	0.541785
PF3D7_0501800.1-p1	0	0.939454	0.942064
PF3D7_0501900.1-p1	0	0.196104	0.216071
PF3D7_0502000.1-p1	0	0.664748	0.655866
PF3D7_0502100.1-p1	0	0.638691	0.647022
PF3D7_0502200.1-p1	0	0.240813	0.246567
PF3D7_0502300.1-p1	0	0.556451	0.597099
PF3D7_0502400.1-p1	1	0.888533	0.895392
PF3D7_0502500.1-p1	0	0.470498	0.479442
PF3D7_0502600.1-p1	0	0.60951	0.623862
PF3D7_0502700.1-p1	0	0.118391	0.132244
PF3D7_0502800.1-p1	0	0.188786	0.182732
PF3D7_0502900.1-p1	0	0.305966	0.299832
PF3D7_0503000.1-p1	0	0.319586	0.353689
PF3D7_0503100.1-p1	0	0.302169	0.302019
PF3D7_0503200.1-p1	0	0.864344	0.87306
PF3D7_0503300.1-p1	0	0.53273	0.564421
PF3D7_0503400.1-p1	0	0.272288	0.266362
PF3D7_0503500.1-p1	0	0.390813	0.379788
PF3D7_0503600.1-p1	0	0.41306	0.400481
PF3D7_0503800.1-p1	0	0.312525	0.337543
PF3D7_0503900.1-p1	0	0.445277	0.455467
PF3D7_0504000.1-p1	0	0.923106	0.924462
PF3D7_0504100.1-p1	0	0.174432	0.178549
PF3D7_0504200.1-p1	0	0.119726	0.12045
PF3D7_0504300.1-p1	0	0.449126	0.454686
PF3D7_0504400.1-p1	0	0.420146	0.436837
PF3D7_0504500.1-p1	0	0.365889	0.358928
PF3D7_0504600.1-p1	0	0.200233	0.208052
PF3D7_0504700.1-p1	0	0.868418	0.869879
PF3D7_0504800.1-p1	0	0.965831	0.966436
PF3D7_0504900.1-p1	0	0.231409	0.222774
PF3D7_0505000.1-p1	0	0.924816	0.919426
PF3D7_0505100.1-p1	0	0.88752	0.889969
PF3D7_0505200.1-p1	0	0.505146	0.538414
PF3D7_0505300.1-p1	0	0.358334	0.360156
PF3D7_0505400.1-p1	0	0.497378	0.535738
PF3D7_0505500.1-p1	0	0.705847	0.692749
PF3D7_0505600.1-p1	0	0.644647	0.663177
PF3D7_0505700.1-p1	0	0.904802	0.905557
PF3D7_0505800.1-p1	0	0.673049	0.677995
PF3D7_0505900.1-p1	0	0.34556	0.360613
PF3D7_0506000.1-p1	0	0.162918	0.157445
PF3D7_0506100.1-p1	0	0.279688	0.305798
PF3D7_0506200.1-p1	0	0.470231	0.498216
PF3D7_0506300.1-p1	0	0.430581	0.475651
PF3D7_0506400.1-p1	0	0.312885	0.330303
PF3D7_0506500.1-p1	0	0.954186	0.954774
PF3D7_0506700.1-p1	0	0.82777	0.84333
PF3D7_0506800.1-p1	0	0.62635	0.621552
PF3D7_0506900.1-p1	0	0.536008	0.532737
PF3D7_0507000.1-p1	0	0.0924684	0.0996432
PF3D7_0507100.1-p1	0	0.278505	0.277644
PF3D7_0507200.1-p1	0	0.638946	0.642755
PF3D7_0507300.1-p1	0	0.821975	0.836296
PF3D7_0507400.1-p1	0	0.123532	0.123812
PF3D7_0507500.1-p1	0	0.705799	0.700091
PF3D7_0507600.1-p1	0	0.853861	0.855495
PF3D7_0507700.1-p1	0	0.466989	0.480957
PF3D7_0507800.1-p1	0	0.953649	0.951252
PF3D7_0507900.1-p1	0	0.170556	0.161766
PF3D7_0508000.1-p1	0	0.356948	0.350667
PF3D7_0508100.1-p1	0	0.658274	0.659595
PF3D7_0508200.1-p1	0	0.173592	0.173359
PF3D7_0508300.1-p1	0	0.238373	0.243198
PF3D7_0508400.1-p1	0	0.757151	0.783667
PF3D7_0508500.1-p1	0	0.750934	0.72793
PF3D7_0508600.1-p1	0	0.618565	0.62461
PF3D7_0508700.1-p1	0	0.873872	0.873282
PF3D7_0508800.1-p1	0	0.489908	0.516633
PF3D7_0508900.1-p1	0	0.954272	0.953379
PF3D7_0509000.1-p1	0	0.292159	0.289838
PF3D7_0509100.1-p1	0	0.958646	0.957533
PF3D7_0509200.1-p1	0	0.121686	0.124231
PF3D7_0509300.1-p1	0	0.431927	0.437966
PF3D7_0509400.1-p1	0	0.935604	0.93648
PF3D7_0509500.1-p1	0	0.33114	0.359223
PF3D7_0509600.1-p1	0	0.367454	0.36512
PF3D7_0509700.1-p1	0	0.612049	0.622553
PF3D7_0509800.1-p1	0	0.956449	0.954787
PF3D7_0509900.1-p1	0	0.493527	0.5255
PF3D7_0510000.1-p1	0	0.801255	0.811799
PF3D7_0510100.1-p1	0	0.927353	0.930377
PF3D7_0510200.1-p1	0	0.376226	0.392732
PF3D7_0510300.1-p1	0	0.39395	0.404782
PF3D7_0510400.1-p1	0	0.558855	0.574885
PF3D7_0510500.1-p1	0	0.579496	0.593349
PF3D7_0510700.1-p1	0	0.282866	0.322261
PF3D7_0510800.1-p1	0	0.497255	0.491292
PF3D7_0511000.1-p1	0	0.339578	0.344181
PF3D7_0511100.1-p1	0	0.329358	0.329581
PF3D7_0511200.1-p1	0	0.378919	0.373118
PF3D7_0511300.1-p1	0	0.813295	0.826804
PF3D7_0511400.1-p1	0	0.777312	0.797881
PF3D7_0511500.1-p1	0	0.988872	0.987617
PF3D7_0511600.1-p1	0	0.401637	0.408287
PF3D7_0511700.1-p1	0	0.179996	0.176573
PF3D7_0511800.1-p1	0	0.248432	0.254997
PF3D7_0511900.1-p1	0	0.296374	0.27133
PF3D7_0512000.1-p1	0	0.46544	0.458141
PF3D7_0512100.1-p1	0	0.184328	0.205126
PF3D7_0512200.1-p1	0	0.492935	0.529012
PF3D7_0512300.1-p1	0	0.305227	0.317483
PF3D7_0512400.1-p1	0	0.391769	0.418777
PF3D7_0512500.1-p1	0	0.401135	0.413387
PF3D7_0512600.1-p1	0	0.375867	0.375896
PF3D7_0512700.1-p1	0	0.308351	0.336513
PF3D7_0512800.1-p1	0	0.58186	0.54377
PF3D7_0512900.1-p1	0	0.0438036	0.0425133
PF3D7_0513000.1-p1	0	0.29976	0.286078
PF3D7_0513100.1-p1	0	0.439811	0.453396
PF3D7_0513200.1-p1	0	0.865905	0.869747
PF3D7_0513300.1-p1	0	0.387155	0.372787
PF3D7_0513400.1-p1	0	0.0614303	0.0594569
PF3D7_0513500.1-p1	0	0.173526	0.175074
PF3D7_0513600.1-p1	0	0.839614	0.845247
PF3D7_0513700.1-p1	0	0.205304	0.198195
PF3D7_0513800.1-p1	0	0.478514	0.487354
PF3D7_0513900.1-p1	0	0.338889	0.34891
PF3D7_0514000.1-p1	0	0.179209	0.189514
PF3D7_0514100.1-p1	0	0.937927	0.939643
PF3D7_0514200.1-p1	0	0.573324	0.587382
PF3D7_0514300.1-p1	0	0.769311	0.786774
PF3D7_0514500.1-p1	0	0.177713	0.178637
PF3D7_0514600.1-p1	0	0.303838	0.293342
PF3D7_0514700.1-p1	0	0.767165	0.770126
PF3D7_0514800.1-p1	0	0.723236	0.754664
PF3D7_0514900.1-p1	0	0.646062	0.660783
PF3D7_0515000.1-p1	0	0.839819	0.835967
PF3D7_0515100.1-p1	0	0.21456	0.225263
PF3D7_0515200.1-p1	0	0.126337	0.130121
PF3D7_0515300.1-p1	0	0.820734	0.839059
PF3D7_0515400.1-p1	0	0.767633	0.77913
PF3D7_0515500.1-p1	0	0.409201	0.398104
PF3D7_0515600.1-p1	0	0.873856	0.878867
PF3D7_0515700.1-p1	0	0.285049	0.272111
PF3D7_0515800.1-p1	0	0.204739	0.201419
PF3D7_0515900.1-p1	0	0.0831133	0.0872759
PF3D7_0516000.1-p1	0	0.564048	0.560468
PF3D7_0516100.1-p1	0	0.795408	0.785085
PF3D7_0516200.1-p1	0	0.51343	0.518851
PF3D7_0516300.1-p1	0	0.658083	0.659765
PF3D7_0516400.1-p1	0	0.647044	0.67542
PF3D7_0516500.1-p1	0	0.288362	0.279947
PF3D7_0516600.1-p1	0	0.895406	0.893704
PF3D7_0516700.1-p1	0	0.776602	0.781734
PF3D7_0516800.1-p1	0	0.964938	0.964606
PF3D7_0516900.1-p1	0	0.422417	0.417782
PF3D7_0517000.1-p1	0	0.419146	0.431702
PF3D7_0517100.1-p1	0	0.160626	0.159505
PF3D7_0517200.1-p1	0	0.765117	0.798768
PF3D7_0517300.1-p1	0	0.517653	0.512955
PF3D7_0517400.1-p1	0	0.891617	0.888061
PF3D7_0517500.1-p1	0	0.328832	0.329929
PF3D7_0517600.1-p1	0	0.0677971	0.065491
PF3D7_0517700.1-p1	0	0.333171	0.356779
PF3D7_0517800.1-p1	0	0.171041	0.187883
PF3D7_0517900.1-p1	0	0.32635	0.323053
PF3D7_0518000.1-p1	0	0.297421	0.298755
PF3D7_0518100.1-p1	0	0.862372	0.858547
PF3D7_0518200.1-p1	0	0.222654	0.223722
PF3D7_0518300.1-p1	0	0.189572	0.17959
PF3D7_0518400.1-p1	0	0.171316	0.183087
PF3D7_0518500.1-p1	0	0.89022	0.889341
PF3D7_0518600.1-p1	0	0.805764	0.816949
PF3D7_0518700.1-p1	0	0.875471	0.879759
PF3D7_0518800.1-p1	0	0.747731	0.748907
PF3D7_0518900.1-p1	0	0.515882	0.509917
PF3D7_0519000.1-p1	0	0.362709	0.38576
PF3D7_0519100.1-p1	0	0.29216	0.29141
PF3D7_0519200.1-p1	0	0.473152	0.476288
PF3D7_0519300.1-p1	0	0.250368	0.239141
PF3D7_0519400.1-p1	0	0.256696	0.266875
PF3D7_0519500.1-p1	0	0.929072	0.932094
PF3D7_0519600.1-p1	0	0.86826	0.867886
PF3D7_0519700.1-p1	0	0.442806	0.452402
PF3D7_0519800.1-p1	0	0.812662	0.823135
PF3D7_0519900.1-p1	0	0.407329	0.418893
PF3D7_0520000.1-p1	0	0.23342	0.234847
PF3D7_0520100.1-p1	0	0.573885	0.584525
PF3D7_0520200.1-p1	0	0.418737	0.43364
PF3D7_0520300.1-p1	0	0.121682	0.123305
PF3D7_0520400.1-p1	0	0.332282	0.338122
PF3D7_0520500.1-p1	0	0.390479	0.381916
PF3D7_0520600.1-p1	0	0.452845	0.473882
PF3D7_0520700.1-p1	0	0.742332	0.768228
PF3D7_0520800.1-p1	0	0.939497	0.945901
PF3D7_0520900.1-p1	0	0.348934	0.360384
PF3D7_0521000.1-p1	0	0.660537	0.681828
PF3D7_0521100.1-p1	0	0.486752	0.448656
PF3D7_0521200.1-p1	0	0.162441	0.193972
PF3D7_0521300.1-p1	0	0.762905	0.772529
PF3D7_0521400.1-p1	0	0.273995	0.280205
PF3D7_0521500.1-p1	0	0.304823	0.335673
PF3D7_0521600.1-p1	0	0.288568	0.303845
PF3D7_0521700.1-p1	0	0.408131	0.418567
PF3D7_0521800.1-p1	0	0.176922	0.196643
PF3D7_0521900.1-p1	0	0.893577	0.886774
PF3D7_0522000.1-p1	0	0.337089	0.337148
PF3D7_0522100.1-p1	0	0.67326	0.670275
PF3D7_0522200.1-p1	0	0.435584	0.43079
PF3D7_0522300.1-p1	0	0.0970553	0.0982293
PF3D7_0522400.1-p1	0	0.887267	0.882295
PF3D7_0522500.1-p1	0	0.178252	0.189676
PF3D7_0522600.1-p1	0	0.283046	0.294214
PF3D7_0522700.1-p1	0	0.151299	0.160053
PF3D7_0522800.1-p1	0	0.347307	0.378969
PF3D7_0522900.1-p1	0	0.897257	0.888225
PF3D7_0523000.1-p1	0	0.653842	0.649247
PF3D7_0523100.1-p1	0	0.183104	0.206924
PF3D7_0523200.1-p1	0	0.494148	0.49763
PF3D7_0523300.1-p1	0	0.116204	0.136764
PF3D7_0523400.1-p1	0	0.336096	0.354969
PF3D7_0523500.1-p1	0	0.132235	0.128598
PF3D7_0523600.1-p1	0	0.225458	0.235404
PF3D7_0523700.1-p1	0	0.57802	0.565486
PF3D7_0523800.1-p1	0	0.337528	0.32448
PF3D7_0523900.1-p1	0	0.163791	0.167015
PF3D7_0524000.1-p1	0	0.616301	0.606626
PF3D7_0524100.1-p1	0	0.811981	0.806613
PF3D7_0524200.1-p1	0	0.175422	0.176887
PF3D7_0524300.1-p1	0	0.670684	0.691285
PF3D7_0524400.1-p1	0	0.285976	0.276621
PF3D7_0524500.1-p1	0	0.499522	0.51378
PF3D7_0524600.1-p1	0	0.503068	0.516265
PF3D7_0524700.1-p1	0	0.231079	0.223569
PF3D7_0524800.1-p1	0	0.242248	0.241541
PF3D7_0524900.1-p1	0	0.662716	0.676097
PF3D7_0525000.1-p1	0	0.738464	0.725888
PF3D7_0525100.1-p1	0	0.230715	0.220608
PF3D7_0525200.1-p1	0	0.867705	0.873743
PF3D7_0525300.1-p1	0	0.802649	0.799572
PF3D7_0525400.1-p1	0	0.264961	0.289196
PF3D7_0525500.1-p1	0	0.789514	0.78618
PF3D7_0525600.1-p1	0	0.112194	0.1224
PF3D7_0525700.1-p1	0	0.136261	0.135281
PF3D7_0525800.1-p1	0	0.446028	0.452474
PF3D7_0525900.1-p1	0	0.239214	0.256936
PF3D7_0526000.1-p1	0	0.434644	0.426255
PF3D7_0526100.1-p1	0	0.212855	0.203551
PF3D7_0526200.1-p1	0	0.578618	0.581588
PF3D7_0526200.2-p1	0	0.572657	0.574429
PF3D7_0526300.1-p1	0	0.222271	0.246865
PF3D7_0526400.1-p1	0	0.197231	0.190815
PF3D7_0526500.1-p1	0	0.83897	0.833291
PF3D7_0526600.1-p1	0	0.991275	0.990456
PF3D7_0526700.1-p1	0	0.923695	0.923213
PF3D7_0526800.1-p1	0	0.642234	0.64988
PF3D7_0526900.1-p1	0	0.157375	0.159522
PF3D7_0527000.1-p1	0	0.76417	0.769519
PF3D7_0527100.1-p1	0	0.491181	0.499539
PF3D7_0527200.1-p1	0	0.683888	0.688566
PF3D7_0527300.1-p1	0	0.149756	0.155576
PF3D7_0527400.1-p1	0	0.287575	0.279588
PF3D7_0527500.1-p1	0	0.769839	0.769375
PF3D7_0527600.1-p1	0	0.611663	0.627751
PF3D7_0527900.1-p1	0	0.461965	0.491057
PF3D7_0528000.1-p1	0	0.318409	0.308834
PF3D7_0528100.1-p1	0	0.581861	0.574328
PF3D7_0528200.1-p1	0	0.373176	0.367323
PF3D7_0528300.1-p1	0	0.468334	0.49141
PF3D7_0528400.1-p1	0	0.369254	0.374794
PF3D7_0528500.1-p1	0	0.0881048	0.0860942
PF3D7_0528600.1-p1	0	0.339441	0.347443
PF3D7_0528700.1-p1	0	0.487405	0.508251
PF3D7_0528800.1-p1	0	0.0640441	0.0654664
PF3D7_0528900.1-p1	0	0.283059	0.288411
PF3D7_0529000.1-p1	0	0.459672	0.45249
PF3D7_0529100.1-p1	0	0.247424	0.266764
PF3D7_0529200.1-p1	0	0.392885	0.41017
PF3D7_0529300.1-p1	0	0.0720806	0.0743979
PF3D7_0529400.1-p1	0	0.828446	0.810603
PF3D7_0529400.2-p1	0	0.82753	0.811278
PF3D7_0529500.1-p1	0	0.0630569	0.0577786
PF3D7_0529700.1-p1	0	0.432665	0.42551
PF3D7_0529800.1-p1	0	0.925125	0.930628
PF3D7_0529900.1-p1	0	0.0941717	0.0916703
PF3D7_0530000.1-p1	0	0.735405	0.729677
PF3D7_0530100.1-p1	0	0.479391	0.487543
PF3D7_0530200.1-p1	0	0.231629	0.240913
PF3D7_0530300.1-p1	0	0.698858	0.689113
PF3D7_0530400.1-p1	0	0.704827	0.691499
PF3D7_0530500.1-p1	0	0.401207	0.379709
PF3D7_0530600.1-p1	0	0.710727	0.73104
PF3D7_0530700.1-p1	0	0.811327	0.816251
PF3D7_0530750.1-p1	0	0.160403	0.157048
PF3D7_0530800.1-p1	0	0.542007	0.535955
PF3D7_0530900.1-p1	0	0.931913	0.935727
PF3D7_0531000.1-p1	0	0.357805	0.359058
PF3D7_0531100.1-p1	0	0.937796	0.940909
PF3D7_0531200.1-p1	0	0.18271	0.210047
PF3D7_0531300.1-p1	0	0.457979	0.48804
PF3D7_0531400.1-p1	0	0.734016	0.746911
PF3D7_0532100.1-p1	0	0.916243	0.915289
PF3D7_0532200.1-p1	0	0.347012	0.380487
PF3D7_0532300.1-p1	0	0.789231	0.825082
PF3D7_0532400.1-p1	0	0.656735	0.67826
PF3D7_0532500.1-p1	0	0.242488	0.277029
PF3D7_0532600.1-p1	0	0.452349	0.470746
PF3D7_0532900.1-p1	0	0.346902	0.331255
PF3D7_0600200.1-p1	0	0.958223	0.959421
PF3D7_0600300.1-p1	0	0.602395	0.606937
PF3D7_0600400.1-p1	0	0.889067	0.883347
PF3D7_0600500.1-p1	0	0.353107	0.343218
PF3D7_0600600.1-p1	0	0.812045	0.818038
PF3D7_0600700.1-p1	0	0.469829	0.473657
PF3D7_0601000.1-p1	0	0.184543	0.188568
PF3D7_0601100.1-p1	0	0.441404	0.460972
PF3D7_0601200.1-p1	0	0.34731	0.350298
PF3D7_0601300.1-p1	0	0.289954	0.279774
PF3D7_0601500.1-p1	0	0.489484	0.500422
PF3D7_0601600.1-p1	0	0.364763	0.392246
PF3D7_0601900.1-p1	0	0.573636	0.576526
PF3D7_0602000.1-p1	0	0.825215	0.823315
PF3D7_0602100.1-p1	0	0.730938	0.702457
PF3D7_0602200.1-p1	0	0.494576	0.508298
PF3D7_0602300.1-p1	0	0.216133	0.234675
PF3D7_0602400.1-p1	0	0.501141	0.505407
PF3D7_0602500.1-p1	0	0.278372	0.270863
PF3D7_0602600.1-p1	0	0.751225	0.742665
PF3D7_0602700.1-p1	0	0.42281	0.458804
PF3D7_0602800.1-p1	0	0.372445	0.394463
PF3D7_0602900.1-p1	0	0.370688	0.374772
PF3D7_0603000.1-p1	0	0.661385	0.660326
PF3D7_0603100.1-p1	0	0.574257	0.56784
PF3D7_0603200.1-p1	0	0.165686	0.155408
PF3D7_0603300.1-p1	0	0.211579	0.21244
PF3D7_0603400.1-p1	1	0.946579	0.948035
PF3D7_0603500.1-p1	0	0.493244	0.493937
PF3D7_0603600.1-p1	0	0.798331	0.789321
PF3D7_0603700.1-p1	0	0.17846	0.182193
PF3D7_0603800.1-p1	0	0.844524	0.854931
PF3D7_0603900.1-p1	0	0.48653	0.512352
PF3D7_0604000.1-p1	0	0.852834	0.866576
PF3D7_0604100.1-p1	0	0.883919	0.880506
PF3D7_0604200.1-p1	0	0.139452	0.132585
PF3D7_0604300.1-p1	0	0.782081	0.779103
PF3D7_0604400.1-p1	0	0.226549	0.224549
PF3D7_0604500.1-p1	0	0.891651	0.894733
PF3D7_0604600.1-p1	0	0.599751	0.581378
PF3D7_0604700.1-p1	0	0.159571	0.168217
PF3D7_0604800.1-p1	0	0.644434	0.64037
PF3D7_0604900.1-p1	0	0.263567	0.266187
PF3D7_0605000.1-p1	0	0.0981965	0.0978449
PF3D7_0605100.1-p1	0	0.663186	0.647126
PF3D7_0605200.1-p1	0	0.130811	0.142475
PF3D7_0605300.1-p1	0	0.276824	0.288704
PF3D7_0605400.1-p1	0	0.419529	0.440697
PF3D7_0605500.1-p1	0	0.460065	0.49012
PF3D7_0605600.1-p1	0	0.686374	0.668959
PF3D7_0605700.1-p1	0	0.795643	0.81161
PF3D7_0605800.1-p1	0	0.889571	0.89471
PF3D7_0605900.1-p1	0	0.166936	0.161852
PF3D7_0606000.1-p1	0	0.854415	0.840013
PF3D7_0606100.1-p1	0	0.621106	0.621909
PF3D7_0606200.1-p1	0	0.387535	0.392898
PF3D7_0606300.1-p1	0	0.294977	0.30701
PF3D7_0606400.1-p1	0	0.428288	0.425637
PF3D7_0606500.1-p1	0	0.529948	0.537366
PF3D7_0606600.1-p1	0	0.96577	0.968174
PF3D7_0606700.1-p1	0	0.577321	0.552543
PF3D7_0606800.1-p1	0	0.211296	0.204843
PF3D7_0606900.1-p1	0	0.206764	0.214749
PF3D7_0607000.1-p1	0	0.801017	0.811848
PF3D7_0607100.1-p1	0	0.334545	0.325469
PF3D7_0607200.1-p1	0	0.291355	0.293207
PF3D7_0607300.1-p1	0	0.159377	0.162144
PF3D7_0607400.1-p1	0	0.263238	0.247296
PF3D7_0607500.1-p1	0	0.333995	0.342722
PF3D7_0607600.1-p1	0	0.684281	0.661687
PF3D7_0607700.1-p1	0	0.92462	0.925318
PF3D7_0607800.1-p1	0	0.775762	0.777527
PF3D7_0607900.1-p1	0	0.820053	0.838749
PF3D7_0608000.1-p1	0	0.380648	0.409034
PF3D7_0608100.1-p1	0	0.943568	0.939378
PF3D7_0608200.1-p1	0	0.0895462	0.0959979
PF3D7_0608300.1-p1	0	0.638824	0.624592
PF3D7_0608310.1-p1	0	0.186024	0.191698
PF3D7_0608400.1-p1	0	0.217297	0.212115
PF3D7_0608500.1-p1	0	0.244927	0.236633
PF3D7_0608600.1-p1	0	0.671592	0.677817
PF3D7_0608700.1-p1	0	0.289529	0.280028
PF3D7_0608800.1-p1	0	0.326579	0.311208
PF3D7_0608900.1-p1	0	0.525794	0.487112
PF3D7_0609000.1-p1	0	0.966191	0.967422
PF3D7_0609100.1-p1	0	0.364163	0.353286
PF3D7_0609200.1-p1	0	0.149714	0.150196
PF3D7_0609300.1-p1	0	0.815223	0.813107
PF3D7_0609400.1-p1	0	0.33513	0.383107
PF3D7_0609500.1-p1	0	0.358788	0.331159
PF3D7_0609600.1-p1	0	0.510645	0.502125
PF3D7_0609700.1-p1	0	0.955264	0.956973
PF3D7_0609800.1-p1	0	0.333967	0.32642
PF3D7_0609900.1-p1	0	0.862777	0.861106
PF3D7_0610000.1-p1	0	0.183599	0.201941
PF3D7_0610100.1-p1	0	0.55203	0.570444
PF3D7_0610200.1-p1	0	0.903912	0.899046
PF3D7_0610400.1-p1	0	0.307381	0.301931
PF3D7_0610500.1-p1	0	0.133773	0.125262
PF3D7_0610600.1-p1	0	0.256361	0.24368
PF3D7_0610700.1-p1	0	0.182777	0.18156
PF3D7_0610800.1-p1	0	0.392782	0.385424
PF3D7_0610900.1-p1	0	0.815038	0.813561
PF3D7_0611000.1-p1	0	0.133549	0.127011
PF3D7_0611100.1-p1	0	0.321309	0.332071
PF3D7_0611200.1-p1	0	0.086915	0.0994303
PF3D7_0611300.1-p1	0	0.0970369	0.0879559
PF3D7_0611400.1-p1	0	0.658746	0.654263
PF3D7_0611500.1-p1	0	0.238288	0.253865
PF3D7_0611600.1-p1	0	0.69561	0.710486
PF3D7_0611700.1-p1	0	0.262497	0.270647
PF3D7_0611800.1-p1	0	0.896759	0.892919
PF3D7_0611900.1-p1	0	0.150346	0.155004
PF3D7_0612000.1-p1	0	0.277497	0.288888
PF3D7_0612100.1-p1	0	0.39582	0.381077
PF3D7_0612200.1-p1	0	0.93884	0.937521
PF3D7_0612300.1-p1	0	0.268708	0.262387
PF3D7_0612400.1-p1	0	0.230307	0.258128
PF3D7_0612500.1-p1	0	0.222654	0.226092
PF3D7_0612600.1-p1	0	0.680576	0.699605
PF3D7_0612700.1-p1	0	0.328703	0.328588
PF3D7_0612800.1-p1	0	0.542717	0.552139
PF3D7_0612900.1-p1	0	0.284229	0.284063
PF3D7_0613000.1-p1	0	0.139979	0.138677
PF3D7_0613000.2-p1	0	0.0792155	0.0782352
PF3D7_0613000.3-p1	0	0.225223	0.226859
PF3D7_0613100.1-p1	0	0.182158	0.182134
PF3D7_0613200.1-p1	0	0.210051	0.211229
PF3D7_0613300.1-p1	0	0.756348	0.741922
PF3D7_0613400.1-p1	0	0.344961	0.345557
PF3D7_0613500.1-p1	0	0.918425	0.922125
PF3D7_0613600.1-p1	0	0.944731	0.94162
PF3D7_0613700.1-p1	0	0.494442	0.504366
PF3D7_0613800.1-p1	0	0.950747	0.951331
PF3D7_0613900.1-p1	0	0.949953	0.950588
PF3D7_0614000.1-p1	0	0.0724023	0.07363
PF3D7_0614100.1-p1	0	0.651394	0.66048
PF3D7_0614200.1-p1	0	0.870433	0.883212
PF3D7_0614300.1-p1	0	0.539904	0.540497
PF3D7_0614400.1-p1	0	0.455768	0.456935
PF3D7_0614500.1-p1	0	0.268788	0.279731
PF3D7_0614600.1-p1	0	0.559938	0.587478
PF3D7_0614700.1-p1	0	0.539264	0.583194
PF3D7_0614800.1-p1	0	0.344787	0.356491
PF3D7_0614900.1-p1	0	0.562413	0.551922
PF3D7_0615000.1-p1	0	0.560432	0.564728
PF3D7_0615100.1-p1	0	0.43487	0.459634
PF3D7_0615200.1-p1	0	0.46572	0.475254
PF3D7_0615300.1-p1	0	0.525173	0.510706
PF3D7_0615400.1-p1	0	0.958679	0.959787
PF3D7_0615500.1-p1	0	0.593271	0.627382
PF3D7_0615600.1-p1	0	0.888392	0.881831
PF3D7_0615700.1-p1	0	0.3477	0.369101
PF3D7_0615800.1-p1	0	0.692636	0.704718
PF3D7_0615900.1-p1	0	0.787146	0.780963
PF3D7_0616000.1-p1	0	0.387467	0.370656
PF3D7_0616100.1-p1	0	0.437702	0.444917
PF3D7_0616200.1-p1	0	0.591403	0.591575
PF3D7_0616300.1-p1	0	0.475038	0.477225
PF3D7_0616400.1-p1	0	0.614847	0.595391
PF3D7_0616500.1-p1	0	0.963972	0.963714
PF3D7_0616600.1-p1	0	0.721385	0.74161
PF3D7_0616700.1-p1	0	0.649831	0.678752
PF3D7_0616800.1-p1	0	0.130591	0.144863
PF3D7_0616900.1-p1	0	0.926903	0.928963
PF3D7_0617000.1-p1	0	0.30385	0.330024
PF3D7_0617100.1-p1	0	0.569736	0.557259
PF3D7_0617200.1-p1	0	0.608076	0.622331
PF3D7_0617300.1-p1	0	0.0968039	0.0980414
PF3D7_0617400.1-p1	0	0.957465	0.956946
PF3D7_0617600.1-p1	0	0.509864	0.522388
PF3D7_0617700.1-p1	0	0.313096	0.30448
PF3D7_0617800.1-p1	0	0.437089	0.435621
PF3D7_0617900.1-p1	0	0.300978	0.294476
PF3D7_0618000.1-p1	0	0.831363	0.830859
PF3D7_0618100.1-p1	0	0.339149	0.329599
PF3D7_0618200.1-p1	0	0.591815	0.598741
PF3D7_0618300.1-p1	0	0.264297	0.261507
PF3D7_0618400.1-p1	0	0.26653	0.263262
PF3D7_0618500.1-p1	0	0.433204	0.427434
PF3D7_0618600.1-p1	0	0.211101	0.211561
PF3D7_0618700.1-p1	0	0.604802	0.624258
PF3D7_0618800.1-p1	0	0.533239	0.526595
PF3D7_0618900.1-p1	0	0.449709	0.435442
PF3D7_0618900.2-p1	0	0.460014	0.451763
PF3D7_0619000.1-p1	0	0.973686	0.971906
PF3D7_0619000.2-p1	0	0.973857	0.971111
PF3D7_0619100.1-p1	0	0.190772	0.204988
PF3D7_0619200.1-p1	0	0.769187	0.778377
PF3D7_0619300.1-p1	0	0.892104	0.891167
PF3D7_0619400.1-p1	0	0.774848	0.778872
PF3D7_0619500.1-p1	0	0.677658	0.665363
PF3D7_0619600.1-p1	0	0.576673	0.561787
PF3D7_0619700.1-p1	0	0.305394	0.34199
PF3D7_0619800.1-p1	0	0.797622	0.783014
PF3D7_0619900.1-p1	0	0.230108	0.233878
PF3D7_0620000.1-p1	0	0.704009	0.722022
PF3D7_0620100.1-p1	0	0.248268	0.253617
PF3D7_0620200.1-p1	0	0.806338	0.832672
PF3D7_0620300.1-p1	0	0.31157	0.314426
PF3D7_0620400.1-p1	1	0.90238	0.901226
PF3D7_0620500.1-p1	0	0.738472	0.762176
PF3D7_0620600.1-p1	0	0.368523	0.382171
PF3D7_0620700.1-p1	0	0.0856871	0.0954545
PF3D7_0621000.1-p1	0	0.597941	0.642729
PF3D7_0621100.1-p1	0	0.759382	0.76388
PF3D7_0621200.1-p1	0	0.383022	0.372479
PF3D7_0621300.1-p1	0	0.51019	0.503828
PF3D7_0621350.1-p1	0	0.234685	0.236247
PF3D7_0621400.1-p1	0	0.685804	0.696362
PF3D7_0621500.1-p1	0	0.115543	0.1218
PF3D7_0621700.1-p1	0	0.640753	0.605113
PF3D7_0621800.1-p1	0	0.62942	0.629982
PF3D7_0621900.1-p1	0	0.455427	0.46124
PF3D7_0622000.1-p1	0	0.183542	0.185543
PF3D7_0622100.1-p1	0	0.891224	0.907628
PF3D7_0622200.1-p1	0	0.669416	0.673752
PF3D7_0622300.1-p1	0	0.447257	0.424479
PF3D7_0622400.1-p1	0	0.180182	0.207781
PF3D7_0622500.1-p1	0	0.162372	0.171614
PF3D7_0622600.1-p1	0	0.269979	0.279022
PF3D7_0622700.1-p1	0	0.173095	0.178291
PF3D7_0622800.1-p1	0	0.822298	0.821169
PF3D7_0622900.1-p1	0	0.886637	0.891391
PF3D7_0623000.1-p1	0	0.411832	0.392422
PF3D7_0623100.1-p1	0	0.775967	0.77335
PF3D7_0623200.1-p1	0	0.180231	0.202238
PF3D7_0623300.1-p1	0	0.379305	0.368097
PF3D7_0623400.1-p1	0	0.457425	0.484334
PF3D7_0623500.1-p1	0	0.245642	0.257414
PF3D7_0623600.1-p1	0	0.735551	0.744857
PF3D7_0623700.1-p1	0	0.632219	0.651112
PF3D7_0623800.1-p1	0	0.941366	0.94356
PF3D7_0623900.1-p1	0	0.312631	0.330382
PF3D7_0624000.1-p1	0	0.337815	0.337105
PF3D7_0624100.1-p1	0	0.241037	0.246121
PF3D7_0624200.1-p1	0	0.535116	0.567117
PF3D7_0624300.1-p1	0	0.318443	0.327219
PF3D7_0624400.1-p1	0	0.322866	0.313381
PF3D7_0624500.1-p1	0	0.231279	0.231122
PF3D7_0624600.1-p1	0	0.963482	0.963275
PF3D7_0624700.1-p1	0	0.156212	0.159811
PF3D7_0624800.1-p1	0	0.315107	0.324523
PF3D7_0624900.1-p1	0	0.51909	0.524815
PF3D7_0625000.1-p1	0	0.212428	0.213398
PF3D7_0625000.2-p1	0	0.21172	0.214254
PF3D7_0625100.1-p1	0	0.207878	0.213879
PF3D7_0625200.1-p1	0	0.558269	0.591593
PF3D7_0625300.1-p1	0	0.758714	0.766462
PF3D7_0625400.1-p1	0	0.69042	0.714599
PF3D7_0625500.1-p1	0	0.102333	0.103185
PF3D7_0625600.1-p1	0	0.282675	0.283163
PF3D7_0625700.1-p1	0	0.14629	0.146637
PF3D7_0625800.1-p1	0	0.746687	0.763076
PF3D7_0625900.1-p1	0	0.443442	0.474305
PF3D7_0626000.1-p1	0	0.783279	0.761765
PF3D7_0626100.1-p1	0	0.168727	0.171512
PF3D7_0626200.1-p1	0	0.44275	0.449778
PF3D7_0626300.1-p1	0	0.397955	0.416694
PF3D7_0626400.1-p1	0	0.749905	0.743147
PF3D7_0626500.1-p1	0	0.825041	0.819988
PF3D7_0626600.1-p1	0	0.209676	0.209029
PF3D7_0626700.1-p1	0	0.122775	0.123726
PF3D7_0626800.1-p1	0	0.460094	0.451412
PF3D7_0626900.1-p1	0	0.552024	0.589129
PF3D7_0627000.1-p1	0	0.438007	0.439179
PF3D7_0627100.1-p1	0	0.927959	0.926278
PF3D7_0627200.1-p1	0	0.163291	0.163005
PF3D7_0627300.1-p1	0	0.841706	0.841945
PF3D7_0627400.1-p1	0	0.407146	0.406424
PF3D7_0627500.1-p1	0	0.513483	0.509666
PF3D7_0627600.1-p1	0	0.744282	0.770921
PF3D7_0627700.1-p1	0	0.519098	0.511623
PF3D7_0627800.1-p1	0	0.613865	0.605666
PF3D7_0627900.1-p1	0	0.274409	0.292197
PF3D7_0628000.1-p1	0	0.161648	0.162348
PF3D7_0628100.1-p1	0	0.937334	0.931297
PF3D7_0628200.1-p1	0	0.944123	0.946218
PF3D7_0628300.1-p1	0	0.152881	0.146562
PF3D7_0628400.1-p1	0	0.260986	0.253938
PF3D7_0628500.1-p1	0	0.219572	0.219157
PF3D7_0628600.1-p1	0	0.33913	0.38425
PF3D7_0628700.1-p1	0	0.274743	0.300327
PF3D7_0628800.1-p1	0	0.614434	0.605529
PF3D7_0628900.1-p1	0	0.580656	0.582283
PF3D7_0629000.1-p1	0	0.0997933	0.0998081
PF3D7_0629100.1-p1	0	0.221812	0.199785
PF3D7_0629200.1-p1	0	0.471742	0.490887
PF3D7_0629300.1-p1	0	0.85791	0.864218
PF3D7_0629400.1-p1	0	0.720114	0.709977
PF3D7_0629500.1-p1	0	0.375776	0.369445
PF3D7_0629600.1-p1	0	0.121989	0.128414
PF3D7_0629700.1-p1	0	0.923528	0.926405
PF3D7_0629800.1-p1	0	0.668768	0.68935
PF3D7_0629900.1-p1	0	0.150981	0.168578
PF3D7_0630000.1-p1	0	0.676741	0.698444
PF3D7_0630100.1-p1	0	0.766878	0.787629
PF3D7_0630200.1-p1	0	0.350074	0.333628
PF3D7_0630300.1-p1	0	0.850394	0.85037
PF3D7_0630400.1-p1	0	0.428885	0.425579
PF3D7_0630500.1-p1	0	0.328086	0.344345
PF3D7_0630600.1-p1	0	0.86716	0.869513
PF3D7_0630700.1-p1	0	0.281829	0.291882
PF3D7_0630800.1-p1	0	0.673055	0.682073
PF3D7_0630900.1-p1	0	0.580629	0.620631
PF3D7_0631000.1-p1	0	0.360159	0.392752
PF3D7_0631100.1-p1	0	0.488141	0.495435
PF3D7_0631300.1-p1	0	0.32699	0.316055
PF3D7_0631400.1-p1	0	0.22922	0.221929
PF3D7_0631500.1-p1	0	0.453157	0.466824
PF3D7_0631600.1-p1	0	0.184667	0.187778
PF3D7_0631800.1-p1	0	0.401554	0.396506
PF3D7_0631900.1-p1	0	0.294961	0.283796
PF3D7_0632000.1-p1	0	0.384785	0.369976
PF3D7_0632100.1-p1	0	0.362975	0.352909
PF3D7_0632200.1-p1	0	0.433718	0.431822
PF3D7_0632300.1-p1	0	0.420898	0.417543
PF3D7_0632400.1-p1	0	0.413611	0.392309
PF3D7_0632500.1-p1	0	0.95666	0.957744
PF3D7_0632700.1-p1	0	0.409573	0.391312
PF3D7_0632800.1-p1	0	0.957374	0.956994
PF3D7_0700100.1-p1	0	0.962034	0.961907
PF3D7_0700200.1-p1	0	0.325817	0.307076
PF3D7_0700300.1-p1	0	0.405362	0.404214
PF3D7_0700400.1-p1	0	0.356079	0.352468
PF3D7_0700500.1-p1	0	0.354619	0.336492
PF3D7_0700800.1-p1	0	0.355132	0.352575
PF3D7_0701100.1-p1	0	0.241965	0.228247
PF3D7_0701500.1-p1	0	0.47682	0.493885
PF3D7_0701600.1-p1	0	0.342893	0.342475
PF3D7_0701700.1-p1	0	0.293065	0.282188
PF3D7_0701800.1-p1	0	0.367459	0.360164
PF3D7_0701900.1-p1	0	0.884679	0.882542
PF3D7_0702000.1-p1	0	0.532457	0.556095
PF3D7_0702200.1-p1	0	0.274228	0.298093
PF3D7_0702300.1-p1	0	0.929814	0.929798
PF3D7_0702400.1-p1	0	0.425843	0.442465
PF3D7_0702500.1-p1	0	0.722456	0.722904
PF3D7_0702600.1-p1	0	0.334148	0.34041
PF3D7_0702900.1-p1	0	0.365554	0.368438
PF3D7_0703000.1-p1	0	0.893141	0.892108
PF3D7_0703100.1-p1	0	0.328494	0.328185
PF3D7_0703200.1-p1	0	0.849488	0.856684
PF3D7_0703300.1-p1	0	0.545156	0.545701
PF3D7_0703400.1-p1	0	0.339032	0.328371
PF3D7_0703500.1-p1	0	0.865475	0.867643
PF3D7_0703600.1-p1	0	0.516755	0.504363
PF3D7_0703700.1-p1	0	0.698881	0.702154
PF3D7_0703800.1-p1	0	0.804532	0.786585
PF3D7_0703900.1-p1	0	0.829543	0.821304
PF3D7_0704000.1-p1	0	0.888811	0.877415
PF3D7_0704100.1-p1	0	0.96415	0.964647
PF3D7_0704200.1-p1	0	0.795362	0.803836
PF3D7_0704300.1-p1	0	0.971754	0.969483
PF3D7_0704400.1-p1	0	0.738404	0.732946
PF3D7_0704500.1-p1	0	0.700531	0.70386
PF3D7_0704600.1-p1	0	0.982922	0.982501
PF3D7_0704700.1-p1	0	0.555849	0.53889
PF3D7_0704800.1-p1	0	0.878527	0.873004
PF3D7_0704900.1-p1	0	0.296815	0.29544
PF3D7_0705000.1-p1	0	0.842963	0.842489
PF3D7_0705100.1-p1	0	0.658015	0.660269
PF3D7_0705200.1-p1	0	0.541415	0.51471
PF3D7_0705300.1-p1	0	0.733807	0.741112
PF3D7_0705400.1-p1	0	0.656339	0.672681
PF3D7_0705500.1-p1	0	0.962468	0.959982
PF3D7_0705600.1-p1	0	0.675005	0.664382
PF3D7_0705700.1-p1	0	0.165294	0.171902
PF3D7_0705800.1-p1	0	0.283212	0.275073
PF3D7_0705900.1-p1	0	0.277164	0.273136
PF3D7_0706000.1-p1	0	0.592646	0.581879
PF3D7_0706100.1-p1	0	0.743043	0.732422
PF3D7_0706200.1-p1	0	0.513531	0.530376
PF3D7_0706300.1-p1	0	0.378526	0.383069
PF3D7_0706400.1-p1	0	0.4265	0.440068
PF3D7_0706500.1-p1	0	0.855775	0.851612
PF3D7_0706600.1-p1	0	0.360087	0.36612
PF3D7_0706700.1-p1	0	0.290965	0.275306
PF3D7_0707200.1-p1	0	0.909908	0.916416
PF3D7_0707300.1-p1	0	0.916737	0.91559
PF3D7_0707400.1-p1	0	0.458635	0.462523
PF3D7_0707500.1-p1	0	0.734973	0.73907
PF3D7_0707600.1-p1	0	0.496192	0.529656
PF3D7_0707700.1-p1	0	0.741368	0.744745
PF3D7_0707800.1-p1	0	0.702226	0.721286
PF3D7_0707900.1-p1	0	0.250238	0.25369
PF3D7_0708000.1-p1	0	0.384984	0.379161
PF3D7_0708100.1-p1	0	0.104226	0.111544
PF3D7_0708200.1-p1	0	0.866708	0.881036
PF3D7_0708300.1-p1	0	0.0626358	0.0633352
PF3D7_0708400.1-p1	0	0.687561	0.692333
PF3D7_0708500.1-p1	0	0.809511	0.814076
PF3D7_0708600.1-p1	0	0.158101	0.156758
PF3D7_0708700.1-p1	0	0.595365	0.618085
PF3D7_0708800.1-p1	0	0.699981	0.702008
PF3D7_0708900.1-p1	0	0.242347	0.257822
PF3D7_0709000.1-p1	0	0.457706	0.467258
PF3D7_0709100.1-p1	0	0.576523	0.565753
PF3D7_0709200.1-p1	0	0.363492	0.400592
PF3D7_0709300.1-p1	0	0.891276	0.885642
PF3D7_0709400.1-p1	0	0.716941	0.69128
PF3D7_0709500.1-p1	0	0.417698	0.414959
PF3D7_0709600.1-p1	0	0.527244	0.519016
PF3D7_0709700.1-p1	0	0.147636	0.140785
PF3D7_0709800.1-p1	0	0.110747	0.113146
PF3D7_0709900.1-p1	0	0.897398	0.893622
PF3D7_0710000.1-p1	0	0.774592	0.764276
PF3D7_0710100.1-p1	0	0.388921	0.421685
PF3D7_0710200.1-p1	0	0.949766	0.952348
PF3D7_0710300.1-p1	0	0.163326	0.161243
PF3D7_0710400.1-p1	0	0.579093	0.605347
PF3D7_0710500.1-p1	0	0.116343	0.120391
PF3D7_0710600.1-p1	0	0.346435	0.355013
PF3D7_0710700.1-p1	0	0.52565	0.554621
PF3D7_0710800.1-p1	0	0.832465	0.838726
PF3D7_0710900.1-p1	0	0.185379	0.205256
PF3D7_0711000.1-p1	0	0.763681	0.770346
PF3D7_0711100.1-p1	0	0.32304	0.31685
PF3D7_0711200.1-p1	0	0.430745	0.409071
PF3D7_0711300.1-p1	0	0.291567	0.305343
PF3D7_0711400.1-p1	0	0.664352	0.669205
PF3D7_0711500.1-p1	0	0.658477	0.662657
PF3D7_0711700.1-p1	0	0.955987	0.957023
PF3D7_0712000.1-p1	0	0.97251	0.973873
PF3D7_0712300.1-p1	0	0.964189	0.965027
PF3D7_0712400.1-p1	0	0.945995	0.945672
PF3D7_0712600.1-p1	0	0.960319	0.960751
PF3D7_0712800.1-p1	0	0.941892	0.939177
PF3D7_0712900.1-p1	0	0.953794	0.954531
PF3D7_0713000.1-p1	0	0.399648	0.383148
PF3D7_0713100.1-p1	0	0.286603	0.273975
PF3D7_0713200.1-p1	0	0.391113	0.375239
PF3D7_0713400.1-p1	0	0.255439	0.276925
PF3D7_0713500.1-p1	0	0.57082	0.548343
PF3D7_0713600.1-p1	0	0.639382	0.6175
PF3D7_0713700.1-p1	0	0.308736	0.294617
PF3D7_0713800.1-p1	0	0.334855	0.358147
PF3D7_0713900.1-p1	0	0.950884	0.954647
PF3D7_0714000.1-p1	0	0.338435	0.332706
PF3D7_0714100.1-p1	0	0.608015	0.601694
PF3D7_0714200.1-p1	0	0.866924	0.862293
PF3D7_0714300.1-p1	0	0.837191	0.840082
PF3D7_0714400.1-p1	0	0.535824	0.551391
PF3D7_0714500.1-p1	0	0.568501	0.591914
PF3D7_0714600.1-p1	0	0.75165	0.776895
PF3D7_0715000.1-p1	0	0.185349	0.185682
PF3D7_0715100.1-p1	0	0.646183	0.656973
PF3D7_0715200.1-p1	0	0.956377	0.954303
PF3D7_0715300.1-p1	0	0.19968	0.176697
PF3D7_0715400.1-p1	0	0.15901	0.173386
PF3D7_0715500.1-p1	0	0.22591	0.233563
PF3D7_0715600.1-p1	0	0.3387	0.331023
PF3D7_0715700.1-p1	0	0.0776295	0.076134
PF3D7_0715800.1-p1	0	0.251817	0.25317
PF3D7_0715900.1-p1	0	0.475037	0.457771
PF3D7_0716000.1-p1	0	0.865574	0.867499
PF3D7_0716100.1-p1	0	0.864013	0.854012
PF3D7_0716200.1-p1	0	0.910712	0.909618
PF3D7_0716300.1-p1	0	0.868682	0.865685
PF3D7_0716400.1-p1	0	0.657905	0.66125
PF3D7_0716500.1-p1	0	0.141362	0.1385
PF3D7_0716600.1-p1	0	0.235898	0.23376
PF3D7_0716700.1-p1	0	0.385401	0.354143
PF3D7_0716800.1-p1	0	0.367842	0.36859
PF3D7_0716900.1-p1	0	0.19193	0.189444
PF3D7_0717000.1-p1	0	0.265589	0.2613
PF3D7_0717100.1-p1	0	0.573195	0.547634
PF3D7_0717200.1-p1	0	0.768317	0.774692
PF3D7_0717300.1-p1	0	0.405615	0.429904
PF3D7_0717400.1-p1	0	0.604339	0.617737
PF3D7_0717500.1-p1	0	0.265681	0.274503
PF3D7_0717600.1-p1	0	0.774441	0.78444
PF3D7_0717700.1-p1	0	0.531353	0.537023
PF3D7_0717800.1-p1	0	0.834952	0.83846
PF3D7_0717900.1-p1	0	0.495816	0.511994
PF3D7_0718000.1-p1	0	0.924653	0.920813
PF3D7_0718100.1-p1	0	0.923747	0.918161
PF3D7_0718300.1-p1	0	0.726625	0.699926
PF3D7_0718400.1-p1	0	0.0414624	0.0446527
PF3D7_0718500.1-p1	0	0.384511	0.40549
PF3D7_0718600.1-p1	0	0.836328	0.852276
PF3D7_0718700.1-p1	0	0.124871	0.121766
PF3D7_0718800.1-p1	0	0.152487	0.154849
PF3D7_0718900.1-p1	0	0.151449	0.147514
PF3D7_0719000.1-p1	0	0.591256	0.584843
PF3D7_0719100.1-p1	0	0.1358	0.140169
PF3D7_0719200.1-p1	0	0.119749	0.124176
PF3D7_0719300.1-p1	0	0.819099	0.833412
PF3D7_0719400.1-p1	0	0.865206	0.861691
PF3D7_0719500.1-p1	0	0.408675	0.425895
PF3D7_0719600.1-p1	0	0.117879	0.118017
PF3D7_0719700.1-p1	0	0.207227	0.210819
PF3D7_0719800.1-p1	0	0.215835	0.229119
PF3D7_0719900.1-p1	0	0.942371	0.944451
PF3D7_0720000.1-p1	0	0.165834	0.158289
PF3D7_0720100.1-p1	0	0.39794	0.423382
PF3D7_0720200.1-p1	0	0.309992	0.308048
PF3D7_0720300.1-p1	0	0.34383	0.361258
PF3D7_0720400.1-p1	0	0.112992	0.111898
PF3D7_0720500.1-p1	0	0.109019	0.109368
PF3D7_0720600.1-p1	0	0.210799	0.223894
PF3D7_0720700.1-p1	0	0.967866	0.968286
PF3D7_0720800.1-p1	0	0.321958	0.323285
PF3D7_0720900.1-p1	0	0.763683	0.772759
PF3D7_0721000.1-p1	0	0.923902	0.923531
PF3D7_0721100.1-p1	0	0.398813	0.408159
PF3D7_0721200.1-p1	0	0.557712	0.553392
PF3D7_0721300.1-p1	0	0.679117	0.692848
PF3D7_0721400.1-p1	0	0.105058	0.104865
PF3D7_0721500.1-p1	0	0.556924	0.56142
PF3D7_0721600.1-p1	0	0.220623	0.230095
PF3D7_0721700.1-p1	0	0.368043	0.389646
PF3D7_0721800.1-p1	0	0.695131	0.699827
PF3D7_0721900.1-p1	0	0.1695	0.165437
PF3D7_0722000.1-p1	0	0.393928	0.407371
PF3D7_0722100.1-p1	0	0.204349	0.210442
PF3D7_0722200.1-p1	0	0.959691	0.962277
PF3D7_0722300.1-p1	0	0.776893	0.77478
PF3D7_0722400.1-p1	0	0.312609	0.335212
PF3D7_0722500.1-p1	0	0.640815	0.661452
PF3D7_0722600.1-p1	0	0.392601	0.416532
PF3D7_0722700.1-p1	0	0.278544	0.286927
PF3D7_0722800.1-p1	0	0.299548	0.314531
PF3D7_0722900.1-p1	0	0.316264	0.326836
PF3D7_0723000.1-p1	0	0.14884	0.174973
PF3D7_0723100.1-p1	0	0.0916471	0.0896669
PF3D7_0723200.1-p1	0	0.248159	0.237305
PF3D7_0723300.1-p1	0	0.800152	0.798221
PF3D7_0723400.1-p1	0	0.881823	0.878764
PF3D7_0723500.1-p1	0	0.271661	0.276134
PF3D7_0723600.1-p1	0	0.244644	0.242962
PF3D7_0723700.1-p1	0	0.825403	0.810065
PF3D7_0723800.1-p1	0	0.926681	0.930985
PF3D7_0723900.1-p1	0	0.902502	0.901329
PF3D7_0724000.1-p1	0	0.769342	0.754548
PF3D7_0724100.1-p1	0	0.84321	0.842444
PF3D7_0724200.1-p1	0	0.566837	0.563275
PF3D7_0724300.1-p1	0	0.125396	0.12985
PF3D7_0724400.1-p1	0	0.183387	0.192305
PF3D7_0724500.1-p1	0	0.289216	0.305548
PF3D7_0724600.1-p1	0	0.828682	0.826055
PF3D7_0724700.1-p1	0	0.91785	0.926086
PF3D7_0724800.1-p1	0	0.257043	0.24719
PF3D7_0724900.1-p1	0	0.924072	0.918418
PF3D7_0725000.1-p1	0	0.854851	0.836355
PF3D7_0725100.1-p1	0	0.785781	0.776829
PF3D7_0725200.1-p1	0	0.0769397	0.0885194
PF3D7_0725300.1-p1	0	0.87873	0.88064
PF3D7_0725400.1-p1	0	0.467831	0.492431
PF3D7_0726100.1-p1	0	0.890994	0.901942
PF3D7_0726200.1-p1	0	0.742498	0.762318
PF3D7_0726300.1-p1	0	0.823959	0.823624
PF3D7_0726400.1-p1	1	0.999401	0.999335
PF3D7_0726500.1-p1	0	0.96574	0.968646
PF3D7_0726600.1-p1	0	0.725235	0.724678
PF3D7_0726700.1-p1	0	0.17476	0.190689
PF3D7_0726800.1-p1	0	0.115624	0.116296
PF3D7_0726900.1-p1	0	0.247789	0.262198
PF3D7_0727000.1-p1	0	0.931169	0.929194
PF3D7_0727100.1-p1	0	0.949188	0.950438
PF3D7_0727200.1-p1	0	0.366791	0.382262
PF3D7_0727300.1-p1	0	0.540576	0.567927
PF3D7_0727400.1-p1	0	0.524308	0.521146
PF3D7_0727500.1-p1	0	0.29419	0.290591
PF3D7_0727600.1-p1	0	0.39012	0.347975
PF3D7_0727700.1-p1	0	0.662369	0.688511
PF3D7_0727800.1-p1	0	0.75834	0.742861
PF3D7_0727900.1-p1	0	0.805343	0.800029
PF3D7_0728000.1-p1	0	0.5978	0.606766
PF3D7_0728100.1-p1	0	0.89933	0.899696
PF3D7_0728200.1-p1	0	0.467504	0.492292
PF3D7_0728300.1-p1	0	0.170299	0.180269
PF3D7_0728400.1-p1	0	0.147081	0.151646
PF3D7_0728400.2-p1	0	0.143447	0.148545
PF3D7_0728500.1-p1	0	0.245775	0.24171
PF3D7_0728600.1-p1	0	0.930811	0.929935
PF3D7_0728700.1-p1	0	0.628968	0.654427
PF3D7_0728800.1-p1	0	0.501362	0.530624
PF3D7_0728900.1-p1	0	0.584919	0.60257
PF3D7_0729000.1-p1	0	0.304031	0.329695
PF3D7_0729100.1-p1	0	0.951188	0.951399
PF3D7_0729200.1-p1	0	0.291504	0.298284
PF3D7_0729300.1-p1	0	0.829417	0.843165
PF3D7_0729400.1-p1	0	0.829047	0.851517
PF3D7_0729500.1-p1	0	0.507932	0.506846
PF3D7_0729600.1-p1	0	0.338217	0.355189
PF3D7_0729700.1-p1	0	0.327428	0.319996
PF3D7_0729800.1-p1	0	0.13017	0.13301
PF3D7_0729900.1-p1	0	0.880347	0.869107
PF3D7_0730000.1-p1	0	0.148762	0.151684
PF3D7_0730100.1-p1	0	0.399446	0.395552
PF3D7_0730200.1-p1	0	0.519503	0.522091
PF3D7_0730300.1-p1	0	0.88965	0.880085
PF3D7_0730400.1-p1	0	0.155235	0.147331
PF3D7_0730500.1-p1	0	0.85261	0.853613
PF3D7_0730800.1-p1	0	0.8576	0.870135
PF3D7_0730800.2-p1	0	0.856738	0.870632
PF3D7_0730900.1-p1	0	0.932887	0.934126
PF3D7_0731100.1-p1	0	0.836068	0.834008
PF3D7_0731200.1-p1	0	0.669416	0.704453
PF3D7_0731300.1-p1	0	0.339181	0.35292
PF3D7_0731500.1-p1	1	0.976257	0.976061
PF3D7_0731600.1-p1	0	0.546627	0.56987
PF3D7_0731700.1-p1	0	0.230621	0.23828
PF3D7_0731800.1-p1	0	0.752803	0.771676
PF3D7_0732000.1-p1	0	0.273455	0.261719
PF3D7_0732200.1-p1	0	0.400493	0.397328
PF3D7_0732300.1-p1	0	0.271188	0.256585
PF3D7_0732400.1-p1	0	0.478519	0.466837
PF3D7_0732500.1-p1	0	0.353192	0.340813
PF3D7_0732700.1-p1	0	0.444039	0.427133
PF3D7_0732800.1-p1	0	0.859632	0.865886
PF3D7_0732900.1-p1	0	0.320293	0.310967
PF3D7_0733000.1-p1	0	0.962655	0.964211
PF3D7_0800100.1-p1	0	0.952048	0.951813
PF3D7_0800200.1-p1	0	0.955974	0.956764
PF3D7_0800300.1-p1	0	0.963561	0.964274
PF3D7_0800400.1-p1	0	0.340865	0.345747
PF3D7_0800500.1-p1	0	0.431029	0.421456
PF3D7_0800600.1-p1	0	0.462688	0.461173
PF3D7_0800700.1-p1	0	0.880298	0.882379
PF3D7_0800800.1-p1	0	0.146929	0.144488
PF3D7_0801000.1-p1	0	0.933496	0.930429
PF3D7_0801300.1-p1	0	0.581683	0.579989
PF3D7_0801400.1-p1	0	0.311459	0.313857
PF3D7_0801500.1-p1	0	0.368671	0.382232
PF3D7_0801600.1-p1	0	0.187612	0.191389
PF3D7_0801700.1-p1	0	0.969136	0.971699
PF3D7_0801800.1-p1	0	0.875792	0.883598
PF3D7_0801900.1-p1	0	0.922139	0.925938
PF3D7_0802000.1-p1	0	0.770524	0.779722
PF3D7_0802100.1-p1	0	0.908801	0.917461
PF3D7_0802200.1-p1	0	0.285668	0.278072
PF3D7_0802300.1-p1	0	0.588331	0.590358
PF3D7_0802400.1-p1	0	0.675083	0.671699
PF3D7_0802500.1-p1	0	0.587836	0.577498
PF3D7_0802600.1-p1	0	0.977108	0.975582
PF3D7_0802700.1-p1	0	0.592204	0.610737
PF3D7_0802800.1-p1	0	0.662154	0.676757
PF3D7_0802900.1-p1	0	0.301368	0.314208
PF3D7_0803000.1-p1	0	0.605381	0.632684
PF3D7_0803100.1-p1	0	0.908989	0.905041
PF3D7_0803200.1-p1	0	0.679372	0.6855
PF3D7_0803300.1-p1	0	0.10686	0.111927
PF3D7_0803400.1-p1	0	0.923329	0.926965
PF3D7_0803500.1-p1	0	0.945197	0.944544
PF3D7_0803600.1-p1	0	0.870423	0.877624
PF3D7_0803700.1-p1	0	0.250785	0.239304
PF3D7_0803800.1-p1	0	0.379004	0.397733
PF3D7_0804000.1-p1	0	0.725672	0.736593
PF3D7_0804300.1-p1	0	0.893518	0.896176
PF3D7_0804400.1-p1	0	0.421523	0.424189
PF3D7_0804500.1-p1	0	0.953186	0.95509
PF3D7_0804600.1-p1	0	0.539894	0.575615
PF3D7_0804700.1-p1	0	0.816164	0.810955
PF3D7_0804800.1-p1	0	0.287626	0.299503
PF3D7_0804900.1-p1	0	0.551178	0.535586
PF3D7_0805000.1-p1	0	0.19163	0.182888
PF3D7_0805100.1-p1	0	0.549741	0.561329
PF3D7_0805200.1-p1	0	0.633985	0.638893
PF3D7_0805300.1-p1	0	0.79461	0.799737
PF3D7_0805400.1-p1	0	0.183298	0.178893
PF3D7_0805500.1-p1	0	0.701375	0.717288
PF3D7_0805600.1-p1	0	0.250027	0.260847
PF3D7_0805700.1-p1	0	0.907952	0.906181
PF3D7_0805800.1-p1	0	0.194323	0.200255
PF3D7_0805900.1-p1	0	0.346085	0.349885
PF3D7_0806000.1-p1	0	0.55067	0.52912
PF3D7_0806100.1-p1	0	0.621831	0.626134
PF3D7_0806200.1-p1	0	0.414845	0.389041
PF3D7_0806300.1-p1	0	0.820102	0.825327
PF3D7_0806400.1-p1	0	0.100667	0.104871
PF3D7_0806500.1-p1	0	0.877539	0.885827
PF3D7_0806600.1-p1	0	0.826035	0.84153
PF3D7_0806700.1-p1	0	0.93138	0.935539
PF3D7_0806800.1-p1	0	0.6066	0.608262
PF3D7_0806900.1-p1	0	0.22352	0.22978
PF3D7_0807000.1-p1	0	0.23318	0.225419
PF3D7_0807100.1-p1	0	0.748031	0.749507
PF3D7_0807200.1-p1	0	0.0851967	0.0835406
PF3D7_0807300.1-p1	0	0.210704	0.227729
PF3D7_0807400.1-p1	0	0.0500149	0.0515064
PF3D7_0807500.1-p1	0	0.350272	0.345457
PF3D7_0807600.1-p1	0	0.924623	0.917178
PF3D7_0807700.1-p1	0	0.535362	0.545582
PF3D7_0807800.1-p1	0	0.847047	0.85283
PF3D7_0807900.1-p1	0	0.244574	0.251415
PF3D7_0808000.1-p1	0	0.599772	0.566655
PF3D7_0808100.1-p1	0	0.637326	0.60428
PF3D7_0808200.1-p1	0	0.617042	0.635489
PF3D7_0808300.1-p1	0	0.365113	0.36505
PF3D7_0808400.1-p1	0	0.295901	0.289386
PF3D7_0808600.1-p1	0	0.94815	0.948939
PF3D7_0808700.1-p1	0	0.96051	0.961121
PF3D7_0808800.1-p1	0	0.373604	0.354834
PF3D7_0808900.1-p1	0	0.266502	0.257273
PF3D7_0809100.1-p1	0	0.962309	0.9628
PF3D7_0809200.1-p1	0	0.935522	0.935854
PF3D7_0809400.1-p1	0	0.663244	0.666241
PF3D7_0809500.1-p1	0	0.252404	0.260831
PF3D7_0809600.1-p1	0	0.944319	0.939752
PF3D7_0809700.1-p1	0	0.251486	0.249296
PF3D7_0809800.1-p1	0	0.509391	0.472619
PF3D7_0809900.1-p1	0	0.823465	0.827694
PF3D7_0810000.1-p1	0	0.221894	0.236915
PF3D7_0810100.1-p1	0	0.177068	0.174914
PF3D7_0810200.1-p1	0	0.528438	0.535972
PF3D7_0810300.1-p1	0	0.779738	0.805734
PF3D7_0810400.1-p1	0	0.317999	0.328974
PF3D7_0810500.1-p1	0	0.189858	0.194368
PF3D7_0810600.1-p1	0	0.734473	0.743182
PF3D7_0810700.1-p1	0	0.102429	0.100885
PF3D7_0810800.1-p1	0	0.366069	0.370377
PF3D7_0810900.1-p1	0	0.365185	0.382402
PF3D7_0810900.2-p1	0	0.351159	0.366204
PF3D7_0811000.1-p1	0	0.449133	0.449655
PF3D7_0811100.1-p1	0	0.341111	0.338178
PF3D7_0811200.1-p1	0	0.538193	0.513466
PF3D7_0811300.1-p1	0	0.865935	0.862264
PF3D7_0811400.1-p1	0	0.393004	0.402947
PF3D7_0811500.1-p1	0	0.632026	0.646881
PF3D7_0811600.1-p1	0	0.515778	0.494325
PF3D7_0811700.1-p1	0	0.546613	0.525441
PF3D7_0811800.1-p1	0	0.277033	0.285631
PF3D7_0811900.1-p1	0	0.919345	0.916015
PF3D7_0812000.1-p1	0	0.386786	0.427939
PF3D7_0812100.1-p1	0	0.821148	0.803526
PF3D7_0812200.1-p1	0	0.0745838	0.0713602
PF3D7_0812220.1-p1	0	0.139971	0.150949
PF3D7_0812300.1-p1	0	0.359129	0.347268
PF3D7_0812400.1-p1	0	0.590478	0.58387
PF3D7_0812500.1-p1	0	0.80785	0.822453
PF3D7_0812600.1-p1	0	0.388124	0.38112
PF3D7_0812700.1-p1	0	0.487564	0.506496
PF3D7_0812800.1-p1	0	0.378296	0.383083
PF3D7_0812900.1-p1	0	0.61897	0.597005
PF3D7_0813000.1-p1	0	0.62109	0.638162
PF3D7_0813100.1-p1	0	0.739636	0.74076
PF3D7_0813200.1-p1	0	0.428389	0.437757
PF3D7_0813300.1-p1	0	0.840756	0.843823
PF3D7_0813400.1-p1	0	0.760871	0.771052
PF3D7_0813500.1-p1	0	0.628518	0.649998
PF3D7_0813600.1-p1	0	0.700401	0.720857
PF3D7_0813700.1-p1	0	0.9487	0.951513
PF3D7_0813800.1-p1	0	0.127328	0.12505
PF3D7_0813900.1-p1	0	0.251254	0.240929
PF3D7_0814000.1-p1	0	0.292881	0.302647
PF3D7_0814100.1-p1	0	0.196351	0.208796
PF3D7_0814200.1-p1	0	0.515603	0.516077
PF3D7_0814300.1-p1	0	0.750143	0.754352
PF3D7_0814400.1-p1	0	0.521185	0.565115
PF3D7_0814500.1-p1	0	0.702315	0.69192
PF3D7_0814600.1-p1	0	0.217637	0.224323
PF3D7_0814700.1-p1	0	0.381382	0.387507
PF3D7_0814900.1-p1	0	0.230308	0.226185
PF3D7_0815000.1-p1	0	0.131432	0.130152
PF3D7_0815100.1-p1	0	0.666171	0.696428
PF3D7_0815200.1-p1	0	0.517841	0.514498
PF3D7_0815300.1-p1	0	0.586274	0.588332
PF3D7_0815400.1-p1	0	0.216605	0.213032
PF3D7_0815500.1-p1	0	0.769294	0.812742
PF3D7_0815600.1-p1	0	0.555616	0.579131
PF3D7_0815700.1-p1	0	0.320987	0.317021
PF3D7_0815800.1-p1	0	0.942908	0.937036
PF3D7_0815900.1-p1	0	0.269383	0.273711
PF3D7_0816000.1-p1	0	0.715574	0.712734
PF3D7_0816100.1-p1	0	0.166887	0.165192
PF3D7_0816200.1-p1	0	0.37205	0.38244
PF3D7_0816300.1-p1	0	0.657854	0.660807
PF3D7_0816400.1-p1	0	0.237091	0.242917
PF3D7_0816500.1-p1	0	0.442373	0.42758
PF3D7_0816600.1-p1	0	0.601733	0.596647
PF3D7_0816700.1-p1	0	0.223784	0.223303
PF3D7_0816800.1-p1	0	0.549219	0.541589
PF3D7_0816900.1-p1	0	0.442688	0.463504
PF3D7_0817000.1-p1	0	0.224534	0.22646
PF3D7_0817100.1-p1	0	0.507752	0.527573
PF3D7_0817200.1-p1	0	0.438405	0.423625
PF3D7_0817300.1-p1	0	0.901066	0.898544
PF3D7_0817400.1-p1	0	0.527508	0.531729
PF3D7_0817500.1-p1	0	0.147562	0.149487
PF3D7_0817600.1-p1	0	0.728013	0.72848
PF3D7_0817700.1-p1	0	0.379533	0.379432
PF3D7_0817800.1-p1	0	0.196569	0.194883
PF3D7_0817900.1-p1	0	0.358428	0.362762
PF3D7_0818000.1-p1	0	0.644986	0.653253
PF3D7_0818100.1-p1	0	0.295237	0.303503
PF3D7_0818200.1-p1	0	0.593154	0.596891
PF3D7_0818300.1-p1	0	0.34771	0.38699
PF3D7_0818400.1-p1	0	0.120003	0.118446
PF3D7_0818500.1-p1	0	0.559052	0.564533
PF3D7_0818600.1-p1	0	0.397896	0.428676
PF3D7_0818700.1-p1	0	0.953414	0.951386
PF3D7_0818800.1-p1	0	0.312761	0.365539
PF3D7_0818900.1-p1	0	0.76624	0.769641
PF3D7_0819000.1-p1	0	0.899628	0.895311
PF3D7_0819100.1-p1	0	0.146333	0.164591
PF3D7_0819200.1-p1	0	0.322137	0.349228
PF3D7_0819300.1-p1	0	0.346656	0.323312
PF3D7_0819400.1-p1	0	0.177101	0.178366
PF3D7_0819500.1-p1	0	0.343338	0.335727
PF3D7_0819600.1-p1	0	0.635524	0.648814
PF3D7_0819700.1-p1	0	0.568889	0.565447
PF3D7_0819800.1-p1	0	0.850504	0.859097
PF3D7_0819900.1-p1	0	0.212571	0.207926
PF3D7_0820000.1-p1	0	0.951666	0.953733
PF3D7_0820100.1-p1	0	0.290606	0.319182
PF3D7_0820200.1-p1	0	0.410907	0.427911
PF3D7_0820300.1-p1	0	0.861304	0.872396
PF3D7_0820400.1-p1	0	0.285031	0.293529
PF3D7_0820500.1-p1	0	0.724355	0.713931
PF3D7_0820600.1-p1	0	0.127388	0.128824
PF3D7_0820700.1-p1	0	0.429421	0.437675
PF3D7_0820800.1-p1	0	0.718881	0.741426
PF3D7_0820900.1-p1	0	0.837167	0.847327
PF3D7_0821000.1-p1	0	0.224577	0.213615
PF3D7_0821100.1-p1	0	0.885356	0.889848
PF3D7_0821200.1-p1	0	0.325107	0.346609
PF3D7_0821300.1-p1	0	0.518142	0.532606
PF3D7_0821400.1-p1	0	0.638977	0.664231
PF3D7_0821500.1-p1	0	0.400355	0.427104
PF3D7_0821600.1-p1	0	0.524055	0.544556
PF3D7_0821700.1-p1	0	0.0800371	0.0790638
PF3D7_0821800.1-p1	0	0.674157	0.673823
PF3D7_0821900.1-p1	0	0.209521	0.238222
PF3D7_0822000.1-p1	0	0.568052	0.616475
PF3D7_0822100.1-p1	0	0.19353	0.226659
PF3D7_0822200.1-p1	0	0.531662	0.497267
PF3D7_0822300.1-p1	0	0.128102	0.131056
PF3D7_0822400.1-p1	0	0.334305	0.348931
PF3D7_0822500.1-p1	0	0.223233	0.220762
PF3D7_0822600.1-p1	0	0.514016	0.522055
PF3D7_0822700.1-p1	0	0.634845	0.638823
PF3D7_0822800.1-p1	0	0.275828	0.265903
PF3D7_0822900.1-p1	0	0.903906	0.898391
PF3D7_0823000.1-p1	0	0.75402	0.766669
PF3D7_0823100.1-p1	0	0.675325	0.692775
PF3D7_0823200.1-p1	0	0.432516	0.447351
PF3D7_0823300.1-p1	0	0.91214	0.912113
PF3D7_0823400.1-p1	0	0.164536	0.153643
PF3D7_0823500.1-p1	0	0.600543	0.625124
PF3D7_0823600.1-p1	0	0.250396	0.265407
PF3D7_0823700.1-p1	0	0.0758984	0.0784004
PF3D7_0823800.1-p1	0	0.186474	0.18418
PF3D7_0823900.1-p1	0	0.218416	0.214903
PF3D7_0824000.1-p1	0	0.69258	0.695089
PF3D7_0824100.1-p1	0	0.106969	0.113593
PF3D7_0824200.1-p1	0	0.653702	0.64483
PF3D7_0824300.1-p1	0	0.567642	0.578887
[truncated: 3,394 more rows]
