# Supplementary material for: Positive-unlabeled learning identifies vaccine candidate antigens in the malaria parasite Plasmodium falciparum
Source: NPJ Syst Biol Appl. 2024 Apr 27;10:44. doi: 10.1038/s41540-024-00365-1 (PMC11055854; doi:10.1038/s41540-024-00365-1)
Supplement: Supplementary file 6 — Supplementary Data 5 [file 41540_2024_365_MOESM6_ESM.xlsx]

## Sheet: Supplementary Data 5
protein_id	antigen_label	PF3D7_1216600.1-p1	PF3D7_1133400.1-p1	PF3D7_1015900.1-p1	PF3D7_1121600.1-p1	PF3D7_1228600.1-p1	PF3D7_1127800.1-p1	PF3D7_1021700.1-p1	PF3D7_0502400.1-p1	PF3D7_1335900.1-p1	PF3D7_1036400.1-p1	PF3D7_0207500.1-p1	PF3D7_1130200.1-p1	PF3D7_0930300.1-p1	PF3D7_0316000.1-p1	PF3D7_0419500.1-p1	PF3D7_0102200.1-p1	PF3D7_0731500.1-p1	PF3D7_1346400.1-p1	PF3D7_1325900.1-p1	PF3D7_0207600.1-p1	PF3D7_1320700.1-p1	PF3D7_1017100.1-p1	PF3D7_1302200.1-p1	PF3D7_1302100.1-p1	PF3D7_0402300.1-p1	PF3D7_0410300.1-p1	PF3D7_0406200.1-p1	PF3D7_1410400.1-p1	PF3D7_1031000.1-p1	PF3D7_1420700.1-p1	PF3D7_1035500.1-p1	PF3D7_0220000.1-p1	PF3D7_0405200.1-p1	PF3D7_0423400.1-p1	PF3D7_0903400.1-p1	PF3D7_1021800.1-p1	PF3D7_1036300.1-p1	PF3D7_0603400.1-p1	PF3D7_1147800.1-p1	PF3D7_1149000.1-p1	PF3D7_0206800.1-p1	PF3D7_1477500.1-p1	PF3D7_1036000.1-p1	PF3D7_0620400.1-p1	PF3D7_0726400.1-p1	PF3D7_1035300.1-p1	PF3D7_1035400.1-p1	PF3D7_1439300.1-p1
mal_mito_1:mRNA-p1	0	0.24869	0.277306	0.281319	0.269873	0.282548	0.300093	0.346016	0.281428	0.281865	0.288409	0.283913	0.27476	0.278691	0.294551	0.260872	0.287407	0.281393	0.295592	0.299722	0.281428	0.30154	0.283168	0.277899	0.272194	0.30933	0.282739	0.26859	0.281947	0.233512	0.285305	0.27951	0.286826	0.281838	0.276207	0.256483	0.298922	0.283803	0.301185	0.297175	0.298594	0.281284	0.290164	0.283039	0.280746	0.264064	0.287317	0.287235	0.295455
mal_mito_2:mRNA-p1	0	0.337973	0.387053	0.371251	0.369797	0.384242	0.391823	0.4412	0.386043	0.379875	0.392178	0.38023	0.332378	0.377685	0.400584	0.370514	0.380885	0.379705	0.380396	0.390425	0.37892	0.400175	0.403122	0.38257	0.393597	0.389688	0.381949	0.374928	0.377064	0.335271	0.380666	0.391878	0.382379	0.3897	0.385627	0.362393	0.393384	0.384842	0.393215	0.391145	0.40149	0.376266	0.386043	0.388881	0.385415	0.350663	0.387156	0.390977	0.389344
mal_mito_3:mRNA-p1	0	0.163348	0.178163	0.186799	0.17656	0.181732	0.184679	0.183	0.177727	0.177618	0.186613	0.18214	0.168578	0.174245	0.188629	0.172306	0.182685	0.175389	0.183713	0.184476	0.183666	0.191135	0.182445	0.166317	0.186831	0.181751	0.179225	0.179884	0.179988	0.166154	0.176038	0.183071	0.180974	0.186117	0.179666	0.16693	0.190884	0.178953	0.193042	0.170694	0.192104	0.180184	0.179144	0.181486	0.177482	0.161599	0.186504	0.185006	0.169823
PF3D7_0100100.1-p1	0	0.975898	0.969819	0.971973	0.972627	0.972109	0.973554	0.97661	0.973909	0.973309	0.973254	0.970228	0.971372	0.968019	0.975135	0.974836	0.972327	0.969246	0.964609	0.968974	0.968347	0.966874	0.975789	0.976089	0.973254	0.970337	0.972873	0.974671	0.972164	0.974481	0.972437	0.975053	0.972817	0.9729	0.975271	0.970664	0.966631	0.971264	0.971563	0.970693	0.964582	0.969764	0.972927	0.972546	0.973145	0.976198	0.9714	0.971945	0.972738
PF3D7_0100200.1-p1	0	0.306551	0.318574	0.335708	0.315778	0.336436	0.344323	0.323951	0.331094	0.327128	0.347885	0.339593	0.324196	0.320823	0.34203	0.331148	0.342264	0.333396	0.359562	0.350115	0.333603	0.349585	0.342785	0.310085	0.346752	0.346338	0.335924	0.316318	0.329286	0.305472	0.332794	0.332209	0.335636	0.337893	0.333774	0.306758	0.355836	0.334494	0.353578	0.334574	0.355298	0.323926	0.33158	0.338082	0.335951	0.321156	0.341949	0.334206	0.309724
PF3D7_0100300.1-p1	0	0.922617	0.904696	0.912309	0.911985	0.909998	0.912502	0.929111	0.911684	0.909971	0.906031	0.907823	0.902686	0.908641	0.91881	0.914811	0.907877	0.8951	0.90899	0.903206	0.90921	0.897411	0.913562	0.924738	0.913698	0.91748	0.901623	0.91446	0.908285	0.915982	0.912364	0.910762	0.916173	0.911711	0.914976	0.916855	0.889529	0.911548	0.902333	0.910003	0.897025	0.909348	0.911874	0.915355	0.910569	0.925794	0.900729	0.910572	0.915359
PF3D7_0100400.1-p1	0	0.381374	0.412514	0.40931	0.395401	0.415179	0.425852	0.430833	0.407991	0.405245	0.419687	0.407506	0.391928	0.400813	0.41441	0.386775	0.410145	0.414679	0.413613	0.411901	0.403925	0.423941	0.432179	0.400005	0.417398	0.403608	0.410818	0.409133	0.398298	0.388159	0.40826	0.425098	0.403452	0.41561	0.427037	0.392003	0.425579	0.411248	0.427818	0.407916	0.419752	0.398848	0.406645	0.418787	0.408772	0.367599	0.416967	0.411044	0.389795
PF3D7_0100600.1-p1	0	0.443009	0.469793	0.463308	0.457778	0.472109	0.471947	0.455579	0.46467	0.469739	0.478923	0.466632	0.46598	0.461293	0.453963	0.467014	0.472491	0.474127	0.479258	0.476661	0.46636	0.47816	0.491785	0.426033	0.476444	0.45756	0.47309	0.470912	0.467504	0.468133	0.470093	0.485626	0.456443	0.474616	0.489577	0.459141	0.484986	0.471837	0.484836	0.455995	0.480947	0.459168	0.46279	0.474943	0.46854	0.448175	0.475517	0.471076	0.433025
PF3D7_0100700.1-p1	0	0.254717	0.261192	0.263891	0.25788	0.264954	0.276884	0.340986	0.26779	0.270816	0.268241	0.263455	0.265078	0.266659	0.259052	0.270271	0.267517	0.264996	0.298661	0.273387	0.265854	0.273312	0.248555	0.274621	0.198659	0.282793	0.263782	0.253326	0.262337	0.275766	0.271771	0.257035	0.269359	0.255412	0.245828	0.287046	0.265398	0.266727	0.265023	0.287973	0.27355	0.265187	0.266727	0.266154	0.264982	0.309941	0.264533	0.25818	0.297898
PF3D7_0100800.1-p1	0	0.254263	0.274607	0.284214	0.268525	0.281995	0.290095	0.259966	0.274526	0.276149	0.291177	0.278233	0.288823	0.269797	0.285602	0.26887	0.281562	0.28636	0.296205	0.292887	0.274039	0.294668	0.296184	0.256806	0.283843	0.276512	0.27845	0.282869	0.275446	0.267307	0.280452	0.285683	0.270419	0.27707	0.293261	0.258864	0.303478	0.27937	0.299405	0.275436	0.305083	0.26839	0.280913	0.286488	0.273849	0.248518	0.284844	0.276671	0.253783
PF3D7_0100900.1-p1	0	0.276344	0.307947	0.304775	0.304219	0.316162	0.322523	0.31363	0.311227	0.312014	0.327784	0.314806	0.298308	0.305656	0.312463	0.308381	0.319741	0.318374	0.331932	0.327974	0.309519	0.32518	0.324692	0.296166	0.327702	0.307991	0.315864	0.298742	0.309546	0.274554	0.313071	0.317886	0.311432	0.315105	0.319215	0.289336	0.336108	0.310929	0.332664	0.307012	0.331526	0.307148	0.31421	0.316297	0.315349	0.291083	0.323716	0.313927	0.296491
PF3D7_0101000.1-p1	0	0.299005	0.33481	0.334239	0.333324	0.347582	0.351856	0.348123	0.336712	0.340054	0.358567	0.345842	0.333161	0.330933	0.336694	0.339891	0.345571	0.345389	0.36083	0.35768	0.336766	0.356394	0.347726	0.303625	0.349872	0.34923	0.347038	0.328053	0.33875	0.310472	0.343207	0.349682	0.332699	0.342554	0.347807	0.317872	0.362816	0.337745	0.362181	0.340833	0.367895	0.337835	0.339457	0.342065	0.337527	0.329593	0.356421	0.34922	0.315807
PF3D7_0101100.1-p1	0	0.187707	0.186305	0.197976	0.175219	0.187991	0.197611	0.171573	0.18908	0.186332	0.201475	0.194575	0.192034	0.181667	0.196033	0.171015	0.197051	0.185857	0.193008	0.204941	0.193732	0.205175	0.185259	0.153153	0.188741	0.194276	0.19161	0.166975	0.184917	0.174294	0.188971	0.189449	0.195652	0.193433	0.187599	0.175341	0.206529	0.188481	0.202672	0.183243	0.220052	0.187027	0.189025	0.189243	0.183802	0.179802	0.198346	0.197094	0.174429
PF3D7_0101200.1-p1	0	0.427002	0.446542	0.455386	0.433811	0.447031	0.46582	0.496961	0.448414	0.450232	0.461751	0.451616	0.45204	0.447917	0.453803	0.450015	0.455197	0.450629	0.476017	0.463621	0.450585	0.47526	0.42315	0.44439	0.4375	0.477701	0.453732	0.429335	0.450503	0.430773	0.45186	0.43335	0.457547	0.444671	0.436985	0.466632	0.475071	0.452294	0.465847	0.465847	0.473684	0.447049	0.451778	0.439055	0.448984	0.501723	0.45733	0.453451	0.479302
PF3D7_0101300.1-p1	0	0.317272	0.324165	0.342747	0.317054	0.332626	0.338793	0.287801	0.335891	0.331647	0.348887	0.335156	0.343174	0.323611	0.337895	0.32781	0.339944	0.334086	0.35147	0.342376	0.332762	0.348261	0.33531	0.295505	0.34905	0.334785	0.333578	0.320319	0.329552	0.311531	0.334694	0.335882	0.342575	0.335238	0.340888	0.299059	0.354282	0.335156	0.351853	0.335619	0.354001	0.330903	0.328926	0.338802	0.333306	0.277976	0.340589	0.333596	0.292986
PF3D7_0101600.1-p1	0	0.262254	0.290564	0.28501	0.28645	0.301509	0.311079	0.320953	0.294736	0.295657	0.311675	0.297174	0.288184	0.28607	0.300079	0.292569	0.297797	0.298019	0.319053	0.311767	0.290401	0.31704	0.31322	0.273552	0.310917	0.30036	0.297256	0.27927	0.29777	0.253339	0.29926	0.298372	0.288563	0.295549	0.299997	0.279959	0.322974	0.296307	0.318585	0.301081	0.323036	0.287208	0.301319	0.302864	0.296551	0.279235	0.306907	0.29932	0.281898
PF3D7_0101800.1-p1	0	0.343405	0.354672	0.363305	0.335824	0.365652	0.373351	0.328252	0.362685	0.357451	0.369736	0.361714	0.357488	0.348504	0.364043	0.331715	0.366704	0.35943	0.378486	0.378298	0.35675	0.372865	0.375914	0.310546	0.375887	0.378568	0.362091	0.349044	0.356183	0.329188	0.364924	0.365177	0.356193	0.363656	0.370302	0.357821	0.377327	0.359609	0.377991	0.352695	0.382236	0.343729	0.362415	0.369726	0.359259	0.357341	0.367335	0.360968	0.347677
PF3D7_0101900.1-p1	0	0.422111	0.434062	0.423357	0.420095	0.445368	0.448619	0.437035	0.440246	0.438121	0.45058	0.440028	0.419659	0.429221	0.423527	0.43902	0.443706	0.447393	0.463156	0.462484	0.434635	0.452923	0.447965	0.414401	0.45058	0.45431	0.438367	0.419495	0.437686	0.410314	0.444823	0.443061	0.431319	0.446593	0.442516	0.445401	0.459378	0.438993	0.457391	0.436056	0.470838	0.426197	0.442671	0.441499	0.438585	0.426812	0.446521	0.440636	0.414532
PF3D7_0102200.1-p1	1	0.836076	0.837094	0.833157	0.848648	0.834352	0.832003	0.947889	0.835845	0.835709	0.825024	0.839511	0.839769	0.831134	0.845498	0.846952	0.838171	0.835343	0.82663	0.83251	0.835193	0.823422	0.833768	0.844928	0.836184	0.839325	0.834922	0.84357	0.839756	0.842457	0.832016	0.831541	0.823314	0.832179	0.836103	0.851409	0.827758	0.834026	0.826681	0.836148	0.838471	0.835886	0.842851	0.83704	0.838045	0.870934	0.823585	0.835017	0.854532
PF3D7_0102300.1-p1	0	0.486072	0.543236	0.524213	0.522515	0.534486	0.546729	0.605147	0.535518	0.53435	0.542898	0.533616	0.543849	0.529337	0.553714	0.536225	0.538374	0.540914	0.555269	0.547841	0.53579	0.554393	0.517216	0.531157	0.524853	0.552895	0.535056	0.510286	0.540111	0.465255	0.536442	0.525668	0.531918	0.531578	0.519336	0.528737	0.552868	0.539024	0.546947	0.554798	0.547959	0.540479	0.539404	0.529621	0.533208	0.570245	0.540615	0.535044	0.554988
PF3D7_0102500.1-p1	0	0.984884	0.984313	0.984177	0.983494	0.984204	0.985129	0.9845	0.984885	0.984286	0.983685	0.982216	0.983685	0.982323	0.9863	0.985266	0.983919	0.973281	0.981341	0.983657	0.983659	0.981098	0.984557	0.986136	0.985837	0.982486	0.984694	0.984203	0.984504	0.98393	0.983795	0.98393	0.978646	0.98434	0.985401	0.984856	0.98224	0.98257	0.984094	0.98115	0.981886	0.985156	0.983469	0.984367	0.984122	0.98589	0.983821	0.983004	0.981395
PF3D7_0102600.1-p1	0	0.563629	0.552345	0.584535	0.576276	0.580637	0.591158	0.61866	0.571588	0.575077	0.58508	0.576903	0.582736	0.566082	0.564311	0.575568	0.5884	0.567282	0.613068	0.588966	0.57306	0.592766	0.546022	0.586334	0.556352	0.589811	0.579574	0.568099	0.576358	0.554853	0.577748	0.575704	0.578348	0.559814	0.578539	0.548163	0.592396	0.574859	0.587342	0.593132	0.589735	0.595328	0.571561	0.575459	0.580474	0.59608	0.587151	0.584072	0.605397
PF3D7_0102700.1-p1	0	0.38643	0.404578	0.398808	0.402379	0.394263	0.416476	0.446026	0.394317	0.400849	0.399956	0.397746	0.404529	0.420967	0.40031	0.394861	0.39555	0.397507	0.443939	0.400299	0.406701	0.414272	0.392962	0.40725	0.380389	0.386282	0.398127	0.418136	0.403108	0.397425	0.398536	0.397643	0.400093	0.368869	0.397861	0.41399	0.399543	0.399924	0.397017	0.42069	0.403735	0.395493	0.391106	0.399815	0.394426	0.388286	0.39797	0.387682	0.3938
PF3D7_0102800.1-p1	0	0.366852	0.358789	0.372947	0.370623	0.355372	0.361549	0.311304	0.355017	0.355345	0.369612	0.367836	0.383005	0.361549	0.309181	0.340285	0.365244	0.362478	0.366191	0.360928	0.361659	0.371416	0.357859	0.343647	0.384098	0.348438	0.355454	0.36461	0.36267	0.364856	0.355973	0.358625	0.368027	0.358816	0.355864	0.342507	0.371279	0.356411	0.362779	0.358297	0.367859	0.362806	0.357613	0.358543	0.356848	0.300787	0.3598	0.363626	0.310137
PF3D7_0102900.1-p1	0	0.175894	0.189837	0.189918	0.188673	0.189431	0.184612	0.231725	0.189106	0.188267	0.194412	0.187346	0.195793	0.181769	0.210087	0.192219	0.191168	0.184909	0.173448	0.181498	0.185803	0.193735	0.189756	0.198717	0.179468	0.174622	0.18916	0.193383	0.18185	0.196497	0.184178	0.197526	0.182852	0.186047	0.197255	0.141701	0.192008	0.189701	0.193871	0.180095	0.191667	0.206703	0.180876	0.193762	0.190893	0.182074	0.194087	0.196226	0.207684
PF3D7_0103000.1-p1	0	0.620046	0.59732	0.605484	0.5933	0.598731	0.608219	0.647479	0.600141	0.597944	0.59745	0.599924	0.605642	0.603988	0.616737	0.616144	0.601994	0.593273	0.617964	0.605642	0.603993	0.610633	0.573769	0.626421	0.582015	0.627506	0.603586	0.58188	0.601117	0.615679	0.603776	0.579655	0.60179	0.591624	0.585677	0.647552	0.598747	0.601145	0.591211	0.610519	0.598676	0.599023	0.596669	0.595855	0.598893	0.682718	0.602577	0.580524	0.654
PF3D7_0103100.1-p1	0	0.82359	0.81533	0.82022	0.834774	0.820058	0.816107	0.83522	0.814087	0.818572	0.818133	0.820329	0.818322	0.816296	0.819889	0.823138	0.822052	0.816674	0.803221	0.811499	0.818059	0.8177	0.824184	0.832397	0.813864	0.803258	0.815546	0.831667	0.820842	0.826697	0.818653	0.825832	0.824211	0.816762	0.826399	0.737768	0.809667	0.817248	0.810893	0.817231	0.810867	0.834261	0.819869	0.819059	0.819734	0.749048	0.822887	0.82205	0.787729
PF3D7_0103200.1-p1	0	0.259749	0.272336	0.278254	0.270903	0.269936	0.275811	0.240052	0.269008	0.268981	0.279575	0.270454	0.283038	0.260731	0.268748	0.255291	0.276363	0.265176	0.274884	0.277763	0.271136	0.275784	0.27453	0.252932	0.27543	0.266936	0.269527	0.273848	0.267836	0.224543	0.268627	0.27742	0.274039	0.266745	0.278729	0.237619	0.279376	0.269745	0.281211	0.25966	0.287974	0.273493	0.268436	0.273835	0.268681	0.219498	0.277638	0.274393	0.257806
PF3D7_0103300.1-p1	0	0.884773	0.873211	0.877308	0.880484	0.865807	0.852729	0.850344	0.862966	0.866791	0.857728	0.86944	0.881795	0.866825	0.864093	0.873211	0.864864	0.87054	0.804819	0.851668	0.867883	0.858876	0.863793	0.88073	0.87767	0.856066	0.864113	0.8739	0.867938	0.887997	0.864141	0.873518	0.863684	0.870479	0.873682	0.87456	0.861525	0.866435	0.856444	0.862864	0.840495	0.868136	0.867665	0.867883	0.864878	0.869229	0.868054	0.862017	0.878326
PF3D7_0103400.1-p1	0	0.878264	0.868672	0.87773	0.889523	0.874276	0.845899	0.772468	0.873949	0.873705	0.876441	0.874276	0.882479	0.871247	0.868962	0.881756	0.870804	0.868418	0.833982	0.869381	0.869815	0.848673	0.865372	0.878128	0.876305	0.868891	0.868863	0.87209	0.877377	0.880603	0.871447	0.868581	0.877829	0.874412	0.869887	0.830845	0.868041	0.871202	0.872117	0.848432	0.868284	0.880385	0.874357	0.869216	0.877921	0.852938	0.875381	0.877121	0.864261
PF3D7_0103500.1-p1	0	0.808207	0.808547	0.811066	0.807222	0.807671	0.80484	0.730866	0.80685	0.804249	0.810507	0.802743	0.80421	0.795505	0.802404	0.789054	0.808433	0.809904	0.787812	0.788497	0.801566	0.806893	0.823975	0.799365	0.814777	0.793041	0.80392	0.815681	0.80173	0.794629	0.804167	0.819732	0.798735	0.808301	0.82414	0.679159	0.808443	0.809944	0.811684	0.799546	0.785869	0.796299	0.805591	0.813475	0.808191	0.687692	0.807797	0.812724	0.750623
PF3D7_0103600.1-p1	0	0.898551	0.89477	0.89757	0.891347	0.890611	0.885829	0.797575	0.895341	0.89284	0.891837	0.894933	0.89325	0.892245	0.875472	0.889768	0.891246	0.893468	0.883684	0.8901	0.895803	0.886319	0.898143	0.888738	0.908038	0.885017	0.893873	0.890396	0.890964	0.894419	0.890257	0.897518	0.889689	0.897733	0.89605	0.905458	0.891432	0.891752	0.894392	0.876019	0.884391	0.879169	0.8883	0.894253	0.894389	0.884451	0.891402	0.891511	0.845846
PF3D7_0103700.1-p1	0	0.335971	0.334557	0.343314	0.346959	0.325365	0.318674	0.277894	0.329145	0.332871	0.324032	0.32988	0.361809	0.337277	0.315709	0.337113	0.330734	0.338202	0.333487	0.333225	0.332327	0.330396	0.341221	0.34084	0.32648	0.31979	0.329499	0.349951	0.33627	0.357594	0.329308	0.337087	0.339072	0.333469	0.342309	0.334122	0.337703	0.323625	0.329281	0.322092	0.327532	0.331294	0.328683	0.335455	0.327405	0.281251	0.333687	0.329444	0.288259
PF3D7_0103800.1-p1	0	0.234771	0.27243	0.248241	0.268446	0.278266	0.288297	0.355493	0.278075	0.274093	0.282843	0.273412	0.248405	0.270519	0.292196	0.273057	0.276441	0.271855	0.272995	0.276564	0.269948	0.289197	0.28767	0.283198	0.270546	0.291725	0.277175	0.264165	0.277802	0.235398	0.276411	0.274772	0.267247	0.274011	0.279053	0.247907	0.28305	0.273848	0.283743	0.294857	0.281694	0.271473	0.280447	0.272893	0.279793	0.252952	0.278862	0.282598	0.283813
PF3D7_0103900.1-p1	0	0.486732	0.482816	0.49195	0.48787	0.480973	0.48703	0.422679	0.474142	0.481433	0.480498	0.483087	0.50885	0.47757	0.431925	0.449477	0.48066	0.477381	0.477262	0.4905	0.482707	0.491448	0.461795	0.462689	0.498794	0.471173	0.478099	0.476567	0.483466	0.473613	0.475172	0.479847	0.483669	0.482301	0.488114	0.495812	0.494822	0.473329	0.489009	0.471971	0.499431	0.48123	0.472353	0.480674	0.474793	0.439069	0.487138	0.492478	0.44977
PF3D7_0104000.1-p1	0	0.164144	0.188556	0.190952	0.179034	0.193837	0.19828	0.167284	0.183303	0.188067	0.195557	0.190489	0.200485	0.186003	0.174407	0.172306	0.198099	0.185458	0.198786	0.199259	0.190435	0.2068	0.18554	0.135644	0.178844	0.188778	0.193184	0.182655	0.189972	0.168853	0.18676	0.195231	0.191529	0.18627	0.191393	0.17375	0.2084	0.190462	0.204649	0.185072	0.215664	0.188861	0.186161	0.189863	0.189918	0.180897	0.19877	0.196102	0.186406
PF3D7_0104100.1-p1	0	0.352944	0.376378	0.386288	0.393989	0.384501	0.379315	0.378896	0.376432	0.380872	0.390578	0.377759	0.399729	0.360606	0.390659	0.368742	0.381393	0.382212	0.372851	0.379729	0.372939	0.386517	0.401408	0.343874	0.378097	0.373419	0.379681	0.39112	0.381089	0.360471	0.3796	0.394152	0.365263	0.381441	0.397455	0.316851	0.398224	0.379789	0.394558	0.371063	0.378727	0.392473	0.386098	0.388427	0.385124	0.307328	0.388439	0.399486	0.349021
PF3D7_0104200.1-p1	0	0.4796	0.511155	0.505038	0.490551	0.513066	0.533071	0.5547	0.514104	0.510554	0.512917	0.508096	0.501338	0.513682	0.532006	0.489391	0.525018	0.509777	0.527951	0.524702	0.51637	0.52933	0.517614	0.520099	0.480283	0.52492	0.51506	0.506636	0.502198	0.477279	0.513148	0.517969	0.513736	0.511264	0.514528	0.504383	0.516193	0.516643	0.521246	0.522256	0.54259	0.506636	0.50583	0.513694	0.513203	0.473494	0.514419	0.508002	0.498061
PF3D7_0104300.1-p1	0	0.943814	0.934352	0.941264	0.940859	0.934651	0.912102	0.897195	0.935491	0.936819	0.928852	0.936412	0.943461	0.933595	0.938555	0.942023	0.938274	0.93327	0.923934	0.927582	0.933187	0.917929	0.933351	0.939477	0.941727	0.937014	0.934244	0.935818	0.937686	0.945358	0.937632	0.93552	0.935059	0.940858	0.931671	0.922324	0.931489	0.93503	0.93598	0.92035	0.930169	0.933948	0.938635	0.934244	0.938174	0.939308	0.9372	0.937796	0.934985
PF3D7_0104400.1-p1	0	0.428965	0.418234	0.429358	0.39175	0.418834	0.431064	0.360714	0.424587	0.414717	0.422667	0.415344	0.396712	0.417132	0.426211	0.383472	0.421861	0.415797	0.425277	0.419611	0.421315	0.429401	0.431309	0.41397	0.433927	0.423454	0.417962	0.422476	0.394869	0.396276	0.418343	0.433054	0.415006	0.424641	0.443169	0.409824	0.430114	0.420988	0.435508	0.405142	0.435418	0.401456	0.406702	0.425896	0.414445	0.346992	0.420322	0.417514	0.376108
PF3D7_0104500.1-p1	0	0.0763029	0.0861047	0.0938653	0.0825613	0.087307	0.095242	0.120368	0.0908321	0.087389	0.0969911	0.0894384	0.0892842	0.0861414	0.106748	0.0967619	0.0931023	0.0894756	0.110744	0.0992266	0.088564	0.0999426	0.0815774	0.078052	0.0820147	0.0889514	0.0922804	0.0819327	0.0868698	0.0854855	0.0926629	0.0829439	0.0895849	0.0888919	0.0832172	0.0818189	0.116832	0.0891105	0.103304	0.0879451	0.120036	0.097647	0.0918705	0.0861866	0.0929089	0.118591	0.0958159	0.0870979	0.100161
PF3D7_0104600.1-p1	0	0.589011	0.596203	0.590491	0.593037	0.587663	0.578757	0.518821	0.589512	0.587391	0.587298	0.585242	0.590507	0.580579	0.603101	0.573927	0.594648	0.601278	0.559666	0.574051	0.584535	0.586672	0.618931	0.583925	0.60272	0.562248	0.590709	0.604842	0.587255	0.590752	0.586303	0.606555	0.576635	0.593184	0.611696	0.485886	0.584764	0.589757	0.593037	0.579677	0.552866	0.597144	0.589594	0.594789	0.594381	0.454006	0.58863	0.597362	0.501645
PF3D7_0104700.1-p1	0	0.457861	0.461754	0.470928	0.456555	0.461809	0.468696	0.469579	0.460393	0.458488	0.474058	0.459849	0.463224	0.445939	0.485192	0.436329	0.467919	0.462489	0.453048	0.463716	0.459331	0.475773	0.483313	0.45699	0.481435	0.455904	0.463496	0.455902	0.451546	0.445449	0.460311	0.470329	0.462843	0.472234	0.479394	0.40092	0.463632	0.462734	0.470002	0.471254	0.473898	0.466463	0.462952	0.468396	0.461727	0.370652	0.468423	0.475365	0.429497
PF3D7_0104800.1-p1	0	0.333976	0.339513	0.342417	0.32757	0.342417	0.344697	0.339521	0.341521	0.340815	0.347655	0.336853	0.330529	0.33612	0.3609	0.292449	0.342571	0.332727	0.349271	0.349726	0.338454	0.338671	0.367305	0.328575	0.354847	0.34921	0.338834	0.333949	0.337016	0.314868	0.342607	0.353789	0.334573	0.345782	0.354576	0.333333	0.352087	0.339784	0.357344	0.330185	0.3544	0.344072	0.342227	0.342905	0.340083	0.298849	0.342634	0.345077	0.323319
PF3D7_0105100.1-p1	0	0.31858	0.298337	0.296163	0.278095	0.291409	0.299424	0.23204	0.298609	0.289968	0.286762	0.287605	0.275378	0.307467	0.286491	0.289425	0.298752	0.292631	0.291455	0.28878	0.299913	0.289017	0.305293	0.30263	0.289534	0.296659	0.29543	0.303201	0.283692	0.302929	0.292523	0.299234	0.294588	0.302521	0.301136	0.365471	0.277435	0.293039	0.290675	0.280179	0.277489	0.280513	0.28304	0.295566	0.289344	0.315628	0.286002	0.278937	0.273305
PF3D7_0105200.1-p1	0	0.217233	0.224581	0.209877	0.204648	0.220123	0.229899	0.253112	0.220123	0.215394	0.214732	0.208654	0.203561	0.22199	0.229791	0.198815	0.217694	0.21582	0.206899	0.205551	0.218058	0.220848	0.236233	0.227806	0.208807	0.198918	0.215014	0.233161	0.207376	0.222343	0.213247	0.230633	0.201142	0.206507	0.237157	0.226698	0.210156	0.219933	0.214325	0.220812	0.200864	0.217967	0.21091	0.221564	0.216563	0.184052	0.214352	0.210818	0.221546
PF3D7_0105300.1-p1	0	0.297394	0.344383	0.306352	0.34549	0.345192	0.35512	0.465863	0.342522	0.342765	0.342172	0.342846	0.334862	0.336858	0.357467	0.348968	0.335729	0.3446	0.365542	0.346695	0.342009	0.354904	0.335159	0.355201	0.3224	0.349906	0.344922	0.342792	0.345408	0.291703	0.344329	0.329737	0.33265	0.333378	0.32507	0.332587	0.350085	0.34379	0.340877	0.372582	0.345095	0.348376	0.350398	0.336399	0.343871	0.369375	0.336534	0.339879	0.376952
PF3D7_0105400.1-p1	0	0.227645	0.249747	0.258165	0.231663	0.257755	0.258117	0.226447	0.25002	0.252453	0.256941	0.254038	0.263391	0.242239	0.228575	0.232201	0.251972	0.249699	0.266907	0.261744	0.25494	0.268693	0.254263	0.159188	0.249809	0.242287	0.255131	0.234532	0.252726	0.233138	0.249091	0.249617	0.247595	0.25371	0.253033	0.234334	0.268248	0.250403	0.260193	0.243271	0.268738	0.253088	0.25218	0.245374	0.253191	0.231534	0.25869	0.255356	0.242259
PF3D7_0105400.2-p1	0	0.267395	0.28612	0.301924	0.270015	0.293572	0.298349	0.267844	0.292289	0.292589	0.298867	0.293271	0.303426	0.286065	0.268241	0.271025	0.299726	0.291115	0.304973	0.300614	0.294336	0.308503	0.303235	0.21212	0.274164	0.285983	0.293381	0.281862	0.295346	0.273427	0.291552	0.294336	0.289368	0.293708	0.296083	0.278095	0.308877	0.293408	0.303644	0.284229	0.311251	0.291716	0.293899	0.291306	0.2951	0.268943	0.298594	0.298021	0.281062
PF3D7_0105500.1-p1	0	0.343658	0.314982	0.316475	0.313199	0.318376	0.307878	0.287855	0.310802	0.316312	0.311027	0.314575	0.316918	0.326963	0.315805	0.336157	0.305547	0.306765	0.307968	0.308586	0.319299	0.299571	0.298512	0.32984	0.2993	0.310513	0.317018	0.317271	0.323995	0.340509	0.314304	0.306304	0.319171	0.317317	0.303182	0.404191	0.305573	0.315037	0.308883	0.294606	0.312203	0.31309	0.31034	0.314114	0.312322	0.41928	0.311787	0.305761	0.355846
PF3D7_0105600.1-p1	0	0.680709	0.671269	0.678951	0.686613	0.675999	0.677073	0.697621	0.673347	0.668644	0.67218	0.669355	0.664908	0.659003	0.689402	0.656724	0.677729	0.678986	0.661535	0.672034	0.66643	0.682075	0.682431	0.686039	0.670375	0.65678	0.666211	0.689948	0.665145	0.669364	0.670695	0.68541	0.667614	0.670175	0.695826	0.542264	0.677156	0.671706	0.664881	0.682241	0.663859	0.687625	0.670859	0.679799	0.677584	0.575819	0.673382	0.680654	0.644431
PF3D7_0105700.1-p1	0	0.914801	0.906178	0.902518	0.910759	0.903966	0.887029	0.892606	0.904348	0.908199	0.885117	0.902573	0.903495	0.907318	0.904397	0.906888	0.899867	0.905735	0.903152	0.896439	0.900688	0.887985	0.9074	0.915838	0.905516	0.903403	0.902928	0.909285	0.90667	0.915046	0.904949	0.907837	0.904506	0.90372	0.900492	0.90485	0.87443	0.905468	0.89574	0.904143	0.890452	0.899481	0.904785	0.905195	0.904539	0.920108	0.896095	0.897187	0.907912
PF3D7_0105800.1-p1	0	0.626002	0.593348	0.593321	0.61357	0.589421	0.566658	0.532586	0.593158	0.593727	0.586836	0.591506	0.603765	0.599052	0.567199	0.614285	0.57875	0.589924	0.551667	0.57269	0.586387	0.546127	0.588597	0.60149	0.611322	0.581196	0.587254	0.597481	0.597004	0.627411	0.586821	0.593229	0.596208	0.591858	0.588407	0.618956	0.572334	0.588012	0.576923	0.576857	0.581706	0.5974	0.594323	0.586495	0.59175	0.650683	0.583207	0.593337	0.609794
PF3D7_0105900.1-p1	0	0.118398	0.126257	0.123462	0.134322	0.120667	0.117878	0.11355	0.120118	0.122119	0.117466	0.120255	0.128155	0.121331	0.101351	0.126668	0.119369	0.120344	0.116118	0.122479	0.119652	0.120289	0.111793	0.115055	0.11637	0.111544	0.122009	0.129443	0.127162	0.125661	0.120612	0.117494	0.120975	0.116583	0.12092	0.119711	0.119464	0.119817	0.116507	0.121108	0.133333	0.122235	0.119598	0.116008	0.122585	0.0985035	0.12462	0.124236	0.115463
PF3D7_0106000.1-p1	0	0.876369	0.860541	0.86152	0.866121	0.855756	0.850029	0.85809	0.853527	0.857822	0.8475	0.851162	0.865931	0.866665	0.870933	0.858475	0.850172	0.859488	0.838389	0.837297	0.856545	0.847337	0.860875	0.876179	0.86343	0.826017	0.844638	0.869981	0.85823	0.876342	0.853337	0.859624	0.852094	0.850809	0.86604	0.86706	0.836446	0.855349	0.845353	0.851287	0.830344	0.862152	0.856246	0.860786	0.855566	0.853901	0.848941	0.846141	0.857158
PF3D7_0106100.1-p1	0	0.218797	0.210263	0.221332	0.225752	0.223578	0.235576	0.302511	0.222063	0.220033	0.223154	0.217462	0.200287	0.213601	0.229162	0.22642	0.227017	0.216741	0.225896	0.233981	0.218084	0.231462	0.214792	0.232518	0.196823	0.248052	0.219329	0.212357	0.21803	0.215821	0.2278	0.20643	0.225076	0.220493	0.210625	0.169337	0.225998	0.221007	0.224453	0.238175	0.228007	0.238769	0.225798	0.216406	0.222225	0.227505	0.217471	0.222803	0.252598
PF3D7_0106200.1-p1	0	0.295835	0.267881	0.277047	0.268993	0.267718	0.258381	0.263402	0.260571	0.265126	0.256635	0.270746	0.260045	0.27513	0.263128	0.272219	0.266585	0.262309	0.272144	0.270364	0.274619	0.264819	0.261218	0.289342	0.254617	0.272737	0.267663	0.271939	0.271346	0.301099	0.269	0.258518	0.286969	0.267118	0.258381	0.304708	0.258634	0.262235	0.253526	0.263762	0.264915	0.274939	0.261826	0.267963	0.263162	0.303481	0.262664	0.256663	0.273228
PF3D7_0106300.1-p1	0	0.589216	0.59211	0.598417	0.596342	0.605078	0.605897	0.649339	0.603686	0.60041	0.604122	0.593311	0.575785	0.579607	0.61769	0.586295	0.601073	0.594349	0.568987	0.599416	0.591346	0.61466	0.622222	0.601856	0.614578	0.597887	0.593421	0.595468	0.586377	0.576003	0.597379	0.616871	0.595768	0.604395	0.623178	0.511999	0.607649	0.601502	0.614414	0.605847	0.602927	0.608545	0.603358	0.606716	0.605023	0.494102	0.601856	0.610101	0.553053
PF3D7_0106400.1-p1	0	0.509157	0.536048	0.524073	0.546844	0.534287	0.5424	0.61685	0.538351	0.540139	0.537063	0.54591	0.556407	0.546817	0.532024	0.551221	0.531313	0.540179	0.57276	0.542861	0.54312	0.546302	0.523923	0.545028	0.512815	0.550989	0.54312	0.535952	0.548132	0.533297	0.540708	0.523381	0.539664	0.524073	0.514901	0.575562	0.53549	0.537945	0.536765	0.561118	0.546019	0.548605	0.538893	0.526023	0.536617	0.587445	0.535573	0.538201	0.572876
PF3D7_0106500.1-p1	0	0.948299	0.936579	0.937018	0.942176	0.934904	0.913978	0.928779	0.93721	0.937732	0.923451	0.934245	0.937261	0.937042	0.937069	0.940779	0.93204	0.939266	0.92348	0.924678	0.932021	0.913154	0.935257	0.94959	0.933582	0.934289	0.936798	0.943851	0.938061	0.951429	0.937512	0.936383	0.932923	0.936606	0.936355	0.947634	0.91428	0.936524	0.920431	0.937069	0.920433	0.934076	0.937375	0.937704	0.938418	0.941244	0.927322	0.935147	0.944483
PF3D7_0106600.1-p1	0	0.677279	0.659764	0.659792	0.642142	0.650488	0.64427	0.589861	0.653435	0.652262	0.620345	0.649943	0.666067	0.665003	0.646589	0.661156	0.651929	0.655755	0.66834	0.657755	0.658809	0.638596	0.650135	0.672832	0.66724	0.650034	0.659464	0.65079	0.655426	0.67084	0.652262	0.638268	0.656955	0.659328	0.629675	0.713191	0.644477	0.653653	0.648225	0.633181	0.661573	0.646561	0.646614	0.64465	0.646778	0.705855	0.644761	0.627984	0.664666
PF3D7_0106700.1-p1	0	0.94363	0.933014	0.933694	0.938107	0.930511	0.927252	0.947466	0.932606	0.93481	0.927551	0.930729	0.931523	0.934026	0.937753	0.93598	0.927683	0.936094	0.931955	0.928884	0.931409	0.922001	0.936067	0.9448	0.935196	0.931469	0.928307	0.938406	0.935817	0.944092	0.933368	0.935087	0.932748	0.930538	0.935876	0.93925	0.910303	0.932524	0.913431	0.933074	0.916066	0.934516	0.932905	0.93432	0.930321	0.94733	0.923987	0.922953	0.936992
PF3D7_0106800.1-p1	0	0.277647	0.293413	0.276154	0.27846	0.297288	0.305477	0.380985	0.301135	0.294063	0.300545	0.291083	0.273636	0.294691	0.301141	0.310293	0.29535	0.295938	0.297851	0.310779	0.28981	0.306615	0.287971	0.288161	0.252093	0.318475	0.295608	0.274829	0.287777	0.295044	0.299212	0.290166	0.304528	0.297857	0.288974	0.311809	0.295822	0.298046	0.298241	0.315386	0.303054	0.301195	0.298019	0.294226	0.299076	0.352519	0.296615	0.290112	0.341399
PF3D7_0106900.1-p1	0	0.640257	0.622561	0.629853	0.631496	0.611515	0.609757	0.51408	0.612603	0.615487	0.602383	0.616576	0.632448	0.622272	0.614763	0.624548	0.617543	0.616042	0.590226	0.605071	0.617256	0.602492	0.625755	0.633917	0.645073	0.570301	0.61293	0.633346	0.614208	0.649072	0.60893	0.621728	0.6143	0.625037	0.626735	0.666068	0.61263	0.610807	0.611879	0.588904	0.610035	0.617266	0.605066	0.617637	0.611161	0.618899	0.609376	0.602574	0.588115
PF3D7_0107000.1-p1	0	0.591826	0.567904	0.563698	0.57158	0.559572	0.574701	0.621462	0.562558	0.566032	0.556545	0.574798	0.562787	0.575705	0.574212	0.587255	0.568975	0.559937	0.580289	0.56298	0.574961	0.569327	0.54748	0.599913	0.558119	0.587678	0.568284	0.554753	0.578869	0.58173	0.566846	0.540614	0.576519	0.569723	0.541075	0.615877	0.549516	0.564322	0.552419	0.579504	0.54655	0.568296	0.573984	0.55295	0.56424	0.655566	0.562298	0.549434	0.6137
PF3D7_0107100.1-p1	0	0.220042	0.218945	0.218619	0.211142	0.209068	0.212064	0.174177	0.207657	0.208227	0.212661	0.209041	0.213286	0.22205	0.211413	0.199354	0.213542	0.211902	0.188133	0.199235	0.216937	0.222349	0.22357	0.210952	0.226528	0.187485	0.207304	0.229757	0.208091	0.220368	0.206301	0.223841	0.204168	0.214332	0.225035	0.210415	0.209888	0.214522	0.217112	0.210268	0.190547	0.221019	0.201172	0.213138	0.206979	0.158373	0.214208	0.211169	0.17559
PF3D7_0107200.1-p1	0	0.100979	0.105595	0.101577	0.0911104	0.106197	0.118856	0.161751	0.105459	0.102753	0.112241	0.105732	0.0812695	0.0999125	0.12405	0.101741	0.10813	0.103056	0.101143	0.102662	0.109477	0.116943	0.111175	0.107321	0.0978077	0.113131	0.108602	0.107785	0.100128	0.0953201	0.103764	0.100705	0.098245	0.104584	0.110929	0.113021	0.113738	0.104065	0.112979	0.112044	0.108387	0.102919	0.101605	0.106716	0.104693	0.090099	0.107758	0.101252	0.098677
PF3D7_0107300.1-p1	0	0.335138	0.340174	0.352682	0.34475	0.345345	0.356474	0.372448	0.341176	0.343585	0.353468	0.342421	0.342801	0.336655	0.3255	0.322739	0.342447	0.345508	0.355048	0.355942	0.3415	0.364298	0.321628	0.304354	0.349299	0.342241	0.341121	0.344182	0.336573	0.295527	0.339362	0.347647	0.346077	0.339714	0.351004	0.289118	0.367067	0.346509	0.358098	0.349875	0.378496	0.347187	0.345264	0.347565	0.337304	0.289691	0.352412	0.353847	0.34928
PF3D7_0107400.1-p1	0	0.10137	0.100016	0.107735	0.0978367	0.102952	0.104468	0.0788379	0.101484	0.100859	0.107457	0.100968	0.105745	0.102674	0.102837	0.0922161	0.106115	0.100419	0.122849	0.107186	0.101837	0.115665	0.0983531	0.0795195	0.0820741	0.0996304	0.103441	0.0998206	0.102163	0.0822644	0.101565	0.106098	0.098652	0.100587	0.105392	0.103598	0.121463	0.0991738	0.115366	0.0985242	0.116897	0.0987879	0.101375	0.102218	0.102218	0.0983041	0.111751	0.101614	0.0900715
PF3D7_0107500.1-p1	0	0.757899	0.763513	0.771263	0.767558	0.768698	0.775935	0.791819	0.771072	0.768861	0.773452	0.765887	0.748813	0.75498	0.784393	0.755982	0.772025	0.768322	0.754086	0.77075	0.766706	0.771651	0.784038	0.771378	0.769004	0.77015	0.767361	0.771105	0.764168	0.757735	0.769325	0.783574	0.761091	0.769325	0.786849	0.657735	0.770729	0.76908	0.772797	0.767346	0.764674	0.779209	0.769162	0.772681	0.77069	0.647739	0.770505	0.774434	0.737688
PF3D7_0107600.1-p1	0	0.607076	0.604105	0.60815	0.620326	0.604947	0.597573	0.5565	0.603888	0.60777	0.611013	0.61168	0.618236	0.604415	0.56966	0.608639	0.603986	0.604958	0.599245	0.605409	0.608395	0.595509	0.61161	0.583046	0.618399	0.581514	0.603345	0.608298	0.612331	0.605718	0.603834	0.611882	0.604008	0.610187	0.608135	0.562968	0.607918	0.607906	0.609438	0.568601	0.601988	0.596595	0.605435	0.611164	0.60815	0.535359	0.605664	0.611529	0.523419
PF3D7_0107700.1-p1	0	0.250448	0.268001	0.271775	0.263562	0.267892	0.278659	0.249715	0.262516	0.264607	0.278441	0.271584	0.282623	0.260087	0.230274	0.242778	0.274643	0.276541	0.286544	0.271673	0.269901	0.288135	0.268368	0.240239	0.255797	0.257093	0.273648	0.257643	0.267295	0.249606	0.26439	0.273337	0.26378	0.272182	0.265191	0.242323	0.290978	0.271041	0.279446	0.266297	0.290075	0.271572	0.26906	0.268571	0.267213	0.243408	0.279039	0.279473	0.234585
PF3D7_0107800.1-p1	0	0.898118	0.891865	0.894798	0.901187	0.893332	0.891789	0.901222	0.885916	0.896347	0.888231	0.894934	0.896814	0.892142	0.898254	0.899497	0.889544	0.895456	0.888506	0.879084	0.893467	0.883749	0.897846	0.904501	0.895972	0.875879	0.89526	0.903794	0.898248	0.908982	0.893902	0.894668	0.886791	0.89488	0.892658	0.905864	0.867453	0.894472	0.88269	0.896732	0.875333	0.897384	0.8989	0.893712	0.894119	0.909654	0.885569	0.894397	0.904745
PF3D7_0107900.1-p1	0	0.199123	0.217365	0.22673	0.199773	0.213116	0.218017	0.182411	0.21336	0.214875	0.22446	0.21991	0.225055	0.21014	0.206432	0.2093	0.223136	0.21799	0.242759	0.228629	0.218259	0.229603	0.208922	0.197147	0.22668	0.218721	0.214794	0.200774	0.213116	0.183152	0.218123	0.212739	0.220779	0.216499	0.212279	0.205917	0.235998	0.216608	0.229089	0.215939	0.23342	0.207623	0.217068	0.215471	0.211221	0.182643	0.222105	0.220021	0.186405
PF3D7_0108000.1-p1	0	0.231492	0.328113	0.286329	0.318434	0.332171	0.342349	0.422198	0.328412	0.335167	0.331835	0.329965	0.295664	0.332244	0.345291	0.322284	0.323802	0.330664	0.356701	0.344236	0.328875	0.346298	0.333606	0.348886	0.308901	0.339307	0.331463	0.312115	0.331327	0.272703	0.329774	0.332543	0.324127	0.319887	0.319497	0.300226	0.340397	0.333342	0.334178	0.353306	0.357055	0.334613	0.336883	0.325471	0.335031	0.317745	0.331999	0.332489	0.356166
PF3D7_0108100.1-p1	0	0.162612	0.166869	0.167922	0.1638	0.15534	0.152243	0.128389	0.1629	0.158337	0.160424	0.154665	0.175492	0.151406	0.163908	0.156069	0.159854	0.162072	0.148755	0.161014	0.156042	0.165042	0.167661	0.162747	0.169065	0.164038	0.158175	0.168795	0.155934	0.165447	0.157716	0.156455	0.160046	0.156015	0.169876	0.137252	0.169686	0.158742	0.15956	0.157373	0.155857	0.157346	0.161388	0.162846	0.156798	0.127268	0.15875	0.1611	0.139011
PF3D7_0108300.1-p1	0	0.950633	0.943996	0.943887	0.94353	0.938872	0.935316	0.935238	0.943941	0.940933	0.938515	0.941664	0.938922	0.941334	0.947109	0.946408	0.937471	0.943259	0.926221	0.936399	0.939767	0.93697	0.944452	0.951365	0.948518	0.942309	0.940987	0.942365	0.941773	0.952612	0.942179	0.941199	0.93941	0.943101	0.933852	0.952096	0.931007	0.942315	0.937512	0.944128	0.926384	0.933689	0.943047	0.943047	0.944023	0.944702	0.936427	0.940196	0.945185
PF3D7_0108400.1-p1	0	0.148617	0.140487	0.146594	0.138457	0.147783	0.151265	0.129597	0.146297	0.144162	0.148562	0.144513	0.145104	0.14305	0.132026	0.107385	0.1462	0.142942	0.158983	0.16065	0.144405	0.152562	0.141321	0.112813	0.147509	0.15965	0.142946	0.129134	0.145378	0.138213	0.147269	0.147725	0.147752	0.147134	0.153183	0.143382	0.158974	0.141784	0.158939	0.14122	0.162928	0.148211	0.145972	0.144729	0.146026	0.128365	0.150346	0.149157	0.145544
PF3D7_0108400.2-p1	0	0.193514	0.182479	0.192945	0.180825	0.187468	0.197554	0.168271	0.187956	0.186709	0.189339	0.187414	0.196822	0.184892	0.18435	0.148559	0.190956	0.18576	0.201502	0.201925	0.187359	0.194545	0.183184	0.121797	0.179767	0.204311	0.186383	0.174453	0.189013	0.188119	0.192159	0.191454	0.192213	0.186871	0.191562	0.185005	0.202007	0.186519	0.198693	0.186714	0.208444	0.187441	0.189095	0.188335	0.18782	0.178616	0.193216	0.191616	0.182023
PF3D7_0108500.1-p1	0	0.848157	0.854508	0.83623	0.849624	0.848995	0.843214	0.878867	0.850217	0.849158	0.836859	0.852933	0.8509	0.85052	0.850303	0.85421	0.840668	0.852557	0.848134	0.839657	0.852118	0.847831	0.849868	0.859021	0.852367	0.853806	0.852417	0.847967	0.854128	0.852774	0.847637	0.83963	0.851525	0.854699	0.818826	0.856359	0.836954	0.851059	0.843513	0.855013	0.825566	0.843377	0.851711	0.841852	0.850435	0.872138	0.839114	0.840553	0.863947
PF3D7_0108600.1-p1	0	0.35176	0.31715	0.34867	0.351787	0.345183	0.347137	0.339416	0.337911	0.34129	0.347975	0.351319	0.365438	0.348624	0.317592	0.357321	0.344765	0.34019	0.355235	0.340118	0.351454	0.344056	0.334811	0.320647	0.325566	0.330306	0.34275	0.348489	0.348129	0.351598	0.342182	0.338082	0.345597	0.344047	0.337271	0.371259	0.347578	0.337316	0.347002	0.341307	0.350722	0.359653	0.33099	0.340587	0.339181	0.371141	0.348705	0.344948	0.340064
PF3D7_0108700.1-p1	0	0.977634	0.971995	0.97804	0.978881	0.977227	0.974597	0.975821	0.974733	0.976631	0.975465	0.976685	0.977661	0.973621	0.972429	0.978176	0.974708	0.972401	0.977092	0.976414	0.976495	0.973079	0.966871	0.975492	0.976658	0.973757	0.974896	0.972429	0.976116	0.977363	0.975357	0.975573	0.97636	0.975113	0.970883	0.977634	0.973919	0.97495	0.97457	0.973729	0.975872	0.976034	0.976495	0.974733	0.975953	0.980154	0.977444	0.977932	0.978772
PF3D7_0108800.1-p1	0	0.26207	0.268949	0.268434	0.248341	0.266078	0.280836	0.212067	0.264805	0.260283	0.269761	0.261718	0.253595	0.267297	0.284059	0.238268	0.278466	0.264101	0.261883	0.266403	0.273173	0.278724	0.288906	0.264291	0.283815	0.247583	0.268976	0.268515	0.254651	0.25614	0.260771	0.275475	0.256817	0.271738	0.286875	0.274852	0.270357	0.266322	0.280945	0.267892	0.269982	0.261989	0.258036	0.269517	0.252918	0.209106	0.268976	0.257034	0.215576
PF3D7_0109000.1-p1	0	0.548341	0.585579	0.569232	0.578608	0.592754	0.598543	0.662503	0.597259	0.587036	0.597033	0.58709	0.563528	0.59269	0.609361	0.597583	0.586113	0.592042	0.595775	0.596245	0.582639	0.592797	0.581656	0.619989	0.558133	0.615613	0.588546	0.569274	0.591729	0.550364	0.593456	0.583787	0.599164	0.595506	0.568843	0.619902	0.587412	0.591136	0.593769	0.609777	0.599579	0.588023	0.60198	0.586065	0.594022	0.669679	0.587699	0.593553	0.633573
PF3D7_0109100.1-p1	0	0.451014	0.463883	0.457448	0.472175	0.468217	0.473764	0.516828	0.466414	0.461891	0.465875	0.455456	0.439975	0.457179	0.477667	0.452467	0.453206	0.457421	0.455387	0.46422	0.45481	0.46496	0.47336	0.463102	0.456291	0.47087	0.458983	0.471098	0.444606	0.438252	0.460437	0.469644	0.459898	0.455914	0.480683	0.394626	0.464637	0.462267	0.460921	0.471287	0.477653	0.456802	0.469833	0.46706	0.467544	0.412072	0.46006	0.47694	0.454433
PF3D7_0109200.1-p1	0	0.0856042	0.0841974	0.0857174	0.0783845	0.0816459	0.0866084	0.0757247	0.0871831	0.0804517	0.0891054	0.0872102	0.0689122	0.0848171	0.0722777	0.0823245	0.0857058	0.0869884	0.0866556	0.0909584	0.0826502	0.0829986	0.086527	0.0775432	0.0798502	0.105942	0.0834645	0.0836228	0.0813745	0.0816144	0.0874002	0.0798502	0.089784	0.0869931	0.0816958	0.0829782	0.089784	0.0825145	0.0850342	0.0872869	0.0969414	0.0794702	0.0853917	0.0778188	0.0849031	0.097563	0.0820215	0.0865813	0.0834329
PF3D7_0109300.1-p1	0	0.137051	0.146847	0.150399	0.146622	0.14888	0.154349	0.137663	0.148148	0.14484	0.160612	0.147633	0.154647	0.141335	0.153102	0.136489	0.152715	0.139952	0.143024	0.145914	0.148663	0.156084	0.151556	0.139329	0.14814	0.151906	0.151456	0.147327	0.146359	0.121109	0.143891	0.147327	0.145727	0.147687	0.154078	0.125983	0.162468	0.148772	0.161181	0.140967	0.154981	0.15096	0.146955	0.146142	0.149775	0.123783	0.156382	0.156165	0.145902
PF3D7_0109400.1-p1	0	0.304298	0.314069	0.302857	0.308361	0.309411	0.320035	0.41965	0.31063	0.31109	0.30159	0.316804	0.302863	0.312911	0.319385	0.324035	0.304199	0.311178	0.339472	0.312234	0.312119	0.323339	0.292977	0.32296	0.267761	0.323258	0.315965	0.303432	0.318917	0.305084	0.311063	0.292408	0.300263	0.300203	0.291866	0.333523	0.310374	0.313988	0.302646	0.331988	0.311847	0.321741	0.314502	0.305349	0.31174	0.390743	0.307792	0.306709	0.367064
PF3D7_0109500.1-p1	0	0.162147	0.173719	0.163766	0.168348	0.180899	0.192173	0.288935	0.179675	0.180627	0.188175	0.176493	0.159074	0.181484	0.197041	0.177717	0.177055	0.177024	0.203057	0.182046	0.179049	0.194512	0.17561	0.193315	0.15358	0.191537	0.182013	0.172781	0.175188	0.172156	0.18117	0.174984	0.179853	0.169776	0.17493	0.177014	0.178162	0.18117	0.178275	0.204678	0.181489	0.188882	0.180763	0.178723	0.180817	0.196045	0.181376	0.177051	0.199973
PF3D7_0109600.1-p1	0	0.394149	0.368766	0.375457	0.36324	0.364378	0.352485	0.321883	0.362671	0.372857	0.365813	0.365542	0.391521	0.377326	0.338751	0.386293	0.358811	0.358824	0.397795	0.36984	0.364919	0.348476	0.332277	0.390898	0.372911	0.373713	0.362915	0.351483	0.377543	0.389327	0.373317	0.343356	0.380225	0.364432	0.333225	0.444766	0.353434	0.36519	0.358364	0.349587	0.372846	0.355519	0.370337	0.358689	0.359772	0.464579	0.36156	0.35533	0.410023
PF3D7_0109700.1-p1	0	0.361254	0.333234	0.337628	0.328677	0.327945	0.31666	0.309378	0.327321	0.331362	0.320729	0.334427	0.344192	0.344138	0.311913	0.345602	0.321604	0.329192	0.337122	0.321561	0.333071	0.314707	0.316552	0.34544	0.337818	0.335883	0.334861	0.31666	0.342429	0.3545	0.329328	0.316036	0.333993	0.336814	0.29477	0.409743	0.31789	0.327104	0.316308	0.307202	0.329174	0.31506	0.331579	0.315224	0.326968	0.45075	0.325449	0.316118	0.380496
PF3D7_0109800.1-p1	0	0.397783	0.371287	0.367165	0.360522	0.369158	0.370595	0.357139	0.365063	0.365227	0.36287	0.358894	0.355062	0.372369	0.385827	0.36419	0.368387	0.367456	0.358459	0.361817	0.366319	0.365681	0.381541	0.390195	0.371468	0.354473	0.36247	0.383971	0.348247	0.396227	0.365746	0.377911	0.36115	0.3753	0.381214	0.411313	0.349021	0.369922	0.359676	0.361442	0.362936	0.37327	0.35843	0.370878	0.362415	0.376942	0.359457	0.35408	0.356856
PF3D7_0109850.1-p1	0	0.357457	0.355357	0.357773	0.337043	0.354868	0.364433	0.316828	0.352398	0.346399	0.355475	0.344933	0.358896	0.352218	0.370297	0.305329	0.356031	0.359167	0.34926	0.355404	0.350932	0.359764	0.380884	0.343043	0.365221	0.345034	0.354706	0.363565	0.346426	0.335415	0.351095	0.370813	0.346246	0.359212	0.377246	0.350789	0.356924	0.35609	0.365682	0.338736	0.361423	0.353467	0.350037	0.361953	0.347159	0.28471	0.351403	0.351295	0.303526
PF3D7_0109950.1-p1	0	0.0899349	0.0896045	0.0960067	0.0885241	0.0954913	0.0981823	0.0801118	0.0906082	0.0915034	0.0978839	0.0935652	0.0966088	0.0919425	0.0935974	0.0791059	0.0908747	0.094357	0.108229	0.0991563	0.0957897	0.100515	0.0919967	0.0700217	0.0762887	0.0932693	0.0963594	0.085974	0.093728	0.0862995	0.0914492	0.0956864	0.0910201	0.0938093	0.0962832	0.0911261	0.104913	0.0934295	0.101655	0.0927589	0.112435	0.0913728	0.0900114	0.0928599	0.0916933	0.0890939	0.0998915	0.0957406	0.0823137
PF3D7_0110000.1-p1	0	0.493807	0.480473	0.49529	0.488166	0.491269	0.502145	0.535181	0.488462	0.488651	0.495507	0.497611	0.514748	0.492916	0.464499	0.504818	0.495523	0.488301	0.508825	0.506896	0.496451	0.507084	0.427176	0.474646	0.46458	0.507139	0.496802	0.470652	0.493455	0.479665	0.493563	0.486736	0.504952	0.498907	0.478397	0.542657	0.511753	0.489649	0.50336	0.501147	0.517975	0.493267	0.488246	0.487895	0.485493	0.585497	0.503711	0.494157	0.537284
PF3D7_0110100.1-p1	0	0.843316	0.824923	0.829698	0.837809	0.828287	0.813585	0.84323	0.822372	0.827961	0.818712	0.82514	0.833605	0.823595	0.828478	0.839573	0.818429	0.824571	0.808811	0.814394	0.820446	0.809923	0.822428	0.853326	0.827447	0.824621	0.822806	0.836236	0.827771	0.845188	0.826632	0.830675	0.830214	0.824706	0.821615	0.836421	0.799571	0.818384	0.810004	0.826887	0.808892	0.824653	0.827066	0.828965	0.827202	0.847629	0.819933	0.826714	0.841019
PF3D7_0110200.1-p1	0	0.201119	0.192301	0.192845	0.173059	0.188525	0.189466	0.156009	0.19442	0.186733	0.187211	0.183418	0.184902	0.186532	0.191802	0.187901	0.193502	0.186179	0.187977	0.192052	0.189395	0.193812	0.193676	0.194817	0.18023	0.198218	0.190183	0.192807	0.184369	0.190308	0.187466	0.199272	0.192807	0.188172	0.195958	0.204819	0.177153	0.187656	0.185582	0.180087	0.18325	0.177487	0.180974	0.193035	0.191025	0.163343	0.187863	0.185201	0.172942
PF3D7_0110400.1-p1	0	0.702348	0.678413	0.684808	0.68243	0.676236	0.676444	0.721026	0.673978	0.682685	0.6639	0.682876	0.680635	0.687818	0.679628	0.692427	0.677385	0.669533	0.694325	0.68456	0.679202	0.67824	0.645234	0.708008	0.672227	0.700884	0.681325	0.667166	0.688481	0.699763	0.680263	0.658649	0.691872	0.67942	0.64635	0.720827	0.657216	0.682658	0.660118	0.691581	0.67754	0.68907	0.682468	0.666249	0.676154	0.754163	0.675546	0.666077	0.734599
PF3D7_0110500.1-p1	0	0.962553	0.954126	0.954672	0.958653	0.954045	0.949434	0.962057	0.954208	0.956008	0.943707	0.952817	0.954507	0.954316	0.957534	0.95699	0.951868	0.955898	0.950663	0.944416	0.951508	0.940979	0.957944	0.961953	0.953252	0.954943	0.953636	0.95868	0.955981	0.963017	0.956445	0.953034	0.951071	0.955272	0.953852	0.962389	0.928326	0.953336	0.945507	0.952845	0.944854	0.952325	0.95759	0.95399	0.954836	0.96569	0.946243	0.955134	0.95849
PF3D7_0110600.1-p1	0	0.950294	0.940481	0.942845	0.944342	0.938035	0.925264	0.92716	0.940726	0.940019	0.935455	0.936894	0.944043	0.939966	0.947603	0.94309	0.939804	0.942005	0.925753	0.933143	0.935453	0.92154	0.941108	0.948337	0.940211	0.939285	0.935154	0.946679	0.940046	0.953663	0.940019	0.940619	0.939314	0.93885	0.939559	0.947574	0.929637	0.937328	0.933797	0.932355	0.91798	0.938526	0.940671	0.941324	0.940698	0.937469	0.938417	0.938825	0.938497
PF3D7_0110700.1-p1	0	0.597966	0.637738	0.607069	0.63774	0.644671	0.643422	0.722616	0.648777	0.641082	0.640486	0.643176	0.602724	0.644292	0.655085	0.654676	0.644113	0.649811	0.648389	0.643141	0.639913	0.645053	0.634695	0.667428	0.601365	0.666223	0.641871	0.627899	0.644018	0.61822	0.642877	0.633907	0.638991	0.645514	0.626648	0.651215	0.641882	0.641979	0.6475	0.659363	0.64771	0.65378	0.64826	0.634883	0.65068	0.691126	0.639072	0.644863	0.678039
PF3D7_0110800.1-p1	0	0.316605	0.327661	0.305678	0.318831	0.321337	0.314488	0.326937	0.327688	0.32055	0.322278	0.321853	0.294756	0.309684	0.302492	0.334338	0.317124	0.318098	0.303072	0.318542	0.317456	0.313158	0.324503	0.320052	0.331397	0.325788	0.318325	0.319021	0.317701	0.318098	0.319356	0.306563	0.305749	0.317484	0.320921	0.341014	0.320515	0.317294	0.324883	0.321057	0.315665	0.299072	0.321609	0.316697	0.323889	0.358589	0.315845	0.320622	0.333026
PF3D7_0110900.1-p1	0	0.354589	0.375364	0.367686	0.364636	0.363901	0.375065	0.453008	0.367495	0.364718	0.359926	0.371825	0.345604	0.368966	0.385547	0.368067	0.357232	0.37098	0.393291	0.363745	0.367386	0.373867	0.353418	0.372015	0.25921	0.370116	0.366079	0.367876	0.369837	0.357094	0.36107	0.354344	0.355733	0.348082	0.361178	0.362166	0.365505	0.368094	0.36657	0.38508	0.361597	0.373023	0.36725	0.362268	0.364745	0.399717	0.36382	0.362622	0.385788
PF3D7_0111000.1-p1	0	0.952072	0.943143	0.942381	0.947171	0.941319	0.942051	0.954413	0.945213	0.943797	0.937721	0.941346	0.934208	0.946081	0.949839	0.945077	0.937283	0.944856	0.919673	0.939438	0.941727	0.930886	0.952072	0.951854	0.944774	0.943768	0.939141	0.950901	0.943416	0.949785	0.942572	0.941997	0.942814	0.942844	0.944257	0.946764	0.920134	0.944832	0.934208	0.943906	0.928822	0.94295	0.946275	0.945948	0.944532	0.950086	0.932139	0.940444	0.94554
PF3D7_0111200.1-p1	0	0.111316	0.106592	0.102601	0.0966279	0.100918	0.103633	0.0835279	0.0997231	0.102031	0.0966822	0.101542	0.106375	0.11004	0.0869624	0.0997502	0.100301	0.102384	0.101878	0.0979854	0.109307	0.103443	0.105995	0.10461	0.101569	0.0922296	0.101624	0.113353	0.103741	0.106592	0.0979311	0.0936414	0.103063	0.0965193	0.104393	0.136512	0.102329	0.100239	0.0931527	0.0968723	0.0915359	0.0970895	0.0981483	0.102167	0.0960035	0.0928143	0.0939401	0.0952161	0.0876955
PF3D7_0111300.1-p1	0	0.703581	0.68674	0.683945	0.703252	0.679425	0.667416	0.590108	0.680548	0.681315	0.68169	0.673808	0.696183	0.691553	0.676977	0.671014	0.673091	0.681416	0.628603	0.661297	0.681973	0.663744	0.694266	0.688019	0.695526	0.648037	0.672658	0.704786	0.677781	0.697225	0.673616	0.686978	0.67369	0.671726	0.700704	0.668941	0.671845	0.679562	0.677471	0.656968	0.652822	0.683252	0.673151	0.681479	0.678685	0.574912	0.677471	0.683032	0.611814
PF3D7_0111400.1-p1	0	0.758209	0.736065	0.734291	0.725372	0.724245	0.706155	0.677984	0.731397	0.727985	0.70894	0.725283	0.732906	0.739457	0.720213	0.73672	0.728346	0.729057	0.701831	0.718973	0.728203	0.703972	0.724553	0.75204	0.741204	0.722112	0.728995	0.724744	0.72703	0.760966	0.725665	0.725563	0.726628	0.737075	0.717975	0.77389	0.692207	0.728422	0.706592	0.708912	0.705653	0.72529	0.725037	0.724682	0.727494	0.767339	0.716473	0.716037	0.742405
PF3D7_0111500.1-p1	0	0.273492	0.285776	0.297614	0.274226	0.28877	0.298337	0.258743	0.290266	0.285368	0.300079	0.295954	0.298882	0.284159	0.291344	0.290647	0.29452	0.28903	0.305717	0.302794	0.292879	0.310638	0.269872	0.27556	0.302011	0.279584	0.292715	0.281356	0.284797	0.278281	0.285096	0.284567	0.298528	0.290892	0.299888	0.253816	0.317278	0.292933	0.311971	0.286962	0.313934	0.303399	0.281504	0.290539	0.291736	0.244714	0.301929	0.29714	0.272839
PF3D7_0111600.1-p1	0	0.197478	0.213939	0.21041	0.208632	0.19799	0.194623	0.193475	0.207258	0.204779	0.200711	0.208093	0.196077	0.205318	0.15642	0.203405	0.207082	0.212889	0.214097	0.198885	0.204564	0.205857	0.209494	0.17703	0.167277	0.191934	0.208389	0.218816	0.206746	0.194191	0.200172	0.197613	0.193168	0.203136	0.201977	0.198696	0.210362	0.203809	0.202732	0.20263	0.195075	0.207931	0.200011	0.198987	0.206019	0.184196	0.205049	0.203109	0.199046
PF3D7_0111700.1-p1	0	0.093491	0.0955513	0.0988668	0.0922408	0.0940294	0.0929746	0.075928	0.0931869	0.0903878	0.0962631	0.0918825	0.0781084	0.0931105	0.0887349	0.0903878	0.0877418	0.0929746	0.0949365	0.0969942	0.0923988	0.0945509	0.083707	0.0872129	0.0634054	0.0886509	0.092725	0.0914255	0.0921543	0.0697377	0.0917466	0.0884359	0.0949314	0.0926978	0.0919962	0.102049	0.0939504	0.0929424	0.0913983	0.0931623	0.109831	0.090746	0.0937305	0.0901432	0.0945458	0.100489	0.0918875	0.0933279	0.0877269
PF3D7_0111800.1-p1	0	0.677925	0.64324	0.653104	0.651883	0.633922	0.610729	0.555039	0.638813	0.642475	0.644805	0.648186	0.665027	0.654725	0.604799	0.656574	0.641475	0.648631	0.637206	0.634642	0.644442	0.622698	0.623381	0.652785	0.670001	0.644342	0.640917	0.640979	0.650208	0.66888	0.64201	0.627015	0.656938	0.649306	0.616604	0.683307	0.631678	0.642775	0.630459	0.63534	0.630538	0.629584	0.647093	0.631271	0.643404	0.686552	0.639121	0.636033	0.651245
PF3D7_0111900.1-p1	0	0.442237	0.424303	0.426935	0.4224	0.422648	0.429591	0.471182	0.427777	0.429785	0.428424	0.43163	0.417053	0.44164	0.422562	0.445795	0.421532	0.422997	0.446091	0.434271	0.431114	0.424869	0.407528	0.443404	0.400011	0.457555	0.43182	0.415669	0.427424	0.41955	0.426691	0.41396	0.44107	0.426881	0.401639	0.492184	0.421581	0.424602	0.419333	0.430184	0.434123	0.425168	0.427994	0.416515	0.425524	0.541643	0.424652	0.419252	0.48354
PF3D7_0112000.1-p1	0	0.206021	0.217178	0.212475	0.181438	0.212694	0.227652	0.204621	0.212338	0.208401	0.201154	0.203971	0.204818	0.209905	0.236621	0.188493	0.215156	0.212803	0.235682	0.215069	0.215921	0.223277	0.225355	0.209221	0.213815	0.190811	0.213542	0.215182	0.203861	0.207361	0.211463	0.218628	0.19697	0.214827	0.226175	0.240011	0.219427	0.213788	0.220296	0.211442	0.228762	0.204627	0.208346	0.215702	0.203724	0.197276	0.204299	0.199623	0.189428
PF3D7_0112100.1-p1	0	0.417691	0.475663	0.470095	0.465366	0.473339	0.494392	0.541205	0.474068	0.474393	0.477663	0.484284	0.471636	0.477393	0.479771	0.480257	0.473197	0.479555	0.504554	0.489879	0.481068	0.499311	0.452907	0.434232	0.467906	0.480149	0.481041	0.466609	0.478068	0.453961	0.472501	0.470879	0.475744	0.469258	0.463798	0.477257	0.493378	0.473744	0.489473	0.491595	0.497527	0.480095	0.477311	0.471041	0.472528	0.510959	0.484554	0.478636	0.494919
PF3D7_0112200.1-p1	0	0.662945	0.661785	0.665236	0.65023	0.656894	0.661532	0.604901	0.664611	0.658253	0.661477	0.655427	0.653952	0.640938	0.675007	0.629344	0.666378	0.651778	0.644893	0.639261	0.656568	0.652838	0.671937	0.663868	0.680305	0.646108	0.658769	0.667292	0.653308	0.641318	0.657927	0.668596	0.645502	0.665942	0.683348	0.590979	0.65695	0.655889	0.666015	0.642469	0.641361	0.655881	0.658851	0.664611	0.657791	0.540334	0.652403	0.660771	0.586258
PF3D7_0112800.1-p1	0	0.285486	0.300512	0.313057	0.291176	0.311025	0.326993	0.374404	0.310971	0.305633	0.309653	0.310022	0.309518	0.307757	0.313094	0.292275	0.319791	0.317944	0.336982	0.324168	0.311946	0.341299	0.294318	0.304614	0.280284	0.319752	0.31704	0.304099	0.309941	0.275813	0.310402	0.315912	0.308055	0.304793	0.319218	0.274104	0.331274	0.308614	0.321033	0.329134	0.325494	0.317375	0.302517	0.308045	0.310483	0.306275	0.324149	0.313149	0.324149
PF3D7_0112900.1-p1	0	0.24181	0.268279	0.266946	0.249918	0.269803	0.292991	0.308419	0.269776	0.266756	0.273917	0.269259	0.256013	0.265836	0.292528	0.251735	0.278059	0.268611	0.285741	0.270086	0.272987	0.295712	0.271931	0.256666	0.252721	0.2832	0.273123	0.257646	0.262728	0.227171	0.268905	0.264911	0.27155	0.263218	0.270108	0.253136	0.286713	0.269803	0.283468	0.283094	0.286476	0.259959	0.266701	0.274348	0.265776	0.243149	0.274869	0.268584	0.257898
PF3D7_0113000.1-p1	0	0.925737	0.922327	0.92709	0.921438	0.921756	0.921329	0.922956	0.922872	0.925212	0.898416	0.923362	0.92522	0.923588	0.919587	0.923579	0.924038	0.92386	0.929022	0.923207	0.923797	0.924676	0.917873	0.921356	0.928105	0.918771	0.924695	0.924976	0.92475	0.924023	0.922736	0.922254	0.916458	0.924341	0.917029	0.928867	0.921951	0.922137	0.918826	0.912344	0.920912	0.919288	0.921647	0.921348	0.922219	0.931905	0.920649	0.910063	0.929407
PF3D7_0113100.1-p1	0	0.858551	0.852801	0.860542	0.869714	0.857744	0.856053	0.87739	0.854105	0.860596	0.854206	0.858559	0.868736	0.859665	0.855917	0.865892	0.85801	0.862164	0.860456	0.85156	0.856386	0.855862	0.862897	0.860045	0.842853	0.844608	0.857065	0.869524	0.863719	0.869388	0.855952	0.86507	0.84967	0.853046	0.862055	0.820438	0.858155	0.858206	0.857193	0.852507	0.834492	0.864852	0.855544	0.85731	0.860895	0.806605	0.86181	0.862299	0.838303
PF3D7_0113200.1-p1	0	0.874026	0.853027	0.863511	0.860084	0.854525	0.848973	0.766545	0.854824	0.854334	0.852568	0.854252	0.872964	0.854801	0.835085	0.849732	0.857752	0.849246	0.856517	0.853766	0.857983	0.849709	0.851506	0.859948	0.874762	0.858178	0.85575	0.855454	0.860298	0.86376	0.856567	0.856952	0.852704	0.860679	0.855291	0.878111	0.849478	0.851611	0.857007	0.834228	0.847067	0.837454	0.84995	0.853762	0.849378	0.856116	0.854774	0.851206	0.834228
PF3D7_0113300.1-p1	0	0.79286	0.772377	0.786738	0.775598	0.780255	0.779374	0.740283	0.774839	0.776206	0.778662	0.777875	0.797894	0.778197	0.772097	0.783182	0.779736	0.764875	0.78024	0.779583	0.779653	0.777377	0.76493	0.789003	0.794118	0.775124	0.778887	0.782684	0.780392	0.78003	0.777246	0.780222	0.777924	0.777519	0.782793	0.809016	0.776602	0.772568	0.777513	0.754007	0.779036	0.769033	0.774538	0.781076	0.770051	0.788551	0.78044	0.772288	0.786093
PF3D7_0113400.1-p1	0	0.745546	0.74189	0.757975	0.760144	0.745945	0.754116	0.75592	0.746161	0.748459	0.749655	0.751487	0.767713	0.755305	0.716027	0.753758	0.749458	0.75071	0.769187	0.753305	0.750784	0.753845	0.7273	0.738004	0.749439	0.745113	0.746702	0.750223	0.755298	0.756143	0.750108	0.743952	0.745384	0.743864	0.73795	0.7632	0.753501	0.747216	0.753115	0.758827	0.750074	0.751953	0.739538	0.745918	0.739457	0.771221	0.752332	0.747277	0.753609
PF3D7_0113700.1-p1	0	0.318205	0.309728	0.327622	0.297031	0.322443	0.330351	0.339271	0.327893	0.322579	0.330161	0.320085	0.32032	0.314898	0.323573	0.326835	0.329889	0.31807	0.33994	0.348978	0.320003	0.34068	0.288979	0.303565	0.323221	0.33637	0.32567	0.299661	0.31008	0.30671	0.326591	0.321974	0.327911	0.328164	0.329321	0.30378	0.34971	0.320491	0.344368	0.31693	0.360166	0.334147	0.318783	0.324802	0.325046	0.302044	0.330514	0.32276	0.309745
PF3D7_0113800.1-p1	0	0.986195	0.983861	0.984648	0.985598	0.983183	0.98332	0.978929	0.983671	0.984132	0.98568	0.982857	0.985219	0.983944	0.985843	0.98481	0.9843	0.982615	0.97882	0.979632	0.983508	0.97833	0.985788	0.987171	0.984053	0.983727	0.982423	0.986493	0.983508	0.987226	0.983915	0.986032	0.984758	0.982912	0.984975	0.982127	0.974751	0.983047	0.982724	0.979443	0.970304	0.98492	0.982912	0.98359	0.983291	0.980502	0.983456	0.983212	0.981992
PF3D7_0113900.1-p1	0	0.144509	0.162514	0.168486	0.153886	0.166892	0.170693	0.140753	0.16446	0.162217	0.175124	0.167189	0.177826	0.159074	0.180772	0.158299	0.17212	0.161722	0.171981	0.174314	0.167838	0.181609	0.161722	0.112976	0.171963	0.161479	0.166459	0.153967	0.161947	0.142429	0.163325	0.166505	0.169261	0.167946	0.171017	0.14967	0.188267	0.164541	0.182366	0.159839	0.188601	0.163343	0.166838	0.163244	0.161595	0.154748	0.1748	0.172152	0.151543
PF3D7_0114000.1-p1	0	0.952377	0.950284	0.952592	0.95102	0.948383	0.951481	0.955034	0.947949	0.951316	0.938992	0.952157	0.952323	0.950341	0.949228	0.950854	0.951471	0.951725	0.953166	0.951211	0.952999	0.950829	0.952241	0.95178	0.953653	0.949989	0.951316	0.951508	0.952293	0.95273	0.950094	0.950558	0.947979	0.953243	0.946784	0.952758	0.946651	0.951071	0.947273	0.949149	0.942849	0.952567	0.948573	0.948682	0.950392	0.95563	0.94939	0.947571	0.953547
PF3D7_0114100.1-p1	0	0.203741	0.221258	0.233116	0.219514	0.229337	0.232549	0.189473	0.226516	0.225996	0.24364	0.227748	0.232494	0.219268	0.227784	0.219039	0.236915	0.224471	0.252683	0.242633	0.228625	0.243202	0.234439	0.196484	0.236274	0.230611	0.225585	0.224964	0.224188	0.200865	0.23024	0.229756	0.23129	0.225804	0.228195	0.206649	0.250582	0.227091	0.242846	0.228153	0.250602	0.220555	0.228351	0.231582	0.225913	0.185164	0.235069	0.228989	0.19696
PF3D7_0114200.1-p1	0	0.88574	0.875932	0.883686	0.874273	0.880628	0.887542	0.876085	0.878471	0.879263	0.876048	0.882048	0.880525	0.881153	0.884784	0.879918	0.884835	0.880989	0.893066	0.885361	0.884205	0.885931	0.880853	0.876785	0.886177	0.887873	0.882867	0.875857	0.877734	0.881426	0.879727	0.87714	0.880061	0.886962	0.871215	0.895572	0.881969	0.885188	0.882464	0.872386	0.883429	0.869987	0.874157	0.883195	0.87757	0.898722	0.879706	0.870642	0.878966
PF3D7_0114500.1-p1	0	0.158392	0.179302	0.185504	0.177866	0.183094	0.187156	0.152446	0.180331	0.182037	0.187292	0.176837	0.187508	0.178787	0.186506	0.179031	0.184008	0.182335	0.191012	0.197627	0.176214	0.196094	0.183635	0.168468	0.186127	0.185465	0.183446	0.173858	0.185071	0.148615	0.18331	0.183554	0.185233	0.17765	0.18564	0.166856	0.201338	0.178083	0.194578	0.175257	0.204936	0.175835	0.180737	0.182173	0.180548	0.160477	0.192492	0.18285	0.172467
PF3D7_0114700.1-p1	0	0.432971	0.448195	0.44246	0.444903	0.46032	0.463933	0.43535	0.454312	0.456906	0.468274	0.46174	0.433026	0.448752	0.439797	0.468704	0.462072	0.460766	0.475188	0.471043	0.458627	0.468984	0.458308	0.4099	0.475427	0.470497	0.461686	0.433763	0.453684	0.43491	0.457753	0.455715	0.454923	0.468267	0.460902	0.490675	0.47974	0.457698	0.471878	0.440831	0.473249	0.444356	0.457234	0.459801	0.460184	0.509148	0.46366	0.458691	0.459835
PF3D7_0114800.1-p1	0	0.157707	0.184862	0.203179	0.192411	0.193299	0.199788	0.159082	0.192972	0.192292	0.2076	0.193735	0.204769	0.184817	0.202618	0.190251	0.198128	0.191758	0.212466	0.200572	0.19368	0.203272	0.204932	0.171398	0.204306	0.197768	0.197545	0.190942	0.189135	0.173331	0.194088	0.189336	0.193745	0.18889	0.192928	0.177409	0.215427	0.195095	0.211846	0.189434	0.211677	0.183511	0.188182	0.198498	0.193408	0.171067	0.199488	0.197284	0.171035
PF3D7_0115000.1-p1	0	0.876913	0.867544	0.873704	0.878406	0.873894	0.87865	0.87966	0.868602	0.868847	0.870672	0.872727	0.873792	0.87287	0.878216	0.872239	0.873921	0.87344	0.874084	0.867935	0.873677	0.872219	0.881173	0.8742	0.874986	0.861992	0.867734	0.881662	0.873243	0.875828	0.872809	0.876316	0.866032	0.864261	0.876289	0.844273	0.871401	0.868711	0.872381	0.869393	0.862931	0.878297	0.870068	0.870529	0.870258	0.845893	0.872056	0.870563	0.849421
PF3D7_0115100.1-p1	0	0.501474	0.497579	0.50353	0.493684	0.491358	0.499013	0.44574	0.494171	0.497958	0.499473	0.501366	0.52463	0.506289	0.455893	0.508291	0.499577	0.493386	0.517531	0.507805	0.499337	0.498282	0.451294	0.481997	0.511591	0.493169	0.502313	0.489409	0.505315	0.503449	0.495713	0.49106	0.501772	0.494306	0.492953	0.551603	0.510794	0.492981	0.508048	0.468241	0.509766	0.50096	0.479293	0.492386	0.489708	0.550241	0.505478	0.494847	0.507358
PF3D7_0115200.1-p1	0	0.260003	0.281524	0.284992	0.277181	0.294606	0.298293	0.286342	0.290755	0.288488	0.307989	0.293049	0.273303	0.280432	0.29761	0.281415	0.292454	0.291493	0.317283	0.306814	0.288161	0.302799	0.304602	0.267759	0.307442	0.29903	0.29182	0.276826	0.290264	0.246893	0.292612	0.291574	0.288598	0.289936	0.295016	0.272648	0.313833	0.289581	0.31214	0.286331	0.316327	0.281114	0.295289	0.296354	0.291738	0.288286	0.300068	0.290345	0.285238
PF3D7_0115300.1-p1	0	0.576075	0.600043	0.583086	0.59056	0.602027	0.611729	0.583793	0.605288	0.600723	0.614854	0.605261	0.601402	0.595125	0.580396	0.600804	0.601813	0.603196	0.610015	0.614103	0.600913	0.606674	0.614528	0.576374	0.610832	0.611984	0.601837	0.585288	0.600152	0.570722	0.60643	0.611402	0.600641	0.610343	0.608821	0.603804	0.615897	0.603359	0.613658	0.593424	0.621726	0.585315	0.59844	0.604228	0.605261	0.590777	0.610288	0.604283	0.581413
PF3D7_0115400.1-p1	0	0.412102	0.418322	0.436725	0.40236	0.434885	0.43819	0.388269	0.429635	0.424844	0.431235	0.429012	0.410668	0.426391	0.437432	0.417158	0.437773	0.433752	0.435256	0.4428	0.427253	0.443359	0.454806	0.402143	0.444685	0.43763	0.431367	0.417948	0.420595	0.408963	0.433992	0.438677	0.422792	0.438349	0.441438	0.433273	0.437305	0.427686	0.4462	0.427887	0.445728	0.414375	0.42479	0.435886	0.424547	0.403523	0.431803	0.419355	0.388969
PF3D7_0115600.1-p1	0	0.393849	0.423864	0.417371	0.412243	0.428727	0.436451	0.410178	0.428781	0.426146	0.443216	0.423701	0.407026	0.416236	0.407624	0.417452	0.427214	0.427186	0.443826	0.443741	0.419897	0.442292	0.440499	0.415693	0.441776	0.441893	0.428346	0.40776	0.42275	0.394012	0.431253	0.429088	0.42955	0.431443	0.435309	0.394397	0.44365	0.425928	0.444629	0.420964	0.441516	0.413329	0.430004	0.434812	0.42639	0.398495	0.431995	0.430256	0.399419
PF3D7_0115700.1-p1	0	0.96554	0.958953	0.958735	0.962219	0.961321	0.96015	0.964204	0.962001	0.961566	0.956721	0.956584	0.958408	0.95898	0.962328	0.963498	0.958723	0.95438	0.954566	0.957153	0.955822	0.945942	0.964152	0.968343	0.960368	0.958078	0.958898	0.962028	0.959034	0.965785	0.960069	0.961049	0.960014	0.959932	0.960831	0.963849	0.939484	0.960695	0.954107	0.957614	0.949775	0.9577	0.95996	0.96192	0.95917	0.964938	0.954053	0.959306	0.963413
PF3D7_0200100.1-p1	0	0.962292	0.951894	0.95339	0.95851	0.955295	0.958429	0.964143	0.95622	0.956438	0.950539	0.952928	0.954212	0.953042	0.959082	0.956193	0.95367	0.950974	0.950883	0.951487	0.952901	0.945125	0.960605	0.963217	0.955409	0.957799	0.953254	0.95783	0.955948	0.960823	0.956002	0.959517	0.954674	0.956411	0.959462	0.954752	0.939952	0.954261	0.950811	0.954726	0.942801	0.953096	0.956955	0.955213	0.955404	0.958529	0.94945	0.955626	0.957392
PF3D7_0200200.1-p1	0	0.44559	0.495687	0.484132	0.482125	0.502875	0.521238	0.560769	0.505859	0.501221	0.511989	0.507188	0.486926	0.495199	0.516329	0.496392	0.511636	0.506483	0.539609	0.522851	0.503499	0.523408	0.512368	0.485055	0.481936	0.527923	0.502496	0.486953	0.503906	0.443745	0.507107	0.501709	0.503797	0.494331	0.507757	0.456807	0.524927	0.499946	0.521618	0.525849	0.52415	0.506374	0.50887	0.503147	0.500027	0.480052	0.511148	0.509629	0.508652
PF3D7_0200300.1-p1	0	0.664195	0.65795	0.685431	0.681196	0.678479	0.688963	0.7186	0.676334	0.675547	0.683504	0.674243	0.688936	0.679539	0.679974	0.674352	0.675374	0.673266	0.691714	0.680996	0.675954	0.684238	0.663136	0.663245	0.672967	0.672523	0.673591	0.666612	0.672587	0.67294	0.678208	0.671202	0.675574	0.664793	0.671256	0.68974	0.690254	0.67017	0.691462	0.688544	0.690818	0.68049	0.676741	0.674134	0.675872	0.695109	0.679295	0.671664	0.699677
PF3D7_0200400.1-p1	0	0.332238	0.344959	0.350722	0.335227	0.35802	0.361969	0.324337	0.356889	0.350318	0.367113	0.357481	0.352005	0.344545	0.354159	0.349564	0.360912	0.352813	0.369549	0.370849	0.350318	0.364554	0.36065	0.31161	0.368109	0.372654	0.355623	0.335416	0.348648	0.337059	0.360336	0.356718	0.354698	0.354708	0.360111	0.338316	0.373317	0.353469	0.372337	0.34547	0.382046	0.33924	0.352634	0.361117	0.352553	0.328934	0.360784	0.355021	0.332436
PF3D7_0200500.1-p1	0	0.478872	0.491396	0.489566	0.477152	0.505299	0.511131	0.46901	0.501147	0.4997	0.51927	0.505436	0.469231	0.494524	0.500587	0.50071	0.509713	0.50676	0.508454	0.518329	0.498143	0.511431	0.513534	0.486193	0.522165	0.529966	0.506173	0.475567	0.500956	0.46863	0.509424	0.506323	0.506241	0.507484	0.501188	0.509397	0.518358	0.503169	0.519625	0.492542	0.511787	0.488624	0.504316	0.507211	0.50336	0.525745	0.515883	0.505203	0.49358
PF3D7_0200600.1-p1	0	0.519713	0.553367	0.532604	0.527353	0.55293	0.565251	0.543711	0.547228	0.544636	0.559494	0.550229	0.520859	0.545497	0.559712	0.534241	0.560093	0.55611	0.566673	0.556301	0.550884	0.558648	0.576219	0.53813	0.568552	0.541431	0.555386	0.551363	0.542699	0.512674	0.549138	0.560994	0.529781	0.55544	0.572836	0.564841	0.565048	0.551157	0.565714	0.549168	0.562253	0.536084	0.546382	0.556723	0.543627	0.509714	0.554801	0.548116	0.509141
PF3D7_0200700.1-p1	0	0.271719	0.295679	0.296306	0.285948	0.305847	0.314025	0.318824	0.303448	0.300559	0.316751	0.303285	0.295516	0.291781	0.310099	0.298951	0.308348	0.306229	0.322992	0.320294	0.297288	0.318304	0.313998	0.277688	0.3098	0.316505	0.30492	0.286275	0.305574	0.258771	0.307455	0.300559	0.295679	0.30552	0.304539	0.288919	0.326972	0.301322	0.323647	0.302846	0.335941	0.291127	0.307837	0.305684	0.302794	0.300428	0.311244	0.302767	0.288452
PF3D7_0201000.1-p1	0	0.362426	0.377369	0.384012	0.377862	0.398851	0.401819	0.391309	0.393868	0.391037	0.40533	0.395121	0.378842	0.381074	0.374813	0.396264	0.404588	0.391201	0.4084	0.415285	0.387525	0.4071	0.395748	0.347508	0.398062	0.419505	0.396346	0.367408	0.394141	0.374976	0.400485	0.395612	0.385022	0.395747	0.395067	0.405456	0.413638	0.390982	0.410966	0.387532	0.42623	0.383742	0.397626	0.396673	0.394331	0.410187	0.405085	0.396673	0.37991
PF3D7_0201100.1-p1	0	0.191585	0.242258	0.233195	0.237577	0.243972	0.257062	0.325641	0.24683	0.245795	0.247428	0.245278	0.247537	0.245632	0.263838	0.244734	0.249526	0.251374	0.283319	0.247456	0.24536	0.258858	0.244054	0.254395	0.198362	0.253007	0.24223	0.245142	0.241849	0.236842	0.247211	0.246993	0.240298	0.228705	0.241169	0.232406	0.250272	0.245605	0.248789	0.270847	0.249326	0.248	0.245659	0.249714	0.246313	0.256273	0.245904	0.245578	0.25958
PF3D7_0201200.1-p1	0	0.388606	0.405456	0.39378	0.387495	0.407163	0.418134	0.388371	0.400905	0.401826	0.419787	0.401582	0.393374	0.388606	0.407406	0.390909	0.404234	0.403939	0.416931	0.414603	0.402639	0.416915	0.418297	0.381346	0.426965	0.402195	0.405646	0.392751	0.400796	0.363764	0.405348	0.401988	0.391152	0.402557	0.411605	0.395448	0.423343	0.39955	0.420545	0.395654	0.423188	0.391748	0.401094	0.412581	0.400715	0.367628	0.408084	0.402666	0.375579
PF3D7_0201300.1-p1	0	0.474275	0.482128	0.488347	0.476438	0.50073	0.504312	0.472973	0.493836	0.491727	0.506746	0.496512	0.475464	0.481764	0.476384	0.499676	0.50826	0.491848	0.51157	0.513126	0.488347	0.506556	0.504691	0.473301	0.508963	0.515234	0.495458	0.463352	0.48659	0.46173	0.500162	0.493552	0.493606	0.499459	0.493038	0.51591	0.511409	0.492889	0.50534	0.496648	0.518896	0.479331	0.497945	0.499513	0.493511	0.501433	0.502366	0.495336	0.477831
PF3D7_0201400.1-p1	0	0.350533	0.356231	0.358459	0.326676	0.346177	0.354173	0.296568	0.356665	0.351177	0.352462	0.347508	0.365667	0.346701	0.351348	0.33558	0.357427	0.349582	0.380285	0.357688	0.350715	0.359282	0.361401	0.30206	0.364471	0.343151	0.350035	0.352951	0.348758	0.349582	0.353595	0.358466	0.344636	0.35134	0.371726	0.363068	0.365976	0.350715	0.365205	0.342662	0.358276	0.329611	0.347182	0.356665	0.342155	0.324429	0.35181	0.341675	0.303046
PF3D7_0201500.1-p1	0	0.360889	0.365816	0.374557	0.331096	0.363353	0.37339	0.330114	0.366953	0.356182	0.379965	0.365654	0.347359	0.364055	0.386893	0.348794	0.382255	0.366138	0.399648	0.375467	0.373447	0.379695	0.37891	0.346466	0.370089	0.358635	0.364815	0.351688	0.346521	0.359969	0.365843	0.372308	0.371983	0.370822	0.377476	0.356118	0.379272	0.3702	0.380885	0.361927	0.380706	0.376475	0.348659	0.372554	0.361757	0.329671	0.367978	0.353772	0.333135
PF3D7_0201600.1-p1	0	0.698641	0.678628	0.698562	0.704382	0.691737	0.699047	0.71256	0.684235	0.690301	0.698857	0.698237	0.703028	0.700726	0.684585	0.699889	0.702403	0.700347	0.705647	0.693322	0.700837	0.705844	0.684531	0.691247	0.68055	0.689558	0.689299	0.699372	0.690085	0.713021	0.690735	0.691112	0.698397	0.684506	0.69187	0.699253	0.70319	0.694906	0.69837	0.703109	0.69606	0.704328	0.664112	0.695204	0.692712	0.718538	0.697476	0.687727	0.696284
PF3D7_0201700.1-p1	0	0.797487	0.799732	0.812596	0.821111	0.80589	0.802086	0.839424	0.805261	0.807067	0.798281	0.806793	0.814377	0.792642	0.793983	0.813362	0.799875	0.804112	0.809618	0.81217	0.801538	0.807314	0.792204	0.806931	0.799951	0.799797	0.804576	0.807095	0.808545	0.808601	0.805315	0.801949	0.802716	0.795736	0.804851	0.7681	0.806624	0.801155	0.803619	0.818147	0.809618	0.822233	0.806328	0.801976	0.809229	0.800016	0.806356	0.814596	0.810045
PF3D7_0201800.1-p1	0	0.511089	0.508392	0.518446	0.488121	0.523268	0.528745	0.485575	0.520517	0.519045	0.540407	0.521579	0.527764	0.515776	0.5185	0.528473	0.527355	0.514522	0.532681	0.540407	0.517737	0.533132	0.503324	0.518746	0.539208	0.539453	0.520871	0.478394	0.507438	0.508773	0.525639	0.521933	0.535529	0.53117	0.51801	0.554302	0.541605	0.523677	0.542314	0.508283	0.555949	0.525312	0.51801	0.527682	0.522696	0.576937	0.536728	0.529917	0.534085
PF3D7_0201900.1-p1	0	0.956743	0.951754	0.950145	0.951643	0.948754	0.943788	0.924365	0.950226	0.950799	0.937624	0.947226	0.95478	0.94777	0.949025	0.948863	0.946989	0.947089	0.943307	0.948649	0.94769	0.943652	0.949052	0.951861	0.957371	0.944749	0.950499	0.951534	0.950363	0.953471	0.949981	0.951234	0.943079	0.951917	0.950661	0.951267	0.950281	0.94949	0.948589	0.93479	0.947152	0.946598	0.950908	0.949599	0.950172	0.954974	0.948561	0.949189	0.948454
PF3D7_0202000.1-p1	0	0.861186	0.842327	0.844722	0.840885	0.841511	0.834653	0.768642	0.841973	0.840831	0.835361	0.837701	0.844804	0.846137	0.843688	0.846464	0.837672	0.840096	0.835855	0.84137	0.84015	0.821564	0.845103	0.846164	0.854492	0.840472	0.840341	0.842055	0.836776	0.857131	0.841973	0.839579	0.845974	0.847062	0.838735	0.866897	0.833125	0.840586	0.836041	0.821232	0.842821	0.831469	0.841212	0.839524	0.838572	0.856443	0.831333	0.828285	0.838567
PF3D7_0202100.1-p1	0	0.389255	0.407557	0.411987	0.378701	0.411467	0.424798	0.341407	0.409088	0.406464	0.412139	0.406655	0.410499	0.407027	0.400164	0.392164	0.422131	0.405113	0.436531	0.414402	0.413381	0.422802	0.417143	0.375748	0.433165	0.411641	0.410756	0.408859	0.395964	0.37594	0.407229	0.420725	0.400684	0.408049	0.433821	0.435699	0.42115	0.407776	0.427751	0.392717	0.434071	0.40082	0.393886	0.418057	0.399874	0.394816	0.414272	0.406425	0.372403
PF3D7_0202200.1-p1	0	0.411892	0.394153	0.413661	0.392655	0.406995	0.412165	0.352449	0.407432	0.404891	0.415499	0.411339	0.406563	0.396043	0.367544	0.39959	0.416732	0.403284	0.420959	0.423188	0.408115	0.418313	0.382381	0.37044	0.425417	0.422314	0.408825	0.377927	0.399672	0.414597	0.410246	0.407356	0.416919	0.420464	0.408367	0.418434	0.424363	0.40623	0.423887	0.409799	0.434923	0.402984	0.396776	0.410656	0.408279	0.41298	0.41405	0.409706	0.387665
PF3D7_0202300.1-p1	0	0.11372	0.127915	0.137286	0.121628	0.131463	0.141236	0.110184	0.130082	0.127184	0.141778	0.134279	0.138799	0.125257	0.142455	0.131138	0.135561	0.130701	0.150284	0.141987	0.133846	0.146192	0.12867	0.104079	0.13322	0.135406	0.1339	0.120057	0.129459	0.110795	0.131734	0.130863	0.131161	0.131707	0.129482	0.118561	0.157106	0.131084	0.149307	0.122901	0.159356	0.139232	0.129784	0.129702	0.131517	0.121375	0.141534	0.136442	0.133653
PF3D7_0202400.1-p1	0	0.943772	0.936471	0.943295	0.942038	0.935767	0.933317	0.942043	0.938204	0.938908	0.915631	0.939666	0.944043	0.936161	0.944557	0.943728	0.93836	0.938869	0.947515	0.93923	0.936742	0.932261	0.93459	0.944178	0.941118	0.939094	0.938773	0.940874	0.941075	0.944666	0.938231	0.934861	0.938165	0.936904	0.936594	0.936603	0.928078	0.935442	0.928713	0.928376	0.940284	0.938978	0.938177	0.937338	0.939775	0.950821	0.935809	0.926004	0.94438
PF3D7_0202500.1-p1	0	0.576566	0.574494	0.569641	0.562825	0.58439	0.581636	0.562198	0.583217	0.584281	0.587907	0.588833	0.548704	0.582781	0.570677	0.570213	0.593	0.586625	0.592704	0.596849	0.587116	0.585698	0.569805	0.512418	0.592705	0.591969	0.589651	0.539707	0.586462	0.577874	0.587797	0.586762	0.590878	0.595513	0.580764	0.607208	0.593054	0.579101	0.58946	0.576071	0.605191	0.570186	0.585099	0.578501	0.589679	0.617318	0.58728	0.585262	0.583758
PF3D7_0202600.1-p1	0	0.940091	0.934466	0.934087	0.941119	0.933979	0.930571	0.936251	0.932681	0.93644	0.927866	0.933762	0.94239	0.941119	0.937143	0.937982	0.930012	0.937387	0.929377	0.919838	0.934736	0.928651	0.937441	0.944365	0.936765	0.924381	0.934925	0.942526	0.935521	0.946799	0.931518	0.937333	0.928705	0.931572	0.936575	0.938526	0.907286	0.935223	0.92151	0.935576	0.912499	0.940741	0.936359	0.937387	0.936143	0.941326	0.927704	0.933492	0.941554
PF3D7_0202600.2-p1	0	0.939473	0.938019	0.936079	0.942233	0.935751	0.932614	0.936636	0.933401	0.938921	0.929089	0.936434	0.943025	0.939882	0.937997	0.937801	0.92975	0.937341	0.932182	0.92059	0.936544	0.93204	0.937041	0.945457	0.93745	0.923979	0.935232	0.943353	0.937527	0.946331	0.933346	0.937915	0.930018	0.932963	0.938134	0.938462	0.90526	0.93709	0.921492	0.937041	0.9127	0.941058	0.936598	0.939003	0.936352	0.940869	0.927941	0.933707	0.94256
PF3D7_0202700.1-p1	0	0.103263	0.102036	0.103067	0.095825	0.0999457	0.103833	0.0810642	0.104289	0.0981542	0.102829	0.0982085	0.0819806	0.0995982	0.0982138	0.0904723	0.100602	0.0991368	0.0802932	0.0835776	0.0988871	0.0993268	0.109235	0.101634	0.108991	0.108985	0.101873	0.106575	0.0926439	0.0930832	0.0996743	0.0967479	0.1012	0.0974756	0.108882	0.105999	0.097606	0.0998371	0.0938162	0.0940503	0.0899023	0.0974537	0.0969327	0.10304	0.0995385	0.0926192	0.0918617	0.096585	0.0941588
PF3D7_0202800.1-p1	0	0.0955712	0.110892	0.107111	0.105725	0.111162	0.124656	0.203149	0.111054	0.113431	0.114691	0.113242	0.10135	0.111369	0.12128	0.114673	0.114037	0.112503	0.143174	0.11308	0.111972	0.124305	0.103997	0.12074	0.0977586	0.114835	0.11181	0.105725	0.109353	0.10054	0.115051	0.107156	0.110127	0.107948	0.108048	0.101953	0.113425	0.112837	0.110775	0.133814	0.111465	0.119336	0.111648	0.111432	0.112702	0.127032	0.112908	0.111477	0.135407
PF3D7_0202900.1-p1	0	0.119891	0.121404	0.131183	0.120784	0.126767	0.127692	0.109718	0.122677	0.123625	0.134166	0.126253	0.138392	0.120812	0.133055	0.116176	0.130394	0.123981	0.150154	0.127587	0.127797	0.132649	0.129425	0.112279	0.133272	0.120598	0.127634	0.127313	0.12888	0.110681	0.125874	0.128152	0.120378	0.125251	0.13124	0.121194	0.139638	0.123111	0.134112	0.121353	0.135827	0.122166	0.129016	0.127201	0.124736	0.0931152	0.132324	0.126039	0.115692
PF3D7_0203000.1-p1	0	0.918773	0.914976	0.91462	0.921562	0.914292	0.911087	0.926632	0.909807	0.915167	0.905481	0.914183	0.917296	0.917651	0.915956	0.91782	0.914208	0.91746	0.904947	0.896431	0.914237	0.912099	0.918499	0.918444	0.91828	0.886832	0.915878	0.920195	0.917246	0.922492	0.911831	0.915983	0.907477	0.913745	0.911388	0.917216	0.901816	0.916179	0.891122	0.906848	0.901009	0.919538	0.914456	0.912815	0.915823	0.925036	0.912209	0.911607	0.921562
PF3D7_0203100.1-p1	0	0.956831	0.955	0.950464	0.956967	0.952104	0.939399	0.950273	0.95	0.954781	0.948005	0.950109	0.954727	0.954563	0.956776	0.955301	0.948544	0.956066	0.948358	0.933829	0.949563	0.943798	0.951694	0.958634	0.955219	0.935113	0.952514	0.958169	0.953169	0.962596	0.950765	0.953224	0.945191	0.949863	0.955765	0.958581	0.93828	0.951885	0.945191	0.952214	0.941745	0.954071	0.953552	0.954317	0.952377	0.959102	0.949071	0.948142	0.956804
PF3D7_0203200.1-p1	0	0.603256	0.579023	0.586864	0.604094	0.584971	0.578459	0.623489	0.580564	0.587973	0.586004	0.589352	0.602363	0.595684	0.575377	0.605819	0.582628	0.590871	0.597848	0.584879	0.585242	0.566696	0.567913	0.607907	0.594008	0.613163	0.585837	0.581028	0.59211	0.614775	0.591028	0.564966	0.598848	0.583079	0.556881	0.633633	0.5754	0.583998	0.574079	0.604197	0.565398	0.588437	0.589	0.575481	0.579834	0.67258	0.580541	0.580379	0.631939
PF3D7_0203300.1-p1	0	0.165975	0.161841	0.157553	0.153928	0.159246	0.157206	0.166166	0.156624	0.154985	0.151579	0.155559	0.153327	0.154802	0.156824	0.153428	0.153317	0.158217	0.15916	0.161482	0.157116	0.157315	0.159992	0.156469	0.154884	0.165333	0.153865	0.165729	0.153373	0.148902	0.155149	0.151497	0.156332	0.152663	0.161932	0.144629	0.158568	0.154657	0.152726	0.162064	0.17014	0.148219	0.157361	0.156924	0.150833	0.142604	0.152371	0.15554	0.159114
PF3D7_0203400.1-p1	0	0.643994	0.650311	0.623603	0.637167	0.645606	0.626696	0.622797	0.650747	0.64207	0.638037	0.644491	0.656015	0.649079	0.635127	0.658743	0.643165	0.640839	0.630089	0.637568	0.643376	0.6221	0.651935	0.653349	0.66295	0.649234	0.647673	0.625799	0.652107	0.64054	0.644953	0.643994	0.646333	0.65469	0.623569	0.675043	0.63047	0.6446	0.638717	0.633842	0.633679	0.621257	0.6477	0.637691	0.651943	0.694496	0.638065	0.642879	0.667238
PF3D7_0203600.1-p1	0	0.662144	0.633287	0.6471	0.657232	0.631306	0.63156	0.573444	0.633776	0.633531	0.637178	0.64151	0.66038	0.633867	0.583039	0.619854	0.638121	0.634138	0.616867	0.631723	0.63999	0.632564	0.617069	0.622605	0.653921	0.631235	0.630628	0.640407	0.636951	0.653867	0.629271	0.63251	0.636934	0.636625	0.637015	0.649091	0.639845	0.635947	0.638426	0.632165	0.627232	0.633596	0.627941	0.629298	0.631822	0.592766	0.633867	0.637883	0.598947
PF3D7_0203700.1-p1	0	0.830649	0.813761	0.814276	0.825145	0.813029	0.813568	0.841457	0.813923	0.816065	0.806545	0.819752	0.824467	0.817038	0.815574	0.828969	0.814792	0.815167	0.826912	0.818552	0.814357	0.810287	0.806111	0.834282	0.814164	0.829235	0.817068	0.804078	0.822869	0.832493	0.817502	0.793883	0.824088	0.816255	0.79147	0.832217	0.794605	0.814221	0.799902	0.823749	0.810102	0.81617	0.820213	0.810589	0.81742	0.866311	0.810206	0.80096	0.842999
PF3D7_0203800.1-p1	0	0.279604	0.304724	0.299331	0.282477	0.304209	0.312021	0.256002	0.300225	0.298138	0.302236	0.292176	0.303131	0.300149	0.314975	0.275048	0.301869	0.293292	0.288758	0.293639	0.301255	0.313972	0.318932	0.293617	0.28722	0.273341	0.299954	0.311343	0.292772	0.293021	0.300198	0.318417	0.288169	0.29326	0.323892	0.29242	0.300523	0.302393	0.312427	0.281634	0.291441	0.292262	0.29223	0.308003	0.296322	0.235318	0.302995	0.290256	0.268164
PF3D7_0203900.1-p1	0	0.592649	0.575149	0.590528	0.588309	0.580818	0.574176	0.604569	0.57504	0.581604	0.579276	0.57938	0.612288	0.58424	0.591537	0.597743	0.574413	0.577594	0.581455	0.578064	0.579733	0.577919	0.548542	0.597179	0.575532	0.580261	0.580736	0.571626	0.58494	0.603825	0.58174	0.562485	0.586139	0.581252	0.561535	0.626136	0.578362	0.578295	0.578815	0.577738	0.586663	0.578055	0.583367	0.574606	0.579353	0.641067	0.573742	0.570378	0.614308
PF3D7_0204000.1-p1	0	0.721574	0.696938	0.697373	0.712872	0.690764	0.687852	0.708737	0.690465	0.695442	0.66528	0.68206	0.700117	0.697751	0.696391	0.69158	0.680572	0.689348	0.663865	0.663203	0.687228	0.673737	0.697017	0.728373	0.697071	0.649795	0.680184	0.71744	0.689105	0.719426	0.685542	0.693427	0.678823	0.671181	0.706372	0.713547	0.662931	0.684563	0.673058	0.689479	0.651134	0.702728	0.687772	0.693538	0.687636	0.679551	0.671154	0.678986	0.69821
PF3D7_0204100.1-p1	0	0.906389	0.903946	0.903594	0.908099	0.900608	0.884866	0.862335	0.901151	0.903675	0.898681	0.89746	0.912306	0.902399	0.908126	0.907502	0.900601	0.902589	0.891184	0.889227	0.899712	0.888367	0.904353	0.907068	0.911166	0.872289	0.902291	0.90799	0.903268	0.919797	0.901042	0.905683	0.891977	0.900581	0.909348	0.90858	0.895171	0.899848	0.898898	0.894655	0.900765	0.900934	0.901639	0.903431	0.902345	0.89797	0.900934	0.897975	0.887544
PF3D7_0204200.1-p1	0	0.448977	0.430804	0.449444	0.450526	0.44776	0.449792	0.442123	0.436999	0.446537	0.447645	0.452488	0.470745	0.448895	0.398837	0.457623	0.450843	0.445553	0.468449	0.453357	0.451781	0.455309	0.41112	0.396636	0.430225	0.450857	0.448412	0.445172	0.452189	0.436421	0.440803	0.439356	0.442047	0.441972	0.4424	0.478085	0.468232	0.442298	0.458081	0.419045	0.466112	0.457211	0.438113	0.439173	0.439907	0.494062	0.456151	0.451423	0.466846
PF3D7_0204300.1-p1	0	0.607375	0.586761	0.589101	0.612324	0.580843	0.562187	0.588876	0.578341	0.589316	0.571279	0.591629	0.616063	0.586745	0.569853	0.609059	0.564897	0.586933	0.594637	0.575894	0.583856	0.557776	0.576282	0.600328	0.5932	0.564166	0.58555	0.603959	0.5983	0.62077	0.582564	0.572193	0.586664	0.583909	0.578649	0.623531	0.570941	0.580924	0.557023	0.562414	0.572097	0.591048	0.591898	0.580897	0.582645	0.661852	0.578272	0.582872	0.622018
PF3D7_0204400.1-p1	0	0.115015	0.137441	0.125031	0.132569	0.135046	0.14302	0.197235	0.136053	0.13423	0.138829	0.132052	0.135454	0.134339	0.143211	0.125548	0.130012	0.135971	0.138763	0.136893	0.133005	0.143646	0.140598	0.132978	0.0997741	0.143697	0.133005	0.129494	0.135509	0.12582	0.134066	0.133767	0.130882	0.136978	0.127807	0.133464	0.138305	0.136135	0.139428	0.144292	0.138627	0.1265	0.13755	0.135699	0.137278	0.135391	0.135754	0.137713	0.139175
PF3D7_0204500.1-p1	0	0.132079	0.156361	0.145463	0.140781	0.155006	0.173964	0.232752	0.156551	0.154192	0.159053	0.160427	0.132784	0.155827	0.169247	0.142481	0.155689	0.161222	0.165117	0.156632	0.160888	0.179874	0.165261	0.155936	0.143709	0.16181	0.157554	0.144468	0.155683	0.131564	0.155819	0.155746	0.156369	0.156768	0.15149	0.131476	0.161286	0.159695	0.162469	0.183053	0.146843	0.155963	0.159099	0.154219	0.156605	0.142218	0.157752	0.161303	0.161937
PF3D7_0204600.1-p1	0	0.75188	0.740656	0.745003	0.748927	0.743417	0.74272	0.661936	0.73948	0.741722	0.741736	0.741312	0.752864	0.741928	0.720602	0.733547	0.745595	0.744525	0.738112	0.747081	0.745659	0.744388	0.749091	0.740643	0.758524	0.712548	0.739425	0.753055	0.739589	0.745947	0.740929	0.748817	0.745263	0.747191	0.75311	0.747191	0.748893	0.739863	0.744306	0.728687	0.747026	0.74931	0.733082	0.743226	0.742023	0.63092	0.739686	0.743076	0.648083
PF3D7_0204700.1-p1	0	0.252138	0.264376	0.266397	0.26148	0.269484	0.274538	0.278288	0.264758	0.266069	0.279072	0.263857	0.262245	0.257847	0.276368	0.253777	0.275355	0.259131	0.268784	0.279877	0.263693	0.279182	0.26861	0.24834	0.273664	0.279603	0.268664	0.255197	0.265359	0.234982	0.267435	0.269156	0.269976	0.272598	0.266261	0.239504	0.280185	0.267326	0.277898	0.262566	0.280365	0.265332	0.266424	0.264212	0.270904	0.22445	0.274975	0.275576	0.264887
PF3D7_0204800.1-p1	0	0.0634642	0.0758092	0.0701897	0.0779996	0.0744043	0.0729203	0.0591334	0.069055	0.074026	0.0795126	0.0750527	0.0753789	0.0744063	0.063113	0.0687848	0.0749912	0.0734066	0.0707262	0.0714247	0.0757821	0.080107	0.0747305	0.0673277	0.0710561	0.0629424	0.0721349	0.074001	0.0730805	0.072353	0.0711623	0.0761084	0.0745954	0.0680283	0.0704617	0.0511103	0.0747494	0.0762684	0.0726772	0.0760461	0.072239	0.0855645	0.0732155	0.0725401	0.0726482	0.0555646	0.0761354	0.0845919	0.0698868
PF3D7_0204900.1-p1	0	0.139567	0.150009	0.148683	0.145954	0.151444	0.148146	0.133416	0.147005	0.152635	0.152991	0.145679	0.151583	0.146874	0.149878	0.145003	0.152628	0.154885	0.160032	0.149797	0.146329	0.156428	0.166387	0.15161	0.153884	0.14793	0.149306	0.162733	0.147899	0.13843	0.153446	0.16065	0.146658	0.140673	0.162111	0.138701	0.154223	0.150091	0.158376	0.149704	0.146313	0.13935	0.153013	0.155395	0.149414	0.128345	0.151421	0.152368	0.140746
PF3D7_0205000.1-p1	0	0.617934	0.589108	0.598506	0.598702	0.58066	0.565588	0.542699	0.575363	0.58305	0.566376	0.594241	0.600277	0.593649	0.575992	0.606003	0.568694	0.58952	0.59046	0.572069	0.592367	0.563687	0.589873	0.609431	0.606308	0.57598	0.591172	0.601581	0.593997	0.623149	0.581285	0.572923	0.584685	0.593236	0.566295	0.638936	0.563641	0.583947	0.5604	0.560544	0.566962	0.578383	0.585088	0.579057	0.581991	0.649392	0.577215	0.571999	0.602455
PF3D7_0205100.1-p1	0	0.802104	0.77879	0.782233	0.787546	0.768461	0.757509	0.72517	0.772338	0.774669	0.755286	0.773964	0.777136	0.779413	0.770115	0.778709	0.77028	0.77982	0.762768	0.758662	0.776811	0.757862	0.785703	0.791884	0.788468	0.763488	0.768272	0.786597	0.780931	0.798715	0.772717	0.774913	0.773232	0.777705	0.775022	0.801768	0.752786	0.773531	0.740024	0.74346	0.749458	0.773368	0.776675	0.776133	0.77185	0.797793	0.762145	0.759271	0.776181
PF3D7_0205200.1-p1	0	0.193809	0.186644	0.194708	0.18718	0.185481	0.181877	0.14992	0.183154	0.188565	0.190563	0.186049	0.208853	0.199302	0.168051	0.196818	0.187185	0.183934	0.204659	0.188231	0.187483	0.179983	0.169079	0.185178	0.193295	0.187608	0.188728	0.180254	0.190216	0.199924	0.187997	0.179361	0.202955	0.192543	0.173706	0.252327	0.185087	0.187429	0.183825	0.186791	0.196488	0.175302	0.186265	0.183046	0.184858	0.254897	0.185449	0.17974	0.200292
PF3D7_0205300.1-p1	0	0.636274	0.606244	0.618569	0.628067	0.601772	0.576262	0.525983	0.602236	0.607498	0.608654	0.612379	0.625559	0.613807	0.573481	0.621595	0.603947	0.611135	0.599286	0.601025	0.606735	0.581061	0.59344	0.619997	0.631448	0.611523	0.603708	0.607645	0.617451	0.638401	0.610143	0.587714	0.619615	0.609516	0.583515	0.652533	0.589682	0.603463	0.591177	0.595735	0.582788	0.590168	0.610061	0.599864	0.603763	0.654688	0.602328	0.601511	0.61605
PF3D7_0205400.1-p1	0	0.119675	0.127689	0.123613	0.116867	0.121669	0.120404	0.110985	0.121291	0.122425	0.128368	0.122992	0.128341	0.121484	0.127693	0.117998	0.125653	0.120728	0.124467	0.11738	0.124531	0.133632	0.122294	0.113277	0.132039	0.112143	0.122911	0.124561	0.122695	0.11819	0.120617	0.117299	0.1163	0.119753	0.12745	0.101344	0.136251	0.12472	0.128908	0.127126	0.122712	0.113466	0.124369	0.12121	0.11978	0.102119	0.128071	0.123535	0.106528
PF3D7_0205500.1-p1	0	0.275923	0.345478	0.288012	0.328218	0.340226	0.349414	0.441675	0.344906	0.339465	0.339265	0.344145	0.295214	0.341088	0.351699	0.342104	0.335042	0.343128	0.352653	0.336952	0.343464	0.352325	0.348407	0.334122	0.327674	0.351891	0.344063	0.325769	0.345614	0.287596	0.34273	0.336843	0.333224	0.337941	0.324899	0.336435	0.338911	0.34058	0.339482	0.36193	0.33268	0.343074	0.34273	0.340553	0.346348	0.364391	0.338857	0.338585	0.367099
PF3D7_0205600.1-p1	0	0.419556	0.416604	0.430822	0.428244	0.422189	0.439117	0.491217	0.415794	0.421055	0.427947	0.424023	0.412541	0.41273	0.451744	0.420543	0.429651	0.432831	0.429308	0.427176	0.423214	0.445269	0.421903	0.442139	0.412838	0.430198	0.422162	0.42595	0.416334	0.426193	0.423052	0.424763	0.417289	0.421811	0.419475	0.337489	0.433509	0.426101	0.430213	0.437852	0.428255	0.442328	0.423349	0.417251	0.424455	0.398084	0.425087	0.420716	0.437448
PF3D7_0205700.1-p1	0	0.434196	0.426354	0.426601	0.430487	0.421381	0.426228	0.477088	0.424953	0.429211	0.417518	0.437371	0.436696	0.443153	0.404797	0.449817	0.422378	0.4212	0.429702	0.424446	0.433772	0.421969	0.384905	0.438949	0.418123	0.442057	0.434514	0.416667	0.438745	0.454198	0.428552	0.407874	0.43241	0.418139	0.39933	0.493846	0.422633	0.426326	0.414963	0.436672	0.420195	0.431641	0.425585	0.413193	0.425997	0.536969	0.426503	0.422684	0.494038
PF3D7_0205700.2-p1	0	0.338196	0.328362	0.329014	0.335805	0.320919	0.314045	0.334402	0.324505	0.328607	0.318609	0.333659	0.340206	0.337354	0.295463	0.345883	0.324412	0.321625	0.345776	0.315205	0.330291	0.317848	0.298017	0.335968	0.319995	0.335335	0.327412	0.329313	0.3395	0.355854	0.329856	0.310812	0.332029	0.319262	0.306683	0.388308	0.328326	0.324043	0.315784	0.321969	0.31812	0.333469	0.323744	0.314889	0.325429	0.40966	0.32771	0.325863	0.372688
PF3D7_0205800.1-p1	0	0.0805969	0.082479	0.0808871	0.0754972	0.0797539	0.0805429	0.0937129	0.0815077	0.0807792	0.0793826	0.0806443	0.0777907	0.0789239	0.0524541	0.0801047	0.0815469	0.0836729	0.0895208	0.0869718	0.0805634	0.0840236	0.083403	0.0471655	0.0759019	0.0892115	0.0793223	0.0857235	0.0813458	0.0777367	0.0823441	0.0754972	0.0828634	0.0817505	0.0771431	0.0745858	0.0855663	0.0800507	0.0767114	0.0895329	0.0848802	0.0846442	0.0815346	0.0745737	0.0788906	0.0872393	0.0785192	0.0821618	0.0832996
PF3D7_0205900.1-p1	0	0.619761	0.654489	0.631543	0.637738	0.650125	0.6561	0.685438	0.65383	0.649082	0.654865	0.644086	0.604062	0.638974	0.684205	0.637581	0.646627	0.648525	0.620969	0.646139	0.644471	0.657362	0.672183	0.661424	0.642487	0.649569	0.645294	0.651407	0.642	0.617099	0.654269	0.656649	0.643365	0.648972	0.665185	0.593639	0.647027	0.653336	0.653108	0.655259	0.628901	0.654673	0.654709	0.656218	0.65383	0.566163	0.645945	0.654892	0.634128
PF3D7_0206000.1-p1	0	0.919985	0.913845	0.917106	0.92928	0.91273	0.894192	0.933522	0.914361	0.916997	0.907836	0.91591	0.922295	0.910934	0.918191	0.922297	0.908054	0.911668	0.884866	0.91177	0.907023	0.898405	0.906341	0.921425	0.909711	0.920087	0.91273	0.91743	0.917813	0.924904	0.914144	0.91281	0.917647	0.912241	0.911451	0.890921	0.910408	0.912812	0.905417	0.912365	0.910606	0.920066	0.919606	0.911181	0.918845	0.940503	0.914467	0.91724	0.930332
PF3D7_0206100.1-p1	0	0.191047	0.179645	0.196254	0.17607	0.192115	0.196574	0.156265	0.195627	0.191135	0.196711	0.19236	0.188269	0.185219	0.17283	0.181387	0.200108	0.189304	0.205011	0.207445	0.193912	0.209019	0.177976	0.15965	0.198399	0.202244	0.19432	0.179474	0.190454	0.165015	0.191952	0.19622	0.205451	0.198241	0.196683	0.17711	0.214852	0.190264	0.207167	0.183781	0.22677	0.190502	0.188439	0.192088	0.193694	0.174468	0.200196	0.193606	0.17199
PF3D7_0206200.1-p1	0	0.535166	0.578229	0.54664	0.56722	0.57904	0.584614	0.625007	0.581717	0.575091	0.585317	0.571305	0.549719	0.573198	0.587752	0.56046	0.578645	0.573144	0.57789	0.578666	0.569141	0.590971	0.593026	0.577391	0.589158	0.578882	0.573523	0.563758	0.571711	0.540738	0.576444	0.588482	0.573009	0.580771	0.585263	0.55005	0.579308	0.580744	0.58648	0.585745	0.574752	0.572171	0.579283	0.582042	0.580906	0.523589	0.580042	0.583667	0.561212
PF3D7_0206500.1-p1	0	0.702149	0.695998	0.69444	0.713466	0.69146	0.660789	0.637897	0.694795	0.701329	0.692936	0.700481	0.704855	0.698103	0.671587	0.699716	0.681055	0.696435	0.677985	0.684163	0.691488	0.656443	0.698431	0.694112	0.715625	0.686323	0.693921	0.694768	0.699606	0.705921	0.695451	0.692718	0.691433	0.694604	0.682795	0.718336	0.684281	0.694003	0.688617	0.687124	0.679516	0.681018	0.701766	0.692827	0.698158	0.72556	0.686239	0.70029	0.686577
PF3D7_0206600.1-p1	0	0.10729	0.117294	0.118555	0.113186	0.117568	0.119988	0.11481	0.117787	0.118171	0.120646	0.117568	0.116889	0.113927	0.123306	0.122312	0.119885	0.117794	0.121171	0.120204	0.116005	0.122017	0.121003	0.0650266	0.110745	0.117873	0.118007	0.112309	0.115703	0.08779	0.11702	0.116999	0.120646	0.118034	0.115216	0.113567	0.123382	0.11606	0.122648	0.117815	0.133129	0.114393	0.120036	0.116773	0.119241	0.127365	0.115627	0.119906	0.113262
PF3D7_0206700.1-p1	0	0.224497	0.235458	0.228879	0.209183	0.231718	0.253242	0.283811	0.232483	0.228443	0.235416	0.224321	0.206016	0.237027	0.254306	0.209827	0.236399	0.229684	0.232128	0.223223	0.234339	0.252914	0.247154	0.242868	0.21527	0.229092	0.229371	0.242568	0.216542	0.217045	0.229644	0.239074	0.22578	0.225031	0.245516	0.227044	0.235506	0.23352	0.236426	0.240528	0.219653	0.217427	0.223366	0.234448	0.22817	0.191598	0.228892	0.220184	0.229419
PF3D7_0206800.1-p1	1	0.963403	0.964514	0.961801	0.958466	0.963673	0.963864	0.961558	0.965057	0.965003	0.964488	0.963212	0.964353	0.963023	0.963213	0.963511	0.963764	0.964027	0.966413	0.964218	0.962398	0.96476	0.965085	0.962888	0.967744	0.96609	0.965057	0.961857	0.963266	0.96012	0.964379	0.963078	0.963973	0.965491	0.959795	0.970213	0.967065	0.963239	0.964434	0.965247	0.962234	0.899054	0.964623	0.962588	0.963673	0.965492	0.964027	0.961287	0.962317
PF3D7_0206900.1-p1	1	0.915739	0.925283	0.922788	0.920485	0.924198	0.925746	0.939889	0.926015	0.925853	0.927644	0.926368	0.930194	0.925827	0.9274	0.925473	0.925442	0.924336	0.926742	0.928513	0.925608	0.930112	0.918071	0.925665	0.927509	0.930737	0.927642	0.911888	0.929188	0.920078	0.926069	0.920458	0.928892	0.927344	0.910315	0.932825	0.929216	0.927941	0.926722	0.928186	0.93043	0.925314	0.926775	0.921405	0.92569	0.942473	0.927455	0.926261	0.935698
PF3D7_0206900.2-p1	0	0.928667	0.930081	0.923127	0.920895	0.929699	0.930058	0.943551	0.925991	0.929317	0.926513	0.928936	0.930603	0.930794	0.923895	0.927163	0.927151	0.926894	0.922204	0.922473	0.927954	0.928231	0.917569	0.935429	0.928122	0.931472	0.928472	0.925695	0.933408	0.921959	0.928472	0.921795	0.931748	0.92779	0.918578	0.93319	0.922913	0.928036	0.927603	0.925367	0.91097	0.923722	0.927818	0.9231	0.9261	0.938294	0.928231	0.92744	0.940201
PF3D7_0207000.1-p1	0	0.94175	0.939651	0.939379	0.932246	0.941667	0.945345	0.949728	0.93976	0.940223	0.942948	0.940931	0.941968	0.939354	0.943112	0.944336	0.942583	0.941287	0.948173	0.945178	0.942429	0.94431	0.936249	0.943221	0.946597	0.945941	0.942347	0.924702	0.941694	0.936222	0.94311	0.93132	0.944746	0.943164	0.923994	0.952559	0.946074	0.939978	0.944473	0.945911	0.947737	0.939349	0.944336	0.940468	0.93957	0.958658	0.944065	0.9387	0.951848
PF3D7_0207100.1-p1	0	0.801527	0.804	0.795658	0.808592	0.795712	0.780549	0.70776	0.793022	0.798511	0.789163	0.793131	0.815114	0.796962	0.786854	0.794951	0.793915	0.794625	0.775535	0.775088	0.796092	0.759354	0.80582	0.799027	0.809788	0.758512	0.791201	0.81082	0.792859	0.809598	0.787832	0.804869	0.780359	0.785848	0.804217	0.802288	0.778273	0.794679	0.787017	0.777784	0.781105	0.790298	0.790712	0.800033	0.791881	0.769022	0.790767	0.794408	0.740585
PF3D7_0207200.1-p1	0	0.0773819	0.0802168	0.075668	0.0727515	0.0744151	0.0701367	0.0717418	0.0743061	0.0763762	0.0744947	0.0699207	0.0723975	0.0765103	0.0685025	0.0753956	0.070976	0.0734052	0.0700531	0.0718858	0.0698118	0.068557	0.0726154	0.0817399	0.0748488	0.0701425	0.0713916	0.067985	0.0728897	0.0704363	0.0731621	0.0737866	0.0725881	0.0669518	0.0731329	0.0899458	0.0728664	0.0763217	0.0708177	0.0713683	0.0740842	0.0702467	0.0734617	0.0770572	0.074061	0.112406	0.0704363	0.0697282	0.0865136
PF3D7_0207300.1-p1	0	0.557749	0.534445	0.564016	0.55978	0.557869	0.55255	0.527201	0.554972	0.554701	0.563842	0.543273	0.564546	0.555881	0.569746	0.561038	0.561582	0.536626	0.557839	0.560875	0.551993	0.553064	0.557099	0.578114	0.542665	0.557355	0.549014	0.556151	0.55267	0.559049	0.56204	0.555393	0.563003	0.555703	0.562353	0.5778	0.547591	0.559602	0.550925	0.561916	0.569808	0.567099	0.558519	0.560415	0.55925	0.563773	0.55756	0.562542	0.577974
PF3D7_0207400.1-p1	0	0.844023	0.826566	0.857201	0.848422	0.855843	0.854912	0.874559	0.849977	0.853806	0.858008	0.841911	0.855157	0.841579	0.857954	0.859211	0.855059	0.840466	0.856984	0.859995	0.841802	0.856487	0.837615	0.857329	0.83919	0.85641	0.847044	0.840086	0.845659	0.836203	0.856631	0.85407	0.856026	0.849895	0.853066	0.831206	0.859696	0.852937	0.858768	0.860348	0.866897	0.862931	0.856332	0.854051	0.856604	0.873584	0.859854	0.862326	0.870478
PF3D7_0207500.1-p1	1	0.894226	0.881632	0.893187	0.88674	0.891152	0.88853	0.898925	0.891017	0.889335	0.889941	0.892369	0.89466	0.881669	0.905319	0.892753	0.892516	0.882808	0.892099	0.891432	0.874959	0.888259	0.888829	0.906783	0.885411	0.894389	0.880682	0.889588	0.871189	0.891948	0.892129	0.891134	0.890863	0.887545	0.894361	0.891053	0.888663	0.889498	0.889886	0.8901	0.882903	0.888673	0.890122	0.893322	0.88966	0.893084	0.888422	0.889263	0.894304
PF3D7_0207600.1-p1	1	0.882815	0.881894	0.885819	0.890528	0.887524	0.880108	0.916255	0.890501	0.888038	0.885304	0.87938	0.889499	0.874398	0.894235	0.897402	0.889037	0.888823	0.878031	0.888008	0.891281	0.882003	0.880487	0.899811	0.887524	0.897399	0.883356	0.877185	0.87751	0.890555	0.889418	0.886631	0.890257	0.888904	0.882084	0.87388	0.88454	0.88571	0.88747	0.893905	0.888829	0.884784	0.892963	0.883951	0.892043	0.914324	0.887713	0.889364	0.904433
PF3D7_0207700.1-p1	0	0.905981	0.902221	0.902221	0.897763	0.910303	0.910635	0.926495	0.910358	0.909732	0.904158	0.898013	0.899341	0.903369	0.91537	0.912154	0.909544	0.907233	0.907681	0.909452	0.895586	0.900131	0.910907	0.918363	0.905165	0.914133	0.905677	0.900376	0.893567	0.906879	0.911582	0.912186	0.909274	0.913596	0.907886	0.917345	0.896525	0.908779	0.906444	0.911058	0.904469	0.908429	0.911882	0.910249	0.907963	0.927201	0.903559	0.908539	0.921209
PF3D7_0207800.1-p1	0	0.845919	0.84079	0.842234	0.825064	0.84308	0.843384	0.865665	0.845724	0.843598	0.840848	0.823751	0.845346	0.835587	0.859495	0.848914	0.842906	0.835996	0.830144	0.84282	0.82922	0.838613	0.842975	0.848809	0.843547	0.852252	0.839754	0.843602	0.824541	0.846682	0.846896	0.84581	0.839921	0.841471	0.850826	0.861166	0.834778	0.842698	0.845074	0.83197	0.84113	0.829323	0.84278	0.846487	0.841989	0.873307	0.844092	0.840957	0.861411
PF3D7_0207900.1-p1	0	0.876364	0.887925	0.880651	0.882345	0.890269	0.889538	0.887865	0.888625	0.887386	0.887841	0.879287	0.886494	0.882965	0.903144	0.891966	0.887781	0.885282	0.880459	0.884527	0.875632	0.884204	0.893068	0.897244	0.891505	0.887814	0.887063	0.887329	0.879789	0.888434	0.889999	0.894065	0.878412	0.887251	0.898025	0.898672	0.887063	0.886982	0.89164	0.891885	0.878843	0.887706	0.893017	0.89264	0.889703	0.900259	0.89102	0.890939	0.901638
PF3D7_0208000.1-p1	0	0.75641	0.749516	0.759623	0.770602	0.75973	0.747648	0.734079	0.750457	0.756962	0.754663	0.744032	0.774472	0.741171	0.76915	0.768143	0.751379	0.749261	0.704083	0.750907	0.742175	0.746197	0.759232	0.764904	0.75934	0.731982	0.750914	0.75676	0.756478	0.76614	0.754005	0.75555	0.749315	0.753306	0.761974	0.740154	0.755456	0.751156	0.756249	0.743683	0.754993	0.763281	0.759865	0.757365	0.758601	0.748199	0.759152	0.768021	0.766315
PF3D7_0208100.1-p1	0	0.939825	0.93479	0.934683	0.938317	0.932503	0.916411	0.867962	0.930161	0.93436	0.92575	0.931592	0.939502	0.934765	0.934604	0.936378	0.931099	0.933742	0.905289	0.926319	0.930551	0.911997	0.930863	0.937725	0.936434	0.919537	0.930646	0.939448	0.936593	0.944077	0.933364	0.935357	0.929544	0.933471	0.934657	0.928902	0.927831	0.932099	0.927633	0.920001	0.91409	0.933078	0.932906	0.932852	0.932556	0.925667	0.932424	0.930648	0.926029
PF3D7_0208200.1-p1	0	0.404494	0.376627	0.38093	0.377693	0.375339	0.365744	0.344753	0.373421	0.379423	0.378515	0.376397	0.382598	0.385667	0.367909	0.39784	0.371759	0.367498	0.364987	0.378008	0.376939	0.366457	0.348835	0.395807	0.37698	0.380173	0.377285	0.370759	0.381725	0.399096	0.377669	0.365141	0.387038	0.376463	0.35618	0.430932	0.365343	0.377888	0.369087	0.361479	0.373565	0.376668	0.369885	0.371091	0.373804	0.459008	0.376733	0.375856	0.409987
PF3D7_0208300.1-p1	0	0.578317	0.582221	0.582113	0.587645	0.583605	0.576934	0.555287	0.576174	0.579347	0.585557	0.585217	0.594126	0.560229	0.591442	0.56408	0.579084	0.581299	0.557978	0.577627	0.578705	0.578289	0.600201	0.547077	0.601502	0.561166	0.580079	0.591821	0.584581	0.577123	0.580323	0.597896	0.562317	0.584499	0.59277	0.470292	0.589826	0.583523	0.582628	0.564688	0.561314	0.573603	0.586099	0.588893	0.580242	0.498142	0.583062	0.592011	0.48876
PF3D7_0208400.1-p1	0	0.891108	0.884216	0.887418	0.884785	0.884351	0.876347	0.806355	0.879576	0.884243	0.885138	0.878448	0.89203	0.87944	0.855697	0.881638	0.87861	0.878246	0.877873	0.880288	0.877287	0.878544	0.885817	0.875994	0.899411	0.8725	0.880797	0.87982	0.88408	0.886604	0.881556	0.885925	0.886224	0.882588	0.883157	0.875865	0.878843	0.880634	0.881421	0.856674	0.871225	0.871023	0.881177	0.883809	0.882805	0.877415	0.885274	0.885871	0.843785
PF3D7_0208500.1-p1	0	0.260546	0.301722	0.283424	0.285942	0.285448	0.291798	0.287511	0.285205	0.296135	0.299382	0.298239	0.284619	0.288533	0.28605	0.296702	0.292586	0.296575	0.298518	0.298489	0.295684	0.302	0.285294	0.263865	0.287075	0.290256	0.291332	0.275551	0.292951	0.269938	0.288579	0.287183	0.288344	0.278917	0.277737	0.306127	0.30898	0.294678	0.305184	0.291517	0.308504	0.295804	0.294948	0.286285	0.288174	0.32332	0.298572	0.299247	0.302799
PF3D7_0208600.1-p1	0	0.782026	0.755734	0.773454	0.772787	0.758778	0.764797	0.763508	0.749158	0.760735	0.757025	0.766593	0.783086	0.768303	0.761346	0.773046	0.762734	0.764607	0.789484	0.771687	0.769549	0.765938	0.743709	0.788874	0.760938	0.7759	0.769404	0.763302	0.767583	0.787325	0.764132	0.741888	0.774444	0.767529	0.733301	0.794407	0.753017	0.761985	0.745204	0.773725	0.77163	0.765295	0.761333	0.75424	0.756713	0.812801	0.76121	0.742106	0.788618
PF3D7_0208700.1-p1	0	0.0445649	0.0478419	0.0489914	0.0493006	0.0507157	0.0481509	0.0429213	0.0499767	0.0488546	0.0491637	0.0466924	0.0510525	0.045742	0.0546385	0.0528232	0.0493559	0.0457967	0.048641	0.049183	0.047236	0.049328	0.053133	0.047795	0.0510525	0.0467745	0.0495388	0.0503956	0.0513178	0.0463989	0.0512084	0.0497386	0.047357	0.0446944	0.0519285	0.0381257	0.0518681	0.0494293	0.0526676	0.0492131	0.0499822	0.0478313	0.0526042	0.050962	0.0494841	0.0461252	0.0492185	0.0482604	0.0413576
PF3D7_0208700.2-p1	0	0.0434558	0.044953	0.0456324	0.0465268	0.0467739	0.0448147	0.041011	0.0456868	0.045714	0.0454125	0.0452558	0.0497065	0.042559	0.0503316	0.043893	0.0472659	0.0432656	0.0467417	0.0462772	0.0454731	0.0469616	0.0507664	0.038102	0.0486194	0.0428533	0.0450345	0.04794	0.0476165	0.0428579	0.047236	0.0454397	0.0434015	0.0409578	0.0472877	0.0369565	0.0472037	0.0451161	0.0475323	0.0448394	0.0464427	0.0418602	0.0471816	0.0449802	0.0453607	0.0451655	0.0448962	0.0449505	0.039975
PF3D7_0208800.1-p1	0	0.319289	0.309673	0.327439	0.307636	0.317958	0.327086	0.277708	0.319126	0.317605	0.330671	0.319419	0.321951	0.313721	0.323962	0.298536	0.32634	0.319099	0.322675	0.335325	0.318792	0.338033	0.295493	0.282129	0.322223	0.330599	0.322033	0.306794	0.316899	0.283949	0.321028	0.318121	0.328634	0.327221	0.321598	0.281919	0.33998	0.320729	0.338739	0.314335	0.336639	0.318965	0.32426	0.319833	0.321598	0.269628	0.32426	0.323989	0.306104
PF3D7_0208900.1-p1	0	0.848883	0.858124	0.856434	0.856812	0.860276	0.859264	0.845904	0.860358	0.858996	0.860654	0.856507	0.849264	0.844959	0.868365	0.857415	0.861882	0.860899	0.843917	0.843448	0.856398	0.859455	0.86951	0.85951	0.857248	0.859307	0.860276	0.860354	0.849459	0.849264	0.859813	0.867411	0.852643	0.860576	0.875531	0.73164	0.860319	0.855617	0.862834	0.859039	0.856781	0.862906	0.858069	0.861066	0.861203	0.758128	0.860191	0.862589	0.830263
PF3D7_0209000.1-p1	1	0.993774	0.994073	0.993964	0.993719	0.994209	0.994481	0.998311	0.99429	0.994209	0.994562	0.992809	0.993937	0.993447	0.995432	0.994236	0.994166	0.994181	0.993746	0.994046	0.992673	0.9941	0.995269	0.994888	0.993556	0.993719	0.993638	0.994127	0.994154	0.994181	0.994399	0.994752	0.994317	0.993964	0.99516	0.986406	0.994045	0.994535	0.994263	0.993991	0.99497	0.994714	0.994182	0.994481	0.994426	0.99361	0.994399	0.994752	0.993964
PF3D7_0209100.1-p1	0	0.616625	0.589907	0.598214	0.593088	0.6031	0.612607	0.658042	0.60538	0.60063	0.601205	0.591378	0.561	0.598111	0.613775	0.601526	0.602306	0.596916	0.588304	0.601118	0.596485	0.603269	0.605983	0.632968	0.589152	0.621125	0.594956	0.597513	0.568896	0.615403	0.605109	0.604463	0.602427	0.608041	0.602128	0.619388	0.587442	0.605326	0.59469	0.615974	0.598757	0.603756	0.60139	0.602639	0.604349	0.652576	0.595342	0.600717	0.643365
PF3D7_0209200.1-p1	0	0.196804	0.20475	0.194234	0.190241	0.202554	0.200648	0.222277	0.203322	0.196458	0.204437	0.195068	0.174232	0.194277	0.206003	0.203267	0.203741	0.200978	0.200104	0.197551	0.195286	0.202817	0.210945	0.204547	0.21306	0.195244	0.202608	0.191998	0.195277	0.189527	0.198737	0.202982	0.200923	0.208347	0.200923	0.210677	0.195875	0.202526	0.201225	0.204718	0.204636	0.196879	0.204036	0.202279	0.205244	0.184972	0.198424	0.198122	0.179372
PF3D7_0209300.1-p1	0	0.13775	0.162851	0.163504	0.148189	0.162879	0.172466	0.170328	0.163178	0.162036	0.170618	0.16456	0.161293	0.155258	0.171895	0.157767	0.171998	0.162815	0.175007	0.183472	0.162673	0.181818	0.163169	0.122961	0.171705	0.171401	0.168534	0.139707	0.165135	0.140197	0.165162	0.161755	0.169095	0.167364	0.157677	0.154683	0.185886	0.163749	0.180078	0.16354	0.191481	0.170592	0.165271	0.161682	0.163232	0.154896	0.171732	0.16654	0.156445
PF3D7_0209400.1-p1	0	0.17865	0.201887	0.202965	0.208322	0.212047	0.220099	0.308194	0.205148	0.209999	0.216542	0.204133	0.20967	0.204414	0.22433	0.206253	0.212213	0.205573	0.240108	0.203995	0.203428	0.225112	0.187166	0.221096	0.175389	0.214938	0.206145	0.211152	0.207546	0.197488	0.210834	0.199968	0.204387	0.194098	0.203525	0.167579	0.211879	0.209406	0.212688	0.227241	0.206442	0.219908	0.209109	0.207331	0.207708	0.215142	0.217162	0.205654	0.245297
PF3D7_0209500.1-p1	0	0.615743	0.584685	0.592684	0.596627	0.584197	0.559397	0.523429	0.585471	0.588833	0.586106	0.585412	0.600721	0.594647	0.543561	0.602337	0.580723	0.587407	0.584276	0.581826	0.582359	0.554191	0.564793	0.608476	0.606877	0.602598	0.587315	0.57808	0.591572	0.60788	0.589918	0.564657	0.60102	0.58981	0.555167	0.638664	0.569527	0.582244	0.574202	0.576604	0.581699	0.562757	0.586203	0.567656	0.585742	0.651045	0.582988	0.580195	0.605944
PF3D7_0209600.1-p1	0	0.388106	0.380341	0.39531	0.406593	0.393183	0.382598	0.363044	0.38544	0.388603	0.393205	0.378597	0.392005	0.364682	0.394486	0.366353	0.390524	0.382788	0.355193	0.384005	0.37592	0.386633	0.399804	0.368146	0.403239	0.381687	0.386312	0.393041	0.391193	0.3685	0.386939	0.399831	0.380825	0.391684	0.408475	0.307275	0.393352	0.387839	0.389933	0.378981	0.387342	0.409087	0.394574	0.390429	0.393674	0.300414	0.389824	0.406348	0.357357
PF3D7_0209700.1-p1	0	0.604544	0.59682	0.587381	0.587018	0.585028	0.590913	0.634763	0.581107	0.588301	0.574145	0.576965	0.607005	0.591264	0.615578	0.586651	0.576883	0.584097	0.56867	0.569624	0.58261	0.582258	0.594158	0.595997	0.593022	0.564567	0.583432	0.604787	0.587922	0.604949	0.58638	0.585206	0.571332	0.57513	0.599243	0.636991	0.566217	0.585839	0.577011	0.593017	0.568102	0.581133	0.586083	0.592601	0.575481	0.586617	0.574686	0.573604	0.595046
PF3D7_0209800.1-p1	0	0.39588	0.388271	0.379614	0.394116	0.400103	0.409776	0.500787	0.39975	0.393943	0.39626	0.398717	0.353543	0.385323	0.409477	0.40127	0.399231	0.387386	0.401607	0.40247	0.396577	0.404673	0.380682	0.426358	0.356664	0.420084	0.399153	0.393058	0.396602	0.397997	0.401623	0.383261	0.396043	0.389003	0.39816	0.382033	0.389052	0.394268	0.389313	0.418716	0.393926	0.403612	0.402681	0.395734	0.398421	0.441966	0.392814	0.387033	0.436384
PF3D7_0210000.1-p1	0	0.138049	0.130947	0.153963	0.138211	0.14917	0.153565	0.138435	0.148574	0.147383	0.149855	0.152076	0.142733	0.141975	0.148393	0.129647	0.152945	0.144521	0.159093	0.157106	0.152565	0.158845	0.152076	0.134258	0.138536	0.150823	0.146571	0.14054	0.147762	0.107964	0.149495	0.146335	0.149314	0.151986	0.139565	0.141209	0.155121	0.146571	0.155163	0.146563	0.160745	0.145497	0.147112	0.146219	0.145	0.138939	0.148528	0.150153	0.138439
PF3D7_0210100.1-p1	0	0.299606	0.282795	0.271356	0.274854	0.289398	0.285586	0.284061	0.292821	0.290077	0.294308	0.289306	0.283222	0.291346	0.290721	0.306244	0.28779	0.28651	0.299003	0.294867	0.284705	0.284146	0.282054	0.290287	0.270072	0.301823	0.287523	0.263388	0.295294	0.27211	0.291952	0.282299	0.292678	0.295674	0.282462	0.343858	0.295422	0.287387	0.290259	0.281456	0.289763	0.271608	0.297875	0.28774	0.290919	0.3773	0.289635	0.288167	0.314305
PF3D7_0210100.2-p1	0	0.342615	0.313444	0.31753	0.306787	0.316339	0.310007	0.283306	0.31983	0.31734	0.317151	0.319005	0.328571	0.327001	0.316366	0.331385	0.313809	0.31477	0.323473	0.319423	0.318788	0.302376	0.318964	0.316475	0.335011	0.326974	0.321643	0.305867	0.324241	0.327434	0.31983	0.308383	0.323429	0.325729	0.299156	0.385781	0.315265	0.315987	0.315933	0.304414	0.319738	0.288691	0.324322	0.310169	0.321805	0.415363	0.315311	0.316366	0.350635
PF3D7_0210200.1-p1	0	0.967192	0.962593	0.963464	0.963628	0.959084	0.958378	0.956199	0.962294	0.96009	0.960282	0.959059	0.960499	0.961588	0.964254	0.963491	0.958951	0.960173	0.960361	0.954678	0.959221	0.949046	0.961696	0.965968	0.963818	0.962975	0.956853	0.96507	0.957479	0.96624	0.960498	0.961288	0.960772	0.960988	0.960635	0.965668	0.955055	0.960526	0.959003	0.959027	0.956852	0.958255	0.957669	0.962593	0.960662	0.963653	0.956473	0.955875	0.957177
PF3D7_0210300.1-p1	0	0.321296	0.335723	0.33664	0.31658	0.336208	0.346629	0.32435	0.330575	0.330764	0.338247	0.3223	0.323101	0.331294	0.342532	0.292194	0.33298	0.327791	0.331024	0.329174	0.328523	0.339729	0.350967	0.323452	0.341562	0.321142	0.331896	0.341158	0.324295	0.292271	0.328122	0.349162	0.325069	0.334052	0.354956	0.342973	0.338239	0.333944	0.347895	0.317296	0.336901	0.329764	0.328392	0.340386	0.327017	0.275604	0.332669	0.332938	0.307701
PF3D7_0210400.1-p1	0	0.0595989	0.0624762	0.0604109	0.0657952	0.0651666	0.0655234	0.0577252	0.0652481	0.0641883	0.0640015	0.0676941	0.0635939	0.066529	0.0557941	0.0723681	0.0647096	0.0649799	0.0760639	0.0717489	0.067884	0.0649527	0.0598435	0.0504131	0.0684314	0.0749287	0.0687809	0.0604142	0.0646774	0.0758506	0.0646503	0.0638656	0.0642461	0.0718517	0.0621263	0.0978394	0.0693882	0.0645687	0.0665561	0.0639524	0.0911734	0.0610163	0.0643241	0.0630469	0.0666884	0.091413	0.0644092	0.0642461	0.0674857
PF3D7_0210500.1-p1	0	0.563444	0.562064	0.564913	0.56396	0.554413	0.533872	0.485758	0.562091	0.557777	0.553813	0.562291	0.563607	0.544399	0.562196	0.547304	0.562507	0.564068	0.553895	0.558097	0.557347	0.55034	0.57644	0.558995	0.577444	0.538971	0.549692	0.566727	0.556719	0.560786	0.556991	0.572289	0.554491	0.564316	0.568301	0.454328	0.554576	0.560436	0.557883	0.554874	0.54486	0.564011	0.562987	0.567056	0.555742	0.436629	0.550964	0.564584	0.475839
PF3D7_0210600.1-p1	0	0.196099	0.198379	0.19557	0.176	0.194895	0.203501	0.152073	0.193463	0.190735	0.194208	0.189301	0.184672	0.19926	0.20288	0.175014	0.196294	0.194829	0.20926	0.194949	0.200865	0.205662	0.2179	0.184132	0.205122	0.175608	0.190546	0.206311	0.187115	0.188751	0.192842	0.206365	0.185861	0.186629	0.218953	0.196596	0.196958	0.197056	0.197342	0.189719	0.21088	0.179649	0.184927	0.202944	0.187628	0.156992	0.190723	0.186455	0.15198
PF3D7_0210700.1-p1	0	0.334812	0.353759	0.353024	0.342783	0.348807	0.369093	0.440088	0.348698	0.347773	0.357638	0.353611	0.334023	0.349503	0.37233	0.338059	0.353611	0.352796	0.340262	0.353641	0.354752	0.37418	0.357366	0.333397	0.336526	0.34477	0.351664	0.350374	0.34546	0.318651	0.34946	0.362726	0.343137	0.340127	0.35655	0.323248	0.362066	0.35765	0.365937	0.367045	0.34486	0.359381	0.347773	0.353079	0.348943	0.347255	0.360495	0.353666	0.354066
PF3D7_0210800.1-p1	0	0.111344	0.128919	0.134815	0.123407	0.134598	0.137508	0.100133	0.129653	0.133674	0.145334	0.134778	0.139465	0.127456	0.127238	0.124762	0.136809	0.129683	0.152254	0.141491	0.135509	0.144546	0.133949	0.10398	0.145497	0.12842	0.133647	0.122239	0.126392	0.107214	0.132506	0.134656	0.134085	0.130821	0.13365	0.116627	0.15603	0.135549	0.1471	0.132774	0.157986	0.134205	0.128077	0.135657	0.130305	0.111588	0.139981	0.135199	0.112886
PF3D7_0210900.1-p1	0	0.549768	0.535943	0.526869	0.509764	0.528277	0.5177	0.466051	0.52928	0.528521	0.523902	0.526814	0.528913	0.544162	0.513664	0.533288	0.527117	0.521058	0.523078	0.516373	0.533996	0.501909	0.532515	0.535251	0.544243	0.536389	0.531121	0.517646	0.530498	0.554779	0.5302	0.531405	0.533274	0.535997	0.529184	0.600092	0.506298	0.525325	0.525582	0.495869	0.510699	0.492887	0.527194	0.521858	0.526977	0.588363	0.521411	0.520896	0.541049
PF3D7_0211100.1-p1	0	0.433178	0.457695	0.450871	0.445258	0.448037	0.439452	0.384751	0.454778	0.448642	0.442699	0.434014	0.456126	0.442589	0.45299	0.431885	0.442481	0.453017	0.439336	0.428862	0.439035	0.438131	0.480863	0.437251	0.456952	0.406191	0.445505	0.469802	0.438902	0.449908	0.442919	0.475222	0.426189	0.444625	0.484495	0.389159	0.44925	0.447349	0.449605	0.432659	0.411027	0.436659	0.441653	0.461162	0.448972	0.33115	0.450073	0.454448	0.377328
PF3D7_0211200.1-p1	0	0.460323	0.493392	0.463133	0.484775	0.482645	0.477312	0.480381	0.491112	0.485413	0.488385	0.480481	0.485399	0.481139	0.468248	0.48867	0.476618	0.488955	0.472102	0.487097	0.47893	0.472373	0.486892	0.491696	0.476742	0.49285	0.485576	0.481139	0.483975	0.442195	0.482618	0.480813	0.478696	0.493446	0.475684	0.51057	0.485739	0.484654	0.485671	0.484219	0.480922	0.466946	0.483839	0.479877	0.490814	0.488737	0.482631	0.491017	0.478358
PF3D7_0211300.1-p1	0	0.0702704	0.0742403	0.0729617	0.0608575	0.0708126	0.0773437	0.0518728	0.0706222	0.0681194	0.078704	0.0680065	0.0681756	0.0711138	0.0827031	0.0655622	0.0753123	0.0663257	0.0786746	0.071413	0.0737099	0.0809348	0.0782959	0.065564	0.0778606	0.06385	0.0723904	0.0749497	0.0660519	0.0605038	0.0691803	0.0668698	0.0654823	0.0663783	0.0762011	0.0809076	0.0793841	0.0686907	0.0773981	0.0668426	0.0841155	0.0668133	0.0689083	0.0714111	0.0699693	0.051771	0.0741607	0.0663257	0.0539746
PF3D7_0211400.1-p1	0	0.0681985	0.081912	0.0841119	0.0823216	0.0890005	0.0909042	0.089877	0.0824009	0.0845193	0.0923436	0.0840753	0.0753415	0.0861783	0.0864228	0.0827268	0.0847229	0.0830549	0.0897659	0.0955731	0.0870164	0.0948695	0.0864499	0.0689861	0.0928325	0.0791689	0.0866377	0.0800945	0.086855	0.0679269	0.0876154	0.0854179	0.0891931	0.0833243	0.0843586	0.0793319	0.0972709	0.0864747	0.0925066	0.0879566	0.112119	0.0855909	0.0874525	0.08566	0.085497	0.087371	0.0896548	0.0853364	0.0775832
PF3D7_0211500.1-p1	0	0.805154	0.786493	0.794695	0.811927	0.790378	0.792795	0.802245	0.791592	0.791565	0.793281	0.790334	0.798543	0.79258	0.785834	0.788463	0.794834	0.789369	0.765223	0.786063	0.79197	0.783918	0.790529	0.797841	0.788883	0.787952	0.788166	0.803238	0.791107	0.801538	0.78849	0.792283	0.788721	0.79027	0.800027	0.777916	0.790297	0.790028	0.788937	0.789083	0.7816	0.804091	0.786574	0.78849	0.793859	0.728249	0.794792	0.797733	0.778452
PF3D7_0211600.1-p1	0	0.140379	0.140687	0.148569	0.141716	0.141341	0.146079	0.121925	0.140032	0.139541	0.149298	0.141415	0.143543	0.137488	0.14387	0.135559	0.144645	0.14087	0.145749	0.147389	0.142039	0.152898	0.134652	0.128051	0.137024	0.136615	0.146769	0.138115	0.14276	0.0944225	0.138341	0.144007	0.141934	0.141914	0.148616	0.131161	0.157811	0.142323	0.156825	0.135419	0.166207	0.144168	0.142241	0.142678	0.139569	0.135328	0.14687	0.145834	0.132337
PF3D7_0211700.1-p1	0	0.575558	0.560312	0.562402	0.572979	0.553906	0.536965	0.474773	0.551789	0.555724	0.551213	0.55168	0.588639	0.550155	0.552516	0.56441	0.541936	0.548716	0.521264	0.54056	0.550812	0.533708	0.565407	0.559084	0.575965	0.533395	0.543022	0.57838	0.557733	0.571948	0.552332	0.559382	0.548689	0.549699	0.568284	0.548321	0.545728	0.546197	0.547196	0.516337	0.531359	0.542328	0.552277	0.561533	0.552793	0.514493	0.546464	0.557727	0.500977
PF3D7_0211800.1-p1	0	0.381646	0.374681	0.3651	0.372662	0.381304	0.384035	0.462514	0.382824	0.376934	0.377738	0.373844	0.316858	0.374562	0.39557	0.37422	0.373082	0.372825	0.379339	0.383421	0.373218	0.380316	0.369242	0.399615	0.337649	0.404294	0.376771	0.378091	0.364828	0.371712	0.377884	0.377928	0.380018	0.369198	0.390033	0.35674	0.37007	0.380707	0.371984	0.389451	0.381429	0.381443	0.379295	0.377287	0.375142	0.410802	0.372527	0.371984	0.418985
PF3D7_0211900.1-p1	0	0.244023	0.222283	0.225683	0.232272	0.21959	0.2144	0.190408	0.223479	0.223371	0.220657	0.226329	0.236161	0.235128	0.213476	0.233707	0.22251	0.226886	0.218747	0.21911	0.225429	0.223431	0.220847	0.221255	0.237277	0.216335	0.224595	0.226287	0.22522	0.247015	0.21978	0.219161	0.231564	0.223343	0.223404	0.243153	0.227118	0.221521	0.220956	0.236013	0.231422	0.223235	0.225411	0.224595	0.223398	0.217033	0.221146	0.222452	0.199347
PF3D7_0212000.1-p1	0	0.230026	0.238741	0.243787	0.226235	0.237077	0.244647	0.211679	0.236777	0.233012	0.246693	0.230784	0.241101	0.232672	0.248684	0.197359	0.234164	0.233736	0.229466	0.236103	0.236154	0.240528	0.251166	0.191184	0.245274	0.240167	0.23604	0.241074	0.232194	0.206677	0.235686	0.239955	0.232236	0.239314	0.250184	0.235721	0.249332	0.237377	0.248548	0.225277	0.247852	0.233189	0.236586	0.238904	0.235413	0.205281	0.238564	0.238564	0.231986
PF3D7_0212100.1-p1	0	0.832475	0.831934	0.828663	0.839562	0.828473	0.811323	0.823879	0.823321	0.832343	0.816256	0.826049	0.834628	0.827405	0.807261	0.832179	0.814905	0.827378	0.812352	0.814423	0.819961	0.807779	0.824679	0.827923	0.836345	0.818811	0.8276	0.823561	0.836404	0.841252	0.830162	0.822199	0.824352	0.83188	0.810778	0.835109	0.81117	0.826237	0.813422	0.831802	0.81505	0.807414	0.833897	0.825011	0.832534	0.843168	0.82059	0.831085	0.831448
PF3D7_0212200.1-p1	0	0.471816	0.441156	0.446265	0.419987	0.437758	0.431782	0.38527	0.435747	0.441319	0.425423	0.444161	0.437136	0.454938	0.434962	0.449609	0.442644	0.434337	0.465349	0.434842	0.450284	0.418574	0.425232	0.458716	0.45059	0.448865	0.435665	0.434228	0.444309	0.469343	0.445205	0.429608	0.446268	0.445151	0.424172	0.543443	0.427038	0.436617	0.431837	0.431658	0.430155	0.42318	0.43398	0.433002	0.425582	0.530887	0.429989	0.417296	0.46941
PF3D7_0212300.1-p1	0	0.329035	0.338933	0.308534	0.29964	0.337659	0.360543	0.443234	0.346221	0.330263	0.338111	0.337466	0.286256	0.332638	0.369808	0.332891	0.342262	0.336864	0.332701	0.341506	0.340927	0.350302	0.352497	0.355314	0.333342	0.353075	0.33514	0.327409	0.310566	0.332773	0.33812	0.341335	0.334263	0.333893	0.344829	0.347982	0.334697	0.341019	0.341307	0.347457	0.316313	0.337675	0.330507	0.34278	0.335492	0.37798	0.327924	0.332232	0.3629
PF3D7_0212400.1-p1	0	0.85747	0.859553	0.862332	0.858451	0.859961	0.857415	0.818068	0.859662	0.8577	0.861775	0.855772	0.867415	0.854881	0.856761	0.848434	0.857263	0.861748	0.849975	0.854916	0.853604	0.861775	0.869704	0.851748	0.868696	0.85557	0.860479	0.864391	0.860043	0.852238	0.857127	0.864663	0.853764	0.861705	0.869568	0.738577	0.859973	0.859553	0.859922	0.85673	0.843571	0.852787	0.860125	0.86255	0.860316	0.752943	0.859077	0.863927	0.807847
PF3D7_0212500.1-p1	0	0.953133	0.948717	0.95159	0.952781	0.949015	0.946303	0.920627	0.950478	0.950641	0.948498	0.949569	0.952835	0.947306	0.948363	0.947876	0.949678	0.946953	0.929148	0.941832	0.950224	0.943294	0.952402	0.950911	0.949257	0.938715	0.948147	0.952185	0.949204	0.954814	0.949259	0.951453	0.948742	0.948039	0.954353	0.923319	0.94386	0.948256	0.950965	0.934345	0.942809	0.952103	0.947172	0.950045	0.951427	0.905326	0.948634	0.948878	0.928192
PF3D7_0212600.1-p1	0	0.400874	0.403806	0.413882	0.394921	0.406455	0.404915	0.456015	0.403479	0.406455	0.409285	0.397171	0.431595	0.403086	0.422774	0.420407	0.404926	0.398362	0.415656	0.422342	0.39567	0.411551	0.376652	0.415074	0.409093	0.425946	0.406182	0.384681	0.412571	0.361223	0.411424	0.39473	0.408356	0.401076	0.39107	0.43777	0.420021	0.403287	0.412561	0.406013	0.438101	0.406962	0.413936	0.398864	0.401485	0.488996	0.411387	0.400737	0.454508
PF3D7_0212700.1-p1	0	0.462826	0.441596	0.453446	0.457993	0.434442	0.435413	0.465749	0.437118	0.441514	0.442485	0.44552	0.459522	0.44699	0.441857	0.454784	0.447254	0.446116	0.441459	0.437998	0.444435	0.446307	0.420014	0.464573	0.437133	0.460932	0.436244	0.438744	0.444981	0.462389	0.440531	0.425338	0.458266	0.446101	0.418485	0.462706	0.443104	0.442306	0.433939	0.453642	0.437582	0.444613	0.436681	0.431984	0.438838	0.451043	0.44101	0.432765	0.43677
PF3D7_0212800.1-p1	0	0.633907	0.637231	0.640348	0.642282	0.639887	0.637051	0.598412	0.636852	0.634629	0.641035	0.630686	0.637376	0.612061	0.638515	0.610668	0.636937	0.637946	0.59216	0.635693	0.626828	0.634449	0.655617	0.626752	0.641252	0.635558	0.630075	0.645209	0.629669	0.620301	0.635903	0.652338	0.630085	0.639535	0.664534	0.535807	0.637285	0.632976	0.637647	0.615818	0.637243	0.634743	0.638532	0.642733	0.636093	0.498807	0.638596	0.649031	0.56291
PF3D7_0212900.1-p1	0	0.230433	0.225583	0.228409	0.236711	0.228083	0.23527	0.309942	0.23042	0.226588	0.226438	0.224255	0.183444	0.221981	0.237961	0.226806	0.228104	0.221356	0.225749	0.235855	0.222358	0.237417	0.208909	0.24182	0.173715	0.243953	0.228572	0.228856	0.227567	0.205675	0.230393	0.222171	0.230541	0.227322	0.225242	0.196098	0.224448	0.228464	0.220595	0.249558	0.238578	0.24361	0.230882	0.225175	0.226588	0.221733	0.225486	0.226112	0.263011
PF3D7_0213000.1-p1	0	0.136429	0.123526	0.141417	0.129029	0.137405	0.146865	0.119521	0.136049	0.13811	0.142664	0.136835	0.138814	0.137459	0.110921	0.132498	0.137953	0.138923	0.147225	0.14381	0.139698	0.148004	0.140305	0.104145	0.140712	0.130608	0.13998	0.137649	0.13689	0.105798	0.135074	0.143179	0.137269	0.138164	0.151853	0.1305	0.149692	0.133989	0.144534	0.14015	0.152132	0.139398	0.135995	0.138625	0.135751	0.12436	0.143531	0.139384	0.121364
PF3D7_0213100.1-p1	0	0.443935	0.431583	0.416203	0.414867	0.441808	0.434337	0.428034	0.437473	0.436655	0.441127	0.431778	0.417212	0.435673	0.451434	0.452116	0.439611	0.428283	0.439417	0.444408	0.432103	0.426238	0.433764	0.462805	0.439163	0.457444	0.437718	0.412549	0.428829	0.437664	0.443145	0.428338	0.442654	0.440745	0.42801	0.496714	0.434446	0.437255	0.433519	0.42632	0.442745	0.420556	0.441399	0.436573	0.438918	0.517741	0.43371	0.432128	0.475676
PF3D7_0213200.1-p1	0	0.121998	0.120751	0.133762	0.123001	0.133707	0.133816	0.114047	0.13097	0.132352	0.138261	0.129731	0.137068	0.128395	0.133301	0.114599	0.134626	0.13059	0.155301	0.13494	0.132722	0.140971	0.128585	0.0729658	0.131431	0.127758	0.130699	0.123652	0.133599	0.115683	0.133328	0.131024	0.126823	0.129072	0.133924	0.130468	0.143357	0.130265	0.140185	0.135794	0.143186	0.131638	0.129587	0.131458	0.13116	0.12189	0.140131	0.130428	0.126958
PF3D7_0213300.1-p1	0	0.0652345	0.070807	0.0711062	0.066431	0.0701816	0.0680082	0.0595497	0.0685773	0.0677072	0.0695853	0.0683374	0.0745343	0.072794	0.0655337	0.0723298	0.0694827	0.0705914	0.0698787	0.0689796	0.0680101	0.0700204	0.0656424	0.0663222	0.0569409	0.0702575	0.0697466	0.0683073	0.0708614	0.0744799	0.0683326	0.0674099	0.0708906	0.0693931	0.0637661	0.087414	0.0706109	0.0684142	0.0685792	0.0682727	0.067051	0.0675466	0.0693387	0.0680335	0.0705623	0.0926394	0.0682529	0.0682801	0.0750428
PF3D7_0213400.1-p1	0	0.0763001	0.0784816	0.0798451	0.0736277	0.0817812	0.0855717	0.1229	0.0822994	0.0798178	0.0794088	0.0784094	0.0796542	0.0833901	0.100297	0.0861989	0.0816845	0.0832538	0.0898653	0.0804331	0.0816572	0.0866079	0.0866079	0.0910529	0.0761092	0.0772693	0.086008	0.0886259	0.0824357	0.09258	0.0819449	0.0862807	0.0780726	0.0822721	0.0955251	0.0667139	0.0858265	0.0815085	0.0834992	0.0801811	0.0804833	0.0897653	0.0784816	0.0845355	0.0805541	0.105278	0.0831993	0.0763546	0.0923719
PF3D7_0213500.1-p1	0	0.419323	0.40744	0.408395	0.398854	0.399061	0.403766	0.380141	0.396769	0.398461	0.399072	0.390958	0.412937	0.419541	0.406523	0.404028	0.394179	0.391594	0.400939	0.38928	0.404062	0.392877	0.399864	0.413237	0.404203	0.377709	0.396004	0.420224	0.385006	0.425464	0.392702	0.404667	0.40655	0.389018	0.414492	0.45194	0.393744	0.399962	0.405431	0.382172	0.385052	0.399367	0.384869	0.404083	0.388226	0.404024	0.397516	0.388974	0.400813
PF3D7_0213600.1-p1	0	0.867124	0.869963	0.86696	0.875723	0.867342	0.858414	0.771787	0.86685	0.868161	0.863656	0.863924	0.876188	0.870318	0.873075	0.869171	0.865367	0.868079	0.844245	0.855232	0.865775	0.85937	0.876106	0.872611	0.877143	0.828965	0.867861	0.876652	0.867724	0.878809	0.863329	0.874877	0.862864	0.867588	0.875341	0.788609	0.862362	0.868925	0.866004	0.862061	0.854729	0.870755	0.863465	0.871055	0.868134	0.753467	0.867806	0.867424	0.805788
PF3D7_0213700.1-p1	0	0.339751	0.347612	0.344126	0.346205	0.35461	0.364478	0.435275	0.355264	0.353848	0.355954	0.352583	0.348193	0.357779	0.368508	0.365258	0.35067	0.352877	0.359108	0.353558	0.34892	0.358841	0.329593	0.378857	0.3495	0.382833	0.356271	0.34016	0.35943	0.319245	0.355645	0.34261	0.352741	0.344752	0.321914	0.402522	0.354038	0.3496	0.353612	0.371739	0.361287	0.327129	0.362535	0.343336	0.354093	0.443473	0.350998	0.354729	0.402592
PF3D7_0213800.1-p1	0	0.419099	0.425198	0.422028	0.420411	0.411834	0.421149	0.38499	0.411342	0.410112	0.419454	0.418069	0.428802	0.417596	0.43793	0.393741	0.420636	0.416147	0.393408	0.394141	0.421592	0.42186	0.43435	0.398546	0.437384	0.386215	0.409538	0.433475	0.402159	0.42749	0.406805	0.418635	0.411446	0.406341	0.436263	0.390369	0.417994	0.414703	0.416612	0.417858	0.392096	0.428525	0.405247	0.420005	0.408554	0.312181	0.414316	0.410654	0.366968
PF3D7_0213900.1-p1	0	0.876768	0.867544	0.877376	0.887229	0.87134	0.862566	0.888971	0.866588	0.874372	0.866281	0.875919	0.887393	0.873081	0.875539	0.883494	0.873305	0.872317	0.884103	0.867783	0.87042	0.867701	0.860709	0.885344	0.865953	0.872945	0.874645	0.874775	0.879834	0.882613	0.874672	0.868711	0.875157	0.87541	0.860245	0.861583	0.863253	0.869593	0.858988	0.874368	0.86897	0.882146	0.875737	0.869156	0.874235	0.898542	0.872098	0.874829	0.892831
PF3D7_0214000.1-p1	0	0.231079	0.265966	0.242418	0.253621	0.262373	0.273331	0.345258	0.26191	0.259787	0.266008	0.258698	0.235462	0.25294	0.26854	0.257854	0.26065	0.261543	0.247502	0.263626	0.257017	0.278204	0.262033	0.258576	0.254791	0.268228	0.259405	0.245699	0.260957	0.231978	0.260549	0.259801	0.256724	0.261393	0.249918	0.235666	0.257745	0.265204	0.266307	0.279196	0.25292	0.261105	0.261311	0.259596	0.266429	0.240227	0.260318	0.26805	0.271356
PF3D7_0214100.1-p1	0	0.892689	0.880495	0.875559	0.88618	0.877946	0.871319	0.874464	0.882284	0.878596	0.872105	0.87159	0.874627	0.874817	0.877909	0.874231	0.871013	0.879481	0.835295	0.863361	0.869446	0.862125	0.890004	0.891739	0.886153	0.882889	0.876942	0.885556	0.875586	0.87742	0.877539	0.885638	0.873895	0.881417	0.884363	0.883106	0.854613	0.877566	0.864783	0.87921	0.8507	0.856204	0.880684	0.879491	0.882067	0.871552	0.868878	0.880376	0.872891
PF3D7_0214200.1-p1	0	0.143191	0.138996	0.136549	0.116934	0.135971	0.139562	0.116711	0.136054	0.133634	0.129334	0.135171	0.119106	0.141349	0.145666	0.125715	0.139285	0.137252	0.148081	0.134237	0.141791	0.13673	0.154299	0.132276	0.123423	0.127859	0.133936	0.141844	0.129702	0.133403	0.135339	0.146655	0.133678	0.137401	0.148937	0.156174	0.133925	0.135064	0.13695	0.127244	0.14118	0.123532	0.133304	0.139683	0.133222	0.118652	0.132248	0.129471	0.118061
PF3D7_0214300.1-p1	0	0.952821	0.943311	0.942902	0.946937	0.942875	0.932881	0.940536	0.94233	0.945245	0.932527	0.938434	0.943178	0.942769	0.943205	0.945082	0.939306	0.941217	0.937161	0.936511	0.938625	0.926153	0.941108	0.953284	0.941652	0.941686	0.942412	0.947999	0.943828	0.953311	0.942957	0.94059	0.940481	0.942303	0.940563	0.950129	0.91232	0.94026	0.93043	0.940947	0.927437	0.940041	0.944019	0.94233	0.942357	0.949175	0.933698	0.938738	0.947948
PF3D7_0214400.1-p1	0	0.861513	0.838014	0.842295	0.841172	0.828471	0.834628	0.840886	0.83706	0.833352	0.814915	0.836575	0.8379	0.84409	0.842836	0.837959	0.829445	0.833292	0.83307	0.822145	0.837695	0.820477	0.835228	0.85985	0.839291	0.840522	0.834551	0.844335	0.838068	0.85407	0.835424	0.827294	0.833374	0.833324	0.835147	0.86119	0.805655	0.835724	0.813606	0.830002	0.816191	0.824765	0.835751	0.836051	0.828907	0.863087	0.818923	0.811534	0.85266
PF3D7_0214500.1-p1	0	0.0861014	0.0984865	0.0972571	0.0945422	0.0953448	0.0976836	0.0892277	0.0991422	0.0980767	0.104759	0.0991552	0.0892701	0.0980114	0.0836976	0.0906731	0.0965558	0.0983392	0.1038	0.0943015	0.10032	0.107299	0.103065	0.0599049	0.0982299	0.0860788	0.0966015	0.100606	0.0962463	0.089434	0.0955633	0.0941051	0.0978748	0.0956726	0.0928759	0.0811342	0.105914	0.0990329	0.0969733	0.104467	0.0976263	0.100891	0.0966561	0.0952628	0.097421	0.0808522	0.0959899	0.103529	0.0979374
PF3D7_0214600.1-p1	0	0.853998	0.839299	0.83911	0.838862	0.837052	0.816144	0.73035	0.841303	0.837593	0.825567	0.83211	0.840297	0.839864	0.837833	0.847395	0.83211	0.838591	0.818187	0.82747	0.832273	0.797189	0.845225	0.853294	0.848528	0.833401	0.838027	0.842463	0.836862	0.864558	0.838352	0.841786	0.837399	0.841465	0.843519	0.862648	0.807702	0.834101	0.821911	0.809245	0.822655	0.833587	0.833667	0.840436	0.837268	0.823576	0.83063	0.835423	0.81764
PF3D7_0214700.1-p1	0	0.452939	0.447662	0.435617	0.447284	0.442523	0.451471	0.527788	0.442523	0.446493	0.441711	0.453167	0.454869	0.453809	0.417025	0.461664	0.435901	0.443124	0.457103	0.438445	0.452539	0.44201	0.421946	0.447094	0.429368	0.44633	0.448559	0.438013	0.455846	0.469224	0.445215	0.42654	0.442091	0.439288	0.42616	0.509598	0.439361	0.444481	0.43717	0.462469	0.444517	0.438547	0.443991	0.432545	0.441001	0.536427	0.442254	0.44239	0.494141
PF3D7_0214800.1-p1	0	0.681932	0.691888	0.696389	0.685942	0.689488	0.684633	0.618597	0.69527	0.688506	0.690661	0.684956	0.692215	0.674704	0.70258	0.650892	0.69647	0.694861	0.680476	0.683086	0.686686	0.684414	0.711745	0.69287	0.693852	0.674467	0.688506	0.699444	0.684142	0.682069	0.687906	0.703999	0.674159	0.691506	0.719764	0.617462	0.689832	0.68796	0.700262	0.680368	0.688494	0.690272	0.684851	0.69647	0.690388	0.563138	0.688124	0.695625	0.609944
PF3D7_0214900.1-p1	0	0.954402	0.949781	0.95097	0.948888	0.945592	0.945266	0.942994	0.948078	0.945943	0.927021	0.945882	0.94878	0.94859	0.951915	0.948267	0.945039	0.947401	0.935728	0.941859	0.944875	0.942185	0.949185	0.953672	0.950591	0.946102	0.945213	0.949672	0.94643	0.949726	0.945348	0.946536	0.949212	0.948538	0.94259	0.948832	0.928178	0.947997	0.939373	0.931529	0.935809	0.949201	0.948457	0.948646	0.946132	0.951807	0.941211	0.937157	0.948775
PF3D7_0215000.1-p1	0	0.782576	0.77746	0.788181	0.773216	0.780127	0.792507	0.797247	0.789296	0.78097	0.785732	0.768355	0.778249	0.775692	0.811716	0.776671	0.787881	0.783501	0.787807	0.788219	0.775054	0.789405	0.79637	0.792643	0.778984	0.788573	0.775365	0.785351	0.758768	0.790384	0.786303	0.787228	0.775202	0.788425	0.795745	0.773092	0.783942	0.784126	0.789677	0.78688	0.781822	0.789406	0.782303	0.79014	0.783038	0.76412	0.781025	0.78097	0.776133
PF3D7_0215100.1-p1	0	0.370697	0.400926	0.375572	0.381291	0.394635	0.409886	0.475285	0.401797	0.390904	0.400626	0.396655	0.36781	0.396895	0.421405	0.380882	0.401877	0.397794	0.385426	0.396656	0.398151	0.412636	0.413371	0.400109	0.385893	0.410245	0.39232	0.396432	0.388698	0.319308	0.398339	0.393001	0.387473	0.400545	0.392429	0.385845	0.398393	0.398284	0.407898	0.412146	0.394222	0.391036	0.395724	0.393437	0.397903	0.36229	0.39281	0.389842	0.395071
PF3D7_0215200.1-p1	0	0.460687	0.451673	0.45034	0.447306	0.442181	0.427806	0.429725	0.443215	0.447539	0.436835	0.456146	0.460877	0.454377	0.41981	0.462633	0.442207	0.435748	0.445581	0.435503	0.454326	0.428268	0.427208	0.46512	0.433055	0.439038	0.44724	0.447877	0.456731	0.480595	0.444982	0.435748	0.441622	0.442616	0.436699	0.511164	0.430394	0.444003	0.425603	0.415137	0.436769	0.439273	0.436932	0.431765	0.441284	0.540754	0.441459	0.434904	0.489489
PF3D7_0215300.1-p1	0	0.644685	0.650853	0.651614	0.642946	0.651071	0.650609	0.582238	0.653108	0.650038	0.653326	0.632679	0.636154	0.635583	0.671177	0.626236	0.65312	0.647212	0.64177	0.650988	0.642034	0.647402	0.677834	0.644414	0.666422	0.645689	0.637757	0.659385	0.62015	0.638708	0.652891	0.66308	0.642675	0.647049	0.674465	0.607456	0.650283	0.650853	0.658352	0.642349	0.659159	0.643775	0.645202	0.659358	0.646968	0.551148	0.645881	0.649875	0.58029
PF3D7_0215400.1-p1	0	0.888874	0.877217	0.877028	0.893633	0.877488	0.863593	0.870106	0.881273	0.880029	0.873922	0.876869	0.88179	0.882682	0.872164	0.88879	0.868466	0.880681	0.841973	0.871397	0.868848	0.86143	0.87376	0.89201	0.87841	0.887215	0.877515	0.872705	0.882463	0.891037	0.877461	0.874544	0.883169	0.87938	0.861376	0.886269	0.869062	0.877731	0.869271	0.87839	0.862064	0.878284	0.882922	0.876406	0.885085	0.888679	0.872759	0.882277	0.892584
PF3D7_0215500.1-p1	0	0.837521	0.812889	0.821265	0.826444	0.814389	0.80257	0.776362	0.808223	0.816026	0.807236	0.814722	0.827808	0.818177	0.802788	0.82031	0.809328	0.816131	0.81527	0.805277	0.812461	0.801179	0.810592	0.832392	0.826717	0.826916	0.810324	0.823552	0.815071	0.827153	0.814553	0.80639	0.821205	0.815672	0.799651	0.842688	0.794074	0.811306	0.797877	0.822724	0.803373	0.794775	0.817827	0.814144	0.812807	0.829749	0.803061	0.809118	0.814129
PF3D7_0215600.1-p1	0	0.887021	0.868091	0.873239	0.858824	0.863241	0.867433	0.847204	0.860381	0.865039	0.859151	0.866649	0.880755	0.866725	0.860949	0.867246	0.867947	0.86727	0.867032	0.862666	0.870003	0.866262	0.857026	0.86934	0.880782	0.866807	0.865857	0.864409	0.869044	0.88427	0.866946	0.860513	0.867188	0.871578	0.855364	0.885332	0.86128	0.867137	0.859042	0.86651	0.845756	0.862718	0.86207	0.865693	0.857657	0.873393	0.864899	0.858007	0.874738
PF3D7_0215700.1-p1	0	0.735686	0.72337	0.707547	0.716538	0.724371	0.722001	0.744192	0.726454	0.721288	0.716484	0.710341	0.665314	0.708343	0.718188	0.71512	0.719372	0.714429	0.671788	0.717628	0.705539	0.717674	0.735876	0.731602	0.724733	0.724984	0.715797	0.722434	0.70073	0.711616	0.720422	0.731711	0.71332	0.727915	0.740122	0.693828	0.70298	0.721774	0.712319	0.727187	0.714688	0.713911	0.721044	0.722288	0.720449	0.686494	0.714158	0.725761	0.709093
PF3D7_0215800.1-p1	0	0.838973	0.837326	0.834516	0.844158	0.836508	0.836353	0.872721	0.838035	0.837954	0.830404	0.827062	0.829722	0.83286	0.84866	0.841201	0.830776	0.829258	0.807002	0.835721	0.8253	0.823282	0.843203	0.862604	0.829477	0.841178	0.832851	0.841784	0.829222	0.847787	0.835853	0.841156	0.833624	0.835471	0.839655	0.838422	0.814838	0.835443	0.825656	0.838768	0.831833	0.841449	0.83839	0.837708	0.839072	0.857997	0.831196	0.839246	0.854812
PF3D7_0215900.1-p1	0	0.158172	0.154286	0.163694	0.14993	0.160332	0.159961	0.134427	0.154395	0.154313	0.160097	0.159829	0.153671	0.154159	0.159961	0.12582	0.161699	0.152993	0.164448	0.163598	0.1614	0.165139	0.154078	0.0903915	0.162808	0.154461	0.156211	0.151448	0.152822	0.140549	0.15228	0.157277	0.155894	0.154639	0.163594	0.138302	0.175925	0.156916	0.164218	0.156459	0.181527	0.156085	0.153283	0.157919	0.155804	0.153012	0.162293	0.154972	0.151823
PF3D7_0216000.1-p1	0	0.924207	0.907268	0.908704	0.914018	0.906807	0.895049	0.920551	0.909761	0.908975	0.901228	0.90792	0.912338	0.907975	0.916836	0.915235	0.901722	0.908381	0.899434	0.905297	0.906222	0.885213	0.911389	0.922337	0.91437	0.911746	0.905913	0.916104	0.910601	0.923854	0.909138	0.905346	0.908842	0.910899	0.909221	0.913589	0.886137	0.906509	0.89215	0.910037	0.900761	0.908824	0.912904	0.910059	0.908785	0.923717	0.899981	0.905346	0.913099
PF3D7_0216100.1-p1	0	0.522181	0.533105	0.527015	0.521049	0.52812	0.531371	0.47995	0.526072	0.525695	0.528002	0.524932	0.528649	0.518111	0.515012	0.49837	0.526237	0.533608	0.514218	0.516898	0.525449	0.530859	0.556679	0.496766	0.535953	0.49046	0.524159	0.541909	0.525802	0.513287	0.523727	0.550695	0.502938	0.525991	0.557002	0.487765	0.525036	0.530922	0.530751	0.506899	0.506563	0.532492	0.524644	0.536501	0.526395	0.405336	0.528218	0.536465	0.442651
PF3D7_0216200.1-p1	0	0.386998	0.357423	0.368706	0.367339	0.360604	0.348197	0.343601	0.360604	0.365797	0.353391	0.367485	0.367774	0.378188	0.333732	0.382735	0.363584	0.354777	0.372155	0.363224	0.367649	0.345125	0.345886	0.380934	0.369732	0.35765	0.359353	0.36201	0.368108	0.38765	0.365253	0.343629	0.375034	0.364192	0.334385	0.435194	0.357114	0.359353	0.352058	0.358065	0.359728	0.363909	0.358673	0.349647	0.356226	0.433015	0.358339	0.351297	0.391914
PF3D7_0216300.1-p1	0	0.719608	0.720376	0.721986	0.715544	0.716858	0.719036	0.639025	0.724004	0.715603	0.71969	0.717808	0.715953	0.704443	0.722472	0.700273	0.722461	0.725473	0.708554	0.713771	0.716855	0.719554	0.741129	0.708589	0.73	0.703161	0.71503	0.726754	0.711429	0.709189	0.713066	0.733492	0.710771	0.719149	0.741756	0.616071	0.716343	0.720076	0.725009	0.708079	0.699553	0.716435	0.718358	0.726323	0.720404	0.570973	0.71388	0.720781	0.621918
PF3D7_0216400.1-p1	0	0.373932	0.378823	0.374252	0.369061	0.371884	0.384816	0.402395	0.377953	0.370007	0.366993	0.36399	0.366313	0.362395	0.401605	0.356074	0.36615	0.38	0.367018	0.358293	0.366798	0.378694	0.39102	0.391238	0.364925	0.367327	0.370823	0.402667	0.357081	0.385224	0.37202	0.378585	0.353769	0.367313	0.398612	0.346104	0.365004	0.370578	0.371401	0.385139	0.350067	0.375196	0.37085	0.376864	0.374197	0.281291	0.366422	0.374231	0.369439
PF3D7_0216500.1-p1	0	0.65988	0.659583	0.660906	0.668899	0.656397	0.650294	0.581565	0.656532	0.658962	0.649133	0.652271	0.669979	0.659286	0.649214	0.655236	0.651812	0.659286	0.638566	0.639646	0.655704	0.631204	0.677027	0.654588	0.670438	0.615478	0.658152	0.677864	0.662634	0.671464	0.655587	0.667495	0.637927	0.656289	0.67438	0.602274	0.639844	0.65421	0.649106	0.644813	0.627953	0.645291	0.652752	0.658476	0.657747	0.552114	0.651833	0.658071	0.578441
PF3D7_0216600.1-p1	0	0.901932	0.905791	0.902765	0.897014	0.902765	0.908012	0.896836	0.904359	0.902386	0.906202	0.905575	0.907202	0.899095	0.900905	0.895792	0.902537	0.90331	0.890159	0.904426	0.904426	0.907931	0.905067	0.896122	0.912687	0.906561	0.905764	0.896176	0.903548	0.893123	0.90017	0.903337	0.901527	0.907683	0.901608	0.912857	0.904664	0.904467	0.90531	0.899638	0.89913	0.880867	0.903494	0.903467	0.902711	0.903362	0.905148	0.90504	0.898611
PF3D7_0216700.1-p1	0	0.808205	0.803104	0.801598	0.813268	0.800367	0.795232	0.82771	0.798615	0.801653	0.780782	0.803807	0.804127	0.800022	0.801308	0.809399	0.786995	0.799803	0.782634	0.78583	0.802994	0.788965	0.805714	0.814335	0.804729	0.785282	0.803076	0.810121	0.806306	0.813131	0.799053	0.800925	0.791784	0.797438	0.79994	0.805506	0.784768	0.796863	0.762117	0.780636	0.778939	0.808613	0.806853	0.796672	0.80491	0.827732	0.794603	0.802266	0.820234
PF3D7_0216700.2-p1	0	0.797467	0.79014	0.788703	0.804545	0.788649	0.777127	0.820516	0.787401	0.792933	0.766631	0.788047	0.795948	0.789765	0.78765	0.798411	0.774005	0.790172	0.773452	0.777386	0.784476	0.777181	0.788246	0.80281	0.790443	0.772777	0.791144	0.79668	0.796784	0.807122	0.788676	0.791202	0.780978	0.78694	0.788165	0.777847	0.774608	0.788567	0.751309	0.770107	0.766565	0.791964	0.797652	0.784798	0.793964	0.82269	0.785832	0.794213	0.814903
PF3D7_0216800.1-p1	0	0.494751	0.500149	0.507751	0.503626	0.50096	0.502083	0.464571	0.503558	0.497849	0.509551	0.501316	0.503463	0.488258	0.519426	0.478802	0.494927	0.504978	0.477516	0.496821	0.499753	0.4898	0.529464	0.47987	0.51369	0.481751	0.497173	0.517532	0.495252	0.478111	0.498904	0.522808	0.486607	0.504748	0.532792	0.43435	0.510078	0.499635	0.513339	0.473932	0.500514	0.502043	0.502584	0.509916	0.505208	0.398204	0.502597	0.511228	0.443332
PF3D7_0216900.1-p1	0	0.763498	0.750658	0.758062	0.77655	0.753345	0.747347	0.799523	0.742158	0.75713	0.749897	0.761401	0.76602	0.758836	0.745044	0.770895	0.746546	0.758973	0.770003	0.745517	0.753166	0.744166	0.734624	0.777482	0.751186	0.758157	0.757267	0.760344	0.76648	0.775563	0.752852	0.739697	0.755134	0.746298	0.732156	0.773677	0.734213	0.754716	0.722915	0.7723	0.740554	0.76547	0.759625	0.746326	0.756554	0.809607	0.746387	0.737997	0.795031
PF3D7_0217000.1-p1	0	0.457515	0.458077	0.467624	0.462795	0.461907	0.444958	0.423476	0.458898	0.462618	0.463807	0.455227	0.469962	0.438611	0.470208	0.443989	0.456822	0.454232	0.441101	0.460166	0.451116	0.458254	0.467856	0.439678	0.469525	0.445201	0.459253	0.462849	0.461606	0.445642	0.456764	0.466926	0.455436	0.45835	0.481917	0.372428	0.464274	0.459034	0.464819	0.437958	0.465175	0.464233	0.46508	0.464889	0.464369	0.378245	0.461372	0.473601	0.413311
PF3D7_0217100.1-p1	0	0.264828	0.290737	0.254009	0.263097	0.282299	0.283516	0.316664	0.284571	0.276511	0.281352	0.275238	0.247789	0.279621	0.301041	0.275051	0.281075	0.283245	0.275951	0.276986	0.281292	0.283218	0.305693	0.272076	0.286897	0.271441	0.281866	0.284787	0.27689	0.251089	0.276782	0.293604	0.274239	0.280622	0.29144	0.281692	0.271913	0.280595	0.279378	0.276024	0.267539	0.277914	0.275889	0.285193	0.281839	0.26023	0.275483	0.273617	0.265341
PF3D7_0217200.1-p1	0	0.802786	0.80057	0.800244	0.798496	0.791393	0.78682	0.697491	0.794488	0.796769	0.793038	0.795028	0.800152	0.801645	0.77509	0.78398	0.797953	0.798767	0.772788	0.78548	0.798034	0.79111	0.807511	0.794966	0.810959	0.773316	0.794705	0.799772	0.791936	0.802759	0.791366	0.805012	0.798822	0.79886	0.7976	0.755396	0.790491	0.795954	0.793174	0.790817	0.76771	0.783654	0.791936	0.799511	0.793239	0.704537	0.792902	0.794504	0.719379
PF3D7_0217300.1-p1	0	0.0860346	0.099629	0.104016	0.100035	0.102066	0.10342	0.0933489	0.0995207	0.102175	0.0998998	0.103667	0.109703	0.100712	0.0839223	0.0944566	0.104319	0.107022	0.120282	0.110034	0.103015	0.111978	0.0993311	0.0890405	0.0928047	0.0954909	0.107536	0.0959461	0.103474	0.0927506	0.0994394	0.104151	0.0954044	0.101985	0.105505	0.101097	0.119215	0.102337	0.10973	0.103697	0.118359	0.106408	0.102554	0.0998998	0.10212	0.092561	0.109188	0.105505	0.0991469
PF3D7_0217400.1-p1	0	0.107386	0.103287	0.103695	0.108337	0.109237	0.112657	0.115174	0.109182	0.108259	0.108446	0.111682	0.0964929	0.111434	0.110456	0.105786	0.110343	0.105729	0.112973	0.108784	0.110971	0.110049	0.104996	0.0921735	0.102279	0.10308	0.110215	0.10016	0.112334	0.116161	0.109291	0.107495	0.106463	0.105053	0.113526	0.109029	0.117564	0.105026	0.113472	0.103955	0.113028	0.118329	0.102934	0.104265	0.109101	0.121886	0.113146	0.108555	0.110529
PF3D7_0217500.1-p1	0	0.278551	0.280421	0.280393	0.2806	0.288564	0.300522	0.36533	0.288045	0.287006	0.294455	0.296035	0.282677	0.281584	0.316235	0.304495	0.291659	0.285956	0.286429	0.289064	0.294424	0.298855	0.276556	0.295986	0.290192	0.297972	0.293565	0.280545	0.285913	0.299784	0.289821	0.282759	0.287541	0.283782	0.289728	0.300814	0.301809	0.289712	0.292816	0.301809	0.302822	0.300021	0.285312	0.289794	0.292116	0.367633	0.295384	0.289618	0.332058
PF3D7_0217600.1-p1	0	0.924303	0.924213	0.923354	0.92425	0.921716	0.91762	0.876356	0.918172	0.922414	0.925968	0.923699	0.925968	0.922398	0.918183	0.922065	0.925467	0.92119	0.904886	0.919821	0.923944	0.917781	0.925538	0.919015	0.928545	0.915392	0.918468	0.923122	0.920105	0.932974	0.921743	0.928222	0.920921	0.921179	0.92229	0.913486	0.919608	0.919541	0.922183	0.908549	0.903275	0.92509	0.916588	0.922199	0.920401	0.878231	0.925189	0.925914	0.892149
PF3D7_0217700.1-p1	0	0.735626	0.715421	0.712863	0.69794	0.705652	0.717967	0.745388	0.710849	0.709625	0.69677	0.709439	0.712715	0.720389	0.729667	0.707666	0.709904	0.71062	0.731461	0.709365	0.713458	0.713913	0.700008	0.736116	0.703682	0.718425	0.712509	0.714457	0.715176	0.726511	0.710577	0.698811	0.713776	0.705489	0.700552	0.764978	0.687175	0.711883	0.700063	0.723911	0.699731	0.709854	0.708509	0.702822	0.699448	0.759673	0.698947	0.683573	0.744265
PF3D7_0217800.1-p1	0	0.369441	0.334764	0.339712	0.33552	0.34332	0.329179	0.30281	0.340368	0.340423	0.337242	0.338011	0.330163	0.341943	0.328277	0.348897	0.337335	0.331365	0.343465	0.341505	0.339418	0.330081	0.331365	0.343337	0.28703	0.354133	0.33799	0.326746	0.347886	0.343966	0.341352	0.332759	0.345169	0.351959	0.318847	0.40352	0.335866	0.338591	0.335001	0.326929	0.34341	0.317523	0.342774	0.334327	0.337662	0.43141	0.339073	0.338035	0.364481
PF3D7_0217900.1-p1	0	0.165441	0.159758	0.158189	0.141725	0.154971	0.170525	0.194224	0.154566	0.147752	0.147674	0.146663	0.14781	0.154786	0.179611	0.142479	0.151009	0.15384	0.149189	0.144734	0.153073	0.161898	0.170038	0.165441	0.157031	0.146465	0.150888	0.167739	0.151051	0.14689	0.151321	0.164413	0.143131	0.155512	0.183559	0.160335	0.144232	0.155972	0.15768	0.155562	0.150054	0.141934	0.150753	0.161515	0.148914	0.114741	0.14854	0.145592	0.145774
PF3D7_0218000.1-p1	0	0.215535	0.245987	0.231918	0.238838	0.248785	0.263091	0.363473	0.247997	0.247236	0.253096	0.249769	0.20277	0.248669	0.273194	0.247834	0.25118	0.253178	0.258454	0.254842	0.245864	0.264938	0.243916	0.267328	0.203368	0.259106	0.250306	0.231505	0.246096	0.233949	0.248948	0.243482	0.250625	0.242674	0.239245	0.219612	0.253898	0.250387	0.253965	0.27655	0.257123	0.257404	0.251881	0.241587	0.251989	0.264226	0.251793	0.249131	0.277201
PF3D7_0218100.1-p1	0	0.185968	0.212019	0.213863	0.213984	0.216982	0.235572	0.275807	0.215735	0.213294	0.225401	0.213823	0.212166	0.211543	0.237796	0.202121	0.218643	0.213631	0.218513	0.214623	0.21513	0.234378	0.214363	0.190117	0.205115	0.227071	0.218501	0.214878	0.216358	0.180625	0.213538	0.21534	0.216777	0.214514	0.21656	0.176629	0.22444	0.215626	0.228195	0.227043	0.211922	0.213029	0.217931	0.212643	0.216331	0.193778	0.223096	0.222499	0.226284
PF3D7_0218200.1-p1	0	0.736151	0.721665	0.718125	0.725502	0.710827	0.683289	0.646053	0.711889	0.716628	0.69933	0.715451	0.7209	0.718149	0.687347	0.715484	0.707047	0.712866	0.708052	0.699921	0.71284	0.681328	0.718639	0.725285	0.734572	0.705232	0.712243	0.721608	0.721829	0.73321	0.71159	0.706248	0.717904	0.716927	0.698949	0.747746	0.689662	0.71287	0.689117	0.698976	0.688331	0.696497	0.717962	0.712516	0.71355	0.740774	0.701836	0.71213	0.716869
PF3D7_0218300.1-p1	0	0.150908	0.163979	0.175592	0.164074	0.167487	0.17305	0.134048	0.165855	0.162945	0.174491	0.169867	0.17528	0.159422	0.171608	0.161123	0.170112	0.169922	0.170929	0.177911	0.168097	0.18276	0.163829	0.132902	0.177647	0.167927	0.171866	0.165107	0.166726	0.151208	0.168738	0.166086	0.166195	0.157016	0.163747	0.146028	0.197449	0.16697	0.184447	0.168154	0.190435	0.164719	0.171186	0.166073	0.166073	0.142282	0.173376	0.171798	0.146828
PF3D7_0218400.1-p1	0	0.293461	0.284963	0.276793	0.28578	0.273252	0.266688	0.273178	0.27396	0.273933	0.271427	0.273723	0.294006	0.274832	0.256639	0.289267	0.260932	0.277011	0.272225	0.267812	0.272131	0.269984	0.273715	0.280306	0.298744	0.263291	0.272054	0.286107	0.275131	0.300814	0.272544	0.270147	0.264482	0.277283	0.275295	0.314059	0.272381	0.272462	0.26391	0.272844	0.264599	0.261556	0.273089	0.275676	0.272571	0.318046	0.270284	0.274314	0.281314
PF3D7_0218500.1-p1	0	0.288812	0.270758	0.271939	0.263395	0.272378	0.271327	0.289839	0.276989	0.271747	0.27668	0.278849	0.265481	0.28033	0.270861	0.285416	0.278576	0.275719	0.274304	0.282119	0.278794	0.273413	0.26883	0.256148	0.256313	0.288514	0.281601	0.256478	0.27784	0.284969	0.274766	0.262105	0.282307	0.281409	0.257768	0.297461	0.271924	0.274464	0.271574	0.267175	0.274716	0.277316	0.272296	0.267821	0.278609	0.333965	0.273688	0.271465	0.301787
PF3D7_0218600.1-p1	0	0.919868	0.920193	0.917524	0.916982	0.916925	0.90296	0.806132	0.914938	0.917552	0.915675	0.91513	0.924197	0.914886	0.918643	0.918532	0.9189	0.918262	0.898252	0.908777	0.916404	0.906227	0.918534	0.922782	0.928173	0.908069	0.914039	0.917418	0.915755	0.932094	0.916953	0.921311	0.917472	0.918614	0.914777	0.921629	0.910306	0.915727	0.915321	0.904207	0.89444	0.912124	0.910908	0.918178	0.914148	0.898091	0.917118	0.917118	0.883022
PF3D7_0218700.1-p1	0	0.587008	0.554465	0.558642	0.552509	0.539384	0.536235	0.527566	0.547982	0.545215	0.538188	0.553245	0.56051	0.561324	0.530594	0.565748	0.540653	0.553756	0.547472	0.533049	0.553572	0.534039	0.546325	0.57022	0.569731	0.54219	0.548986	0.557174	0.550884	0.585028	0.546056	0.537185	0.55137	0.559835	0.527041	0.616453	0.538242	0.548199	0.522322	0.537917	0.528266	0.544074	0.550966	0.535071	0.549962	0.63153	0.541714	0.539165	0.58153
PF3D7_0219100.1-p1	0	0.196958	0.184115	0.191038	0.187854	0.184033	0.182866	0.152559	0.18575	0.185914	0.183902	0.183267	0.17627	0.187009	0.197067	0.185941	0.19047	0.187309	0.211803	0.195159	0.185759	0.188917	0.191534	0.192433	0.19813	0.181801	0.187904	0.190553	0.178092	0.188836	0.184115	0.187118	0.187991	0.193546	0.191316	0.168143	0.189222	0.187931	0.189544	0.190749	0.204934	0.189215	0.183543	0.18417	0.187331	0.157834	0.18164	0.179105	0.171178
PF3D7_0219200.1-p1	0	0.520157	0.491223	0.490346	0.479159	0.490237	0.473572	0.448769	0.489881	0.488676	0.488744	0.494846	0.480199	0.499726	0.48617	0.503683	0.491556	0.486635	0.489826	0.488634	0.493949	0.481131	0.493838	0.502246	0.506765	0.500575	0.492948	0.469163	0.498644	0.516487	0.493742	0.482719	0.505998	0.502342	0.469436	0.535521	0.4729	0.49555	0.484143	0.471832	0.482788	0.464689	0.496317	0.484239	0.494728	0.563157	0.486444	0.484636	0.514474
PF3D7_0219300.1-p1	0	0.500258	0.472329	0.485926	0.477144	0.470343	0.475322	0.430681	0.46912	0.473199	0.473146	0.472527	0.49452	0.480978	0.378022	0.467787	0.469244	0.469747	0.472397	0.471417	0.476218	0.477823	0.442526	0.398988	0.464743	0.47226	0.472002	0.457754	0.477904	0.480896	0.474396	0.470264	0.480815	0.475157	0.463112	0.513816	0.479034	0.476571	0.472031	0.463181	0.457005	0.467358	0.464524	0.473689	0.472764	0.499021	0.472085	0.467734	0.472127
PF3D7_0219400.1-p1	0	0.192923	0.215927	0.212047	0.201118	0.213431	0.216503	0.204439	0.210229	0.209008	0.218077	0.2141	0.220085	0.203424	0.213111	0.208547	0.219474	0.206599	0.205015	0.210399	0.210435	0.220003	0.209529	0.145059	0.191133	0.209042	0.214598	0.197048	0.212373	0.204265	0.210121	0.212162	0.206789	0.212156	0.210045	0.213222	0.220021	0.21164	0.219705	0.199832	0.206426	0.212411	0.20928	0.211287	0.211749	0.211355	0.220356	0.214522	0.207566
PF3D7_0219400.2-p1	0	0.173919	0.197893	0.192329	0.182144	0.197161	0.202937	0.214627	0.194555	0.191188	0.202286	0.200136	0.193246	0.192242	0.206276	0.195858	0.203541	0.196477	0.205576	0.205359	0.198992	0.207769	0.200168	0.133038	0.203616	0.204164	0.197839	0.174218	0.198654	0.175358	0.195776	0.200195	0.194604	0.199034	0.187899	0.196943	0.211569	0.198409	0.206819	0.193436	0.20677	0.190685	0.195695	0.197812	0.196618	0.193696	0.203317	0.200331	0.185401
PF3D7_0219500.1-p1	0	0.221599	0.211794	0.224077	0.224595	0.220836	0.224731	0.209044	0.217595	0.217922	0.213972	0.219444	0.234727	0.211467	0.207708	0.22356	0.220779	0.215471	0.230281	0.228203	0.222059	0.225739	0.200191	0.14362	0.229933	0.215755	0.219665	0.225929	0.221272	0.191774	0.21449	0.219175	0.214653	0.217214	0.222198	0.247024	0.237204	0.211494	0.228653	0.212824	0.23995	0.215529	0.212774	0.216451	0.21479	0.246425	0.223587	0.218875	0.213614
PF3D7_0219600.1-p1	0	0.671696	0.634368	0.642838	0.657235	0.638889	0.617255	0.587194	0.638617	0.639188	0.625289	0.634594	0.645796	0.629456	0.635584	0.649782	0.635799	0.622811	0.596351	0.633289	0.635771	0.603693	0.628884	0.663308	0.649718	0.650472	0.634232	0.635475	0.638154	0.666494	0.638371	0.628857	0.648057	0.64567	0.637408	0.667248	0.627206	0.630746	0.624554	0.619145	0.624428	0.645965	0.642429	0.63219	0.645697	0.693255	0.631226	0.64438	0.665114
PF3D7_0219700.1-p1	0	0.315589	0.315928	0.322883	0.330787	0.318666	0.323092	0.340315	0.312478	0.318639	0.321531	0.325249	0.335579	0.32698	0.273529	0.311738	0.319437	0.310907	0.323968	0.319377	0.321528	0.334155	0.291821	0.292779	0.328213	0.311846	0.32113	0.327254	0.327538	0.30962	0.314833	0.306881	0.319806	0.308425	0.319943	0.333808	0.332923	0.315955	0.323667	0.335387	0.318381	0.3068	0.307686	0.314066	0.314148	0.283218	0.326132	0.318464	0.320544
PF3D7_0219800.1-p1	0	0.422791	0.408218	0.411531	0.38917	0.399962	0.4163	0.327503	0.39874	0.39635	0.404324	0.401633	0.428222	0.414453	0.34865	0.382553	0.409827	0.405464	0.42409	0.413905	0.412849	0.42127	0.397969	0.381973	0.425642	0.388485	0.3973	0.41133	0.400043	0.404079	0.400071	0.409266	0.40245	0.409522	0.418445	0.453259	0.413655	0.399174	0.411575	0.372349	0.403476	0.391012	0.382119	0.409277	0.385948	0.350759	0.401282	0.394275	0.332265
PF3D7_0219900.1-p1	0	0.0956503	0.103934	0.120757	0.112581	0.117354	0.117045	0.0914287	0.112617	0.112944	0.116065	0.116462	0.127116	0.110594	0.102918	0.105349	0.118537	0.115439	0.141776	0.118713	0.116134	0.120965	0.117181	0.0941804	0.116582	0.10829	0.116183	0.113588	0.115203	0.109342	0.113026	0.118787	0.111982	0.1124	0.122625	0.110658	0.131087	0.111556	0.126164	0.118212	0.130617	0.109488	0.10897	0.117381	0.113325	0.101821	0.12072	0.114568	0.0965731
PF3D7_0220000.1-p1	1	0.968971	0.974192	0.971337	0.971391	0.972751	0.972669	0.977601	0.972017	0.974029	0.971473	0.972854	0.974083	0.969406	0.975144	0.973458	0.968385	0.971908	0.973541	0.972017	0.972037	0.971881	0.974138	0.971364	0.973812	0.9687	0.97324	0.972751	0.972397	0.973186	0.972397	0.973458	0.924041	0.971364	0.972778	0.969896	0.972398	0.972697	0.972289	0.972507	0.966417	0.972797	0.973322	0.973975	0.971935	0.969408	0.972968	0.971881	0.972778
PF3D7_0220100.1-p1	0	0.744464	0.725416	0.746001	0.759208	0.735435	0.723823	0.69395	0.738466	0.738138	0.741788	0.738217	0.755003	0.731468	0.716887	0.752989	0.736578	0.731959	0.729112	0.742404	0.73614	0.726089	0.719836	0.739003	0.75372	0.726379	0.73863	0.735154	0.739285	0.755331	0.735408	0.7357	0.744303	0.746274	0.731577	0.743332	0.743878	0.73691	0.738594	0.72496	0.733479	0.74832	0.728447	0.736719	0.742506	0.76367	0.739877	0.747823	0.726488
PF3D7_0220200.1-p1	0	0.164927	0.17066	0.185934	0.154899	0.1723	0.182086	0.135277	0.176234	0.174732	0.182114	0.177897	0.180119	0.167086	0.157358	0.1673	0.186197	0.176157	0.204978	0.18953	0.178496	0.194328	0.158779	0.149079	0.188863	0.178356	0.176152	0.157386	0.173119	0.150609	0.176617	0.171348	0.180732	0.180606	0.173616	0.161444	0.199809	0.174458	0.18971	0.177322	0.203639	0.169819	0.1726	0.174841	0.175333	0.150637	0.180584	0.177961	0.152268
PF3D7_0220300.1-p1	0	0.131555	0.153486	0.173026	0.153055	0.165923	0.170363	0.128657	0.162793	0.161433	0.176868	0.164815	0.176949	0.156892	0.166281	0.155146	0.167946	0.160022	0.183887	0.177599	0.165305	0.180024	0.169928	0.148374	0.174527	0.169842	0.163038	0.153572	0.161351	0.154552	0.166304	0.160865	0.167538	0.167937	0.15594	0.153702	0.182533	0.16429	0.178011	0.160353	0.187861	0.159888	0.160861	0.16527	0.162195	0.140263	0.171915	0.165193	0.141248
PF3D7_0220500.1-p1	0	0.670587	0.659942	0.666068	0.653327	0.650414	0.661358	0.675697	0.658881	0.658472	0.650278	0.665587	0.678373	0.668273	0.608053	0.677665	0.657502	0.65575	0.69041	0.662555	0.66281	0.664952	0.632255	0.650904	0.661058	0.675924	0.661821	0.646249	0.662746	0.675215	0.659234	0.636012	0.665106	0.658989	0.630132	0.699121	0.663499	0.655478	0.651911	0.667474	0.668273	0.655823	0.655995	0.64064	0.652565	0.72708	0.660596	0.64712	0.688873
PF3D7_0220600.1-p1	0	0.083601	0.0973704	0.102869	0.0887733	0.101236	0.111804	0.0861801	0.0939405	0.0961455	0.112539	0.102243	0.108074	0.097648	0.100915	0.0887413	0.104532	0.0984646	0.109995	0.106136	0.103224	0.117439	0.0956063	0.0673763	0.105869	0.101345	0.101862	0.084581	0.0981871	0.0757609	0.0993031	0.0989819	0.102076	0.103495	0.102194	0.0923073	0.122989	0.100338	0.118528	0.0973186	0.127252	0.101913	0.0976154	0.0981054	0.0974793	0.0937474	0.111504	0.106441	0.0865115
PF3D7_0220700.1-p1	0	0.244673	0.241873	0.254789	0.238705	0.251601	0.261758	0.216406	0.248903	0.246505	0.260287	0.252322	0.248242	0.244727	0.23034	0.235496	0.265645	0.255818	0.264743	0.267795	0.252295	0.268952	0.23985	0.207341	0.256935	0.260464	0.24953	0.23707	0.243181	0.234018	0.251247	0.255872	0.259226	0.260158	0.257643	0.214329	0.267637	0.251546	0.270723	0.249053	0.277687	0.259984	0.241791	0.2522	0.248086	0.20817	0.261131	0.258052	0.211831
PF3D7_0220800.1-p1	0	0.636341	0.6467	0.651439	0.647199	0.649787	0.653643	0.644739	0.646728	0.645726	0.648553	0.63119	0.641188	0.630493	0.673598	0.639335	0.638307	0.646495	0.602226	0.641671	0.631652	0.654834	0.670376	0.654618	0.658733	0.630785	0.64624	0.652831	0.632971	0.635394	0.641474	0.657921	0.632402	0.648731	0.671243	0.514691	0.649536	0.646051	0.6508	0.645176	0.634965	0.651337	0.648244	0.654662	0.649787	0.530669	0.643652	0.650963	0.614687
PF3D7_0221000.1-p1	0	0.326877	0.34477	0.351696	0.351326	0.352131	0.360046	0.33796	0.350854	0.350718	0.36575	0.354308	0.362192	0.346952	0.354748	0.338576	0.357711	0.356922	0.369958	0.365461	0.348974	0.36067	0.366701	0.340079	0.366946	0.361006	0.351642	0.346762	0.35463	0.299875	0.354847	0.356922	0.355358	0.353625	0.359665	0.320855	0.369346	0.348763	0.366348	0.349379	0.374548	0.350895	0.354956	0.350854	0.35243	0.318086	0.357709	0.356134	0.329358
PF3D7_0221200.1-p1	0	0.208159	0.222361	0.223695	0.199641	0.220619	0.233413	0.18939	0.216864	0.216292	0.226827	0.221091	0.224351	0.214881	0.234801	0.206113	0.22681	0.216867	0.226936	0.224922	0.22889	0.235645	0.238883	0.185707	0.224569	0.207995	0.221735	0.223126	0.2167	0.204839	0.219449	0.224378	0.214628	0.221681	0.230855	0.224678	0.23938	0.222144	0.23276	0.211131	0.241115	0.21211	0.216673	0.227233	0.213353	0.177694	0.222773	0.217439	0.178664
PF3D7_0221400.1-p1	0	0.22798	0.236469	0.248481	0.232659	0.245061	0.250937	0.221119	0.239151	0.240054	0.251074	0.242017	0.248611	0.229595	0.263031	0.228507	0.247885	0.236244	0.244466	0.251662	0.243873	0.251348	0.257668	0.179139	0.255342	0.244876	0.239972	0.237119	0.242462	0.224998	0.242434	0.240649	0.242072	0.239123	0.251129	0.228677	0.258017	0.23636	0.256054	0.231805	0.263099	0.239097	0.241258	0.244787	0.237372	0.216144	0.245848	0.244316	0.215771
PF3D7_0221700.1-p1	0	0.759456	0.748212	0.754271	0.755526	0.745183	0.748212	0.788352	0.748977	0.749495	0.747066	0.756539	0.763359	0.758528	0.749795	0.757901	0.749217	0.751597	0.763312	0.752927	0.755015	0.745538	0.73937	0.762786	0.744801	0.757048	0.756891	0.755199	0.761803	0.765842	0.753698	0.733557	0.752327	0.742645	0.732629	0.781966	0.743886	0.748649	0.737924	0.75393	0.743825	0.737819	0.754189	0.738824	0.74128	0.809247	0.749468	0.738278	0.783652
PF3D7_0221800.1-p1	0	0.297376	0.341526	0.344111	0.334449	0.342261	0.355164	0.407501	0.3452	0.342615	0.354592	0.338723	0.337307	0.347134	0.355164	0.335892	0.336848	0.349665	0.379613	0.351697	0.340978	0.3596	0.345936	0.347515	0.261936	0.355453	0.341363	0.335783	0.339893	0.333606	0.345908	0.338342	0.344438	0.331646	0.327046	0.33297	0.342688	0.345745	0.352523	0.363785	0.353266	0.348188	0.343213	0.340492	0.347296	0.345509	0.345773	0.34384	0.354203
PF3D7_0222000.1-p1	0	0.246209	0.284565	0.29125	0.285936	0.282255	0.304576	0.390086	0.290516	0.282255	0.289386	0.294364	0.281452	0.284985	0.313978	0.284457	0.288543	0.289115	0.318876	0.293924	0.293793	0.310527	0.274387	0.277132	0.269714	0.291044	0.290734	0.294359	0.290054	0.266317	0.285489	0.279278	0.284471	0.277826	0.290501	0.256671	0.308606	0.290217	0.296832	0.30953	0.316512	0.300982	0.290163	0.279837	0.287745	0.292997	0.292566	0.284033	0.308089
PF3D7_0222100.1-p1	0	0.209232	0.224323	0.235529	0.223458	0.231585	0.239045	0.190762	0.226254	0.228865	0.246933	0.229939	0.237005	0.219813	0.232217	0.220379	0.235185	0.227511	0.249531	0.245491	0.229693	0.247586	0.23744	0.199875	0.24084	0.228735	0.227696	0.225743	0.230497	0.207437	0.234795	0.233033	0.234195	0.227152	0.230395	0.198651	0.253666	0.229899	0.245138	0.229836	0.253502	0.225152	0.230524	0.235937	0.226472	0.185725	0.237657	0.231048	0.199151
PF3D7_0222200.1-p1	0	0.454237	0.469632	0.48373	0.460412	0.47067	0.487432	0.516011	0.474413	0.471189	0.486422	0.479118	0.462079	0.470657	0.477843	0.474031	0.481581	0.47328	0.496721	0.488839	0.478982	0.493962	0.443746	0.464975	0.441533	0.500314	0.477637	0.452598	0.470479	0.447025	0.474249	0.461068	0.484477	0.469659	0.462625	0.491052	0.496844	0.475178	0.489727	0.488375	0.494699	0.473325	0.472856	0.464659	0.473976	0.525546	0.480083	0.477324	0.498566
PF3D7_0222500.1-p1	0	0.328299	0.355583	0.346326	0.35025	0.366437	0.375017	0.359092	0.363161	0.359886	0.37683	0.365206	0.347679	0.35496	0.343023	0.366193	0.365639	0.367113	0.382169	0.375267	0.358279	0.380024	0.372229	0.321884	0.373582	0.366498	0.366437	0.346217	0.358479	0.33041	0.362999	0.366572	0.351146	0.3676	0.368413	0.356646	0.383797	0.363351	0.382677	0.355322	0.39286	0.350686	0.362079	0.367194	0.363324	0.358154	0.372067	0.364082	0.351911
PF3D7_0222600.1-p1	0	0.362266	0.383739	0.383658	0.367705	0.394345	0.40039	0.40684	0.388393	0.386418	0.402392	0.389365	0.355908	0.373387	0.389161	0.382982	0.39236	0.382911	0.39651	0.406391	0.381061	0.404665	0.401228	0.371682	0.4002	0.409557	0.391775	0.370005	0.386878	0.348034	0.392911	0.391326	0.398339	0.392614	0.387538	0.366534	0.407474	0.392478	0.403582	0.391726	0.402949	0.37566	0.389556	0.397646	0.391044	0.381714	0.393517	0.384778	0.374219
PF3D7_0222700.1-p1	0	0.449387	0.473168	0.453647	0.459597	0.478096	0.48391	0.47777	0.469656	0.475265	0.485734	0.477225	0.461585	0.468935	0.462102	0.477851	0.479591	0.481595	0.494229	0.487789	0.471569	0.484536	0.491369	0.445304	0.48813	0.478396	0.477987	0.45829	0.475428	0.44868	0.478695	0.478846	0.467829	0.48267	0.480806	0.484059	0.493166	0.474938	0.494146	0.464986	0.503593	0.463505	0.475673	0.478995	0.476109	0.466881	0.484536	0.478219	0.462835
PF3D7_0222800.1-p1	0	0.323344	0.353004	0.362086	0.349559	0.369673	0.372022	0.381037	0.365622	0.361189	0.376319	0.368106	0.361498	0.357772	0.377951	0.34936	0.370544	0.36884	0.384961	0.376805	0.36258	0.375993	0.37757	0.297835	0.373654	0.374167	0.366165	0.347357	0.364724	0.335609	0.368205	0.366855	0.359047	0.36505	0.368433	0.351353	0.387649	0.364588	0.383417	0.364561	0.391052	0.353602	0.366274	0.369293	0.366301	0.35664	0.371941	0.367426	0.35091
PF3D7_0223100.1-p1	0	0.333667	0.35467	0.357731	0.322346	0.356539	0.367335	0.320622	0.352042	0.347898	0.357557	0.348889	0.340547	0.347291	0.37156	0.329776	0.360577	0.353169	0.377258	0.362221	0.354598	0.363895	0.379334	0.330498	0.36701	0.341043	0.352666	0.354659	0.343293	0.333044	0.353072	0.35948	0.335308	0.351067	0.372129	0.355748	0.36587	0.353397	0.373185	0.342876	0.363526	0.335146	0.343997	0.363176	0.341857	0.300712	0.352275	0.340466	0.308642
PF3D7_0223200.1-p1	0	0.497024	0.503882	0.497849	0.49053	0.515137	0.518263	0.496158	0.509293	0.512242	0.525271	0.517589	0.485254	0.505709	0.512013	0.508887	0.515558	0.507468	0.52208	0.522985	0.513527	0.523999	0.521537	0.480222	0.525406	0.512135	0.509942	0.485281	0.509104	0.488474	0.514406	0.514773	0.517251	0.519492	0.513068	0.517925	0.527804	0.516246	0.526028	0.503829	0.539101	0.497942	0.513459	0.517869	0.515434	0.512176	0.515476	0.512202	0.494683
PF3D7_0223300.1-p1	0	0.806965	0.807323	0.819157	0.822429	0.824871	0.83012	0.857011	0.819075	0.821919	0.824812	0.821977	0.823404	0.822862	0.829686	0.833293	0.82138	0.820235	0.834534	0.832386	0.816118	0.825949	0.807155	0.839165	0.815685	0.841051	0.822867	0.799058	0.826306	0.817608	0.824925	0.814061	0.832687	0.821702	0.797026	0.837937	0.819974	0.823083	0.830986	0.834299	0.835861	0.821567	0.830883	0.81718	0.823435	0.868633	0.821968	0.82427	0.85247
PF3D7_0223400.1-p1	0	0.323615	0.352167	0.347529	0.335386	0.360441	0.368908	0.344536	0.352005	0.350567	0.372786	0.351909	0.331561	0.350275	0.362751	0.343406	0.358889	0.361287	0.383581	0.361696	0.352235	0.37162	0.38274	0.339969	0.374386	0.358549	0.359491	0.349435	0.355395	0.323181	0.355314	0.359008	0.348017	0.359545	0.366114	0.338505	0.376268	0.352113	0.374278	0.350502	0.376529	0.339082	0.355965	0.363641	0.348614	0.322204	0.363267	0.359117	0.323515
PF3D7_0223500.1-p1	0	0.961434	0.950682	0.95557	0.956111	0.955054	0.952309	0.963335	0.955543	0.95337	0.95076	0.951974	0.952146	0.950407	0.958474	0.957199	0.951045	0.948696	0.95067	0.949696	0.951345	0.944921	0.957089	0.963172	0.955921	0.956242	0.950519	0.955812	0.952827	0.959071	0.955217	0.9544	0.956291	0.956032	0.95698	0.952847	0.938991	0.953017	0.94818	0.954121	0.94779	0.952221	0.95519	0.954484	0.954755	0.962027	0.948832	0.953585	0.957082
PF3D7_0300100.1-p1	0	0.956756	0.948586	0.948887	0.952084	0.949269	0.948752	0.956288	0.952302	0.950007	0.944982	0.945421	0.945528	0.946457	0.953887	0.952438	0.946942	0.943261	0.9434	0.943945	0.945041	0.935093	0.954625	0.958204	0.948588	0.952332	0.947412	0.955936	0.947521	0.954898	0.949215	0.952084	0.951404	0.949652	0.952576	0.948316	0.928726	0.949816	0.942906	0.946865	0.938511	0.948253	0.949597	0.950499	0.948887	0.954049	0.941075	0.948915	0.952493
PF3D7_0300200.1-p1	0	0.222035	0.231764	0.246896	0.23722	0.248553	0.254197	0.236648	0.240675	0.243446	0.25876	0.240159	0.246509	0.23214	0.240696	0.235377	0.243428	0.240778	0.262938	0.26075	0.236454	0.259548	0.252295	0.225811	0.253871	0.248635	0.243636	0.235182	0.241191	0.22323	0.245511	0.245667	0.239736	0.242278	0.248438	0.217342	0.268144	0.244424	0.266094	0.241607	0.262014	0.231972	0.245266	0.251813	0.242767	0.229578	0.253056	0.245667	0.225147
PF3D7_0300400.1-p1	0	0.422917	0.43142	0.431611	0.398752	0.435534	0.444929	0.408749	0.436351	0.430303	0.441169	0.432854	0.423244	0.428338	0.447026	0.405759	0.443465	0.433024	0.460692	0.443518	0.435602	0.442232	0.456997	0.396764	0.44561	0.437689	0.433109	0.424824	0.426108	0.421854	0.438448	0.444003	0.428447	0.439402	0.448961	0.449075	0.446896	0.43409	0.448089	0.42031	0.450858	0.41634	0.429459	0.442099	0.429214	0.398158	0.435312	0.426731	0.391136
PF3D7_0300500.1-p1	0	0.378823	0.390467	0.391664	0.389923	0.412776	0.413103	0.389738	0.401894	0.408913	0.422407	0.406146	0.398057	0.396588	0.398765	0.405403	0.408734	0.403199	0.424933	0.419954	0.401842	0.417265	0.416531	0.369327	0.415415	0.407221	0.403988	0.383203	0.402438	0.390548	0.411552	0.405512	0.405438	0.409919	0.403825	0.408391	0.424304	0.404043	0.420992	0.400501	0.428198	0.391707	0.406002	0.410083	0.401676	0.413223	0.414136	0.404859	0.393482
PF3D7_0300600.1-p1	0	0.239116	0.263308	0.269929	0.267558	0.26685	0.275949	0.344613	0.272081	0.269983	0.268267	0.267426	0.270256	0.27505	0.276467	0.274615	0.266309	0.271318	0.302305	0.268507	0.26958	0.276821	0.257696	0.28336	0.205225	0.276871	0.268757	0.26023	0.269248	0.26903	0.270855	0.26023	0.269565	0.240288	0.252275	0.289241	0.266647	0.266877	0.269656	0.290568	0.2658	0.269402	0.26576	0.266224	0.272816	0.301735	0.266033	0.262464	0.287435
PF3D7_0300700.1-p1	0	0.524029	0.581223	0.557152	0.564236	0.58414	0.589805	0.627828	0.579478	0.578551	0.58727	0.590022	0.554723	0.568979	0.591168	0.581441	0.586236	0.585907	0.590754	0.586436	0.582937	0.598446	0.586507	0.57544	0.587325	0.586872	0.580569	0.561865	0.582613	0.525037	0.580732	0.57683	0.580345	0.585012	0.582827	0.557134	0.598185	0.580841	0.594712	0.590498	0.595879	0.582238	0.580514	0.581441	0.583158	0.540233	0.584353	0.580864	0.591643
PF3D7_0300800.1-p1	0	0.301639	0.335452	0.332585	0.324382	0.341239	0.34653	0.332666	0.3351	0.335343	0.346584	0.335938	0.322814	0.322597	0.303883	0.324851	0.336695	0.338607	0.356455	0.350577	0.330206	0.349478	0.354914	0.324166	0.347369	0.340518	0.335398	0.324761	0.334803	0.297231	0.337345	0.338769	0.328503	0.333099	0.339202	0.320209	0.359666	0.336587	0.354941	0.340572	0.364757	0.326556	0.33967	0.342834	0.338561	0.306731	0.343258	0.336795	0.31369
PF3D7_0300900.1-p1	0	0.188963	0.222643	0.225996	0.228654	0.221913	0.220462	0.197799	0.214937	0.226158	0.229763	0.219142	0.234873	0.220489	0.214027	0.224103	0.221697	0.216839	0.231449	0.227387	0.220311	0.230466	0.213621	0.179149	0.239523	0.210459	0.223075	0.223977	0.223724	0.213054	0.220507	0.218326	0.220854	0.213801	0.217542	0.232119	0.236283	0.219696	0.230736	0.221708	0.226312	0.223626	0.219182	0.219155	0.220101	0.216895	0.231358	0.222165	0.211676
PF3D7_0301000.1-p1	0	0.435839	0.445187	0.44978	0.425023	0.441328	0.446926	0.371009	0.452008	0.443122	0.436138	0.425091	0.433013	0.432524	0.460433	0.416436	0.441443	0.433909	0.436945	0.447346	0.433322	0.438747	0.467417	0.431953	0.457987	0.437699	0.437279	0.447361	0.417387	0.431273	0.446084	0.453449	0.425741	0.4466	0.471493	0.42623	0.443366	0.440024	0.452987	0.427034	0.454091	0.435143	0.439127	0.45584	0.438638	0.354798	0.431056	0.436926	0.367656
PF3D7_0301100.1-p1	0	0.0776379	0.0884686	0.094192	0.0782102	0.0904854	0.0967408	0.0725459	0.0844894	0.08637	0.101755	0.0933362	0.0985939	0.0864127	0.0953782	0.0798016	0.0946439	0.0871212	0.092584	0.0956612	0.0942898	0.106878	0.0902006	0.065484	0.0984303	0.0878121	0.0905399	0.0768204	0.0875419	0.0746948	0.0895042	0.089165	0.0913945	0.0915483	0.0902551	0.0777281	0.109116	0.0911123	0.106142	0.0841532	0.104821	0.092239	0.0892044	0.0897768	0.0876782	0.0757848	0.100065	0.0941247	0.0768497
PF3D7_0301200.1-p1	0	0.181999	0.185637	0.198605	0.185922	0.192339	0.195946	0.230583	0.192775	0.192366	0.199542	0.197189	0.189599	0.187829	0.207715	0.201139	0.203463	0.194012	0.197205	0.194372	0.19686	0.206761	0.189218	0.195701	0.206952	0.188324	0.198605	0.181481	0.181387	0.203274	0.193129	0.188564	0.190447	0.193974	0.199297	0.16288	0.208582	0.193129	0.203846	0.201226	0.19715	0.219001	0.189424	0.190459	0.196153	0.210227	0.202566	0.195674	0.191799
PF3D7_0301300.1-p1	0	0.126846	0.132363	0.141104	0.134848	0.144282	0.162771	0.190065	0.138939	0.140227	0.14885	0.14691	0.138328	0.141452	0.133231	0.133405	0.149515	0.14041	0.164867	0.154314	0.147344	0.165785	0.140685	0.138986	0.14411	0.155026	0.144474	0.136848	0.142063	0.116625	0.143049	0.143069	0.141659	0.141158	0.148768	0.131737	0.163095	0.138473	0.157674	0.154409	0.175334	0.14041	0.141569	0.138446	0.140501	0.127829	0.14959	0.145699	0.132762
PF3D7_0301400.1-p1	0	0.32615	0.357339	0.373273	0.36491	0.364885	0.38619	0.435171	0.363636	0.363772	0.37251	0.369938	0.380137	0.362602	0.390533	0.359239	0.364545	0.370718	0.39823	0.37518	0.368521	0.391645	0.363227	0.351257	0.324901	0.370213	0.369825	0.365887	0.365889	0.3385	0.363501	0.357282	0.360814	0.351611	0.361544	0.333297	0.386499	0.368034	0.380327	0.385847	0.382434	0.382439	0.36741	0.362198	0.363175	0.358287	0.37346	0.3689	0.381314
PF3D7_0301500.1-p1	0	0.446169	0.44922	0.464199	0.448975	0.456573	0.474113	0.518136	0.453468	0.456737	0.456137	0.460974	0.463191	0.467358	0.46951	0.432606	0.46285	0.460087	0.496419	0.463135	0.466411	0.483019	0.440014	0.445625	0.428521	0.450388	0.456001	0.469292	0.458153	0.456818	0.454994	0.465261	0.449377	0.438271	0.463001	0.450279	0.47339	0.456383	0.471062	0.466581	0.462349	0.469985	0.446769	0.459133	0.450282	0.424544	0.462647	0.450391	0.46748
PF3D7_0301600.1-p1	0	0.868631	0.858005	0.868798	0.860176	0.863252	0.867625	0.861077	0.86347	0.863551	0.861835	0.860255	0.874477	0.864363	0.861318	0.862409	0.857698	0.851966	0.879693	0.862759	0.863953	0.858382	0.851938	0.865722	0.863031	0.871758	0.859527	0.864907	0.86192	0.862976	0.865291	0.864689	0.857318	0.853764	0.863846	0.879561	0.860281	0.857978	0.86507	0.850901	0.863353	0.855088	0.862273	0.864584	0.851372	0.875649	0.86246	0.858382	0.870884
PF3D7_0301700.1-p1	0	0.718986	0.689509	0.712623	0.701474	0.700984	0.69764	0.661899	0.692527	0.695682	0.706097	0.705905	0.723527	0.702834	0.666368	0.696851	0.703007	0.69318	0.705246	0.704927	0.705221	0.700169	0.660195	0.688612	0.726328	0.70694	0.697993	0.662561	0.701746	0.707538	0.698428	0.685457	0.71149	0.709278	0.665008	0.73658	0.702398	0.69938	0.702371	0.697912	0.707856	0.690304	0.692364	0.695138	0.698374	0.736825	0.704519	0.696661	0.693071
PF3D7_0301800.1-p1	0	0.188431	0.183297	0.200027	0.179246	0.189831	0.202783	0.170125	0.190268	0.188792	0.200897	0.191884	0.197206	0.179492	0.178891	0.174686	0.197975	0.187174	0.214227	0.209508	0.190909	0.215932	0.180312	0.153112	0.194309	0.200323	0.188464	0.176649	0.193002	0.170799	0.194204	0.189798	0.197412	0.192291	0.195074	0.166863	0.215008	0.191252	0.206473	0.191635	0.209251	0.194001	0.184582	0.192072	0.187999	0.159768	0.198874	0.196195	0.167578
PF3D7_0301900.1-p1	0	0.164221	0.170362	0.173827	0.164573	0.167384	0.168634	0.151714	0.162782	0.164027	0.175185	0.171076	0.174996	0.164221	0.124695	0.149463	0.171158	0.177324	0.1683	0.164979	0.171732	0.1793	0.165602	0.119795	0.174265	0.157155	0.170524	0.164032	0.16825	0.158428	0.164352	0.17191	0.163592	0.169875	0.171449	0.142374	0.182771	0.166382	0.175483	0.163413	0.165051	0.172501	0.162295	0.16909	0.166112	0.13588	0.173453	0.169554	0.150229
PF3D7_0302000.1-p1	0	0.391818	0.376448	0.374645	0.368315	0.373989	0.368451	0.367949	0.371721	0.375	0.36591	0.367374	0.375256	0.371649	0.375502	0.388309	0.373526	0.380175	0.360322	0.366665	0.368539	0.361974	0.3787	0.402148	0.392392	0.3662	0.369288	0.372797	0.37183	0.400098	0.36989	0.387418	0.359029	0.381887	0.370747	0.430203	0.357863	0.375355	0.368916	0.368684	0.367946	0.376647	0.369425	0.374672	0.370627	0.441946	0.372605	0.374928	0.398388
PF3D7_0302100.1-p1	0	0.936412	0.92124	0.920292	0.931019	0.922107	0.913943	0.929969	0.924086	0.923002	0.912235	0.914587	0.916274	0.92427	0.92595	0.92639	0.915238	0.91977	0.907117	0.919343	0.916242	0.903291	0.920556	0.938608	0.922372	0.9233	0.920942	0.926682	0.920021	0.93419	0.920292	0.923321	0.921235	0.919641	0.926086	0.932054	0.899146	0.921728	0.905947	0.916899	0.920371	0.922157	0.922541	0.921132	0.923192	0.93999	0.910636	0.918767	0.932999
PF3D7_0302200.1-p1	0	0.647482	0.659298	0.656314	0.663349	0.662987	0.668258	0.660953	0.66399	0.662065	0.666088	0.656442	0.655456	0.646071	0.692831	0.651866	0.668242	0.665274	0.637167	0.666603	0.65223	0.66937	0.68464	0.668773	0.663376	0.671431	0.661115	0.672923	0.659624	0.647726	0.663285	0.679026	0.653969	0.668005	0.687732	0.531937	0.668692	0.660491	0.672001	0.665356	0.658783	0.670221	0.665699	0.664831	0.666649	0.536058	0.668068	0.674578	0.630722
PF3D7_0302500.1-p1	0	0.646895	0.662194	0.667918	0.664498	0.662545	0.665875	0.653752	0.665461	0.661465	0.661798	0.658393	0.654671	0.643413	0.687176	0.649476	0.671349	0.664066	0.639635	0.669303	0.655665	0.666658	0.687851	0.664633	0.6652	0.670248	0.666541	0.672462	0.653742	0.648515	0.663652	0.677025	0.658875	0.670699	0.685826	0.537446	0.668593	0.6643	0.668979	0.660142	0.648598	0.66864	0.665137	0.66916	0.664246	0.538576	0.665416	0.672624	0.618591
PF3D7_0302600.1-p1	0	0.65282	0.674622	0.669249	0.657593	0.669112	0.672867	0.606394	0.67064	0.671349	0.666812	0.667102	0.668967	0.655029	0.683177	0.63289	0.669765	0.668667	0.658838	0.666803	0.667373	0.674204	0.689096	0.65582	0.683613	0.639062	0.665867	0.674749	0.662812	0.657893	0.665457	0.685168	0.656131	0.667339	0.69275	0.620104	0.67184	0.66753	0.67674	0.643038	0.671277	0.664773	0.66974	0.674322	0.669985	0.536567	0.666048	0.671176	0.58189
PF3D7_0302700.1-p1	0	0.0916947	0.0881642	0.0942791	0.086667	0.0879196	0.0896565	0.067973	0.0888708	0.0868053	0.0931351	0.0852996	0.0901457	0.0878356	0.0757148	0.0885718	0.0886702	0.088352	0.10343	0.100288	0.0856529	0.0992771	0.0864768	0.082509	0.0775084	0.0952057	0.0874575	0.0875639	0.0878924	0.0771008	0.0891425	0.0886509	0.0950828	0.0890882	0.0877269	0.0994184	0.101288	0.0879467	0.0943581	0.0874823	0.120822	0.0816005	0.0882185	0.0862074	0.087838	0.0847126	0.0917491	0.0880259	0.0777258
PF3D7_0302800.1-p1	0	0.581098	0.571735	0.5632	0.57452	0.564668	0.547229	0.543997	0.560618	0.569561	0.570225	0.575949	0.586126	0.577455	0.535187	0.580434	0.556948	0.567643	0.56249	0.558017	0.570671	0.549865	0.553453	0.586425	0.598358	0.569242	0.568691	0.561255	0.579809	0.581261	0.568365	0.551279	0.579328	0.568854	0.527332	0.629121	0.555009	0.564369	0.55696	0.563654	0.555613	0.541085	0.569534	0.55616	0.564206	0.629764	0.563321	0.563484	0.59141
PF3D7_0302900.1-p1	0	0.502815	0.502598	0.496238	0.500433	0.50341	0.510258	0.553375	0.504953	0.49954	0.498214	0.491351	0.489147	0.487415	0.529284	0.487901	0.483771	0.496265	0.457762	0.48541	0.49127	0.497321	0.525928	0.518079	0.500974	0.488956	0.492178	0.516591	0.493477	0.500974	0.499648	0.518621	0.477073	0.488849	0.527498	0.413328	0.488862	0.502869	0.492259	0.50291	0.47273	0.509636	0.505819	0.512261	0.500677	0.421724	0.489363	0.509716	0.486102
PF3D7_0303000.1-p1	0	0.497862	0.527977	0.502991	0.501408	0.518286	0.531561	0.567388	0.528356	0.517338	0.517567	0.515836	0.488171	0.514752	0.552891	0.499066	0.517766	0.518677	0.49778	0.519544	0.516896	0.531399	0.538599	0.532888	0.51819	0.521087	0.513792	0.52068	0.50781	0.502057	0.517663	0.532103	0.517224	0.51474	0.536325	0.48568	0.517095	0.519802	0.52677	0.533229	0.498863	0.533672	0.519748	0.526813	0.517501	0.476274	0.516701	0.523306	0.50069
PF3D7_0303100.1-p1	0	0.754493	0.755104	0.756545	0.774231	0.758231	0.741116	0.727787	0.758095	0.757334	0.754411	0.752074	0.76148	0.762486	0.757918	0.76133	0.753429	0.760964	0.721012	0.753317	0.74855	0.73837	0.758897	0.769664	0.744134	0.75609	0.756436	0.756994	0.75698	0.770262	0.754941	0.761915	0.767075	0.757089	0.764987	0.669902	0.743998	0.756871	0.748865	0.763954	0.753392	0.767509	0.755757	0.758774	0.76394	0.660232	0.758707	0.764172	0.734347
PF3D7_0303200.1-p1	0	0.869877	0.853824	0.85789	0.864918	0.85377	0.844211	0.810283	0.856643	0.854312	0.843208	0.849336	0.857573	0.855296	0.858033	0.863148	0.851413	0.849035	0.83786	0.852369	0.849281	0.818083	0.862045	0.866706	0.854971	0.8518	0.853933	0.867086	0.8577	0.871287	0.854827	0.859199	0.852447	0.858758	0.858006	0.871124	0.834585	0.854231	0.843018	0.82854	0.846696	0.852747	0.857755	0.855993	0.856698	0.875203	0.845891	0.852477	0.853205
PF3D7_0303300.1-p1	0	0.617865	0.640499	0.620307	0.648195	0.643068	0.646856	0.707192	0.644434	0.641647	0.644698	0.647373	0.645709	0.652922	0.650846	0.65591	0.631813	0.644916	0.6555	0.643406	0.645302	0.646446	0.635489	0.66071	0.629423	0.665811	0.647057	0.62557	0.650473	0.646747	0.643287	0.633194	0.647285	0.647631	0.61046	0.681849	0.630301	0.638969	0.642566	0.659344	0.635281	0.648565	0.648232	0.628586	0.646921	0.714766	0.639861	0.639889	0.680792
PF3D7_0303400.1-p1	0	0.256669	0.25654	0.265615	0.247759	0.260328	0.266505	0.267173	0.254115	0.248147	0.259502	0.257944	0.26566	0.247078	0.28111	0.230134	0.258542	0.25765	0.251601	0.25092	0.256911	0.271736	0.276014	0.203591	0.269884	0.254652	0.253543	0.260075	0.254851	0.240729	0.252425	0.270783	0.245494	0.262508	0.277131	0.238876	0.271219	0.258175	0.268167	0.25487	0.260864	0.255933	0.257549	0.263353	0.254987	0.202463	0.259284	0.262908	0.241383
PF3D7_0303500.1-p1	0	0.942664	0.935956	0.933237	0.93845	0.928997	0.919039	0.889955	0.931905	0.933264	0.923253	0.927944	0.931871	0.932985	0.929478	0.930111	0.928658	0.933502	0.893592	0.921649	0.928356	0.922464	0.927901	0.94057	0.934943	0.924884	0.926876	0.93429	0.932123	0.943371	0.93147	0.930702	0.928968	0.930682	0.933067	0.930892	0.918898	0.930247	0.923008	0.927136	0.918359	0.929682	0.930138	0.932395	0.929839	0.908572	0.923144	0.923008	0.929284
PF3D7_0303600.1-p1	0	0.128303	0.135432	0.142327	0.131929	0.137602	0.135994	0.118109	0.139635	0.137355	0.141652	0.136099	0.12476	0.137093	0.136159	0.136449	0.145325	0.139537	0.147844	0.150795	0.136564	0.143438	0.130885	0.140087	0.116354	0.148433	0.14197	0.135362	0.137108	0.137697	0.139663	0.144234	0.146123	0.138481	0.140169	0.127173	0.144305	0.138536	0.143108	0.137576	0.156001	0.137471	0.138097	0.13513	0.142437	0.121958	0.143355	0.143905	0.129776
PF3D7_0303700.1-p1	0	0.334383	0.360055	0.34486	0.365924	0.36616	0.378108	0.491621	0.365394	0.364107	0.362228	0.365427	0.336957	0.35667	0.379422	0.375633	0.361126	0.374001	0.392377	0.369904	0.359208	0.373809	0.360338	0.38602	0.347936	0.378994	0.368241	0.359298	0.364791	0.352234	0.365914	0.348127	0.351089	0.35666	0.352042	0.348465	0.364445	0.363039	0.364391	0.400997	0.367104	0.375092	0.368871	0.362272	0.366845	0.421319	0.363131	0.361954	0.411565
PF3D7_0303800.1-p1	0	0.39989	0.374524	0.389402	0.413207	0.383264	0.374024	0.409091	0.372003	0.383484	0.381778	0.380659	0.405124	0.385724	0.383231	0.401841	0.381995	0.374983	0.354223	0.377285	0.382758	0.375065	0.370845	0.405014	0.383011	0.369448	0.374579	0.394355	0.386059	0.393177	0.373729	0.373805	0.389752	0.373127	0.373695	0.395753	0.370215	0.382799	0.37175	0.380518	0.390393	0.407713	0.378168	0.378223	0.381483	0.37513	0.379888	0.385477	0.402055
PF3D7_0303900.1-p1	0	0.123085	0.153861	0.15476	0.146143	0.159912	0.174407	0.214872	0.154842	0.158685	0.16961	0.157338	0.156064	0.155792	0.177324	0.156832	0.164059	0.156936	0.192281	0.165835	0.157256	0.179613	0.145189	0.149823	0.147043	0.164745	0.159394	0.145789	0.148818	0.137013	0.160539	0.154374	0.159582	0.153534	0.148978	0.141631	0.176964	0.158903	0.170237	0.178245	0.180371	0.164562	0.159285	0.156423	0.15735	0.154605	0.165195	0.152848	0.173203
PF3D7_0304000.1-p1	0	0.822239	0.804348	0.807559	0.809993	0.801981	0.802536	0.83942	0.801981	0.804702	0.79176	0.80054	0.81549	0.806646	0.819491	0.81058	0.7881	0.800414	0.811337	0.786883	0.802695	0.787678	0.810537	0.824552	0.811354	0.783807	0.797273	0.823545	0.807505	0.825532	0.803097	0.800767	0.790615	0.796375	0.811354	0.833501	0.786426	0.802063	0.789691	0.810428	0.776831	0.804583	0.810389	0.807913	0.800294	0.824208	0.789827	0.799352	0.812333
PF3D7_0304100.1-p1	0	0.552367	0.537213	0.534321	0.525113	0.533612	0.540963	0.557966	0.537813	0.535221	0.532751	0.530908	0.542709	0.543091	0.548138	0.531347	0.529771	0.542927	0.544227	0.531766	0.536048	0.540881	0.549393	0.541372	0.533761	0.536649	0.533121	0.549993	0.532711	0.544973	0.537377	0.531169	0.525144	0.537022	0.532233	0.589405	0.533419	0.534457	0.537116	0.550142	0.52137	0.508859	0.534648	0.538468	0.528537	0.557926	0.525986	0.526913	0.543022
PF3D7_0304200.1-p1	0	0.0976006	0.0994184	0.101853	0.100089	0.105343	0.113561	0.196775	0.106317	0.103422	0.112235	0.101506	0.0900533	0.104986	0.122001	0.108508	0.10394	0.103281	0.10752	0.106895	0.104399	0.115806	0.103931	0.115184	0.0910001	0.102242	0.104342	0.103552	0.0988773	0.108232	0.106587	0.102659	0.108107	0.0961991	0.104066	0.0834167	0.114369	0.106506	0.106798	0.118102	0.111685	0.1216	0.102638	0.102638	0.108752	0.119171	0.10577	0.103985	0.132628
PF3D7_0304300.1-p1	0	0.714348	0.709596	0.705432	0.711427	0.701971	0.682738	0.628025	0.709623	0.70554	0.705127	0.703546	0.722297	0.694392	0.707128	0.697807	0.711294	0.704532	0.702574	0.701979	0.704142	0.702288	0.719539	0.70437	0.724217	0.682025	0.70427	0.718647	0.702755	0.717349	0.704351	0.719161	0.698488	0.712192	0.718836	0.628839	0.70481	0.704946	0.709183	0.703999	0.691434	0.694317	0.704783	0.709001	0.708461	0.561576	0.708669	0.714023	0.609767
PF3D7_0304400.1-p1	0	0.330064	0.306857	0.303931	0.304817	0.305258	0.292924	0.272912	0.305096	0.306884	0.302026	0.306275	0.3221	0.314406	0.291678	0.319643	0.296258	0.300401	0.312238	0.30188	0.305756	0.293737	0.292274	0.31381	0.320177	0.313665	0.308482	0.293466	0.318126	0.315896	0.305746	0.291786	0.306395	0.310676	0.280219	0.375163	0.292777	0.30198	0.297719	0.286059	0.300398	0.282131	0.310324	0.29323	0.303118	0.406502	0.300645	0.294847	0.346121
PF3D7_0304500.1-p1	0	0.0983651	0.100145	0.0976062	0.0975463	0.0959959	0.0934523	0.0823279	0.0984797	0.0965417	0.0954175	0.0931854	0.0742378	0.0960725	0.0887579	0.0929934	0.0989804	0.0974099	0.10393	0.106392	0.0931307	0.0986927	0.0915145	0.0977101	0.0605093	0.104645	0.099162	0.0976009	0.0983978	0.0757663	0.0983978	0.100276	0.0997157	0.0979884	0.0987472	0.0824827	0.0948521	0.0964053	0.0935069	0.0985915	0.107669	0.0962716	0.0971422	0.0952589	0.0969239	0.0891103	0.100794	0.101558	0.0928049
PF3D7_0304600.1-p1	1	0.959606	0.95993	0.955602	0.957374	0.95993	0.958164	0.960349	0.958814	0.960039	0.957647	0.959481	0.95781	0.957919	0.955932	0.957998	0.959291	0.957919	0.959992	0.958006	0.959183	0.961294	0.959797	0.960886	0.962818	0.960782	0.957998	0.952312	0.961074	0.95468	0.959713	0.956639	0.958773	0.96042	0.953591	0.962387	0.956913	0.95925	0.956857	0.960288	0.957678	0.941259	0.960665	0.958869	0.957616	0.960209	0.95566	0.958599	0.959635
PF3D7_0304700.1-p1	0	0.856249	0.845557	0.852117	0.844932	0.841593	0.845124	0.84283	0.843206	0.844381	0.839083	0.846553	0.861497	0.848732	0.828778	0.851434	0.847206	0.845206	0.861731	0.849211	0.847614	0.845752	0.816422	0.851574	0.840231	0.853312	0.85045	0.843702	0.848946	0.857998	0.846896	0.841242	0.844378	0.850668	0.83747	0.865531	0.846604	0.841702	0.847119	0.835288	0.852546	0.840734	0.83383	0.842686	0.836017	0.871904	0.850864	0.835447	0.862485
PF3D7_0304800.1-p1	0	0.615989	0.61898	0.617349	0.609327	0.618165	0.62257	0.560797	0.618545	0.61966	0.623712	0.607362	0.621835	0.603943	0.627383	0.59603	0.617922	0.619443	0.614569	0.613335	0.608181	0.623875	0.642529	0.607342	0.639864	0.596394	0.617702	0.621917	0.61414	0.616343	0.617403	0.635622	0.598537	0.620884	0.646037	0.550005	0.623657	0.614765	0.627981	0.60136	0.611143	0.613737	0.618436	0.622542	0.620313	0.483454	0.619796	0.628525	0.517988
PF3D7_0304900.1-p1	0	0.401763	0.378094	0.384015	0.384462	0.371217	0.369426	0.427047	0.375038	0.379021	0.363123	0.385674	0.385226	0.3876	0.335698	0.394193	0.372205	0.375048	0.382036	0.37485	0.382883	0.374666	0.356546	0.386454	0.322027	0.382082	0.375092	0.380424	0.383333	0.397369	0.374628	0.358702	0.389339	0.372855	0.356001	0.419632	0.371558	0.372773	0.363096	0.378626	0.365447	0.378608	0.364859	0.364777	0.37572	0.438121	0.368553	0.363669	0.406981
PF3D7_0305000.1-p1	0	0.194927	0.215046	0.218217	0.205306	0.21838	0.221295	0.212733	0.219491	0.216402	0.226688	0.225877	0.206038	0.212813	0.216552	0.219816	0.229514	0.211105	0.217874	0.2263	0.225877	0.226064	0.20704	0.195171	0.228666	0.217275	0.22315	0.194222	0.20716	0.201106	0.215941	0.215441	0.225564	0.223041	0.218368	0.211285	0.238597	0.218488	0.232514	0.216835	0.240529	0.228414	0.215399	0.21651	0.215561	0.219112	0.22246	0.213436	0.205941
PF3D7_0305100.1-p1	0	0.969708	0.966887	0.968596	0.969029	0.968461	0.966532	0.906577	0.968786	0.967185	0.968106	0.967716	0.968323	0.966885	0.966233	0.965611	0.967281	0.96702	0.951357	0.961999	0.96807	0.964605	0.968948	0.966423	0.971716	0.963573	0.968298	0.970169	0.967348	0.970142	0.966778	0.969083	0.967307	0.968406	0.970088	0.954371	0.966369	0.967267	0.967998	0.960669	0.95532	0.967715	0.966425	0.967674	0.967864	0.921553	0.967455	0.967726	0.947504
PF3D7_0305200.1-p1	0	0.851085	0.839018	0.841683	0.8556	0.833225	0.822472	0.873025	0.8357	0.835971	0.81899	0.844522	0.846815	0.841511	0.840831	0.849461	0.821058	0.838084	0.826664	0.825373	0.839335	0.819344	0.825627	0.855328	0.843252	0.827005	0.838229	0.840478	0.843832	0.857831	0.833714	0.829816	0.835062	0.834693	0.826769	0.83832	0.812104	0.837032	0.799842	0.8408	0.81747	0.847936	0.84307	0.831158	0.836842	0.873698	0.828592	0.834793	0.857718
PF3D7_0305300.1-p1	0	0.808854	0.820461	0.819238	0.821456	0.815681	0.821564	0.814747	0.816278	0.818288	0.820451	0.814802	0.819392	0.81415	0.823982	0.787029	0.82233	0.818523	0.802819	0.814106	0.816895	0.824009	0.828408	0.809017	0.81616	0.819211	0.811444	0.822705	0.815952	0.818957	0.817908	0.826534	0.81321	0.813454	0.828843	0.751317	0.817273	0.817528	0.816024	0.821157	0.807843	0.824572	0.814785	0.819782	0.816713	0.694457	0.821103	0.825774	0.791255
PF3D7_0305400.1-p1	0	0.138489	0.115647	0.123393	0.125958	0.118039	0.114542	0.0927894	0.117169	0.116979	0.119081	0.119836	0.134303	0.131721	0.10019	0.126926	0.119972	0.116798	0.122751	0.125204	0.122878	0.112938	0.108997	0.12006	0.115928	0.127514	0.11687	0.115466	0.121028	0.124545	0.12005	0.114569	0.137619	0.118229	0.109486	0.167881	0.113512	0.117414	0.116336	0.113159	0.113237	0.110459	0.11774	0.115511	0.11687	0.159323	0.118048	0.11601	0.123216
PF3D7_0305500.1-p1	0	0.930525	0.929462	0.925143	0.93096	0.924736	0.924305	0.882561	0.924356	0.925741	0.925473	0.925851	0.930471	0.926234	0.914202	0.916832	0.925687	0.925175	0.890331	0.920935	0.927216	0.926723	0.929602	0.923545	0.932019	0.92501	0.923812	0.930525	0.924138	0.923681	0.923269	0.930145	0.927628	0.924627	0.930199	0.880901	0.922074	0.925361	0.924278	0.924193	0.919663	0.912995	0.924682	0.926148	0.923133	0.857837	0.923871	0.926451	0.894342
PF3D7_0305600.1-p1	0	0.60142	0.583691	0.591144	0.584739	0.577821	0.565411	0.539434	0.579322	0.580742	0.569315	0.579345	0.59727	0.590581	0.577778	0.594693	0.579914	0.573382	0.571382	0.574249	0.585795	0.56309	0.577805	0.602512	0.576522	0.568815	0.580278	0.593175	0.579432	0.603112	0.580742	0.573655	0.578726	0.579049	0.583975	0.648238	0.570933	0.5755	0.571062	0.573664	0.581238	0.582114	0.575145	0.581943	0.573726	0.613721	0.574092	0.5724	0.603779
PF3D7_0305700.1-p1	0	0.500136	0.579237	0.531651	0.563144	0.578045	0.577615	0.664309	0.582733	0.574332	0.574553	0.575651	0.559648	0.572412	0.584201	0.578668	0.572606	0.573686	0.567039	0.573194	0.569234	0.57458	0.575989	0.593902	0.564336	0.595686	0.574115	0.564282	0.580511	0.521084	0.578858	0.568482	0.5778	0.575714	0.556531	0.572923	0.569497	0.579074	0.569133	0.590255	0.563625	0.570077	0.582977	0.56772	0.579752	0.607864	0.565312	0.575122	0.603209
PF3D7_0305800.1-p1	0	0.933023	0.928265	0.924539	0.93335	0.926008	0.920732	0.933457	0.924621	0.930277	0.910861	0.924146	0.929733	0.929461	0.930848	0.931881	0.916856	0.926687	0.923023	0.915885	0.922562	0.915293	0.926252	0.936613	0.92647	0.917598	0.9256	0.932534	0.92957	0.936123	0.925491	0.929189	0.923575	0.922092	0.930277	0.93484	0.894461	0.925926	0.907897	0.920512	0.916116	0.927698	0.930168	0.9287	0.926252	0.942277	0.914015	0.91445	0.935007
PF3D7_0305900.1-p1	0	0.145096	0.156213	0.161483	0.147663	0.155695	0.155445	0.139109	0.155558	0.157032	0.163472	0.152724	0.156591	0.1481	0.152031	0.151817	0.159125	0.155253	0.173361	0.159822	0.153521	0.163854	0.155554	0.0991426	0.156591	0.16075	0.153838	0.15124	0.154602	0.148154	0.157961	0.154107	0.158136	0.152445	0.157465	0.146305	0.169652	0.152281	0.16096	0.157911	0.157032	0.152806	0.153073	0.155913	0.152937	0.133492	0.161069	0.154898	0.13825
PF3D7_0306000.1-p1	0	0.113575	0.115635	0.124674	0.111761	0.121597	0.129289	0.108861	0.119426	0.117283	0.127861	0.121205	0.118685	0.119921	0.112805	0.116047	0.125507	0.116185	0.12592	0.121672	0.122158	0.131679	0.114344	0.0811011	0.117723	0.117991	0.119207	0.115388	0.121871	0.0991236	0.118767	0.120745	0.116926	0.121817	0.12102	0.0999698	0.133163	0.116212	0.127476	0.117311	0.125069	0.119023	0.116569	0.117201	0.121514	0.114649	0.128987	0.120113	0.107833
PF3D7_0306100.1-p1	0	0.882965	0.867631	0.870544	0.867307	0.861858	0.861616	0.874329	0.863573	0.86793	0.853856	0.866179	0.872617	0.870412	0.869894	0.870109	0.862777	0.871392	0.875756	0.858722	0.866614	0.859193	0.871229	0.88773	0.873652	0.87261	0.86469	0.876375	0.869782	0.888574	0.869755	0.860391	0.86595	0.869183	0.853093	0.891618	0.841789	0.867195	0.848737	0.875664	0.844327	0.855607	0.868774	0.867876	0.862048	0.89272	0.853665	0.849771	0.876699
PF3D7_0306200.1-p1	0	0.573517	0.55088	0.546989	0.544366	0.542307	0.548122	0.584828	0.543641	0.54473	0.530403	0.552612	0.558683	0.563283	0.545455	0.558909	0.536388	0.541998	0.567403	0.53477	0.554314	0.545155	0.522292	0.571965	0.528606	0.54329	0.545927	0.551034	0.556677	0.571257	0.543695	0.536609	0.54211	0.53915	0.5365	0.607931	0.526183	0.54492	0.529777	0.548582	0.533157	0.53931	0.541845	0.53681	0.539286	0.625881	0.539385	0.519543	0.593762
PF3D7_0306300.1-p1	0	0.175579	0.18522	0.170258	0.176018	0.183957	0.191254	0.273012	0.192797	0.187663	0.185242	0.188315	0.152657	0.182717	0.197156	0.199467	0.185915	0.186889	0.19894	0.201395	0.182998	0.193148	0.183458	0.190156	0.18074	0.22031	0.189804	0.163638	0.190491	0.159795	0.19211	0.177336	0.185392	0.185769	0.166959	0.203097	0.192846	0.185714	0.187493	0.199599	0.194987	0.189591	0.190902	0.181212	0.19082	0.245223	0.187109	0.18807	0.225513
PF3D7_0306400.1-p1	0	0.39862	0.407383	0.408937	0.399193	0.405066	0.408326	0.378963	0.402721	0.403648	0.405545	0.392359	0.373702	0.399275	0.388015	0.382436	0.404208	0.39753	0.413927	0.405873	0.396589	0.410698	0.41078	0.388642	0.412198	0.386188	0.400976	0.406663	0.392224	0.380599	0.399776	0.424603	0.392278	0.398686	0.430164	0.389051	0.417934	0.401467	0.419532	0.400785	0.414172	0.403042	0.403921	0.413818	0.400185	0.356416	0.407508	0.408326	0.367823
PF3D7_0306500.1-p1	0	0.123719	0.112982	0.126783	0.119299	0.123882	0.126186	0.110123	0.121902	0.120411	0.121496	0.120776	0.123177	0.12155	0.119516	0.113253	0.122188	0.117862	0.126135	0.125	0.12121	0.126674	0.122309	0.0765685	0.123095	0.12679	0.117944	0.123556	0.117673	0.111355	0.12399	0.123285	0.121458	0.121794	0.126864	0.129826	0.132032	0.119842	0.128545	0.117582	0.1244	0.117492	0.11995	0.121685	0.123231	0.108671	0.122499	0.119652	0.11262
PF3D7_0306600.1-p1	0	0.180462	0.177442	0.176491	0.176741	0.180539	0.180408	0.159024	0.179235	0.179045	0.180788	0.18271	0.173073	0.182581	0.163103	0.165707	0.175621	0.179077	0.181408	0.184125	0.180129	0.181766	0.180761	0.131781	0.175681	0.178746	0.182576	0.173182	0.183663	0.172639	0.181734	0.178343	0.182028	0.181707	0.176795	0.189694	0.194186	0.179751	0.183668	0.180875	0.198848	0.170483	0.18369	0.17622	0.180892	0.202586	0.18106	0.181766	0.184651
PF3D7_0306700.1-p1	0	0.1914	0.203841	0.211255	0.204194	0.209789	0.212941	0.19241	0.202618	0.20786	0.210252	0.20414	0.213539	0.201586	0.213457	0.186295	0.208416	0.201505	0.216102	0.216098	0.204221	0.214544	0.206965	0.125716	0.202809	0.207188	0.209653	0.199685	0.207724	0.156249	0.206801	0.207209	0.205028	0.210386	0.201043	0.205775	0.219243	0.207534	0.216309	0.206748	0.240982	0.20243	0.20729	0.209381	0.205986	0.205628	0.207753	0.21199	0.202103
PF3D7_0306800.1-p1	0	0.351926	0.410851	0.337221	0.405185	0.418076	0.427593	0.543341	0.420214	0.414017	0.416903	0.419399	0.353928	0.409569	0.427296	0.427601	0.411386	0.417661	0.434105	0.420618	0.41709	0.42348	0.415848	0.41942	0.395307	0.430686	0.422757	0.393115	0.416723	0.388623	0.414477	0.413033	0.407861	0.414261	0.403426	0.411578	0.415864	0.414558	0.418852	0.432372	0.429179	0.424947	0.420024	0.410256	0.422649	0.466829	0.416443	0.420395	0.448907
PF3D7_0306900.1-p1	0	0.398653	0.391993	0.369856	0.375862	0.397208	0.386837	0.377177	0.399815	0.395198	0.402591	0.396929	0.358831	0.400228	0.387814	0.40905	0.397612	0.390585	0.397594	0.401988	0.392611	0.386782	0.395936	0.401288	0.406856	0.416873	0.398131	0.365486	0.399191	0.407046	0.402477	0.395013	0.410001	0.40742	0.379448	0.44637	0.394068	0.398104	0.394687	0.382877	0.398762	0.379205	0.400739	0.393215	0.399761	0.48737	0.396289	0.39868	0.430519
PF3D7_0307100.1-p1	0	0.544829	0.629386	0.537053	0.617161	0.626325	0.631644	0.725643	0.628539	0.626817	0.626069	0.623785	0.604919	0.629622	0.639842	0.630533	0.619803	0.631288	0.629984	0.627179	0.621428	0.627517	0.636371	0.64394	0.606668	0.634913	0.62515	0.620139	0.631107	0.571171	0.627008	0.626288	0.617501	0.621625	0.622681	0.625458	0.624064	0.628511	0.624894	0.639695	0.61468	0.629174	0.632009	0.623757	0.63138	0.652666	0.623801	0.62749	0.648768
PF3D7_0307200.1-p1	0	0.257482	0.240257	0.235788	0.238848	0.241828	0.237521	0.219706	0.239228	0.239417	0.247542	0.250719	0.233405	0.248273	0.223357	0.256507	0.241821	0.236411	0.236402	0.241468	0.251967	0.237115	0.228421	0.229992	0.197871	0.241306	0.242559	0.237278	0.247326	0.250007	0.24199	0.233053	0.248772	0.250901	0.228096	0.301056	0.239707	0.244536	0.242423	0.231555	0.229927	0.23982	0.24023	0.239607	0.239959	0.32313	0.239715	0.24329	0.260428
PF3D7_0307300.1-p1	0	0.594856	0.573979	0.579133	0.592822	0.572487	0.547679	0.52911	0.568987	0.576257	0.578443	0.577367	0.594666	0.580858	0.548167	0.592127	0.566704	0.573587	0.554678	0.559206	0.570584	0.552074	0.549442	0.589865	0.605762	0.575916	0.574169	0.573642	0.582415	0.607037	0.574847	0.5489	0.577529	0.580245	0.54266	0.631283	0.562705	0.568797	0.5626	0.580474	0.556116	0.555091	0.575498	0.560197	0.572459	0.636699	0.565611	0.572773	0.594173
PF3D7_0307400.1-p1	0	0.361777	0.369591	0.363187	0.342187	0.361153	0.373335	0.332764	0.359932	0.357598	0.360746	0.35954	0.366905	0.362373	0.368885	0.350707	0.372967	0.366443	0.352732	0.358114	0.363943	0.367257	0.372656	0.345497	0.380796	0.344656	0.363594	0.3643	0.353908	0.359443	0.359904	0.370839	0.351012	0.368315	0.375234	0.410695	0.362872	0.36373	0.371625	0.354488	0.361089	0.356091	0.357056	0.364761	0.355536	0.359552	0.36297	0.354641	0.332429
PF3D7_0307500.1-p1	0	0.501202	0.489815	0.486843	0.495934	0.48171	0.459379	0.444429	0.472902	0.483628	0.47613	0.482944	0.510469	0.490611	0.389809	0.502134	0.472398	0.482614	0.477481	0.46805	0.483569	0.465539	0.469565	0.488774	0.496393	0.469212	0.488707	0.495069	0.49103	0.520385	0.479737	0.468484	0.479763	0.482628	0.464783	0.542298	0.46693	0.482358	0.46435	0.478169	0.467728	0.467123	0.4846	0.477279	0.47609	0.547393	0.475157	0.479372	0.510051
PF3D7_0307600.1-p1	0	0.573894	0.554647	0.562339	0.5668	0.541274	0.513904	0.459487	0.548667	0.551657	0.54731	0.547887	0.58686	0.550735	0.523445	0.554266	0.546854	0.550192	0.511771	0.534616	0.547017	0.522847	0.545598	0.560303	0.567452	0.532442	0.541926	0.559624	0.54815	0.587757	0.546628	0.547718	0.555441	0.554565	0.545462	0.566827	0.541629	0.542198	0.533393	0.529452	0.527266	0.528305	0.544236	0.550243	0.548803	0.548225	0.547147	0.550871	0.535622
PF3D7_0307700.1-p1	0	0.896569	0.885843	0.890629	0.902414	0.890085	0.873049	0.906638	0.886469	0.888671	0.880825	0.889051	0.897982	0.885502	0.893605	0.900147	0.880547	0.890614	0.876278	0.876468	0.881573	0.870928	0.881913	0.89994	0.887106	0.887617	0.887883	0.893714	0.891771	0.904617	0.887692	0.886699	0.884948	0.889433	0.883245	0.8781	0.867961	0.888535	0.875877	0.890067	0.879215	0.891993	0.894844	0.886877	0.894192	0.91508	0.883137	0.887052	0.906762
PF3D7_0307800.1-p1	0	0.745897	0.729997	0.751917	0.743494	0.745735	0.752915	0.7656	0.737879	0.740147	0.750675	0.735445	0.746815	0.731913	0.743602	0.743305	0.746366	0.740633	0.719145	0.753982	0.73645	0.751809	0.729025	0.760582	0.746464	0.7549	0.743548	0.726244	0.734937	0.738122	0.742522	0.738905	0.745911	0.751512	0.737636	0.740457	0.748387	0.742927	0.752349	0.745661	0.75907	0.745477	0.742495	0.747166	0.745627	0.762694	0.747489	0.747975	0.756377
PF3D7_0307900.1-p1	0	0.982749	0.982531	0.982124	0.982423	0.981445	0.977778	0.976662	0.981879	0.98264	0.980359	0.982308	0.9837	0.981472	0.981472	0.981472	0.982065	0.983021	0.976311	0.964302	0.982793	0.979842	0.982315	0.98332	0.982152	0.967943	0.981798	0.983782	0.98264	0.984162	0.980385	0.983564	0.980097	0.981092	0.982641	0.976935	0.973593	0.982097	0.978321	0.982667	0.964901	0.983252	0.981309	0.982667	0.980766	0.975551	0.981554	0.980848	0.981445
PF3D7_0308000.1-p1	0	0.448933	0.495739	0.489455	0.488228	0.496818	0.503789	0.556383	0.500917	0.496332	0.504814	0.496207	0.463038	0.496076	0.525823	0.476239	0.499263	0.495213	0.506594	0.506109	0.494625	0.515656	0.50565	0.511529	0.492597	0.514956	0.489158	0.490412	0.489293	0.467893	0.497438	0.491194	0.501883	0.490965	0.486691	0.440486	0.511906	0.502023	0.506109	0.516464	0.515817	0.501801	0.49973	0.495172	0.499865	0.462974	0.4988	0.504598	0.509722
PF3D7_0308100.1-p1	0	0.930314	0.912169	0.912797	0.920764	0.908595	0.889823	0.89842	0.912606	0.910341	0.904666	0.913377	0.913724	0.91427	0.912742	0.916617	0.90489	0.917299	0.906742	0.902014	0.912254	0.881037	0.915498	0.92734	0.917817	0.902914	0.908104	0.922046	0.912005	0.926739	0.911787	0.912906	0.913646	0.912469	0.914216	0.919832	0.888186	0.910259	0.893834	0.912769	0.900003	0.911017	0.912033	0.911487	0.910832	0.923058	0.901337	0.909195	0.915634
PF3D7_0308200.1-p1	0	0.45069	0.522669	0.462931	0.514319	0.525133	0.540987	0.623977	0.52913	0.522943	0.530391	0.525544	0.473031	0.52204	0.550104	0.528391	0.525217	0.531431	0.530581	0.536863	0.521951	0.536168	0.53291	0.53625	0.505996	0.548635	0.52568	0.509528	0.526201	0.472046	0.530417	0.520973	0.523924	0.522724	0.51484	0.488816	0.525666	0.528637	0.534799	0.542174	0.529568	0.526863	0.528774	0.526474	0.530992	0.513949	0.521246	0.526804	0.536562
PF3D7_0308300.1-p1	0	0.746203	0.734738	0.723742	0.708263	0.72679	0.72756	0.772595	0.725048	0.725511	0.715339	0.724415	0.720619	0.735425	0.7345	0.728995	0.720611	0.72296	0.732571	0.72317	0.727491	0.724974	0.715993	0.7477	0.735861	0.741379	0.728505	0.715884	0.730029	0.728159	0.727498	0.717626	0.735323	0.724722	0.714414	0.772597	0.699597	0.728015	0.71621	0.733725	0.712835	0.712039	0.730437	0.718734	0.718543	0.790206	0.716374	0.712781	0.761648
PF3D7_0308500.1-p1	0	0.0846644	0.0947306	0.0947576	0.0931902	0.101287	0.116096	0.188765	0.105172	0.103311	0.101878	0.100484	0.0844215	0.0983704	0.119631	0.108869	0.101495	0.101581	0.108386	0.105532	0.0992538	0.116043	0.0951327	0.111942	0.0846374	0.121829	0.10412	0.0925156	0.0980762	0.0986942	0.106359	0.0979657	0.101851	0.095648	0.098964	0.0964382	0.105745	0.102663	0.105142	0.121179	0.105607	0.109614	0.104444	0.100262	0.104956	0.117671	0.10088	0.100987	0.134076
PF3D7_0308600.1-p1	0	0.489326	0.483093	0.464095	0.494875	0.49862	0.506082	0.568082	0.49184	0.49523	0.505508	0.486514	0.450783	0.492223	0.50149	0.500314	0.496085	0.497034	0.498387	0.499043	0.48771	0.506847	0.488014	0.51811	0.479266	0.507708	0.493426	0.483804	0.481781	0.490774	0.496077	0.483859	0.495854	0.496351	0.482328	0.499809	0.494834	0.49564	0.498237	0.52427	0.519351	0.489872	0.502036	0.487822	0.498346	0.522084	0.495066	0.498128	0.517082
PF3D7_0308700.1-p1	0	0.519943	0.487955	0.501958	0.50401	0.499184	0.499035	0.531259	0.492686	0.501332	0.49724	0.497061	0.518774	0.507599	0.490769	0.519985	0.494677	0.487207	0.525174	0.495799	0.501774	0.477773	0.476576	0.525544	0.515267	0.505098	0.501713	0.495147	0.505302	0.522363	0.502991	0.469643	0.499675	0.497743	0.480682	0.571798	0.486813	0.494698	0.486881	0.513078	0.493448	0.501273	0.506227	0.492251	0.492958	0.589767	0.491123	0.486147	0.559791
PF3D7_0308800.1-p1	0	0.0642068	0.0604058	0.0619227	0.0570275	0.0591056	0.0561877	0.0471366	0.0624103	0.0606225	0.0574068	0.0596509	0.046814	0.0598992	0.0578945	0.0624103	0.0623276	0.0575964	0.0762542	0.0690795	0.0583672	0.0584092	0.0560793	0.0535056	0.0482228	0.0688628	0.0621665	0.060441	0.0597828	0.0461638	0.0600536	0.0573255	0.0619162	0.062004	0.0591948	0.0690253	0.0620869	0.0590514	0.0575694	0.0565879	0.075875	0.0550063	0.0582929	0.0582929	0.0599724	0.0693466	0.0578945	0.0577861	0.0598656
PF3D7_0308900.1-p1	0	0.736767	0.743288	0.739136	0.746955	0.74733	0.752881	0.79345	0.748341	0.74367	0.746682	0.743633	0.716993	0.729257	0.766428	0.743261	0.749939	0.748539	0.703056	0.745534	0.741278	0.747665	0.765144	0.751925	0.739608	0.747255	0.747549	0.751243	0.736514	0.748566	0.748204	0.761239	0.73663	0.749816	0.762905	0.645698	0.741	0.746156	0.749331	0.748511	0.717314	0.756252	0.747849	0.751564	0.749515	0.685731	0.747719	0.7534	0.734936
PF3D7_0309000.1-p1	0	0.386624	0.351179	0.363412	0.368816	0.352694	0.349491	0.318166	0.344521	0.348743	0.347624	0.347473	0.371495	0.351629	0.352847	0.353046	0.346386	0.348192	0.316879	0.334208	0.350217	0.347272	0.344132	0.370873	0.357421	0.348119	0.344223	0.374851	0.358297	0.345973	0.346036	0.346297	0.359431	0.34287	0.356636	0.375697	0.339585	0.347092	0.340641	0.34267	0.36451	0.340734	0.351125	0.351476	0.347092	0.348867	0.344403	0.344619	0.352088
PF3D7_0309100.1-p1	0	0.278881	0.32212	0.333614	0.323206	0.329103	0.346876	0.404326	0.324918	0.326549	0.334728	0.329205	0.334076	0.323097	0.359268	0.326223	0.325501	0.329402	0.354837	0.338288	0.328286	0.352828	0.321331	0.320488	0.26975	0.336848	0.334158	0.322717	0.331087	0.300867	0.32913	0.32682	0.322383	0.309103	0.329293	0.298614	0.347184	0.325707	0.341821	0.341287	0.346332	0.341283	0.332527	0.321304	0.325571	0.329148	0.334674	0.326304	0.344847
PF3D7_0309200.1-p1	0	0.917829	0.91077	0.910824	0.914855	0.908661	0.885978	0.852222	0.910472	0.910391	0.911989	0.910787	0.913152	0.909934	0.91134	0.915718	0.908334	0.910204	0.895917	0.903361	0.908064	0.890385	0.913963	0.914774	0.920506	0.908823	0.906471	0.911854	0.904956	0.923535	0.908336	0.90623	0.914306	0.910797	0.903472	0.907579	0.89963	0.908742	0.903066	0.888138	0.89132	0.906866	0.90912	0.910878	0.913366	0.920498	0.907501	0.909447	0.901549
PF3D7_0309300.1-p1	0	0.891393	0.87989	0.88512	0.888778	0.883179	0.879613	0.904017	0.880537	0.8814	0.877645	0.876737	0.886055	0.878454	0.892444	0.88876	0.871598	0.878696	0.863279	0.866525	0.874861	0.877402	0.883656	0.893603	0.883495	0.875152	0.880995	0.890692	0.884096	0.888104	0.878326	0.889048	0.874014	0.876843	0.887403	0.875907	0.879597	0.881373	0.878157	0.878249	0.863386	0.879153	0.883557	0.885363	0.884446	0.883496	0.880422	0.876782	0.889114
PF3D7_0309500.1-p1	0	0.400712	0.400892	0.392763	0.385977	0.403284	0.422489	0.456563	0.407661	0.402251	0.410744	0.411035	0.366293	0.398864	0.418031	0.408422	0.415106	0.394894	0.383229	0.415896	0.406801	0.419281	0.400005	0.419607	0.403703	0.43096	0.403556	0.387037	0.39453	0.418411	0.410244	0.404029	0.41116	0.409836	0.401963	0.397895	0.400799	0.407471	0.41001	0.42682	0.409441	0.416072	0.404861	0.405568	0.404426	0.389625	0.404654	0.409004	0.416596
PF3D7_0309600.1-p1	0	0.752327	0.766678	0.723579	0.756615	0.765592	0.772003	0.808408	0.769039	0.765483	0.7653	0.771113	0.736885	0.77089	0.768556	0.776556	0.76573	0.77317	0.777455	0.770579	0.767524	0.772899	0.761582	0.776888	0.770321	0.780866	0.76912	0.72858	0.770151	0.75344	0.767655	0.758651	0.770053	0.77273	0.734795	0.789795	0.765611	0.766488	0.766385	0.781432	0.765485	0.763853	0.770857	0.758915	0.772431	0.812763	0.765897	0.761256	0.789275
PF3D7_0309700.1-p1	0	0.679482	0.657785	0.655473	0.650198	0.640328	0.623715	0.559852	0.640655	0.645902	0.632389	0.646105	0.657105	0.656343	0.628011	0.651504	0.635923	0.64922	0.63403	0.63363	0.647188	0.618821	0.650688	0.665887	0.673337	0.634581	0.645359	0.661646	0.649165	0.672957	0.639377	0.646881	0.649725	0.648023	0.647806	0.690948	0.621068	0.647017	0.621458	0.611768	0.625139	0.622675	0.641552	0.646528	0.637256	0.678368	0.634156	0.633014	0.649672
PF3D7_0309800.1-p1	0	0.237524	0.242032	0.241355	0.222604	0.235939	0.24757	0.260648	0.241518	0.234775	0.239528	0.23268	0.233489	0.239067	0.237903	0.21609	0.245316	0.237605	0.260288	0.233064	0.236275	0.248626	0.247949	0.257291	0.238878	0.247658	0.233665	0.24822	0.232311	0.229753	0.237835	0.237551	0.241531	0.234342	0.251713	0.239319	0.227114	0.235993	0.231946	0.250778	0.2203	0.218464	0.22963	0.238458	0.233665	0.194293	0.230863	0.230457	0.220941
PF3D7_0309900.1-p1	0	0.635812	0.649346	0.650572	0.659559	0.647467	0.628459	0.622814	0.647658	0.647358	0.649183	0.647965	0.666176	0.631727	0.656727	0.646596	0.643105	0.647358	0.620548	0.638656	0.643351	0.637527	0.65207	0.646786	0.648094	0.617389	0.648611	0.655528	0.65158	0.654412	0.643682	0.652914	0.637982	0.638862	0.658007	0.498448	0.652606	0.647794	0.646024	0.640325	0.633673	0.659468	0.650763	0.652642	0.649537	0.546098	0.650844	0.659532	0.60329
PF3D7_0310000.1-p1	0	0.136671	0.145739	0.15737	0.131511	0.150654	0.160369	0.113926	0.145412	0.147023	0.151469	0.145401	0.156902	0.146254	0.165556	0.141753	0.152121	0.14994	0.16593	0.155379	0.152886	0.163836	0.156001	0.123976	0.15581	0.139	0.151063	0.14549	0.143146	0.118816	0.147023	0.153107	0.147228	0.147405	0.164874	0.152485	0.166494	0.146559	0.162144	0.141052	0.166066	0.146818	0.14331	0.150927	0.145357	0.125389	0.153899	0.143879	0.125437
PF3D7_0310100.1-p1	0	0.159874	0.160753	0.165287	0.163043	0.165069	0.161623	0.154109	0.16302	0.16149	0.167085	0.163731	0.156597	0.157443	0.176427	0.174411	0.162841	0.16206	0.158097	0.160329	0.160629	0.16307	0.160257	0.164955	0.173204	0.165847	0.163867	0.161349	0.159906	0.179896	0.162856	0.16277	0.155081	0.162037	0.175198	0.146561	0.172781	0.161654	0.168369	0.164531	0.171429	0.175636	0.164413	0.165478	0.164741	0.175932	0.169107	0.163535	0.179365
PF3D7_0310200.1-p1	0	0.972647	0.968279	0.969169	0.971568	0.968764	0.965445	0.94926	0.968656	0.968576	0.964743	0.968864	0.968547	0.967899	0.967117	0.969277	0.969761	0.966038	0.962505	0.963775	0.967803	0.96326	0.96682	0.97316	0.971676	0.96507	0.967551	0.969464	0.967604	0.971352	0.9672	0.969707	0.966879	0.968036	0.971136	0.972757	0.964447	0.968791	0.967684	0.960131	0.963476	0.967096	0.967551	0.969439	0.968495	0.970326	0.968924	0.966065	0.964689
PF3D7_0310300.1-p1	0	0.796351	0.767064	0.772122	0.771632	0.757682	0.741285	0.662597	0.76497	0.761408	0.74637	0.76248	0.77117	0.77049	0.76516	0.767934	0.760871	0.764181	0.723886	0.753807	0.767663	0.735792	0.759803	0.785528	0.778458	0.746383	0.756377	0.772285	0.765215	0.791157	0.760238	0.764698	0.771012	0.768967	0.767499	0.797971	0.740815	0.761679	0.739843	0.735948	0.760055	0.769976	0.761598	0.762604	0.762686	0.7764	0.749171	0.755751	0.762271
PF3D7_0310400.1-p1	0	0.909322	0.909706	0.917781	0.923944	0.912188	0.902911	0.905024	0.910415	0.916498	0.913332	0.918311	0.924898	0.911095	0.910986	0.924546	0.918284	0.910958	0.921136	0.920213	0.91373	0.910222	0.892408	0.91947	0.909103	0.914894	0.916826	0.908258	0.920263	0.919333	0.915789	0.907767	0.919589	0.912598	0.906212	0.898663	0.910958	0.914889	0.911231	0.913795	0.921545	0.923139	0.917208	0.911588	0.916117	0.927163	0.917587	0.917478	0.925308
PF3D7_0310500.1-p1	0	0.925768	0.913216	0.91533	0.920185	0.912457	0.898531	0.843904	0.913649	0.913161	0.913708	0.911313	0.919237	0.912245	0.905984	0.909286	0.912289	0.911188	0.880224	0.903629	0.913861	0.900238	0.917719	0.910158	0.92257	0.912274	0.91102	0.92108	0.912213	0.911025	0.912375	0.91631	0.91373	0.913459	0.921161	0.904767	0.907058	0.911129	0.911784	0.899767	0.901989	0.900477	0.911237	0.913622	0.913866	0.878744	0.910727	0.911215	0.883369
PF3D7_0310600.1-p1	0	0.174192	0.191738	0.185125	0.172458	0.188188	0.205659	0.251104	0.190546	0.185423	0.187988	0.184787	0.169639	0.194167	0.208695	0.166829	0.188178	0.191078	0.22062	0.182183	0.192084	0.20799	0.20322	0.199019	0.18376	0.191235	0.189543	0.19723	0.183553	0.173406	0.188459	0.193815	0.179651	0.181547	0.19414	0.187007	0.184984	0.192768	0.186524	0.214257	0.182025	0.174687	0.18442	0.193419	0.18526	0.166933	0.185603	0.185386	0.190514
PF3D7_0310600.2-p1	0	0.168855	0.192491	0.183811	0.17211	0.187391	0.206044	0.257826	0.189616	0.185194	0.190284	0.184787	0.172218	0.197526	0.211631	0.168837	0.187291	0.194217	0.224308	0.184435	0.192706	0.209326	0.206342	0.198123	0.1822	0.189345	0.191759	0.200863	0.184326	0.174171	0.188341	0.195926	0.184243	0.18438	0.196143	0.19298	0.186198	0.191243	0.188466	0.215142	0.186923	0.178582	0.186117	0.191759	0.186903	0.169922	0.189714	0.188548	0.189317
PF3D7_0310700.1-p1	0	0.12233	0.138577	0.132617	0.126657	0.140427	0.158525	0.242508	0.139475	0.139638	0.140454	0.141985	0.108287	0.137951	0.162036	0.135474	0.139886	0.143584	0.15657	0.139941	0.14422	0.155314	0.139801	0.150932	0.122057	0.149467	0.142305	0.140155	0.140754	0.132045	0.13972	0.13297	0.13681	0.133134	0.141244	0.13956	0.143312	0.142006	0.141271	0.166118	0.1465	0.14635	0.142958	0.141734	0.140563	0.154093	0.140999	0.139366	0.164512
PF3D7_0310800.1-p1	0	0.143406	0.153051	0.158421	0.14496	0.155096	0.161915	0.147339	0.153569	0.153542	0.161151	0.160945	0.16802	0.149567	0.163714	0.138332	0.159047	0.155318	0.171624	0.166267	0.160592	0.1717	0.155509	0.0955133	0.157662	0.153618	0.157249	0.144878	0.159293	0.139863	0.154796	0.152647	0.152782	0.157767	0.152974	0.142958	0.174558	0.157004	0.168211	0.156513	0.176586	0.15582	0.157931	0.154333	0.15267	0.145248	0.162024	0.159461	0.154142
PF3D7_0310900.1-p1	0	0.773077	0.763206	0.753634	0.762447	0.753715	0.74962	0.74625	0.762013	0.758976	0.746285	0.749638	0.764562	0.765294	0.750976	0.765078	0.753187	0.759627	0.759933	0.741336	0.754498	0.742353	0.757349	0.781864	0.766922	0.758745	0.758054	0.764996	0.759139	0.786989	0.759681	0.754474	0.749249	0.756752	0.751085	0.795705	0.730998	0.75423	0.743817	0.769043	0.722968	0.742424	0.760576	0.756671	0.751952	0.787541	0.747424	0.748373	0.774629
PF3D7_0311000.1-p1	0	0.107344	0.101826	0.105539	0.11264	0.106713	0.115916	0.107623	0.10614	0.103683	0.112449	0.104781	0.110538	0.101856	0.111794	0.105157	0.107365	0.104068	0.108008	0.117796	0.104454	0.110674	0.103631	0.0965875	0.101092	0.120827	0.108214	0.108954	0.107668	0.0855037	0.108597	0.10546	0.112018	0.109143	0.111029	0.0949742	0.12168	0.105703	0.114633	0.103961	0.129331	0.105515	0.112118	0.10371	0.106112	0.0997898	0.111493	0.110374	0.107456
PF3D7_0311100.1-p1	0	0.748293	0.72375	0.727641	0.715071	0.71888	0.714636	0.653871	0.717737	0.718309	0.702364	0.717968	0.731532	0.727424	0.733464	0.727233	0.716235	0.717656	0.714826	0.707872	0.722754	0.696433	0.735967	0.741926	0.740974	0.718756	0.719234	0.730417	0.721274	0.752292	0.721247	0.721138	0.722719	0.727097	0.714717	0.757503	0.691092	0.718826	0.710527	0.679337	0.696868	0.705169	0.719968	0.721274	0.715016	0.750408	0.706636	0.706419	0.718791
PF3D7_0311200.1-p1	0	0.524551	0.526627	0.535182	0.540148	0.528773	0.519324	0.458481	0.533724	0.530231	0.540093	0.526098	0.531868	0.52202	0.542156	0.534934	0.531133	0.532171	0.520699	0.51931	0.520873	0.521085	0.544219	0.525101	0.53803	0.521098	0.531083	0.532006	0.529543	0.538415	0.533861	0.540176	0.533395	0.531358	0.535417	0.406118	0.541906	0.533229	0.537122	0.517123	0.534562	0.546541	0.533669	0.53609	0.535457	0.42876	0.536544	0.542954	0.463348
PF3D7_0311300.1-p1	0	0.817348	0.788576	0.795107	0.803168	0.790154	0.782864	0.832503	0.795243	0.787079	0.790594	0.78894	0.783164	0.788471	0.804093	0.801339	0.790539	0.779163	0.755614	0.783626	0.789293	0.778972	0.778836	0.813075	0.793669	0.80276	0.785038	0.790757	0.790726	0.803985	0.787895	0.783354	0.798255	0.789719	0.783735	0.796582	0.781981	0.786507	0.779734	0.791072	0.771182	0.798038	0.793556	0.786154	0.795325	0.828126	0.787709	0.791138	0.812956
PF3D7_0311400.1-p1	0	0.882627	0.87396	0.868948	0.873307	0.870113	0.848949	0.782538	0.873147	0.872795	0.862929	0.865462	0.86843	0.876016	0.865585	0.87881	0.862979	0.87076	0.845289	0.863885	0.867618	0.840116	0.877696	0.881435	0.881354	0.863397	0.871413	0.871275	0.869327	0.890728	0.869761	0.875474	0.872097	0.871766	0.87225	0.879924	0.848036	0.868569	0.856698	0.843918	0.858428	0.866912	0.868677	0.872118	0.87182	0.875782	0.861981	0.866398	0.866811
PF3D7_0311500.1-p1	0	0.402456	0.461221	0.430029	0.447373	0.456882	0.46683	0.515706	0.459666	0.4553	0.461373	0.458837	0.459408	0.455778	0.4769	0.431176	0.455822	0.464238	0.469761	0.458381	0.460847	0.46653	0.459326	0.452667	0.450703	0.467469	0.458274	0.440551	0.463159	0.412717	0.45822	0.455942	0.449708	0.459147	0.43875	0.434883	0.464536	0.456746	0.463447	0.468275	0.454861	0.451229	0.460348	0.45852	0.458356	0.443141	0.457552	0.455042	0.453948
PF3D7_0311600.1-p1	0	0.429336	0.434283	0.453133	0.437946	0.444604	0.44892	0.486379	0.444088	0.443328	0.447019	0.44131	0.444004	0.431726	0.478039	0.441671	0.44439	0.438055	0.426372	0.44892	0.438476	0.460655	0.449192	0.431047	0.444601	0.428494	0.444143	0.444955	0.437624	0.433872	0.440286	0.453131	0.440544	0.440503	0.464077	0.36553	0.457546	0.447321	0.457721	0.450375	0.445709	0.466109	0.450852	0.455931	0.452997	0.380894	0.447426	0.450659	0.42764
PF3D7_0311700.1-p1	0	0.235753	0.259123	0.265418	0.246	0.268117	0.282331	0.300728	0.259641	0.26133	0.266796	0.265178	0.252787	0.259519	0.274127	0.2537	0.27218	0.259764	0.268969	0.272336	0.267294	0.287618	0.263198	0.25047	0.269848	0.263805	0.272041	0.256548	0.25866	0.233872	0.25945	0.267695	0.263196	0.256261	0.280396	0.24628	0.284021	0.261712	0.280886	0.272056	0.29734	0.262409	0.259014	0.266917	0.26362	0.224509	0.275163	0.26775	0.257883
PF3D7_0311800.1-p1	0	0.382256	0.376829	0.36638	0.391619	0.381334	0.385812	0.453726	0.376313	0.381171	0.36771	0.384825	0.358564	0.379705	0.397292	0.388146	0.375262	0.371075	0.384993	0.376367	0.386759	0.381306	0.375662	0.363367	0.361088	0.380872	0.377127	0.393736	0.383993	0.390344	0.38364	0.37672	0.382435	0.372676	0.384835	0.381442	0.375695	0.376503	0.370098	0.398274	0.385753	0.392136	0.3844	0.378213	0.375472	0.398073	0.372296	0.373545	0.409129
PF3D7_0311900.1-p1	0	0.368838	0.366163	0.371748	0.370419	0.364256	0.377449	0.310785	0.36777	0.361368	0.373144	0.358952	0.375651	0.361999	0.369574	0.339436	0.366329	0.371672	0.352245	0.348293	0.365181	0.368484	0.405025	0.35486	0.387803	0.337284	0.36085	0.389166	0.356246	0.349764	0.362321	0.392844	0.344744	0.366762	0.405052	0.327693	0.366993	0.366054	0.376359	0.346203	0.328646	0.365916	0.35344	0.378068	0.365182	0.266767	0.363688	0.373007	0.306586
PF3D7_0312000.1-p1	0	0.212053	0.19953	0.188574	0.190635	0.202672	0.200525	0.177414	0.2033	0.201251	0.203338	0.201651	0.199814	0.203038	0.181947	0.205677	0.20522	0.197547	0.192114	0.2113	0.202741	0.197246	0.199241	0.176238	0.202027	0.217693	0.204339	0.190826	0.201716	0.226751	0.205049	0.195771	0.211616	0.209284	0.198202	0.254303	0.194858	0.19923	0.19812	0.193956	0.213837	0.192192	0.203137	0.197044	0.201306	0.27895	0.201262	0.198612	0.224967
PF3D7_0312100.1-p1	0	0.726	0.733865	0.741221	0.72886	0.735881	0.743871	0.739512	0.736563	0.732585	0.742127	0.732975	0.724965	0.729323	0.747875	0.689487	0.740692	0.741065	0.722787	0.736719	0.735013	0.746649	0.753514	0.721641	0.741637	0.733368	0.734928	0.739348	0.727709	0.711453	0.729125	0.747902	0.734062	0.740376	0.756674	0.667874	0.742216	0.738742	0.742399	0.742107	0.738536	0.733219	0.733184	0.741602	0.73708	0.619595	0.735916	0.742182	0.684028
PF3D7_0312200.1-p1	0	0.6015	0.603538	0.605359	0.610604	0.59881	0.592097	0.562147	0.600522	0.598266	0.593456	0.596134	0.608077	0.5862	0.622507	0.584624	0.598421	0.601147	0.563925	0.593304	0.592704	0.588238	0.621284	0.606908	0.600114	0.576293	0.592994	0.620686	0.594924	0.603837	0.593293	0.617017	0.587672	0.591962	0.631719	0.490475	0.599109	0.594299	0.598185	0.569678	0.588272	0.622413	0.598647	0.605685	0.600522	0.486616	0.597505	0.606962	0.556797
PF3D7_0312300.1-p1	0	0.264485	0.338361	0.306834	0.330429	0.332861	0.347882	0.433301	0.334059	0.330384	0.341674	0.333415	0.318504	0.331328	0.35782	0.326218	0.327972	0.339441	0.341619	0.330547	0.333469	0.353599	0.337998	0.330511	0.313712	0.339613	0.334767	0.331927	0.33768	0.274151	0.3315	0.326753	0.324236	0.330166	0.324984	0.299891	0.342962	0.335802	0.339877	0.359733	0.324767	0.345215	0.337844	0.329785	0.334604	0.33131	0.338271	0.338842	0.353308
PF3D7_0312400.1-p1	0	0.388506	0.38746	0.396876	0.404615	0.403652	0.412397	0.489565	0.403053	0.400468	0.402193	0.399581	0.378275	0.389296	0.418927	0.404115	0.407631	0.396425	0.40289	0.41015	0.395964	0.411662	0.393268	0.426247	0.372561	0.417823	0.402155	0.394248	0.398373	0.404343	0.402917	0.392534	0.404814	0.389746	0.398928	0.345333	0.394139	0.400414	0.400125	0.420995	0.400604	0.41474	0.40191	0.40123	0.401176	0.407287	0.401649	0.404833	0.435117
PF3D7_0312500.1-p1	0	0.320125	0.330315	0.32735	0.316236	0.32512	0.328121	0.295705	0.3227	0.321395	0.330324	0.323903	0.32464	0.309328	0.33938	0.297517	0.325313	0.317596	0.311531	0.326924	0.325829	0.333016	0.340087	0.297008	0.340005	0.317405	0.322183	0.32638	0.316989	0.294588	0.321884	0.325863	0.323731	0.325066	0.335328	0.288904	0.332853	0.323353	0.332962	0.313788	0.341175	0.319744	0.325148	0.325827	0.319056	0.262803	0.323062	0.326244	0.302638
PF3D7_0312800.1-p1	0	0.333577	0.309011	0.306868	0.298261	0.301606	0.294735	0.273119	0.307628	0.307438	0.302927	0.310269	0.322321	0.31535	0.28611	0.325964	0.30579	0.302086	0.311808	0.308009	0.311219	0.291236	0.290395	0.311254	0.313207	0.321083	0.308957	0.282855	0.314843	0.32525	0.308252	0.292945	0.31768	0.309825	0.29205	0.37598	0.295378	0.309282	0.301733	0.28716	0.293339	0.29352	0.311561	0.305241	0.302989	0.411733	0.304039	0.2978	0.342004
PF3D7_0312900.1-p1	0	0.549363	0.517088	0.530606	0.526507	0.52173	0.499335	0.46281	0.518798	0.523331	0.512582	0.518029	0.54806	0.530769	0.50338	0.536904	0.511929	0.514265	0.533132	0.519924	0.516804	0.499416	0.492956	0.54407	0.540976	0.529696	0.519558	0.51136	0.530986	0.549255	0.526154	0.49073	0.529849	0.525096	0.484785	0.58127	0.504303	0.515948	0.51288	0.514021	0.517279	0.509886	0.526236	0.50927	0.517522	0.608198	0.5144	0.50718	0.560062
PF3D7_0313000.1-p1	0	0.772264	0.771202	0.764693	0.772509	0.764148	0.761262	0.8114	0.764203	0.766218	0.740618	0.771594	0.779127	0.769922	0.765919	0.774879	0.759808	0.767716	0.771451	0.763317	0.768343	0.761588	0.761588	0.785664	0.766817	0.783687	0.768343	0.76167	0.77575	0.77349	0.766954	0.747263	0.774337	0.766627	0.724495	0.790332	0.743458	0.764639	0.754126	0.781445	0.746889	0.766371	0.769895	0.750994	0.76502	0.820358	0.753037	0.748761	0.797348
PF3D7_0313100.1-p1	0	0.64976	0.647637	0.650157	0.652903	0.641948	0.638381	0.581986	0.646066	0.642218	0.640928	0.64728	0.655233	0.652551	0.653201	0.647529	0.655445	0.649354	0.607189	0.646033	0.653295	0.642201	0.65908	0.639763	0.65293	0.632162	0.641351	0.659162	0.634415	0.67279	0.641785	0.654258	0.653683	0.652677	0.662548	0.631864	0.643378	0.646039	0.644233	0.621813	0.633032	0.655942	0.637775	0.649371	0.64547	0.587343	0.643149	0.64613	0.591716
PF3D7_0313200.1-p1	0	0.329141	0.323436	0.31557	0.331673	0.321231	0.331047	0.388336	0.321258	0.32779	0.315287	0.336572	0.335021	0.34286	0.30625	0.339085	0.326392	0.32857	0.352956	0.326692	0.338405	0.327263	0.302112	0.332299	0.291878	0.324896	0.332608	0.326256	0.33552	0.339403	0.324606	0.309707	0.334163	0.319054	0.302303	0.382815	0.330267	0.325232	0.313191	0.345863	0.337878	0.32787	0.323272	0.317149	0.320197	0.405297	0.318852	0.315259	0.372673
PF3D7_0313300.1-p1	0	0.1204	0.144984	0.149581	0.138487	0.143205	0.149952	0.118703	0.13962	0.140797	0.156164	0.149377	0.152989	0.141415	0.138569	0.140605	0.147828	0.149104	0.149565	0.150874	0.149214	0.158325	0.148666	0.129101	0.156766	0.139136	0.148268	0.137775	0.144437	0.113148	0.141864	0.147626	0.148656	0.142658	0.144808	0.130325	0.16596	0.146434	0.157067	0.146149	0.163794	0.146562	0.146161	0.141645	0.140304	0.123321	0.153783	0.151074	0.126337
PF3D7_0313400.1-p1	0	0.829187	0.811749	0.816479	0.813637	0.799679	0.779463	0.725049	0.808677	0.808161	0.793057	0.802107	0.826523	0.81013	0.798575	0.814848	0.804735	0.809994	0.808856	0.794069	0.80571	0.782399	0.808879	0.82481	0.811027	0.78518	0.801636	0.823342	0.808242	0.838675	0.806285	0.80964	0.805043	0.806584	0.811598	0.837914	0.78451	0.805768	0.78732	0.777062	0.7739	0.806018	0.799788	0.810036	0.80517	0.814789	0.799418	0.802409	0.798755
PF3D7_0313500.1-p1	0	0.836164	0.818088	0.824128	0.832751	0.817032	0.784973	0.768454	0.813429	0.818495	0.815579	0.812558	0.840145	0.818613	0.803391	0.828083	0.812613	0.813927	0.796853	0.812893	0.812831	0.797784	0.806425	0.829122	0.824734	0.785076	0.814648	0.824517	0.822774	0.832778	0.815867	0.813331	0.815762	0.812238	0.818261	0.813272	0.812568	0.812292	0.796999	0.802871	0.808769	0.823979	0.816057	0.815163	0.818874	0.818948	0.817963	0.815471	0.813028
PF3D7_0313600.1-p1	0	0.821631	0.80415	0.812176	0.813142	0.796205	0.795425	0.821969	0.803385	0.805296	0.776097	0.809863	0.810302	0.810412	0.803997	0.817636	0.799815	0.809647	0.816281	0.802572	0.805789	0.793596	0.793432	0.823215	0.811094	0.810106	0.809064	0.808282	0.81436	0.825344	0.808217	0.789965	0.807695	0.807562	0.793869	0.818951	0.778533	0.805487	0.788382	0.805776	0.784505	0.804084	0.806143	0.796697	0.80475	0.84519	0.795288	0.784505	0.827887
PF3D7_0313700.1-p1	0	0.291281	0.307554	0.311247	0.301572	0.305654	0.324897	0.369631	0.306197	0.305219	0.311646	0.312665	0.306324	0.308252	0.336058	0.299571	0.318879	0.314362	0.322843	0.31169	0.31437	0.330953	0.309881	0.310289	0.291742	0.306232	0.30473	0.307193	0.296964	0.307763	0.308125	0.312352	0.305848	0.305681	0.307193	0.269871	0.320806	0.308939	0.318218	0.322109	0.320128	0.325644	0.301363	0.3075	0.30636	0.298477	0.310234	0.302007	0.304975
PF3D7_0313700.2-p1	0	0.274697	0.272245	0.28954	0.271865	0.278872	0.289104	0.267248	0.273207	0.272822	0.283275	0.277397	0.290094	0.271425	0.25875	0.272465	0.282705	0.287317	0.294443	0.287737	0.277751	0.290396	0.274477	0.240191	0.280278	0.27366	0.282144	0.277611	0.27318	0.257375	0.273565	0.283578	0.270829	0.279586	0.28465	0.250289	0.299277	0.277222	0.293943	0.262242	0.2992	0.291053	0.269413	0.281566	0.273592	0.265913	0.282863	0.278464	0.262407
PF3D7_0313800.1-p1	0	0.476877	0.44341	0.465758	0.461063	0.445452	0.451537	0.41807	0.445452	0.44703	0.436593	0.446169	0.458124	0.45679	0.416887	0.442947	0.45106	0.451754	0.439031	0.451019	0.457618	0.451564	0.445249	0.464193	0.465799	0.42263	0.447439	0.470154	0.444444	0.455565	0.443192	0.453197	0.447888	0.447547	0.462179	0.478483	0.453212	0.443737	0.44729	0.433996	0.460452	0.453982	0.429392	0.452801	0.440498	0.425908	0.442799	0.439941	0.42417
PF3D7_0313900.1-p1	0	0.535771	0.533146	0.540906	0.54897	0.537354	0.532792	0.480036	0.530796	0.537245	0.542767	0.534784	0.550746	0.528393	0.51533	0.526752	0.537619	0.535908	0.530387	0.53599	0.536119	0.539733	0.547849	0.518582	0.542439	0.509838	0.534731	0.549243	0.539376	0.537766	0.532381	0.55162	0.535641	0.539321	0.552632	0.503443	0.548202	0.536315	0.537137	0.513663	0.544461	0.534551	0.53096	0.541835	0.543611	0.429657	0.545007	0.553096	0.45024
PF3D7_0314000.1-p1	0	0.451193	0.469278	0.483889	0.474581	0.482036	0.492463	0.535381	0.474321	0.478083	0.48036	0.481683	0.472182	0.479678	0.467139	0.474158	0.486151	0.475589	0.500641	0.49756	0.480848	0.49677	0.431457	0.475889	0.4359	0.491127	0.485798	0.470274	0.474921	0.449775	0.477374	0.476707	0.48564	0.463417	0.483304	0.461851	0.498705	0.4801	0.491291	0.486384	0.520292	0.498587	0.47075	0.473067	0.482799	0.498406	0.489274	0.475426	0.504784
PF3D7_0314100.1-p1	0	0.204517	0.217302	0.220479	0.220963	0.220182	0.225727	0.242033	0.218056	0.219967	0.232457	0.222297	0.234529	0.21959	0.235283	0.230492	0.225522	0.223009	0.223057	0.227579	0.224303	0.235068	0.215122	0.171678	0.192108	0.225668	0.222578	0.221528	0.219402	0.221313	0.220263	0.220425	0.222282	0.222524	0.219483	0.21264	0.237544	0.224112	0.237867	0.223413	0.23062	0.233692	0.218056	0.220317	0.218944	0.220203	0.231757	0.227369	0.214907
PF3D7_0314100.2-p1	0	0.258083	0.257933	0.260941	0.261064	0.258069	0.262094	0.32747	0.257229	0.260128	0.256538	0.258597	0.268083	0.269492	0.254289	0.26964	0.256042	0.256186	0.27234	0.25643	0.262701	0.266132	0.236673	0.249275	0.231199	0.261742	0.257798	0.254993	0.268556	0.266755	0.261619	0.24437	0.268531	0.253191	0.241822	0.302447	0.255637	0.259586	0.253557	0.282331	0.251118	0.259806	0.259099	0.252161	0.259261	0.32869	0.25315	0.251091	0.297751
PF3D7_0314200.1-p1	0	0.672429	0.683992	0.687471	0.680557	0.678392	0.679143	0.626553	0.683122	0.681328	0.683384	0.681997	0.676099	0.67474	0.673517	0.665235	0.681669	0.683655	0.69057	0.673725	0.679484	0.680448	0.702873	0.6649	0.691348	0.646435	0.680349	0.689309	0.677903	0.678436	0.675565	0.697111	0.669908	0.679697	0.702656	0.609443	0.685675	0.683747	0.688331	0.668252	0.662354	0.678265	0.68073	0.688749	0.686574	0.561261	0.683057	0.69007	0.605817
PF3D7_0314300.1-p1	0	0.426913	0.442075	0.446635	0.410963	0.439152	0.445158	0.395046	0.441146	0.437623	0.441525	0.427237	0.439367	0.436718	0.434151	0.412607	0.444149	0.44016	0.452571	0.439968	0.434702	0.448599	0.451658	0.355219	0.434724	0.433659	0.441173	0.434888	0.428337	0.415579	0.438196	0.449473	0.437951	0.438033	0.461681	0.427022	0.440752	0.437678	0.45032	0.416692	0.442602	0.43236	0.42973	0.445079	0.435984	0.371463	0.437483	0.431201	0.388399
PF3D7_0314400.1-p1	0	0.256555	0.269904	0.261326	0.274198	0.274845	0.292465	0.377328	0.275089	0.272727	0.287661	0.272577	0.224499	0.276152	0.306064	0.267977	0.273472	0.276125	0.280293	0.273554	0.273798	0.289941	0.273275	0.284702	0.218256	0.283923	0.275116	0.278432	0.2727	0.240025	0.269416	0.273872	0.272619	0.268791	0.284268	0.251432	0.286059	0.280735	0.286684	0.293822	0.278827	0.289172	0.275306	0.276148	0.277966	0.283298	0.282449	0.276614	0.297405
PF3D7_0314500.1-p1	0	0.63867	0.610795	0.612016	0.590638	0.595816	0.588358	0.504423	0.601813	0.597742	0.589607	0.599105	0.607083	0.615088	0.585292	0.601487	0.594824	0.600217	0.593987	0.589769	0.603687	0.583582	0.585889	0.622985	0.616554	0.597015	0.600022	0.601927	0.604662	0.625482	0.599967	0.592239	0.603529	0.608271	0.588114	0.668385	0.571863	0.599018	0.587598	0.575119	0.570029	0.56497	0.59587	0.592532	0.594405	0.643212	0.585753	0.581031	0.606573
PF3D7_0314600.1-p1	0	0.494151	0.464629	0.478837	0.476698	0.460701	0.447056	0.413826	0.466265	0.465583	0.455537	0.469867	0.489051	0.478852	0.431267	0.480473	0.464066	0.465927	0.484484	0.46569	0.472443	0.445311	0.442802	0.485179	0.476971	0.476218	0.467928	0.4644	0.469401	0.488915	0.463456	0.443538	0.478432	0.468038	0.421641	0.523591	0.447696	0.46501	0.450492	0.450859	0.466132	0.45723	0.461465	0.453229	0.461656	0.553865	0.460609	0.453301	0.496973
PF3D7_0314700.1-p1	0	0.938562	0.930518	0.926072	0.934658	0.930219	0.921807	0.945076	0.928484	0.927427	0.913293	0.927839	0.926172	0.929371	0.933438	0.932063	0.921602	0.931513	0.913727	0.916956	0.926538	0.914107	0.930781	0.942467	0.928368	0.932437	0.926776	0.933303	0.929352	0.938427	0.927563	0.930971	0.926863	0.929243	0.925467	0.935528	0.901507	0.928511	0.914053	0.927289	0.9076	0.92849	0.932361	0.929026	0.928728	0.940814	0.918689	0.921671	0.937781
PF3D7_0314800.1-p1	0	0.769145	0.757051	0.757485	0.763369	0.747858	0.720794	0.637715	0.750108	0.753797	0.745905	0.749871	0.754691	0.753363	0.730041	0.763776	0.743537	0.746963	0.729299	0.723126	0.748729	0.723452	0.749593	0.767355	0.77164	0.733648	0.748942	0.754176	0.753525	0.78105	0.746909	0.746393	0.758012	0.7516	0.751383	0.762095	0.731932	0.752251	0.71537	0.739227	0.730303	0.756082	0.747532	0.754366	0.757268	0.746542	0.743898	0.752061	0.746983
PF3D7_0314900.1-p1	0	0.592709	0.593911	0.602474	0.593063	0.591654	0.58942	0.548756	0.586326	0.594074	0.59434	0.594526	0.591758	0.586267	0.559763	0.574636	0.601646	0.596352	0.571188	0.591649	0.591223	0.594123	0.578411	0.577922	0.594096	0.588387	0.595868	0.586946	0.590975	0.602061	0.589887	0.59676	0.592333	0.593476	0.587898	0.561013	0.599391	0.592307	0.597521	0.578597	0.591384	0.606086	0.583988	0.591845	0.592334	0.547585	0.598771	0.600022	0.581451
PF3D7_0315000.1-p1	0	0.120448	0.118391	0.122073	0.103744	0.115277	0.121748	0.0944142	0.118282	0.115115	0.117903	0.114589	0.115981	0.12034	0.130384	0.112841	0.120031	0.124591	0.122699	0.122821	0.117459	0.131711	0.126865	0.116983	0.120638	0.110287	0.118201	0.1221	0.114736	0.120827	0.118174	0.128245	0.119808	0.123535	0.126296	0.120493	0.121338	0.120042	0.119284	0.115734	0.134313	0.108734	0.116171	0.119095	0.118445	0.109053	0.117308	0.114249	0.101846
PF3D7_0315100.1-p1	0	0.114637	0.109634	0.103731	0.103617	0.107495	0.109005	0.123849	0.110636	0.108009	0.108383	0.109628	0.0730763	0.10665	0.123545	0.112071	0.110174	0.108247	0.11334	0.111466	0.108863	0.115666	0.101884	0.103482	0.0770293	0.107513	0.109147	0.110332	0.110013	0.0993123	0.110663	0.105756	0.114451	0.109119	0.106379	0.102938	0.110161	0.106466	0.108464	0.114276	0.11353	0.116144	0.112531	0.107089	0.111881	0.109011	0.108545	0.109872	0.113653
PF3D7_0315200.1-p1	0	0.972152	0.971439	0.97376	0.969476	0.974498	0.973435	0.979168	0.975044	0.973733	0.973981	0.970528	0.971769	0.9668	0.978076	0.974634	0.973616	0.971251	0.962028	0.974012	0.970474	0.974773	0.974199	0.976465	0.974281	0.975377	0.973405	0.967237	0.971467	0.967483	0.974661	0.974691	0.973235	0.974989	0.975865	0.963065	0.973109	0.973433	0.974609	0.972836	0.973329	0.973858	0.975453	0.973651	0.974661	0.977585	0.973599	0.973244	0.975594
PF3D7_0315300.1-p1	0	0.766782	0.767039	0.766361	0.767595	0.765711	0.764155	0.699358	0.76349	0.76498	0.765753	0.760144	0.771984	0.765942	0.764805	0.751382	0.760632	0.764669	0.752066	0.749539	0.762555	0.756217	0.778295	0.770683	0.777022	0.720744	0.760429	0.775126	0.765549	0.772282	0.761621	0.776697	0.752614	0.759346	0.778973	0.702514	0.762054	0.762109	0.766132	0.746153	0.734484	0.773417	0.759129	0.76907	0.762244	0.649645	0.765563	0.767432	0.676563
PF3D7_0315400.1-p1	0	0.707135	0.704859	0.70662	0.69974	0.701392	0.698873	0.681284	0.691262	0.702584	0.694946	0.701695	0.713988	0.703993	0.579609	0.691451	0.700937	0.698656	0.702909	0.704163	0.700341	0.700959	0.663741	0.656726	0.71006	0.70419	0.702882	0.685032	0.706241	0.705482	0.700444	0.697708	0.709351	0.706187	0.681673	0.737859	0.701308	0.700255	0.696544	0.697327	0.70941	0.691239	0.698386	0.697221	0.69565	0.743079	0.700688	0.700715	0.71439
PF3D7_0315500.1-p1	0	0.0876604	0.0848628	0.0772021	0.0774541	0.0829408	0.0861173	0.0671323	0.0832386	0.0803963	0.0817857	0.0835979	0.072175	0.08341	0.0830581	0.0846733	0.0837878	0.0813525	0.0815443	0.0831393	0.0871252	0.0819752	0.0868753	0.0668688	0.0763441	0.0909091	0.0883818	0.0843846	0.0820475	0.0890952	0.0805858	0.0806487	0.0801769	0.0852147	0.0857653	0.105691	0.0805425	0.0808023	0.0804321	0.0761567	0.0866069	0.0778706	0.0820746	0.0840777	0.081073	0.115828	0.0793492	0.0778061	0.0867694
PF3D7_0315600.1-p1	0	0.508248	0.467671	0.474807	0.479216	0.468892	0.449262	0.424021	0.462977	0.465988	0.462286	0.473844	0.492294	0.478918	0.450429	0.485199	0.463647	0.461879	0.460681	0.462513	0.472569	0.440281	0.440281	0.484724	0.487926	0.474317	0.47052	0.467468	0.483951	0.496907	0.46862	0.45146	0.479527	0.476109	0.432168	0.536618	0.453561	0.464605	0.455285	0.441351	0.471453	0.450621	0.475187	0.446642	0.466124	0.550526	0.460007	0.45751	0.510568
PF3D7_0315700.1-p1	0	0.394951	0.395634	0.399431	0.379196	0.388963	0.389961	0.351079	0.396285	0.385925	0.39731	0.382028	0.39693	0.373475	0.419762	0.368027	0.393794	0.389311	0.375251	0.391431	0.386049	0.396442	0.414502	0.379739	0.401784	0.38842	0.389614	0.396117	0.379471	0.368458	0.386875	0.404089	0.38472	0.399105	0.422854	0.334129	0.395846	0.388339	0.400212	0.369895	0.383793	0.388659	0.391268	0.399322	0.396095	0.301055	0.389365	0.401106	0.347118
PF3D7_0315800.1-p1	0	0.650709	0.658569	0.6452	0.665136	0.651504	0.637342	0.646667	0.645363	0.657319	0.651986	0.652672	0.675406	0.660164	0.629517	0.652455	0.639833	0.657175	0.648055	0.643292	0.650478	0.634462	0.646688	0.66932	0.671928	0.648834	0.648325	0.656062	0.662672	0.644134	0.650852	0.637179	0.648906	0.651558	0.615878	0.700918	0.645529	0.648705	0.642558	0.656017	0.636099	0.631786	0.656477	0.642021	0.649493	0.686583	0.643482	0.651877	0.666341
PF3D7_0315900.1-p1	0	0.16505	0.19559	0.195997	0.183227	0.202064	0.219336	0.235216	0.203445	0.199816	0.207065	0.200988	0.182712	0.195281	0.21809	0.189008	0.20774	0.201566	0.222755	0.21803	0.201556	0.22199	0.184229	0.200591	0.175452	0.221524	0.203093	0.179705	0.198407	0.171091	0.205314	0.199317	0.206968	0.196024	0.194766	0.173579	0.224693	0.202226	0.210126	0.220142	0.230313	0.202971	0.201956	0.198164	0.200412	0.187381	0.209719	0.200645	0.216973
PF3D7_0316000.1-p1	1	0.77084	0.763023	0.764054	0.770867	0.764082	0.759658	0.746332	0.762779	0.765031	0.763457	0.767851	0.770894	0.765792	0.371344	0.766877	0.766711	0.763702	0.763307	0.763151	0.766521	0.759142	0.749968	0.742205	0.767366	0.762662	0.766416	0.764625	0.766606	0.77445	0.76324	0.759305	0.766866	0.765791	0.760363	0.783592	0.7639	0.763674	0.761259	0.764225	0.764909	0.762756	0.760064	0.761123	0.763729	0.777068	0.764	0.76324	0.767184
PF3D7_0316100.1-p1	0	0.160135	0.155724	0.16064	0.154274	0.156534	0.156219	0.135877	0.159397	0.158074	0.159325	0.150897	0.169615	0.153302	0.155662	0.162719	0.156642	0.155706	0.179631	0.165051	0.151224	0.161594	0.156516	0.157704	0.166158	0.15865	0.157453	0.159001	0.155319	0.168076	0.158803	0.152113	0.160372	0.159127	0.157434	0.173828	0.164686	0.15594	0.162863	0.15561	0.189434	0.145479	0.157372	0.160937	0.159586	0.14511	0.154598	0.15711	0.141348
PF3D7_0316200.1-p1	0	0.774117	0.771558	0.77311	0.763226	0.766793	0.77153	0.713247	0.769243	0.769134	0.769978	0.766421	0.768045	0.765568	0.773811	0.751681	0.766986	0.772429	0.757406	0.760761	0.767417	0.774689	0.78735	0.758461	0.79089	0.745297	0.766738	0.77104	0.767936	0.769951	0.766493	0.780162	0.757497	0.770332	0.783783	0.694247	0.768554	0.768563	0.773872	0.7526	0.759611	0.763097	0.766139	0.7736	0.76859	0.662238	0.767827	0.772565	0.671467
PF3D7_0316300.1-p1	0	0.440505	0.418165	0.43044	0.428202	0.42433	0.431729	0.476726	0.428879	0.431571	0.426641	0.433043	0.425268	0.435094	0.430736	0.43682	0.43597	0.420826	0.455691	0.432475	0.431173	0.43819	0.403112	0.455931	0.420207	0.444534	0.422876	0.423168	0.426914	0.451166	0.436578	0.416115	0.44792	0.416792	0.408254	0.443215	0.426495	0.429121	0.421257	0.455434	0.429175	0.432714	0.430979	0.424437	0.428933	0.475152	0.424622	0.419749	0.452553
PF3D7_0316300.2-p1	0	0.468112	0.449332	0.477247	0.460388	0.470878	0.478358	0.490731	0.466325	0.469957	0.465673	0.469457	0.46654	0.46402	0.460892	0.466298	0.480717	0.462908	0.492478	0.486313	0.468478	0.489768	0.42667	0.463748	0.469359	0.478046	0.470662	0.457027	0.463615	0.459764	0.475269	0.469007	0.476829	0.468629	0.474048	0.4491	0.485323	0.469361	0.478574	0.487952	0.494484	0.473701	0.464753	0.473887	0.468548	0.422535	0.470524	0.464263	0.455807
PF3D7_0316400.1-p1	0	0.827577	0.814703	0.817205	0.816916	0.80978	0.804542	0.788665	0.815274	0.813534	0.804433	0.812001	0.834321	0.819391	0.82257	0.821448	0.808133	0.810552	0.800903	0.809775	0.814943	0.787843	0.812646	0.821621	0.823416	0.79555	0.813452	0.824259	0.812663	0.831711	0.809889	0.817732	0.810095	0.81696	0.82464	0.836511	0.802741	0.809889	0.810742	0.779162	0.806669	0.814698	0.811766	0.814023	0.809753	0.833569	0.808431	0.81251	0.817183
PF3D7_0316500.1-p1	0	0.531419	0.525972	0.505325	0.515621	0.50843	0.511862	0.587303	0.517119	0.516057	0.510065	0.521695	0.503745	0.533653	0.474163	0.535423	0.503146	0.522894	0.51245	0.511399	0.520143	0.509819	0.503201	0.493122	0.505325	0.505897	0.519816	0.520878	0.521695	0.538365	0.513061	0.507913	0.516793	0.515975	0.503309	0.581974	0.510405	0.517364	0.50399	0.532086	0.510597	0.511672	0.513932	0.504045	0.51701	0.604048	0.513142	0.509084	0.55807
PF3D7_0316600.1-p1	0	0.287543	0.294392	0.299131	0.300046	0.299975	0.306584	0.301757	0.303108	0.297633	0.304514	0.301044	0.286889	0.29498	0.284534	0.292839	0.308678	0.295933	0.301735	0.305729	0.301399	0.301817	0.306311	0.263273	0.308681	0.30325	0.299758	0.292882	0.29717	0.273052	0.295209	0.308354	0.307407	0.302863	0.306911	0.272631	0.311269	0.295073	0.308518	0.298739	0.318597	0.300564	0.302536	0.299349	0.302073	0.274931	0.30435	0.304514	0.296069
PF3D7_0316700.1-p1	0	0.12028	0.141116	0.14676	0.143971	0.143843	0.145607	0.134967	0.13978	0.143243	0.146888	0.141851	0.152422	0.136501	0.137893	0.135963	0.145712	0.136447	0.140614	0.141222	0.142531	0.149342	0.13582	0.129877	0.1157	0.144111	0.145206	0.139636	0.148286	0.126142	0.141034	0.14438	0.138328	0.142179	0.151686	0.117426	0.154872	0.138553	0.152313	0.134889	0.148601	0.147464	0.141062	0.139862	0.145069	0.122908	0.152395	0.146943	0.145821
PF3D7_0316800.1-p1	0	0.0190891	0.0218609	0.0156615	0.0201768	0.0218337	0.0221074	0.0443435	0.0216978	0.0213171	0.022189	0.0238474	0.0160435	0.022053	0.0239296	0.0227582	0.0234697	0.0216451	0.0273041	0.0249653	0.0227953	0.0221618	0.02276	0.0205574	0.0200136	0.0245574	0.0217249	0.0200952	0.0229757	0.0191162	0.0218609	0.0197417	0.02223	0.0221328	0.0205574	0.0253733	0.0244473	0.0213171	0.0227056	0.0221358	0.0224634	0.020989	0.0221328	0.0214259	0.020882	0.0341836	0.0212916	0.0203127	0.0237946
PF3D7_0316900.1-p1	0	0.617072	0.601068	0.615663	0.620444	0.607381	0.610057	0.609545	0.603496	0.6056	0.619338	0.60459	0.623547	0.602989	0.583428	0.581564	0.610945	0.605336	0.587304	0.609891	0.603178	0.610327	0.608655	0.591389	0.621334	0.612238	0.600286	0.60361	0.604629	0.598565	0.606787	0.610732	0.617457	0.609674	0.605768	0.598047	0.613975	0.610052	0.613888	0.60197	0.614849	0.606648	0.608703	0.612291	0.606302	0.538997	0.609059	0.612701	0.575341
PF3D7_0317000.1-p1	0	0.208381	0.227322	0.219283	0.219733	0.231152	0.24594	0.29271	0.222651	0.226209	0.221281	0.223524	0.201456	0.225273	0.249713	0.215508	0.228001	0.22769	0.246585	0.228602	0.227401	0.241459	0.225599	0.215496	0.202135	0.22977	0.2217	0.232388	0.225856	0.202243	0.227621	0.230243	0.224024	0.216105	0.239341	0.209561	0.224151	0.225285	0.226441	0.242185	0.245145	0.227409	0.229305	0.230228	0.225964	0.209055	0.227907	0.221525	0.240039
PF3D7_0317100.1-p1	0	0.622413	0.626805	0.625741	0.64095	0.631611	0.631886	0.64805	0.632976	0.62929	0.636091	0.627657	0.629784	0.621185	0.648157	0.622137	0.630549	0.630167	0.619595	0.63376	0.623237	0.637101	0.643462	0.623423	0.631723	0.618636	0.628416	0.643844	0.622137	0.609828	0.626505	0.644526	0.627418	0.626096	0.656238	0.544268	0.637411	0.632375	0.643544	0.636455	0.655028	0.640434	0.634832	0.63546	0.634395	0.505705	0.635326	0.640759	0.580574
PF3D7_0317200.1-p1	0	0.910361	0.898278	0.893967	0.904603	0.896041	0.877862	0.873929	0.891048	0.898551	0.891969	0.892578	0.904303	0.899364	0.903393	0.901171	0.889296	0.894016	0.8785	0.874246	0.891357	0.867929	0.901001	0.907605	0.900729	0.872199	0.892303	0.906159	0.898033	0.913144	0.896668	0.897509	0.886306	0.895659	0.902884	0.904648	0.864	0.895659	0.884083	0.884247	0.872414	0.899731	0.898306	0.898196	0.894895	0.902871	0.889186	0.89257	0.891123
PF3D7_0317300.1-p1	0	0.9674	0.961344	0.961914	0.963115	0.955783	0.955358	0.966398	0.960748	0.960097	0.948171	0.9613	0.960213	0.96127	0.961765	0.962104	0.95485	0.962382	0.961403	0.957042	0.960839	0.953107	0.962599	0.966722	0.961406	0.95932	0.959337	0.964633	0.960368	0.9658	0.960856	0.960077	0.96022	0.959798	0.957826	0.966018	0.939899	0.958876	0.942909	0.964118	0.949441	0.960952	0.960097	0.960449	0.959717	0.968347	0.954137	0.955656	0.961704
PF3D7_0317400.1-p1	0	0.248598	0.261714	0.258977	0.264125	0.266945	0.273067	0.316253	0.260522	0.261227	0.278866	0.257833	0.267377	0.259952	0.281994	0.258435	0.262332	0.254884	0.2308	0.252683	0.259242	0.273718	0.266591	0.269734	0.251037	0.260947	0.26204	0.271008	0.254153	0.245644	0.258002	0.255562	0.253998	0.250901	0.27678	0.212091	0.265921	0.259872	0.270032	0.272126	0.256219	0.266058	0.259628	0.262961	0.263666	0.213891	0.272742	0.268217	0.272912
PF3D7_0317500.1-p1	0	0.927286	0.917417	0.913514	0.925714	0.915817	0.906743	0.923706	0.915628	0.918907	0.907231	0.911447	0.917557	0.915876	0.917479	0.920669	0.906231	0.917773	0.911565	0.89813	0.909627	0.889723	0.918342	0.928343	0.917475	0.89748	0.913839	0.927503	0.91804	0.931622	0.913839	0.920077	0.903355	0.912782	0.921676	0.925664	0.893051	0.914218	0.901268	0.91533	0.894924	0.913894	0.919232	0.918989	0.917742	0.930509	0.905198	0.912353	0.927472
PF3D7_0317600.1-p1	0	0.118457	0.10534	0.0978432	0.0931957	0.104362	0.108353	0.0882696	0.106019	0.100125	0.10512	0.100645	0.0889583	0.105012	0.114321	0.104362	0.103708	0.0978949	0.114835	0.10072	0.108262	0.101073	0.11479	0.109004	0.097243	0.107619	0.104254	0.108787	0.100994	0.103409	0.105232	0.102431	0.0996314	0.100179	0.111042	0.148065	0.102051	0.105422	0.103219	0.0982208	0.0926449	0.0954033	0.102814	0.106454	0.103357	0.133006	0.102187	0.100014	0.106668
PF3D7_0317700.1-p1	0	0.917064	0.908679	0.913152	0.91785	0.91055	0.897279	0.911757	0.908815	0.908815	0.908256	0.90531	0.917552	0.904949	0.913588	0.915727	0.902487	0.908039	0.865472	0.901849	0.904034	0.899312	0.909258	0.915384	0.911698	0.906809	0.905752	0.910126	0.908327	0.915248	0.908978	0.90896	0.909434	0.907975	0.909692	0.841429	0.899423	0.907785	0.906413	0.903434	0.901307	0.913995	0.907433	0.911634	0.910767	0.888669	0.906684	0.910641	0.901808
PF3D7_0317800.1-p1	0	0.42256	0.419617	0.412395	0.416479	0.417988	0.425519	0.485109	0.419019	0.421083	0.424705	0.424354	0.41656	0.419547	0.415078	0.43281	0.421306	0.412678	0.444903	0.42002	0.421937	0.428723	0.395602	0.420741	0.39362	0.442743	0.416576	0.408579	0.425562	0.416642	0.42415	0.401493	0.42156	0.403138	0.394055	0.453956	0.423254	0.416603	0.417863	0.439679	0.410642	0.421615	0.41997	0.409925	0.41663	0.501534	0.418325	0.410262	0.466147
PF3D7_0317900.1-p1	0	0.203873	0.198418	0.21171	0.224087	0.197814	0.18992	0.162158	0.197018	0.200395	0.197556	0.193923	0.197693	0.193079	0.205582	0.19688	0.199897	0.20574	0.191228	0.190162	0.193217	0.189865	0.224609	0.211371	0.219088	0.182802	0.193502	0.216946	0.189108	0.214062	0.194766	0.204559	0.198414	0.202538	0.210492	0.15759	0.193579	0.19883	0.192996	0.204537	0.19381	0.210171	0.198308	0.205449	0.205174	0.153662	0.192118	0.202225	0.174493
PF3D7_0318000.1-p1	0	0.306988	0.304	0.309321	0.31155	0.302208	0.296346	0.253726	0.302859	0.3081	0.31269	0.306867	0.333813	0.322899	0.272401	0.309783	0.305561	0.307586	0.325007	0.315349	0.311413	0.305767	0.27229	0.281766	0.290101	0.310896	0.306525	0.294608	0.308996	0.308563	0.307204	0.293658	0.322428	0.304488	0.283123	0.363626	0.323993	0.303538	0.311848	0.304037	0.3265	0.306587	0.301556	0.295148	0.302425	0.30849	0.309731	0.299441	0.306101
PF3D7_0318100.1-p1	0	0.192896	0.199461	0.191867	0.19061	0.196821	0.203974	0.217995	0.203871	0.193228	0.2046	0.198666	0.17202	0.195591	0.199978	0.200577	0.202885	0.196761	0.184522	0.206603	0.198612	0.196734	0.208029	0.182989	0.200517	0.217272	0.192003	0.197197	0.19282	0.194992	0.20202	0.200299	0.203081	0.205368	0.199374	0.229383	0.201295	0.199243	0.207376	0.193893	0.211434	0.19331	0.199434	0.196004	0.200305	0.206297	0.19687	0.203974	0.187689
PF3D7_0318200.1-p1	0	0.948209	0.941842	0.940346	0.944426	0.942441	0.939881	0.944587	0.946306	0.941842	0.945787	0.942965	0.938384	0.935037	0.951581	0.944673	0.944536	0.937459	0.914621	0.93901	0.937817	0.935554	0.948509	0.949434	0.946549	0.944154	0.941407	0.943419	0.938522	0.944998	0.941162	0.94625	0.942721	0.943339	0.944345	0.935472	0.93278	0.941679	0.941079	0.939529	0.929073	0.940445	0.942523	0.94323	0.945625	0.942491	0.942304	0.94361	0.944727
PF3D7_0318300.1-p1	0	0.809955	0.798087	0.803154	0.81093	0.800959	0.806216	0.821273	0.797626	0.802937	0.788035	0.800272	0.810253	0.793183	0.798283	0.793291	0.798044	0.8044	0.803343	0.796581	0.80144	0.80356	0.810172	0.81242	0.803235	0.7661	0.797383	0.818029	0.798981	0.81448	0.796651	0.805701	0.785136	0.795947	0.815428	0.791433	0.799371	0.797464	0.803235	0.806389	0.809872	0.80923	0.797572	0.807327	0.799144	0.729085	0.797328	0.80272	0.763147
PF3D7_0318400.1-p1	0	0.751942	0.724379	0.735488	0.737111	0.716012	0.712582	0.752682	0.721907	0.723129	0.712066	0.725014	0.740371	0.731542	0.712163	0.737634	0.711113	0.723339	0.738496	0.702121	0.721285	0.716358	0.708942	0.748683	0.731624	0.729418	0.72283	0.73233	0.733071	0.746509	0.722803	0.706498	0.726365	0.715279	0.707693	0.745199	0.702803	0.717615	0.697968	0.732412	0.705574	0.720032	0.726715	0.716556	0.718647	0.780247	0.712093	0.705085	0.759684
PF3D7_0318500.1-p1	0	0.907271	0.90354	0.906035	0.915442	0.905048	0.898333	0.838789	0.900469	0.903101	0.904694	0.904346	0.913632	0.900472	0.903468	0.907516	0.899767	0.900746	0.87198	0.895953	0.902964	0.901294	0.904721	0.900938	0.908725	0.880243	0.900633	0.90845	0.904088	0.909931	0.901017	0.907326	0.903143	0.903896	0.903789	0.837062	0.906501	0.903074	0.90272	0.892983	0.894793	0.91016	0.903841	0.903759	0.905788	0.798344	0.906229	0.909547	0.872611
PF3D7_0318600.1-p1	0	0.46971	0.462904	0.467646	0.492116	0.468784	0.455568	0.455945	0.469814	0.464475	0.464617	0.456651	0.465646	0.44809	0.465594	0.464204	0.466369	0.467434	0.440599	0.46884	0.454338	0.453671	0.475508	0.478082	0.46253	0.461632	0.461495	0.481577	0.460899	0.469954	0.465857	0.4657	0.465186	0.463121	0.482986	0.395247	0.465046	0.461088	0.455866	0.46949	0.461655	0.480238	0.470301	0.471331	0.47507	0.384159	0.464779	0.48583	0.432369
PF3D7_0318700.1-p1	0	0.25211	0.232218	0.238261	0.233627	0.237036	0.225734	0.233368	0.232871	0.236791	0.233655	0.236738	0.250449	0.240541	0.233648	0.25982	0.233853	0.230443	0.232425	0.231647	0.23946	0.228102	0.208095	0.25279	0.234743	0.239323	0.239404	0.22508	0.241119	0.255321	0.235566	0.222576	0.242059	0.242616	0.221133	0.309361	0.229741	0.236927	0.23066	0.230449	0.240699	0.230572	0.237608	0.231864	0.234233	0.351142	0.233682	0.231123	0.288456
PF3D7_0318800.1-p1	0	0.194643	0.202199	0.192292	0.17412	0.195585	0.210539	0.176123	0.200702	0.193408	0.194208	0.193491	0.188165	0.203544	0.221331	0.190332	0.197501	0.199134	0.216331	0.205036	0.203121	0.203571	0.212798	0.187376	0.208334	0.185382	0.198606	0.202727	0.18693	0.192302	0.19632	0.210784	0.197954	0.199069	0.221726	0.213475	0.196848	0.198362	0.203598	0.189662	0.218372	0.190098	0.192673	0.203451	0.1927	0.16595	0.19908	0.192792	0.163859
PF3D7_0318900.1-p1	0	0.560747	0.543047	0.575618	0.55772	0.558323	0.559574	0.519176	0.55314	0.553413	0.559929	0.556328	0.577878	0.551418	0.53621	0.546184	0.563557	0.558238	0.584363	0.563196	0.560747	0.563639	0.537998	0.536716	0.562193	0.552449	0.556031	0.557147	0.560723	0.557856	0.558787	0.551773	0.562041	0.558377	0.553273	0.564968	0.567396	0.556768	0.561457	0.547594	0.575254	0.566078	0.54441	0.558732	0.555049	0.562401	0.558483	0.553246	0.536766
PF3D7_0319000.1-p1	0	0.707809	0.706765	0.705619	0.705627	0.705483	0.7029	0.70099	0.710802	0.703628	0.709228	0.69988	0.701918	0.690025	0.726985	0.696454	0.708008	0.703391	0.670131	0.703366	0.701189	0.699763	0.723112	0.70159	0.721775	0.705003	0.703546	0.709528	0.700055	0.692834	0.704583	0.717138	0.704236	0.712684	0.72794	0.571199	0.703093	0.706083	0.709746	0.698456	0.689309	0.707046	0.709956	0.71162	0.709956	0.593906	0.705218	0.710537	0.64387
PF3D7_0319100.1-p1	0	0.418783	0.43451	0.40497	0.425548	0.438001	0.44756	0.512916	0.439747	0.436856	0.43995	0.438857	0.396579	0.439786	0.454217	0.449212	0.440515	0.43935	0.464245	0.443823	0.434318	0.442868	0.426039	0.457489	0.377813	0.457462	0.437538	0.412918	0.440865	0.361419	0.438983	0.436022	0.445139	0.435192	0.420638	0.454788	0.437565	0.437401	0.440386	0.455212	0.444717	0.439812	0.446702	0.436856	0.442093	0.509205	0.43774	0.439213	0.473024
PF3D7_0319200.1-p1	0	0.646944	0.646816	0.646707	0.633626	0.642929	0.649308	0.558056	0.642467	0.642114	0.639442	0.637461	0.652352	0.630745	0.646013	0.629312	0.646255	0.642432	0.635729	0.628801	0.641844	0.652434	0.648683	0.637458	0.652271	0.61043	0.638933	0.655559	0.632165	0.654146	0.639504	0.653412	0.629698	0.642548	0.659691	0.645949	0.646819	0.640646	0.647188	0.625948	0.650378	0.642685	0.630589	0.651029	0.637248	0.477346	0.641725	0.644552	0.568008
PF3D7_0319300.1-p1	0	0.25393	0.265261	0.268346	0.263427	0.265992	0.280689	0.329879	0.273352	0.262772	0.269407	0.271391	0.243513	0.266782	0.278527	0.261257	0.272927	0.271598	0.270929	0.277074	0.266785	0.284477	0.254715	0.278363	0.249114	0.294177	0.264666	0.261966	0.264314	0.257015	0.270565	0.261506	0.277239	0.270727	0.260153	0.242247	0.275505	0.269347	0.272951	0.29009	0.272661	0.253989	0.271864	0.260228	0.272216	0.259951	0.265916	0.273736	0.280376
PF3D7_0319400.1-p1	0	0.884137	0.870322	0.867581	0.868619	0.866347	0.846027	0.780979	0.867553	0.870953	0.858502	0.870008	0.865822	0.873252	0.871767	0.874106	0.866867	0.873609	0.847166	0.858106	0.867577	0.838378	0.876076	0.878873	0.879997	0.862712	0.866977	0.872649	0.869472	0.893513	0.87035	0.873334	0.87204	0.871995	0.867358	0.88944	0.846063	0.867581	0.856747	0.863801	0.852705	0.867752	0.870679	0.870898	0.868211	0.850226	0.862477	0.871223	0.855713
PF3D7_0319500.1-p1	0	0.799743	0.780825	0.786616	0.778685	0.777547	0.776883	0.784782	0.778503	0.779596	0.773824	0.775722	0.777702	0.786169	0.787302	0.786069	0.776403	0.778385	0.780039	0.770506	0.78139	0.769918	0.786169	0.806517	0.788736	0.791101	0.778011	0.783274	0.774051	0.798514	0.778831	0.766203	0.782834	0.777875	0.768661	0.809402	0.749911	0.777356	0.767569	0.767037	0.759799	0.765232	0.772002	0.778066	0.776318	0.812952	0.769262	0.758337	0.795581
PF3D7_0319600.1-p1	0	0.607112	0.645967	0.591144	0.62812	0.645341	0.647384	0.735688	0.643243	0.638801	0.635722	0.649397	0.63545	0.640518	0.656234	0.653025	0.63782	0.642643	0.660645	0.64564	0.647463	0.642316	0.630191	0.650436	0.624578	0.662698	0.642153	0.621907	0.645586	0.624033	0.644632	0.628365	0.637384	0.639537	0.615395	0.676458	0.629094	0.640708	0.632943	0.660427	0.635306	0.652447	0.645368	0.634986	0.641989	0.711398	0.63455	0.632507	0.682034
PF3D7_0319700.1-p1	0	0.835118	0.845796	0.843671	0.837269	0.84476	0.846858	0.766792	0.845115	0.842527	0.847049	0.846881	0.844543	0.836725	0.857027	0.83193	0.849832	0.844679	0.839603	0.839276	0.845581	0.848329	0.858162	0.842826	0.854648	0.819744	0.8422	0.845278	0.841001	0.846585	0.841737	0.854975	0.833306	0.844134	0.855847	0.737775	0.845515	0.84713	0.848056	0.838922	0.842654	0.848957	0.841737	0.850699	0.84555	0.736973	0.847621	0.848329	0.778147
PF3D7_0319800.1-p1	0	0.24254	0.250921	0.250894	0.250582	0.238086	0.23837	0.211292	0.239711	0.239359	0.246548	0.238994	0.245735	0.241728	0.224196	0.233375	0.239537	0.246602	0.229295	0.231586	0.240432	0.245004	0.24671	0.225183	0.250311	0.228472	0.240361	0.260628	0.243529	0.248849	0.235054	0.231627	0.231086	0.23083	0.239507	0.235648	0.247427	0.240334	0.236149	0.235133	0.217409	0.239658	0.235081	0.233456	0.24074	0.18598	0.240184	0.238072	0.219346
PF3D7_0319900.1-p1	0	0.470446	0.53137	0.526134	0.534111	0.529145	0.536878	0.598373	0.533729	0.53137	0.526082	0.531759	0.508368	0.533568	0.550185	0.520113	0.533092	0.535359	0.540609	0.540794	0.528384	0.539373	0.523884	0.559311	0.495646	0.545839	0.532482	0.523396	0.533485	0.489272	0.536116	0.527221	0.537557	0.530719	0.502238	0.511609	0.527733	0.533865	0.528984	0.553961	0.541694	0.545205	0.538069	0.524751	0.53419	0.532726	0.525593	0.532511	0.547506
PF3D7_0320000.1-p1	0	0.630497	0.608964	0.608093	0.602683	0.609454	0.611474	0.679966	0.613618	0.608039	0.599907	0.61888	0.610304	0.620401	0.611996	0.625102	0.610873	0.605242	0.626494	0.611229	0.617767	0.613923	0.594981	0.633437	0.605078	0.638199	0.61721	0.587878	0.618952	0.622714	0.608964	0.582435	0.621821	0.619931	0.566079	0.652297	0.599042	0.608991	0.602711	0.62057	0.601998	0.606378	0.61623	0.592636	0.614026	0.707571	0.607201	0.604316	0.660498
PF3D7_0320100.1-p1	0	0.109079	0.120372	0.119857	0.105279	0.11831	0.125037	0.102212	0.113098	0.116545	0.126421	0.119159	0.12577	0.111141	0.13165	0.110249	0.124099	0.116162	0.119202	0.126255	0.121643	0.138553	0.122839	0.100556	0.12729	0.112767	0.118934	0.118714	0.117007	0.0997964	0.117007	0.125037	0.115354	0.122028	0.126232	0.102399	0.138011	0.119775	0.134808	0.110327	0.131823	0.10954	0.11755	0.122001	0.11508	0.0962332	0.125797	0.118171	0.101289
PF3D7_0320200.1-p1	0	0.704872	0.686845	0.702129	0.691279	0.688455	0.6948	0.691073	0.678575	0.689056	0.683417	0.691323	0.705937	0.699331	0.699283	0.697817	0.686722	0.684318	0.689595	0.68236	0.695707	0.685274	0.686393	0.702661	0.696192	0.667595	0.688619	0.702197	0.690011	0.70015	0.688755	0.681698	0.690675	0.687336	0.688058	0.7474	0.681961	0.689356	0.683199	0.680896	0.696801	0.691054	0.680431	0.687445	0.682396	0.732258	0.68208	0.672308	0.710402
PF3D7_0320300.1-p1	0	0.42298	0.475181	0.409116	0.456841	0.469308	0.480579	0.588974	0.477049	0.46763	0.467181	0.470036	0.416782	0.471024	0.501035	0.470797	0.466169	0.470456	0.485613	0.464774	0.471887	0.478847	0.477954	0.48334	0.450941	0.462609	0.47307	0.46239	0.470418	0.411368	0.468171	0.46959	0.460958	0.463543	0.469184	0.444908	0.463069	0.472177	0.471891	0.485452	0.454484	0.480343	0.472015	0.473151	0.475696	0.473408	0.464799	0.47005	0.483449
PF3D7_0320400.1-p1	0	0.811734	0.834481	0.831296	0.830983	0.833774	0.837299	0.813947	0.835326	0.832521	0.836891	0.835917	0.827144	0.830193	0.856252	0.825033	0.836754	0.838279	0.814278	0.820241	0.835269	0.840457	0.847999	0.835584	0.837027	0.814905	0.834373	0.838279	0.831377	0.828778	0.831296	0.84239	0.828166	0.835162	0.851838	0.687696	0.834708	0.833066	0.842554	0.835688	0.821929	0.841156	0.835407	0.836769	0.835543	0.735276	0.834495	0.839777	0.805821
PF3D7_0320500.1-p1	0	0.403916	0.403052	0.405914	0.422387	0.404645	0.405428	0.503429	0.398029	0.406562	0.397489	0.4068	0.408399	0.406994	0.413736	0.411315	0.402749	0.408264	0.415843	0.400259	0.40086	0.402079	0.385741	0.43535	0.389171	0.406065	0.398623	0.409938	0.416095	0.395544	0.402106	0.392709	0.397859	0.380448	0.386335	0.40674	0.391412	0.401728	0.391925	0.42741	0.41433	0.422823	0.407264	0.391088	0.398785	0.444868	0.404024	0.401512	0.455415
PF3D7_0320600.1-p1	0	0.0933129	0.0886967	0.087629	0.0707853	0.0844261	0.0905756	0.0644146	0.0833858	0.0790878	0.0817617	0.0822168	0.0805026	0.0869351	0.0990441	0.0759944	0.0869009	0.088249	0.0942735	0.0837325	0.089134	0.0930118	0.100129	0.0789971	0.0848822	0.0757671	0.0853295	0.0983768	0.0801007	0.0832946	0.080922	0.0912326	0.0817244	0.0841523	0.102127	0.103331	0.0826627	0.0828109	0.0829113	0.0762577	0.0840359	0.0802538	0.0800734	0.0911057	0.0814148	0.0677488	0.0811321	0.0769989	0.0617781
PF3D7_0320700.1-p1	0	0.097383	0.103758	0.10994	0.104	0.108633	0.110373	0.099567	0.103976	0.107979	0.112551	0.10708	0.11296	0.101141	0.106625	0.103023	0.106589	0.107513	0.132789	0.113232	0.106371	0.119251	0.106506	0.0858909	0.107704	0.0989897	0.10994	0.109066	0.111111	0.0913918	0.108333	0.105716	0.101684	0.110321	0.108303	0.0993165	0.120667	0.109041	0.113886	0.116146	0.117375	0.11001	0.109178	0.10768	0.105229	0.0849355	0.111026	0.112306	0.106016
PF3D7_0320800.1-p1	0	0.184178	0.189841	0.175046	0.158409	0.18531	0.197281	0.234869	0.190223	0.18157	0.18598	0.173874	0.161112	0.187536	0.203282	0.16623	0.185844	0.183523	0.183322	0.188665	0.182217	0.191549	0.206863	0.194551	0.182513	0.194344	0.183426	0.191767	0.174664	0.172631	0.189704	0.194388	0.173813	0.18591	0.198291	0.201278	0.180317	0.18419	0.192668	0.187551	0.168609	0.166917	0.180751	0.19126	0.178649	0.156139	0.177572	0.175306	0.166284
PF3D7_0320900.1-p1	0	0.532672	0.523776	0.491275	0.497369	0.520831	0.510155	0.50623	0.527266	0.520967	0.520977	0.525927	0.493744	0.522122	0.515038	0.539944	0.523492	0.522367	0.516917	0.525901	0.521166	0.509609	0.522749	0.518142	0.540414	0.530427	0.529393	0.481885	0.524485	0.526784	0.522903	0.51727	0.526997	0.530974	0.515443	0.561154	0.514517	0.52244	0.522803	0.508601	0.522506	0.492707	0.524921	0.521049	0.527784	0.587868	0.517406	0.516697	0.540062
PF3D7_0321000.1-p1	0	0.582442	0.565768	0.586783	0.587121	0.583938	0.570264	0.502408	0.565686	0.588152	0.575764	0.577865	0.592759	0.583591	0.503232	0.590012	0.574905	0.571933	0.602195	0.584275	0.577621	0.572672	0.550012	0.579951	0.603459	0.567226	0.582542	0.571194	0.590313	0.592677	0.579696	0.570975	0.587285	0.579669	0.55929	0.628198	0.587609	0.576303	0.576476	0.568727	0.602633	0.580876	0.570639	0.576905	0.575345	0.645768	0.584768	0.576476	0.60567
PF3D7_0321100.1-p1	0	0.873771	0.865263	0.865752	0.865379	0.859234	0.832138	0.75463	0.860809	0.861081	0.859323	0.85972	0.866683	0.86098	0.843643	0.859723	0.858848	0.863859	0.82849	0.844414	0.861627	0.845934	0.865352	0.860029	0.879366	0.850198	0.859669	0.862501	0.860999	0.86948	0.857822	0.866221	0.861954	0.863987	0.862419	0.872413	0.852479	0.860619	0.852833	0.849927	0.836393	0.844814	0.857224	0.863525	0.860538	0.854826	0.859676	0.860953	0.834528
PF3D7_0321200.1-p1	0	0.143632	0.15742	0.165704	0.160417	0.160417	0.159763	0.14721	0.157938	0.156575	0.164614	0.158266	0.164069	0.155267	0.164741	0.147992	0.155939	0.157175	0.162225	0.156225	0.159854	0.168511	0.16971	0.147692	0.161889	0.149876	0.159436	0.162434	0.161644	0.136138	0.155867	0.160363	0.155514	0.154777	0.16445	0.142219	0.172452	0.16069	0.167012	0.158011	0.163179	0.160333	0.161889	0.1599	0.158347	0.124111	0.162298	0.164069	0.1603
PF3D7_0321300.1-p1	0	0.731081	0.715498	0.716593	0.710108	0.708243	0.709369	0.631099	0.708626	0.710132	0.699458	0.706693	0.731601	0.713339	0.670011	0.698607	0.709412	0.711888	0.696963	0.69968	0.711315	0.708164	0.721608	0.693681	0.72848	0.683305	0.703945	0.722402	0.712979	0.720677	0.70608	0.720348	0.708887	0.713034	0.726153	0.726787	0.70383	0.707121	0.709342	0.671139	0.677	0.699562	0.702357	0.714458	0.707066	0.653969	0.705372	0.71145	0.638009
PF3D7_0321400.1-p1	0	0.21703	0.233471	0.22855	0.213359	0.235238	0.259712	0.267379	0.234531	0.22942	0.243754	0.228656	0.19925	0.239594	0.25182	0.206503	0.239294	0.230786	0.251951	0.229322	0.23702	0.256722	0.240818	0.239431	0.226599	0.235412	0.236842	0.232689	0.223222	0.214882	0.229719	0.242558	0.227323	0.229584	0.250904	0.204688	0.24461	0.238799	0.243265	0.244528	0.24412	0.238448	0.225451	0.239044	0.231432	0.204193	0.242857	0.229155	0.241239
PF3D7_0321500.1-p1	0	0.564654	0.575957	0.575307	0.586282	0.581046	0.581951	0.609323	0.58221	0.579286	0.591452	0.573345	0.586498	0.56395	0.60704	0.570624	0.57619	0.583087	0.558789	0.559492	0.565378	0.583791	0.592886	0.583981	0.564302	0.581606	0.570895	0.585605	0.575605	0.573207	0.581371	0.598462	0.576012	0.578556	0.601196	0.476181	0.58424	0.579341	0.586823	0.583455	0.571131	0.594277	0.585864	0.589221	0.581317	0.464108	0.586146	0.592859	0.548698
PF3D7_0321600.1-p1	0	0.504959	0.489905	0.493076	0.484391	0.487141	0.497453	0.541392	0.498875	0.486708	0.475747	0.476303	0.47431	0.483958	0.520135	0.485651	0.486938	0.483226	0.488131	0.481681	0.485431	0.483063	0.504525	0.518563	0.469514	0.499946	0.482074	0.506883	0.476139	0.495014	0.491667	0.492656	0.482497	0.477792	0.50691	0.448377	0.479501	0.4837	0.480353	0.498632	0.46938	0.49264	0.489174	0.495569	0.487385	0.469895	0.477156	0.480895	0.494052
PF3D7_0321700.1-p1	0	0.931029	0.922151	0.921	0.925437	0.918067	0.913868	0.931152	0.920095	0.924783	0.900271	0.919473	0.924313	0.92434	0.925966	0.925523	0.915019	0.926506	0.924386	0.909044	0.919202	0.912059	0.925245	0.931467	0.927246	0.908523	0.922096	0.93059	0.925002	0.93292	0.92015	0.92212	0.916298	0.921466	0.920502	0.932098	0.89234	0.921384	0.901039	0.924635	0.900762	0.922653	0.924043	0.922974	0.920397	0.936637	0.911895	0.916472	0.925321
PF3D7_0321800.1-p1	0	0.913229	0.901086	0.905242	0.911925	0.901141	0.873225	0.793368	0.90258	0.902281	0.906113	0.903727	0.908286	0.902637	0.906088	0.909316	0.902503	0.900519	0.882564	0.892428	0.901578	0.881318	0.908368	0.913256	0.91331	0.896611	0.901358	0.905787	0.896958	0.919475	0.900516	0.90777	0.906714	0.903748	0.901687	0.907582	0.886912	0.90057	0.900274	0.884875	0.898072	0.901872	0.898669	0.902417	0.903585	0.901659	0.903262	0.905978	0.892507
PF3D7_0321900.1-p1	0	0.656755	0.658814	0.661181	0.656537	0.659032	0.667392	0.582213	0.659793	0.65593	0.659557	0.655946	0.659884	0.648893	0.667011	0.629842	0.666386	0.661108	0.638644	0.648321	0.657795	0.66342	0.679308	0.648185	0.672153	0.644295	0.656121	0.665624	0.649374	0.64911	0.658732	0.675309	0.657033	0.660365	0.681702	0.590429	0.659757	0.657889	0.665787	0.638565	0.65037	0.659534	0.653727	0.662976	0.661045	0.521546	0.660455	0.665107	0.552273
PF3D7_0322000.1-p1	0	0.416841	0.453619	0.424637	0.438239	0.455467	0.449006	0.490008	0.458458	0.452368	0.461405	0.452901	0.423611	0.454852	0.452397	0.462699	0.459622	0.449197	0.449486	0.461239	0.449486	0.451317	0.451317	0.467305	0.454662	0.46635	0.454081	0.421735	0.45593	0.432312	0.457642	0.454063	0.464882	0.459709	0.442725	0.485132	0.451132	0.456201	0.45042	0.455944	0.453537	0.438137	0.461258	0.454896	0.458594	0.494726	0.452731	0.458767	0.46633
PF3D7_0322100.1-p1	0	0.803579	0.779177	0.782537	0.782106	0.774314	0.774566	0.80353	0.77609	0.774615	0.766043	0.774216	0.775331	0.790165	0.788203	0.779915	0.77635	0.77096	0.766617	0.7676	0.778619	0.765824	0.774157	0.811037	0.781888	0.786668	0.773331	0.784155	0.774697	0.800027	0.774369	0.765469	0.780163	0.775571	0.773637	0.817484	0.752438	0.774451	0.762573	0.780112	0.752739	0.769881	0.774506	0.775462	0.768195	0.822319	0.765633	0.758039	0.805518
PF3D7_0322200.1-p1	0	0.743382	0.713532	0.719822	0.728396	0.707324	0.68735	0.666001	0.709512	0.711289	0.693284	0.709262	0.723748	0.715735	0.711969	0.720669	0.701952	0.694159	0.697738	0.698501	0.711942	0.678626	0.716282	0.737913	0.720904	0.700744	0.709703	0.731569	0.715364	0.741304	0.707269	0.708133	0.712835	0.71077	0.714122	0.739771	0.683533	0.706531	0.685299	0.664688	0.687399	0.711725	0.707734	0.705902	0.710961	0.742991	0.701898	0.705234	0.729016
PF3D7_0322300.1-p1	0	0.340742	0.33216	0.348864	0.329859	0.333595	0.332756	0.312612	0.332756	0.331267	0.343206	0.335262	0.339226	0.320573	0.351554	0.317189	0.340967	0.328749	0.324283	0.339109	0.333388	0.340174	0.335598	0.317838	0.347023	0.342628	0.330644	0.322874	0.326691	0.320438	0.329155	0.336763	0.344653	0.33928	0.344099	0.281011	0.342917	0.333541	0.344614	0.320392	0.349919	0.343675	0.331754	0.338062	0.336275	0.260482	0.337494	0.3415	0.310429
PF3D7_0322400.1-p1	0	0.760949	0.74238	0.758571	0.777929	0.752513	0.749348	0.775743	0.741918	0.752703	0.755108	0.756813	0.766518	0.750978	0.74598	0.754387	0.749356	0.753858	0.752465	0.744784	0.753505	0.753613	0.73791	0.757145	0.74731	0.731664	0.746862	0.7572	0.757484	0.758558	0.747623	0.750815	0.748176	0.739256	0.747908	0.720933	0.755495	0.751698	0.743534	0.76139	0.742034	0.769437	0.747514	0.749905	0.753437	0.725369	0.752635	0.759617	0.742916
PF3D7_0322500.1-p1	0	0.531634	0.514223	0.528161	0.537247	0.511159	0.490007	0.441741	0.506169	0.51707	0.518237	0.512704	0.5552	0.521275	0.463337	0.527998	0.50483	0.516583	0.513219	0.503281	0.513083	0.501993	0.506793	0.517017	0.540583	0.4904	0.512271	0.527892	0.524988	0.545112	0.514223	0.497166	0.515856	0.511132	0.492312	0.561914	0.520163	0.511457	0.513627	0.511783	0.512649	0.499567	0.514196	0.511077	0.505464	0.547634	0.513166	0.515119	0.51878
PF3D7_0322600.1-p1	0	0.926971	0.917959	0.923966	0.922101	0.918094	0.914849	0.898252	0.916443	0.919014	0.916662	0.918507	0.926214	0.91742	0.915488	0.919853	0.919948	0.915959	0.904917	0.90914	0.919078	0.915472	0.9188	0.924671	0.92202	0.908653	0.915686	0.922912	0.919366	0.927404	0.917282	0.923562	0.913095	0.918094	0.9211	0.919233	0.908382	0.917553	0.91282	0.9119	0.895744	0.922585	0.913007	0.921206	0.916687	0.897024	0.917636	0.916879	0.914146
PF3D7_0322700.1-p1	0	0.900451	0.897515	0.899772	0.894904	0.893218	0.890227	0.821695	0.894116	0.892974	0.892294	0.892231	0.90143	0.895312	0.878562	0.885741	0.892557	0.893191	0.884149	0.890387	0.894274	0.893653	0.899309	0.885414	0.903171	0.876737	0.892892	0.899228	0.892811	0.894796	0.891505	0.897188	0.890902	0.895149	0.89795	0.85985	0.888375	0.895095	0.88933	0.881468	0.874144	0.882185	0.884653	0.897487	0.892702	0.788667	0.891369	0.89243	0.832984
PF3D7_0322800.1-p1	0	0.341787	0.335186	0.330963	0.330591	0.327776	0.320621	0.358361	0.326496	0.334423	0.31994	0.335477	0.344429	0.338763	0.297349	0.347608	0.316888	0.32784	0.349834	0.327722	0.337458	0.328058	0.32577	0.324244	0.289322	0.325652	0.335594	0.331163	0.339054	0.342359	0.32843	0.312231	0.327119	0.318841	0.306184	0.38291	0.324852	0.329983	0.313675	0.319377	0.325723	0.337648	0.328403	0.31944	0.328511	0.413239	0.324271	0.321656	0.368002
PF3D7_0322900.1-p1	0	0.278976	0.25865	0.24462	0.239817	0.258406	0.248908	0.244295	0.261798	0.256832	0.250075	0.25851	0.252463	0.250373	0.25745	0.276724	0.258428	0.249423	0.246968	0.260693	0.257531	0.247388	0.244783	0.271405	0.262639	0.27589	0.261581	0.238134	0.257727	0.265842	0.260143	0.248094	0.253562	0.265109	0.247117	0.318986	0.250767	0.255909	0.252191	0.24523	0.254539	0.245269	0.260116	0.254987	0.260061	0.359512	0.253738	0.247985	0.288816
PF3D7_0323000.1-p1	0	0.467183	0.43075	0.430288	0.421071	0.425639	0.418216	0.41236	0.432055	0.42689	0.420718	0.426739	0.44255	0.438363	0.427511	0.451659	0.420098	0.428738	0.4343	0.429865	0.428872	0.416857	0.423192	0.451169	0.433986	0.442725	0.430968	0.412153	0.438254	0.4528	0.429554	0.418733	0.436231	0.436868	0.394372	0.48805	0.421549	0.428929	0.421724	0.397624	0.417335	0.41493	0.430805	0.423409	0.429581	0.517957	0.424225	0.415715	0.467877
PF3D7_0323100.1-p1	0	0.825324	0.816005	0.817328	0.81871	0.812252	0.814093	0.738856	0.811955	0.812549	0.812689	0.81204	0.823812	0.810097	0.79904	0.809039	0.814754	0.812041	0.783263	0.803969	0.816761	0.808666	0.825297	0.811528	0.832208	0.791522	0.808958	0.823218	0.811631	0.819978	0.810173	0.824136	0.808183	0.817598	0.822813	0.804509	0.807667	0.808121	0.81466	0.788769	0.793308	0.800939	0.811685	0.814358	0.809849	0.73882	0.809773	0.814633	0.7348
PF3D7_0323200.1-p1	0	0.376716	0.372094	0.392794	0.377801	0.381508	0.385914	0.331181	0.376977	0.3795	0.377421	0.378351	0.382386	0.373759	0.319358	0.361621	0.390066	0.386836	0.392925	0.395741	0.376226	0.395654	0.362147	0.369391	0.387975	0.381932	0.380341	0.369364	0.372419	0.37498	0.377574	0.384611	0.384657	0.385876	0.388871	0.329354	0.399284	0.380992	0.388165	0.386072	0.40828	0.383186	0.369598	0.383624	0.384275	0.319859	0.384367	0.387433	0.342313
PF3D7_0323300.1-p1	0	0.320421	0.332988	0.328874	0.325025	0.331027	0.343985	0.369264	0.328901	0.327812	0.336303	0.323762	0.317778	0.332652	0.345842	0.30637	0.335046	0.341125	0.342242	0.324034	0.329826	0.346818	0.33129	0.34848	0.329792	0.328121	0.330318	0.334559	0.322581	0.315599	0.329392	0.326659	0.329282	0.329446	0.328838	0.299324	0.328411	0.331571	0.326169	0.353613	0.336684	0.329146	0.330073	0.329664	0.332307	0.290023	0.327068	0.327204	0.33168
PF3D7_0323400.1-p1	0	0.637597	0.664655	0.657231	0.652934	0.669032	0.675831	0.685182	0.665769	0.665334	0.667564	0.655897	0.66634	0.662452	0.692251	0.656117	0.666784	0.659868	0.680659	0.664618	0.66244	0.674852	0.674199	0.67012	0.659488	0.653987	0.665307	0.668706	0.659108	0.617447	0.663458	0.675178	0.652449	0.648965	0.681868	0.64825	0.666957	0.668298	0.6708	0.666794	0.669757	0.673083	0.665307	0.671751	0.66634	0.620287	0.668924	0.673057	0.663395
PF3D7_0323500.1-p1	0	0.537875	0.510806	0.506299	0.503177	0.498588	0.50581	0.551761	0.496579	0.504317	0.484986	0.511025	0.512788	0.51963	0.509373	0.515096	0.49577	0.49609	0.52195	0.500217	0.513017	0.496036	0.483058	0.531413	0.500272	0.498507	0.500217	0.500597	0.516209	0.534481	0.504643	0.489982	0.500587	0.501249	0.485692	0.579609	0.485366	0.501113	0.488977	0.508851	0.492249	0.504134	0.501901	0.493647	0.491421	0.596422	0.49305	0.484959	0.565378
PF3D7_0323600.1-p1	0	0.576446	0.555971	0.56394	0.57549	0.55346	0.555189	0.588914	0.550704	0.558836	0.556198	0.559743	0.565067	0.569433	0.546017	0.572208	0.55771	0.553961	0.557878	0.55668	0.561316	0.562829	0.524354	0.580566	0.537643	0.571499	0.556326	0.557372	0.559873	0.581548	0.556244	0.543073	0.569174	0.546229	0.533413	0.577284	0.552314	0.554798	0.541518	0.575046	0.543061	0.569743	0.553242	0.544673	0.555643	0.614845	0.559991	0.553197	0.594804
PF3D7_0323700.1-p1	0	0.837328	0.820839	0.823577	0.821086	0.810509	0.813032	0.826469	0.812705	0.815335	0.793617	0.813892	0.826265	0.815961	0.823369	0.825665	0.810113	0.816069	0.818892	0.811129	0.81449	0.807744	0.817154	0.838088	0.826563	0.822301	0.814738	0.819757	0.820053	0.835864	0.816908	0.804328	0.816192	0.8181	0.806551	0.834233	0.783551	0.813952	0.791203	0.807116	0.793182	0.810483	0.823279	0.814494	0.814522	0.85459	0.805629	0.798552	0.835345
PF3D7_0323800.1-p1	0	0.818177	0.80212	0.80541	0.806215	0.791328	0.758693	0.726593	0.794645	0.797635	0.793464	0.797532	0.805943	0.803741	0.772691	0.799837	0.793835	0.803578	0.786852	0.78507	0.794596	0.783269	0.80075	0.802762	0.816573	0.794557	0.793775	0.801729	0.796901	0.811081	0.795922	0.79012	0.801723	0.800625	0.777479	0.819895	0.785374	0.795351	0.786342	0.789969	0.776739	0.778373	0.797227	0.796167	0.796629	0.807504	0.794362	0.796944	0.791355
PF3D7_0324000.1-p1	0	0.246718	0.283885	0.293617	0.286052	0.285299	0.305271	0.392139	0.290355	0.285652	0.29013	0.29486	0.281866	0.285835	0.317665	0.28326	0.288024	0.291489	0.318598	0.297687	0.292879	0.310979	0.273738	0.277299	0.274309	0.292522	0.290246	0.292739	0.290736	0.268165	0.286114	0.278386	0.28349	0.277198	0.290537	0.261505	0.310871	0.291171	0.299725	0.311741	0.313623	0.29952	0.28905	0.281982	0.290138	0.294332	0.292386	0.284068	0.309512
PF3D7_0324100.1-p1	0	0.351461	0.360505	0.378625	0.359381	0.371274	0.372589	0.321814	0.371355	0.371925	0.385066	0.367478	0.377878	0.35957	0.376179	0.364384	0.372438	0.367436	0.389587	0.382283	0.365391	0.383547	0.370148	0.333695	0.383384	0.370918	0.366689	0.357699	0.365062	0.345439	0.372874	0.372481	0.378971	0.37027	0.376278	0.328144	0.391879	0.369944	0.384415	0.368063	0.386439	0.361596	0.368073	0.374122	0.371572	0.314759	0.375437	0.369335	0.335811
PF3D7_0324200.1-p1	0	0.432695	0.449528	0.458067	0.440448	0.451155	0.470265	0.499227	0.452483	0.452103	0.466497	0.454617	0.456603	0.448553	0.455914	0.453161	0.458393	0.450206	0.477555	0.468783	0.453965	0.476038	0.423778	0.448688	0.441017	0.482121	0.457525	0.432045	0.453459	0.437005	0.454651	0.438062	0.459446	0.447875	0.437656	0.471196	0.479237	0.455194	0.467039	0.466849	0.475522	0.444121	0.453079	0.442291	0.454272	0.506858	0.461076	0.457145	0.481703
PF3D7_0324300.1-p1	0	0.193408	0.189437	0.202586	0.182947	0.1921	0.204712	0.176805	0.19123	0.190741	0.207239	0.197427	0.193191	0.18599	0.202497	0.174984	0.201959	0.190718	0.197093	0.20858	0.19835	0.212401	0.185311	0.157297	0.190664	0.196354	0.195034	0.170095	0.192888	0.176263	0.19661	0.192267	0.202062	0.197615	0.192077	0.178938	0.21165	0.191203	0.206831	0.190023	0.219071	0.193948	0.195197	0.191339	0.187998	0.186644	0.200663	0.201179	0.178449
PF3D7_0324400.1-p1	0	0.323474	0.334147	0.338381	0.308982	0.341203	0.350041	0.309953	0.336943	0.330077	0.346649	0.334776	0.331153	0.32711	0.341638	0.323917	0.34454	0.337341	0.3543	0.352553	0.334046	0.349172	0.357856	0.315414	0.352266	0.347941	0.339358	0.331832	0.327119	0.307924	0.337513	0.33924	0.324732	0.336373	0.351153	0.323737	0.355992	0.332166	0.350719	0.326794	0.354245	0.319349	0.331081	0.344514	0.331976	0.294619	0.340841	0.327571	0.299332
PF3D7_0324500.1-p1	0	0.339717	0.357496	0.361662	0.332711	0.361986	0.378912	0.334839	0.357253	0.353845	0.369634	0.351232	0.349644	0.352755	0.374565	0.330151	0.363155	0.361384	0.378317	0.3651	0.355727	0.372934	0.387325	0.332278	0.37572	0.346732	0.358497	0.359463	0.348435	0.344992	0.359877	0.368877	0.338934	0.358849	0.377343	0.365343	0.375271	0.355819	0.375937	0.344135	0.367741	0.339455	0.351275	0.365178	0.350626	0.312033	0.361681	0.348616	0.308835
PF3D7_0324600.1-p1	0	0.308181	0.340789	0.341639	0.327998	0.353836	0.358531	0.345669	0.346655	0.346106	0.360285	0.34839	0.338715	0.337646	0.358212	0.349341	0.349046	0.344881	0.367713	0.364386	0.341563	0.360422	0.36478	0.317911	0.365465	0.352683	0.351122	0.324928	0.345312	0.30259	0.350437	0.350555	0.340488	0.347422	0.355817	0.35367	0.371238	0.349368	0.364396	0.345914	0.372208	0.331777	0.351753	0.35803	0.346353	0.351616	0.356037	0.350829	0.324481
PF3D7_0324800.1-p1	0	0.379513	0.422345	0.417347	0.408351	0.430456	0.434349	0.410945	0.423355	0.42371	0.440849	0.429377	0.41283	0.412529	0.42701	0.419341	0.43074	0.430198	0.443874	0.436995	0.4218	0.442788	0.440385	0.409225	0.447758	0.421127	0.425376	0.404173	0.424393	0.390327	0.426469	0.431591	0.421941	0.429992	0.42744	0.403976	0.444426	0.423792	0.443416	0.419384	0.441744	0.414745	0.428845	0.432832	0.426632	0.384777	0.433557	0.431946	0.402725
PF3D7_0324900.1-p1	0	0.967021	0.957561	0.960968	0.963042	0.959387	0.960643	0.966963	0.962685	0.961622	0.956964	0.957333	0.959308	0.958327	0.964553	0.963421	0.957414	0.954156	0.954285	0.959577	0.956902	0.950804	0.963941	0.969283	0.960153	0.961621	0.960205	0.962279	0.960369	0.966394	0.962113	0.962033	0.962883	0.962167	0.96157	0.963011	0.943634	0.958651	0.953748	0.957644	0.950251	0.958062	0.961977	0.961186	0.961323	0.96906	0.952957	0.959062	0.963395
PF3D7_0400100.1-p1	0	0.960432	0.95068	0.953643	0.958493	0.954047	0.95588	0.96156	0.956175	0.955933	0.95289	0.952086	0.954829	0.951139	0.956105	0.958492	0.951597	0.950951	0.952027	0.951781	0.950918	0.943113	0.957442	0.963799	0.956042	0.95768	0.953778	0.956365	0.953401	0.959597	0.95332	0.956419	0.955888	0.955178	0.956311	0.954771	0.941439	0.952916	0.950143	0.953615	0.948283	0.952058	0.955609	0.953805	0.955987	0.963879	0.948958	0.956257	0.957144
PF3D7_0400300.1-p1	0	0.355453	0.375	0.374321	0.365829	0.386544	0.392856	0.371126	0.379101	0.380297	0.395464	0.387618	0.361293	0.369197	0.384048	0.375679	0.389572	0.384055	0.406735	0.397561	0.378829	0.397528	0.390656	0.366454	0.401494	0.392482	0.382279	0.36371	0.382144	0.357382	0.385376	0.383376	0.382094	0.38706	0.39033	0.376131	0.402434	0.383203	0.400299	0.378993	0.40975	0.372762	0.385186	0.388011	0.385756	0.384607	0.388211	0.383512	0.369649
PF3D7_0400400.1-p1	0	0.964867	0.957977	0.958764	0.959848	0.960527	0.958573	0.965005	0.960636	0.960555	0.9551	0.95842	0.958437	0.953527	0.961619	0.963349	0.958393	0.954151	0.955938	0.956321	0.955955	0.947775	0.961693	0.965057	0.957786	0.959929	0.958303	0.961747	0.960012	0.964704	0.960419	0.960038	0.958233	0.959903	0.959333	0.961042	0.939825	0.95871	0.952903	0.958029	0.946306	0.956743	0.959931	0.960663	0.959822	0.965002	0.954124	0.95955	0.962126
PF3D7_0400500.1-p1	0	0.358244	0.393802	0.375518	0.371597	0.399139	0.406755	0.385545	0.390118	0.390606	0.402936	0.394474	0.376202	0.384815	0.395136	0.379256	0.39483	0.39909	0.427751	0.399561	0.39193	0.409572	0.417102	0.378694	0.408083	0.390487	0.391094	0.382865	0.391121	0.351824	0.393098	0.398819	0.379599	0.393775	0.403261	0.383878	0.415012	0.387978	0.407351	0.393342	0.409063	0.374046	0.395048	0.400981	0.393938	0.36947	0.397681	0.393808	0.357721
PF3D7_0400700.1-p1	0	0.351506	0.380085	0.378498	0.375304	0.387143	0.401182	0.439789	0.382164	0.381863	0.4043	0.388116	0.364253	0.375933	0.390834	0.373109	0.389554	0.393905	0.409478	0.396055	0.382146	0.412288	0.40337	0.369861	0.400553	0.390611	0.388593	0.375058	0.385009	0.356047	0.38572	0.39437	0.386872	0.389632	0.389665	0.351845	0.409974	0.386787	0.404273	0.396269	0.399081	0.387632	0.384626	0.391109	0.386979	0.340739	0.39686	0.392456	0.374932
PF3D7_0400800.1-p1	0	0.274313	0.290354	0.306471	0.292847	0.309103	0.313606	0.294975	0.306417	0.301262	0.318056	0.302063	0.300147	0.290703	0.297831	0.299227	0.310921	0.301422	0.326856	0.3234	0.297757	0.318083	0.31385	0.272224	0.301585	0.322206	0.30327	0.289618	0.303188	0.277027	0.308072	0.30731	0.301047	0.304056	0.30845	0.280519	0.328801	0.303324	0.3237	0.301446	0.340887	0.289627	0.304165	0.310243	0.305332	0.273226	0.315912	0.309942	0.286901
PF3D7_0400900.1-p1	0	0.270876	0.280423	0.295931	0.27431	0.293451	0.299302	0.278518	0.287209	0.285819	0.301728	0.291404	0.293633	0.276981	0.286558	0.278788	0.296406	0.292107	0.312255	0.300561	0.285172	0.308024	0.308351	0.273602	0.302982	0.291049	0.289035	0.28265	0.283257	0.276136	0.292633	0.293034	0.287596	0.290262	0.296768	0.26679	0.309149	0.284266	0.310613	0.288327	0.306749	0.285738	0.290753	0.295386	0.29217	0.262662	0.296986	0.288046	0.268295
PF3D7_0401000.1-p1	0	0.372738	0.377532	0.392128	0.371235	0.396255	0.407068	0.371946	0.390734	0.39016	0.411278	0.395008	0.391489	0.382414	0.396576	0.397677	0.400335	0.398704	0.416188	0.410041	0.391168	0.410649	0.397146	0.358361	0.409009	0.39766	0.39918	0.385038	0.389914	0.3802	0.397185	0.396572	0.385814	0.402023	0.402094	0.403673	0.420759	0.393823	0.414366	0.390834	0.415833	0.385597	0.394916	0.398743	0.393413	0.370334	0.404089	0.39496	0.368287
PF3D7_0401100.1-p1	0	0.22026	0.236729	0.230077	0.234674	0.234241	0.243625	0.315404	0.231672	0.232591	0.230617	0.229984	0.236972	0.239082	0.240469	0.23681	0.227412	0.233917	0.260838	0.234628	0.233125	0.242976	0.216096	0.245274	0.163958	0.245444	0.232213	0.217826	0.23681	0.230726	0.23462	0.22364	0.232942	0.202412	0.216042	0.255908	0.228778	0.232537	0.23132	0.250385	0.235471	0.23638	0.235133	0.231077	0.23251	0.268059	0.230536	0.227859	0.253847
PF3D7_0401200.1-p1	0	0.247915	0.27929	0.270869	0.268575	0.28614	0.290507	0.284105	0.277773	0.27799	0.297439	0.28896	0.261129	0.273855	0.288492	0.277123	0.289095	0.282276	0.296894	0.291149	0.281919	0.299171	0.293594	0.260127	0.293837	0.286383	0.284028	0.266896	0.282728	0.246778	0.285084	0.281599	0.281885	0.280725	0.28631	0.26169	0.303344	0.27975	0.300092	0.278977	0.294267	0.274736	0.284948	0.285138	0.283513	0.268939	0.293215	0.286797	0.261107
PF3D7_0401300.1-p1	0	0.449716	0.475101	0.455929	0.444138	0.481437	0.489304	0.452192	0.474532	0.473151	0.48665	0.46848	0.45107	0.469483	0.468901	0.462997	0.47509	0.479421	0.496331	0.485813	0.471541	0.493772	0.498592	0.461089	0.491958	0.464531	0.477511	0.467479	0.463538	0.453696	0.475047	0.484078	0.453866	0.47724	0.490685	0.497049	0.491538	0.478486	0.494611	0.468062	0.488885	0.444466	0.472122	0.487178	0.470308	0.43372	0.482318	0.471812	0.433403
PF3D7_0401400.1-p1	0	0.286585	0.317422	0.324032	0.307851	0.326904	0.33551	0.317341	0.322542	0.323274	0.334914	0.325102	0.317034	0.316194	0.300415	0.313358	0.327039	0.330471	0.357683	0.344557	0.320708	0.343095	0.335916	0.289755	0.330986	0.323509	0.326037	0.309259	0.32498	0.289484	0.325468	0.326895	0.31878	0.324195	0.327708	0.297289	0.348151	0.323951	0.344666	0.323717	0.351914	0.317579	0.326985	0.328313	0.324113	0.300569	0.330796	0.325351	0.29828
PF3D7_0401600.1-p1	0	0.471757	0.486998	0.501678	0.48098	0.50146	0.497162	0.444951	0.497203	0.494611	0.506358	0.496661	0.488594	0.48622	0.50139	0.494256	0.504756	0.496971	0.504844	0.50528	0.493363	0.502238	0.497353	0.430361	0.51962	0.509018	0.499522	0.474567	0.494774	0.486001	0.502988	0.494761	0.500518	0.500696	0.499754	0.469725	0.512649	0.495129	0.50906	0.496575	0.51576	0.503325	0.496084	0.499086	0.495429	0.484308	0.499864	0.494788	0.48776
PF3D7_0401600.2-p1	0	0.481792	0.499387	0.513724	0.494985	0.509118	0.511993	0.447918	0.505765	0.505111	0.520879	0.506288	0.497738	0.498446	0.486801	0.495244	0.515259	0.512811	0.514065	0.518794	0.502846	0.512647	0.508014	0.432703	0.52584	0.519039	0.509772	0.485036	0.500831	0.499482	0.511653	0.510521	0.511925	0.512089	0.507223	0.478943	0.522923	0.506092	0.521151	0.505152	0.534971	0.513525	0.503857	0.51138	0.506637	0.493199	0.515863	0.509567	0.498855
PF3D7_0401800.1-p1	0	0.847409	0.844509	0.836649	0.837842	0.843804	0.83421	0.798628	0.841175	0.840471	0.840823	0.841041	0.846677	0.833098	0.811029	0.842259	0.840987	0.837272	0.832958	0.841388	0.837994	0.833993	0.842828	0.829792	0.857329	0.838217	0.844807	0.834426	0.837001	0.833559	0.841365	0.840416	0.834644	0.845403	0.842259	0.858382	0.839057	0.835646	0.842368	0.820084	0.84288	0.816307	0.840471	0.837977	0.836757	0.849107	0.839576	0.838031	0.825722
PF3D7_0401900.1-p1	0	0.804119	0.794956	0.799499	0.789428	0.801757	0.801915	0.750755	0.797786	0.797758	0.803439	0.792227	0.798895	0.785973	0.815654	0.799255	0.801957	0.79827	0.793753	0.797568	0.795597	0.797045	0.814131	0.798379	0.817722	0.780946	0.797677	0.796692	0.788835	0.807656	0.797296	0.807084	0.775758	0.803743	0.815545	0.803281	0.804396	0.799336	0.804908	0.780918	0.79748	0.80443	0.80154	0.805974	0.796099	0.802639	0.79827	0.798841	0.780211
PF3D7_0402000.1-p1	0	0.743172	0.712678	0.727816	0.728278	0.718848	0.711754	0.682025	0.71882	0.723305	0.712461	0.725827	0.741487	0.723169	0.670176	0.731132	0.715708	0.715994	0.732753	0.72563	0.724064	0.708901	0.69947	0.708982	0.739557	0.72033	0.725751	0.716891	0.729909	0.730751	0.719853	0.709336	0.722239	0.725968	0.715342	0.743321	0.716883	0.712379	0.715124	0.679927	0.727236	0.712987	0.717434	0.715315	0.713983	0.775788	0.720696	0.70621	0.740714
PF3D7_0402100.1-p1	0	0.847174	0.825041	0.844764	0.833311	0.837222	0.847012	0.847012	0.839175	0.83923	0.830245	0.838918	0.847934	0.840934	0.830995	0.838307	0.841523	0.834504	0.85441	0.846836	0.845321	0.845628	0.826338	0.858651	0.845167	0.839158	0.840315	0.842291	0.838416	0.848287	0.839284	0.833745	0.838538	0.835106	0.843457	0.871608	0.83469	0.834238	0.842427	0.845	0.842418	0.837968	0.823793	0.838714	0.83478	0.86048	0.836241	0.828834	0.842151
PF3D7_0402300.1-p1	1	0.995237	0.995428	0.994938	0.995618	0.995155	0.994992	0.997846	0.994257	0.995536	0.994992	0.995509	0.996026	0.995237	0.995352	0.995536	0.995209	0.994829	0.995373	0.994066	0.995427	0.995074	0.995673	0.995291	0.995754	0.90172	0.995455	0.995754	0.995455	0.9957	0.994992	0.995863	0.995053	0.994829	0.995917	0.99521	0.995237	0.995101	0.994965	0.995128	0.994529	0.996113	0.9954	0.995237	0.994584	0.993876	0.995373	0.995536	0.994393
PF3D7_0402400.1-p1	0	0.369075	0.374393	0.382885	0.372277	0.376808	0.395393	0.421707	0.372358	0.37518	0.386277	0.368606	0.386087	0.384323	0.375315	0.380308	0.372047	0.373823	0.418564	0.384734	0.375921	0.392436	0.37537	0.366118	0.35578	0.366609	0.374366	0.382804	0.372087	0.371083	0.378354	0.379602	0.371333	0.372304	0.381854	0.382157	0.387736	0.376835	0.387253	0.391914	0.399436	0.385934	0.365521	0.381637	0.371788	0.350119	0.381474	0.370215	0.358757
PF3D7_0402600.1-p1	0	0.39203	0.406291	0.413036	0.407499	0.417154	0.421532	0.392833	0.41496	0.413145	0.427898	0.415693	0.407255	0.405033	0.414419	0.385484	0.423242	0.416764	0.421602	0.426532	0.410196	0.421748	0.426218	0.369057	0.428088	0.433256	0.418184	0.397529	0.412711	0.390513	0.41859	0.416141	0.415924	0.422166	0.417062	0.393916	0.432689	0.414256	0.43356	0.417139	0.431977	0.407089	0.416883	0.417859	0.41198	0.397898	0.421884	0.417874	0.38414
PF3D7_0402900.1-p1	0	0.423226	0.455078	0.456746	0.44538	0.453683	0.471528	0.512238	0.456281	0.454941	0.461271	0.459094	0.452847	0.450687	0.454168	0.441211	0.466137	0.46294	0.475852	0.464269	0.459504	0.477299	0.450905	0.423144	0.423144	0.470477	0.459672	0.432854	0.453628	0.420081	0.454476	0.447432	0.457717	0.448404	0.435343	0.422152	0.473212	0.461341	0.46603	0.473759	0.47123	0.466042	0.45836	0.445505	0.455296	0.447787	0.463432	0.45881	0.459948
PF3D7_0403100.1-p1	0	0.466752	0.441378	0.447001	0.426243	0.435263	0.438063	0.362542	0.440395	0.432261	0.428018	0.423622	0.446935	0.441393	0.437205	0.407474	0.432803	0.43749	0.421471	0.436847	0.434045	0.426161	0.445597	0.443168	0.44819	0.439269	0.428685	0.444751	0.429695	0.452612	0.43469	0.443632	0.443388	0.435181	0.450101	0.489013	0.428833	0.43095	0.440083	0.41188	0.449148	0.421219	0.427702	0.433216	0.431988	0.45197	0.43001	0.42698	0.408686
PF3D7_0403200.1-p1	0	0.749602	0.727378	0.732914	0.731672	0.714741	0.702482	0.689853	0.720628	0.724759	0.695596	0.726212	0.736046	0.727243	0.72682	0.730781	0.719323	0.727459	0.703136	0.715003	0.726048	0.701861	0.727756	0.742878	0.737288	0.724383	0.721195	0.73421	0.728485	0.751438	0.72241	0.71763	0.724716	0.729025	0.709367	0.748272	0.704985	0.721006	0.709394	0.696371	0.696033	0.721846	0.722545	0.718467	0.720817	0.758095	0.714768	0.710015	0.738793
PF3D7_0403300.1-p1	0	0.283157	0.301369	0.305497	0.294938	0.297734	0.305243	0.300303	0.296504	0.300932	0.305707	0.300422	0.306418	0.295211	0.232454	0.308067	0.299746	0.300705	0.330673	0.305245	0.302452	0.314564	0.299639	0.26189	0.305789	0.289422	0.30383	0.307047	0.30301	0.286491	0.297269	0.290072	0.291866	0.297843	0.293462	0.312379	0.319084	0.300795	0.309616	0.30375	0.326108	0.308702	0.294071	0.296859	0.296203	0.323402	0.302017	0.29819	0.293992
PF3D7_0403400.1-p1	0	0.899174	0.896963	0.896584	0.893923	0.892795	0.896008	0.819417	0.894933	0.896503	0.894627	0.893892	0.896278	0.895656	0.876199	0.883728	0.896026	0.894465	0.885386	0.891193	0.895864	0.896278	0.90318	0.893653	0.90521	0.884786	0.892389	0.898498	0.893743	0.895683	0.892525	0.89866	0.894189	0.894013	0.896765	0.882504	0.889839	0.892985	0.896224	0.890408	0.879702	0.882493	0.88879	0.894852	0.892416	0.814641	0.891758	0.894384	0.820305
PF3D7_0403500.1-p1	0	0.272995	0.275156	0.272698	0.24998	0.266134	0.262514	0.21685	0.265404	0.262136	0.27105	0.256177	0.261298	0.266647	0.264415	0.252519	0.266518	0.262082	0.266031	0.268653	0.262681	0.276183	0.264999	0.261893	0.272077	0.261027	0.264297	0.266539	0.256895	0.265701	0.261379	0.264243	0.268497	0.261109	0.279073	0.242369	0.266013	0.264594	0.264648	0.254505	0.273216	0.256089	0.255436	0.267943	0.264702	0.210805	0.266863	0.262406	0.243753
PF3D7_0403600.1-p1	0	0.869901	0.857979	0.864809	0.864813	0.85757	0.850527	0.872472	0.859067	0.861816	0.850717	0.861596	0.848812	0.860159	0.855916	0.867693	0.854748	0.854091	0.848178	0.853337	0.856704	0.840458	0.854635	0.874935	0.863643	0.867819	0.848835	0.858336	0.855557	0.874935	0.862578	0.855778	0.862547	0.856482	0.84473	0.883214	0.838993	0.857516	0.843724	0.865986	0.845511	0.855536	0.863258	0.857924	0.858795	0.882286	0.848268	0.854282	0.875429
PF3D7_0403700.1-p1	0	0.829094	0.809473	0.815724	0.83067	0.809202	0.805941	0.825547	0.810669	0.812055	0.80393	0.814203	0.8198	0.814365	0.816852	0.819664	0.805935	0.818794	0.822254	0.808223	0.808845	0.811185	0.819664	0.828632	0.801565	0.805603	0.804609	0.825344	0.816349	0.831567	0.812109	0.814664	0.812228	0.798956	0.815126	0.790179	0.790373	0.810751	0.794826	0.81921	0.79513	0.818783	0.808414	0.811185	0.813631	0.800935	0.805805	0.80806	0.811899
PF3D7_0403800.1-p1	0	0.673248	0.645188	0.647582	0.645262	0.635642	0.626034	0.58108	0.640918	0.636403	0.633159	0.638287	0.650919	0.641917	0.642685	0.643856	0.632408	0.639388	0.581892	0.627635	0.63845	0.616623	0.660955	0.658616	0.676621	0.645764	0.634418	0.64654	0.637518	0.667483	0.639477	0.645507	0.648213	0.648724	0.650838	0.691418	0.620104	0.634934	0.632044	0.614855	0.615345	0.611712	0.64255	0.641326	0.638253	0.678171	0.632235	0.642162	0.625381
PF3D7_0403900.1-p1	0	0.871311	0.853895	0.857797	0.870742	0.852134	0.828876	0.791144	0.8517	0.854274	0.850771	0.854574	0.860174	0.849579	0.850798	0.861428	0.849463	0.845324	0.824955	0.843911	0.850993	0.819906	0.850717	0.865214	0.863886	0.840376	0.847419	0.861583	0.855006	0.869604	0.850725	0.854267	0.859025	0.852567	0.853725	0.849493	0.8386	0.853976	0.840257	0.829494	0.839833	0.866596	0.852893	0.853272	0.855413	0.858428	0.851855	0.857437	0.847867
PF3D7_0404000.1-p1	0	0.461107	0.429063	0.434502	0.404122	0.424882	0.420493	0.378587	0.424445	0.426467	0.416858	0.422394	0.434159	0.43957	0.435134	0.432179	0.426174	0.420356	0.442884	0.406713	0.433245	0.414972	0.418744	0.451022	0.427627	0.427818	0.424526	0.422734	0.430375	0.44285	0.428872	0.420602	0.428117	0.431386	0.407647	0.518422	0.40938	0.426303	0.416885	0.401044	0.413724	0.413022	0.419744	0.42521	0.415781	0.503034	0.415355	0.402154	0.454888
PF3D7_0404100.1-p1	0	0.893005	0.886644	0.884033	0.885389	0.881939	0.862924	0.800435	0.883815	0.885257	0.869996	0.883176	0.88422	0.887375	0.874552	0.890533	0.880599	0.886913	0.875163	0.876305	0.881223	0.86268	0.885661	0.893059	0.890693	0.870137	0.884577	0.886831	0.885937	0.904863	0.886045	0.88558	0.878649	0.887024	0.880304	0.89926	0.862547	0.882537	0.870458	0.882918	0.852344	0.874471	0.88493	0.885121	0.884495	0.881334	0.877584	0.884002	0.875738
PF3D7_0404200.1-p1	0	0.0889311	0.096937	0.0978051	0.0921324	0.0941968	0.0973413	0.0755603	0.0966928	0.0945766	0.104639	0.0981941	0.107705	0.0938687	0.0983682	0.0979137	0.0997194	0.0960119	0.111961	0.0968206	0.0956882	0.0986706	0.0915084	0.0839392	0.094357	0.0946012	0.095689	0.0908302	0.0925418	0.0967173	0.0957704	0.0927835	0.0957258	0.092786	0.0981823	0.10032	0.105854	0.0935999	0.100733	0.0960881	0.101706	0.0936827	0.0935185	0.0970726	0.0938984	0.107268	0.102008	0.094764	0.0904183
PF3D7_0404300.1-p1	0	0.901959	0.898347	0.892899	0.898254	0.891673	0.891607	0.909643	0.895105	0.895514	0.871312	0.894611	0.898799	0.893977	0.897846	0.897502	0.886495	0.897491	0.89787	0.889246	0.892514	0.892125	0.895584	0.906154	0.899126	0.898932	0.892109	0.900787	0.899218	0.902258	0.896957	0.891416	0.891827	0.896821	0.868316	0.897717	0.87435	0.895596	0.884878	0.900199	0.873168	0.892889	0.899137	0.889767	0.895922	0.908271	0.884551	0.885505	0.907036
PF3D7_0404400.1-p1	0	0.215937	0.22129	0.233245	0.224107	0.232864	0.249462	0.275265	0.231094	0.228289	0.242599	0.231607	0.240312	0.226123	0.234384	0.20378	0.238704	0.230181	0.235031	0.241762	0.233043	0.255045	0.216073	0.217707	0.229064	0.254137	0.23172	0.223181	0.226519	0.167679	0.230794	0.229364	0.237906	0.237575	0.239985	0.200038	0.252145	0.231067	0.249871	0.241659	0.260381	0.233247	0.230277	0.230713	0.230931	0.205135	0.239794	0.239304	0.233843
PF3D7_0404500.1-p1	0	0.491522	0.495232	0.508831	0.503684	0.505499	0.516577	0.531287	0.495828	0.499675	0.51785	0.501616	0.515683	0.49935	0.483674	0.469011	0.514545	0.506907	0.511254	0.51835	0.500991	0.523755	0.482556	0.504036	0.505417	0.532611	0.507476	0.489436	0.49935	0.458232	0.501544	0.508776	0.507144	0.509941	0.500244	0.485198	0.516427	0.505174	0.519367	0.516319	0.526639	0.505976	0.502113	0.505418	0.502682	0.45456	0.515954	0.517525	0.493811
PF3D7_0404600.1-p1	0	0.960339	0.954369	0.955917	0.955857	0.953147	0.95401	0.935729	0.955048	0.953445	0.954825	0.952969	0.95928	0.955015	0.942284	0.948584	0.953486	0.952271	0.948845	0.94885	0.954086	0.955341	0.957731	0.949772	0.960556	0.952419	0.953364	0.956672	0.953907	0.950369	0.952929	0.957079	0.953021	0.955999	0.955938	0.957189	0.952571	0.953391	0.955205	0.953821	0.940016	0.944301	0.951055	0.954097	0.954559	0.927225	0.953711	0.955096	0.929943
PF3D7_0404700.1-p1	0	0.935989	0.926074	0.932423	0.926043	0.922641	0.918195	0.918204	0.925175	0.923486	0.920075	0.924794	0.935117	0.92637	0.932963	0.932069	0.927155	0.92776	0.935146	0.92424	0.924143	0.922446	0.921002	0.934518	0.931738	0.92143	0.923704	0.927324	0.923404	0.938578	0.925448	0.922473	0.922952	0.926755	0.921846	0.940891	0.918819	0.926401	0.916669	0.926014	0.922339	0.920917	0.926292	0.928472	0.923268	0.936649	0.920756	0.918031	0.926831
PF3D7_0404800.1-p1	0	0.401953	0.428389	0.431021	0.427727	0.424591	0.419316	0.387015	0.419518	0.426843	0.425963	0.423122	0.450271	0.420483	0.43115	0.437125	0.42786	0.420754	0.453559	0.431536	0.424129	0.427699	0.429327	0.421297	0.436788	0.403795	0.426002	0.43242	0.419925	0.444601	0.422719	0.431308	0.408087	0.414037	0.42854	0.430261	0.433222	0.423234	0.425502	0.408616	0.447046	0.423254	0.415014	0.433707	0.419436	0.443449	0.430982	0.420998	0.426521
PF3D7_0404900.1-p1	0	0.413615	0.442944	0.426607	0.408632	0.436273	0.440681	0.41398	0.435293	0.432488	0.439319	0.425916	0.444466	0.434935	0.451238	0.42481	0.43574	0.43145	0.444317	0.433527	0.435386	0.428863	0.44305	0.434527	0.451028	0.416982	0.432897	0.432049	0.423857	0.381076	0.434449	0.442069	0.433905	0.430174	0.449639	0.478287	0.434146	0.435865	0.440327	0.429381	0.440124	0.423265	0.431372	0.441337	0.428377	0.441092	0.43243	0.426521	0.415956
PF3D7_0405000.1-p1	0	0.104762	0.0973632	0.102806	0.110068	0.0998667	0.0947211	0.0886107	0.0963564	0.0984789	0.104	0.0970345	0.110041	0.0920816	0.104975	0.0995945	0.0970074	0.0995646	0.0931973	0.0951422	0.0942993	0.101959	0.105061	0.101932	0.104354	0.0999106	0.0944788	0.111265	0.101445	0.10019	0.0998122	0.101497	0.0962544	0.092193	0.106966	0.0744591	0.111728	0.0968734	0.100762	0.100735	0.0987483	0.0930856	0.107105	0.0993769	0.0981523	0.0898008	0.100626	0.103891	0.103156
PF3D7_0405100.1-p1	0	0.789183	0.78849	0.783778	0.794085	0.786947	0.789318	0.79037	0.787299	0.786215	0.780543	0.779301	0.78512	0.779704	0.790455	0.766581	0.780851	0.792785	0.752099	0.773881	0.778974	0.782168	0.802806	0.792189	0.792216	0.776488	0.780691	0.801641	0.776926	0.781816	0.782288	0.797552	0.779171	0.784211	0.808493	0.741272	0.77355	0.787461	0.781518	0.791263	0.772055	0.772101	0.786486	0.793094	0.786486	0.708696	0.77556	0.784687	0.751937
PF3D7_0405200.1-p1	1	0.482499	0.484358	0.484194	0.50041	0.482307	0.484632	0.546101	0.480584	0.48753	0.486601	0.480897	0.499699	0.490074	0.498695	0.493245	0.476237	0.471151	0.506152	0.469375	0.480298	0.478616	0.46169	0.507082	0.470686	0.456524	0.479764	0.500957	0.487995	0.481679	0.478533	0.468854	0.470755	0.487138	0.485972	0.481953	0.480557	0.478478	0.479355	0.490456	0.456442	0.484154	0.480584	0.483866	0.480502	0.505797	0.485261	0.470249	0.517967
PF3D7_0405300.1-p1	0	0.977322	0.976369	0.977892	0.977729	0.977674	0.975989	0.979794	0.974901	0.976668	0.97327	0.977473	0.979878	0.975282	0.979207	0.978953	0.977283	0.978165	0.976148	0.970548	0.976092	0.976968	0.977294	0.977186	0.979823	0.961415	0.9783	0.978518	0.9783	0.980612	0.975717	0.976315	0.971085	0.977987	0.977267	0.978407	0.977704	0.976995	0.976506	0.975692	0.974461	0.977799	0.976886	0.977457	0.976967	0.977043	0.976533	0.977213	0.977514
PF3D7_0405400.1-p1	0	0.784763	0.778924	0.776216	0.788716	0.781469	0.760207	0.72189	0.780386	0.778572	0.785819	0.779848	0.782407	0.769601	0.77828	0.783446	0.776869	0.776397	0.739163	0.765942	0.775785	0.766677	0.794049	0.768952	0.796513	0.768399	0.778599	0.784682	0.770693	0.785196	0.774944	0.785819	0.774976	0.784399	0.789203	0.675151	0.7805	0.778707	0.778888	0.767721	0.77612	0.773107	0.779357	0.781902	0.786343	0.746487	0.781027	0.788337	0.741783
PF3D7_0405500.1-p1	0	0.119433	0.125488	0.129198	0.141917	0.129794	0.124824	0.117258	0.126408	0.132476	0.135118	0.124294	0.133438	0.13035	0.111205	0.136241	0.127254	0.128373	0.143863	0.12864	0.128151	0.121113	0.124499	0.132923	0.111388	0.118406	0.124133	0.144409	0.127465	0.140129	0.127194	0.129402	0.12283	0.115113	0.125339	0.12864	0.126825	0.125813	0.125718	0.125985	0.142292	0.138802	0.122481	0.126083	0.128846	0.125349	0.13249	0.131325	0.137823
PF3D7_0405600.1-p1	0	0.215401	0.220583	0.212897	0.187913	0.208007	0.225615	0.174087	0.214608	0.204775	0.212549	0.204587	0.209371	0.211571	0.235758	0.183752	0.216229	0.210295	0.210658	0.198647	0.214392	0.217194	0.228358	0.176993	0.223767	0.203895	0.209746	0.218742	0.203553	0.207171	0.206595	0.224365	0.196645	0.21215	0.237104	0.224534	0.211756	0.214119	0.222002	0.19516	0.201586	0.201129	0.19994	0.221724	0.203661	0.15731	0.212115	0.204672	0.172099
PF3D7_0405700.1-p1	0	0.935442	0.93239	0.931066	0.939332	0.931363	0.927014	0.912971	0.930499	0.932444	0.927825	0.929179	0.931471	0.933335	0.936753	0.936036	0.925387	0.931687	0.899727	0.916935	0.929016	0.922909	0.935496	0.939143	0.936279	0.917008	0.928176	0.938981	0.932498	0.94314	0.931741	0.933956	0.92513	0.92877	0.934091	0.93868	0.9137	0.932525	0.924286	0.93123	0.92204	0.931623	0.935091	0.934416	0.932066	0.920878	0.922503	0.93239	0.937929
PF3D7_0405800.1-p1	0	0.240546	0.232213	0.231231	0.230614	0.22632	0.22322	0.226882	0.226239	0.230794	0.229413	0.229536	0.247749	0.233943	0.217155	0.246754	0.224548	0.230969	0.238519	0.233453	0.2303	0.228813	0.218554	0.214325	0.23105	0.218433	0.230822	0.222183	0.234668	0.239673	0.226757	0.217681	0.226886	0.225311	0.215089	0.29623	0.233243	0.229185	0.228649	0.237444	0.235572	0.221626	0.22823	0.22261	0.22823	0.311733	0.229495	0.228186	0.265379
PF3D7_0405900.1-p1	0	0.941452	0.930875	0.942923	0.942951	0.936926	0.936464	0.945706	0.931556	0.939815	0.936928	0.939942	0.945841	0.935156	0.929605	0.94265	0.936496	0.93412	0.938534	0.938202	0.936224	0.93641	0.915204	0.940471	0.944478	0.937685	0.938398	0.934992	0.943113	0.939462	0.937962	0.927715	0.93856	0.936333	0.931613	0.939347	0.93687	0.934227	0.932457	0.940331	0.933028	0.94084	0.940933	0.933873	0.937771	0.953879	0.940635	0.941261	0.947255
PF3D7_0406000.1-p1	0	0.614752	0.587847	0.598241	0.598985	0.583044	0.575294	0.526786	0.578078	0.584238	0.593883	0.595163	0.607533	0.595484	0.574163	0.599544	0.592467	0.576081	0.56269	0.564907	0.596565	0.577356	0.55931	0.602676	0.600098	0.570442	0.578159	0.584059	0.588037	0.609053	0.585269	0.560449	0.602233	0.587344	0.564384	0.625377	0.58164	0.584048	0.578876	0.588342	0.578566	0.599914	0.574251	0.577942	0.582745	0.623361	0.588673	0.579012	0.608315
PF3D7_0406100.1-p1	0	0.301049	0.383348	0.328157	0.363631	0.385802	0.40165	0.489781	0.381002	0.380328	0.387063	0.380465	0.308841	0.378758	0.417724	0.380706	0.37932	0.383045	0.398355	0.386712	0.380984	0.39828	0.400787	0.396204	0.359668	0.392127	0.382243	0.378974	0.379331	0.355785	0.385262	0.391134	0.377356	0.378447	0.382533	0.3735	0.38373	0.385182	0.386038	0.401985	0.388648	0.387093	0.38591	0.382944	0.381892	0.38099	0.38318	0.388492	0.402281
PF3D7_0406200.1-p1	1	0.923401	0.933736	0.928553	0.912244	0.935973	0.936468	0.942393	0.935264	0.934173	0.936713	0.935667	0.933249	0.934749	0.936123	0.932618	0.936131	0.935677	0.937173	0.937315	0.933319	0.937777	0.927275	0.934013	0.937641	0.93926	0.934855	0.825764	0.9357	0.927875	0.937228	0.933767	0.938607	0.936732	0.928693	0.940643	0.936493	0.935946	0.939659	0.93663	0.939056	0.933557	0.937501	0.933763	0.937037	0.949315	0.935267	0.934722	0.941294
PF3D7_0406400.1-p1	0	0.225513	0.21774	0.210676	0.21343	0.219813	0.232796	0.321042	0.224422	0.219295	0.225486	0.22078	0.201184	0.221777	0.246417	0.234351	0.223984	0.220331	0.222301	0.234076	0.221025	0.23225	0.207075	0.19502	0.187328	0.243498	0.223059	0.214763	0.215667	0.223959	0.224177	0.218422	0.231187	0.222789	0.21384	0.229903	0.223362	0.222813	0.221804	0.237629	0.243713	0.228771	0.22074	0.218831	0.223659	0.261428	0.222922	0.219131	0.244667
PF3D7_0406500.1-p1	0	0.932104	0.922026	0.923791	0.92977	0.920397	0.908459	0.88694	0.919909	0.92485	0.91112	0.920171	0.929498	0.924395	0.922805	0.925257	0.916314	0.923553	0.91997	0.907504	0.91998	0.903464	0.927001	0.930829	0.927707	0.898685	0.920235	0.928618	0.925664	0.936095	0.921266	0.921544	0.912375	0.918812	0.924856	0.929657	0.898303	0.922624	0.907943	0.9049	0.901401	0.924055	0.923411	0.923873	0.921538	0.92939	0.915192	0.922114	0.923714
PF3D7_0406600.1-p1	0	0.25861	0.239706	0.246469	0.238809	0.238565	0.232345	0.199109	0.239651	0.237831	0.240303	0.233664	0.245084	0.248832	0.22246	0.248452	0.232336	0.238782	0.237791	0.236555	0.237216	0.223952	0.228488	0.250706	0.23115	0.242273	0.240819	0.235854	0.24234	0.253776	0.23957	0.235034	0.249573	0.244374	0.225418	0.30245	0.242307	0.23555	0.237098	0.225738	0.233527	0.221077	0.237831	0.234137	0.237587	0.309414	0.234327	0.235441	0.256648
PF3D7_0406700.1-p1	0	0.50305	0.503769	0.498888	0.511726	0.492896	0.482987	0.458391	0.49249	0.495526	0.485996	0.488983	0.498089	0.494808	0.508324	0.484789	0.486861	0.494727	0.469521	0.477172	0.490507	0.485644	0.521514	0.49676	0.504677	0.446968	0.488531	0.536915	0.488992	0.507822	0.485467	0.506331	0.480441	0.475709	0.520701	0.45879	0.484926	0.492815	0.487975	0.47381	0.458485	0.512813	0.491161	0.500651	0.489805	0.414956	0.486376	0.494455	0.455563
PF3D7_0406800.1-p1	0	0.0528836	0.0551657	0.057505	0.0541893	0.060198	0.070049	0.111963	0.0613405	0.0607693	0.0650435	0.0622272	0.0476333	0.0631393	0.076946	0.0653392	0.0651826	0.0611262	0.0609902	0.0622399	0.0641252	0.0718172	0.0603917	0.0691785	0.0492927	0.0637167	0.062619	0.0607597	0.0611501	0.0678727	0.0629726	0.0600925	0.0636608	0.0605461	0.0605277	0.0553304	0.0653735	0.0620478	0.0639282	0.0766364	0.0626768	0.0741805	0.0606333	0.05979	0.0624286	0.0600637	0.0647987	0.0627856	0.0794929
PF3D7_0406900.1-p1	0	0.867554	0.860497	0.855671	0.86327	0.856756	0.837134	0.804994	0.8538	0.860497	0.844644	0.857349	0.861725	0.857604	0.860944	0.867167	0.850949	0.859285	0.840226	0.843067	0.855661	0.816148	0.8614	0.869506	0.8691	0.838721	0.852797	0.862006	0.857081	0.884283	0.857108	0.859095	0.852556	0.856559	0.856465	0.875359	0.835118	0.855698	0.842502	0.836067	0.848117	0.852038	0.852715	0.85822	0.856864	0.876756	0.852832	0.856736	0.845449
PF3D7_0407000.1-p1	0	0.321686	0.31978	0.327678	0.295052	0.321414	0.333642	0.267211	0.317274	0.316076	0.3124	0.309123	0.321904	0.316131	0.290769	0.278167	0.325799	0.317329	0.331627	0.32332	0.315268	0.334296	0.326806	0.30442	0.333887	0.306264	0.313897	0.326123	0.31308	0.315232	0.319671	0.332961	0.309664	0.315403	0.344753	0.326125	0.319444	0.317165	0.329666	0.30098	0.318527	0.306903	0.306708	0.32923	0.310275	0.250477	0.321223	0.314551	0.270697
PF3D7_0407100.1-p1	0	0.227017	0.227721	0.233216	0.208663	0.228018	0.234191	0.192875	0.229616	0.225988	0.230022	0.226333	0.222577	0.225663	0.238261	0.211911	0.232759	0.229886	0.255678	0.229251	0.233866	0.243774	0.245858	0.213671	0.239524	0.218562	0.228749	0.238855	0.221251	0.218896	0.230157	0.237899	0.222249	0.228142	0.247455	0.236993	0.238224	0.226665	0.240254	0.231104	0.237	0.221196	0.220195	0.237277	0.223958	0.187072	0.228316	0.226313	0.200027
PF3D7_0407200.1-p1	0	0.19036	0.189232	0.203867	0.192683	0.204245	0.205886	0.214727	0.20141	0.202895	0.199784	0.204055	0.207749	0.192197	0.215583	0.199357	0.201135	0.197327	0.212345	0.20957	0.203677	0.215364	0.191522	0.161712	0.19946	0.1925	0.201085	0.197307	0.204515	0.149372	0.20249	0.199946	0.198713	0.200216	0.208181	0.18813	0.212367	0.198844	0.209181	0.198218	0.208214	0.215394	0.206243	0.200572	0.198871	0.202301	0.202214	0.201755	0.212664
PF3D7_0407300.1-p1	0	0.452255	0.424574	0.443498	0.451038	0.431117	0.426544	0.468651	0.429251	0.43482	0.432221	0.435013	0.450876	0.446118	0.403419	0.453961	0.428494	0.429301	0.455824	0.42688	0.435094	0.41481	0.396913	0.456932	0.427517	0.438185	0.429278	0.433066	0.440606	0.444712	0.432198	0.411323	0.442776	0.426033	0.407375	0.502068	0.421909	0.434117	0.423462	0.440942	0.431194	0.44256	0.432063	0.424006	0.4299	0.519629	0.428301	0.417676	0.490903
PF3D7_0407400.1-p1	0	0.31759	0.296924	0.296789	0.290541	0.291379	0.279504	0.264606	0.297952	0.294842	0.292164	0.298643	0.307041	0.309692	0.26415	0.306987	0.288109	0.296573	0.302058	0.292619	0.298968	0.281533	0.274067	0.293489	0.289378	0.306245	0.299467	0.284623	0.304769	0.311639	0.292596	0.27753	0.301305	0.298047	0.268144	0.373056	0.289037	0.296411	0.285969	0.28855	0.286777	0.281049	0.296735	0.283129	0.295329	0.398047	0.292542	0.290405	0.334938
PF3D7_0407500.1-p1	0	0.201972	0.196063	0.207247	0.18315	0.207247	0.212289	0.175435	0.199962	0.197498	0.201132	0.198289	0.208065	0.196068	0.208728	0.155171	0.203574	0.199507	0.215945	0.206916	0.203492	0.207523	0.208363	0.134702	0.20644	0.201171	0.204051	0.203634	0.197904	0.18334	0.197796	0.20449	0.197804	0.200278	0.215025	0.214336	0.21217	0.19414	0.208417	0.191237	0.222337	0.203443	0.19544	0.202751	0.201641	0.183231	0.204273	0.201619	0.194676
PF3D7_0407600.1-p1	0	0.900785	0.89365	0.892615	0.905034	0.894059	0.88019	0.895472	0.894576	0.895257	0.885829	0.895614	0.894328	0.897243	0.889443	0.901931	0.887889	0.899341	0.901106	0.892645	0.888756	0.883186	0.888226	0.903618	0.899804	0.899008	0.894849	0.887735	0.896483	0.90528	0.893323	0.89234	0.898008	0.894557	0.880271	0.899401	0.884101	0.896211	0.882342	0.905946	0.893425	0.889524	0.895911	0.892724	0.894849	0.90971	0.887463	0.893157	0.90088
PF3D7_0407700.1-p1	0	0.911641	0.905616	0.906511	0.90557	0.90052	0.887573	0.838063	0.901578	0.902255	0.896056	0.89862	0.916737	0.899743	0.906117	0.904261	0.901581	0.899905	0.8727	0.891229	0.900576	0.881014	0.904513	0.908606	0.907413	0.886528	0.901117	0.905791	0.905481	0.916655	0.901849	0.906356	0.89791	0.902261	0.90866	0.891039	0.888717	0.900005	0.897466	0.879936	0.876575	0.905138	0.899463	0.904776	0.901225	0.880583	0.902751	0.899228	0.871317
PF3D7_0407800.1-p1	0	0.928779	0.917966	0.922097	0.933725	0.919597	0.906171	0.908752	0.921037	0.924977	0.912475	0.920299	0.918317	0.921687	0.914559	0.925846	0.915731	0.917747	0.906809	0.91639	0.9138	0.8909	0.91147	0.932176	0.913861	0.92652	0.916309	0.920542	0.922504	0.93329	0.92264	0.918616	0.921548	0.919619	0.914241	0.91639	0.893209	0.920765	0.910492	0.920491	0.910286	0.91959	0.923863	0.918564	0.923482	0.930662	0.913834	0.91897	0.933806
PF3D7_0407900.1-p1	0	0.692255	0.663059	0.665642	0.680617	0.664854	0.66596	0.707826	0.654548	0.665071	0.659243	0.664467	0.665117	0.664464	0.67012	0.676139	0.663377	0.656496	0.645755	0.658028	0.662832	0.652662	0.646625	0.684804	0.665171	0.672246	0.661917	0.668675	0.670455	0.683744	0.66189	0.648746	0.672818	0.662886	0.651384	0.695937	0.641278	0.663413	0.64426	0.667464	0.646544	0.671728	0.663821	0.656152	0.665561	0.726274	0.660086	0.659868	0.705534
PF3D7_0408000.1-p1	0	0.31137	0.287794	0.283786	0.290652	0.281633	0.278658	0.247567	0.283432	0.284604	0.289289	0.289617	0.277922	0.299267	0.268876	0.297064	0.28683	0.281329	0.29575	0.284083	0.294042	0.280402	0.278603	0.289889	0.283074	0.272489	0.283759	0.28909	0.284986	0.311398	0.284522	0.285064	0.300262	0.290409	0.278167	0.345419	0.282353	0.287712	0.281411	0.277392	0.287136	0.279666	0.278034	0.281932	0.283377	0.312325	0.286918	0.28152	0.273084
PF3D7_0408100.1-p1	0	0.939767	0.935668	0.93758	0.946023	0.932035	0.922776	0.945182	0.935204	0.93728	0.927475	0.936076	0.944438	0.938156	0.929217	0.94094	0.93341	0.936025	0.932226	0.929221	0.934743	0.928895	0.93149	0.943537	0.934741	0.931588	0.935504	0.938959	0.937853	0.944083	0.934958	0.931026	0.936401	0.933927	0.931982	0.930232	0.925836	0.934903	0.9092	0.939685	0.916737	0.939041	0.937826	0.936078	0.936542	0.947607	0.93373	0.933922	0.946897
PF3D7_0408200.1-p1	0	0.685952	0.663837	0.663102	0.669379	0.646719	0.631906	0.647401	0.65853	0.661278	0.635634	0.661157	0.672835	0.666685	0.627039	0.677742	0.649883	0.660099	0.664209	0.641314	0.657889	0.631225	0.655881	0.672373	0.676972	0.659957	0.658285	0.664733	0.667075	0.687939	0.65472	0.637648	0.663072	0.663771	0.639008	0.690868	0.640688	0.6554	0.629048	0.65258	0.643364	0.659422	0.662204	0.648597	0.651999	0.719347	0.64769	0.650846	0.684554
PF3D7_0408300.1-p1	0	0.572269	0.541909	0.543625	0.541275	0.537389	0.525778	0.502261	0.538533	0.539077	0.52172	0.536195	0.557208	0.546096	0.531276	0.558112	0.529282	0.539777	0.54204	0.537466	0.535512	0.527385	0.539205	0.556908	0.550099	0.54453	0.54387	0.52193	0.546593	0.568184	0.538342	0.527657	0.545678	0.543793	0.509818	0.585242	0.522579	0.536763	0.531961	0.507544	0.535721	0.530019	0.540248	0.531888	0.537008	0.619022	0.530272	0.52744	0.568199
PF3D7_0408400.1-p1	0	0.497199	0.472604	0.468833	0.485229	0.470035	0.45107	0.428013	0.466237	0.472467	0.468232	0.478107	0.48512	0.48441	0.427288	0.492499	0.471213	0.46334	0.471199	0.470609	0.473764	0.444948	0.433307	0.489192	0.481568	0.488965	0.472905	0.46627	0.479627	0.505015	0.473533	0.450906	0.483943	0.476859	0.448856	0.528516	0.463121	0.465854	0.459241	0.465608	0.482867	0.474794	0.465198	0.44954	0.467357	0.565053	0.479245	0.4661	0.518105
PF3D7_0408500.1-p1	0	0.84673	0.823828	0.825267	0.837799	0.817367	0.807042	0.827687	0.818725	0.820733	0.822027	0.822029	0.828705	0.825312	0.82168	0.835908	0.816933	0.816787	0.814419	0.824778	0.821511	0.800065	0.816977	0.844097	0.83408	0.823206	0.820082	0.821652	0.82505	0.841599	0.822444	0.808562	0.831462	0.822901	0.813883	0.853308	0.80664	0.817177	0.804164	0.819344	0.826525	0.818028	0.826027	0.821575	0.820516	0.852121	0.815349	0.81372	0.842147
PF3D7_0408600.1-p1	0	0.541746	0.5713	0.574407	0.566543	0.580511	0.58946	0.602976	0.587487	0.577622	0.585318	0.567372	0.553572	0.57371	0.594654	0.561763	0.579035	0.572375	0.591177	0.588097	0.573231	0.590059	0.597689	0.571557	0.567715	0.587577	0.570619	0.580459	0.550726	0.539185	0.581492	0.593329	0.57313	0.569198	0.602676	0.543953	0.587362	0.579884	0.588506	0.583874	0.597362	0.57065	0.577186	0.58825	0.582173	0.502344	0.581367	0.590414	0.547441
PF3D7_0408700.1-p1	0	0.866274	0.881632	0.883866	0.890796	0.890896	0.889161	0.917568	0.886455	0.891877	0.894011	0.880217	0.893276	0.885538	0.90217	0.898008	0.886809	0.887935	0.897889	0.888816	0.870438	0.890415	0.882322	0.894311	0.893739	0.893524	0.891959	0.872855	0.887408	0.88423	0.890378	0.886355	0.887229	0.891888	0.880606	0.884975	0.894265	0.888117	0.895047	0.89481	0.891132	0.894199	0.897926	0.887981	0.893567	0.916331	0.893058	0.892758	0.90816
PF3D7_0408800.1-p1	0	0.439467	0.452036	0.470351	0.45819	0.459005	0.483695	0.521233	0.457601	0.45417	0.473374	0.46268	0.44198	0.459325	0.482779	0.453764	0.464173	0.46381	0.477175	0.470781	0.464363	0.481452	0.447518	0.453543	0.398238	0.47138	0.463031	0.456073	0.452819	0.432335	0.459789	0.454327	0.45268	0.441646	0.452274	0.45457	0.479305	0.459951	0.476697	0.478711	0.482091	0.471353	0.459816	0.458249	0.457952	0.457262	0.467809	0.460487	0.471713
PF3D7_0408900.1-p1	0	0.388248	0.383075	0.398491	0.378613	0.386006	0.389334	0.328955	0.385002	0.38169	0.382223	0.374342	0.385398	0.371258	0.385892	0.362746	0.391746	0.376225	0.403853	0.396146	0.380994	0.395657	0.401384	0.337902	0.401737	0.377284	0.385246	0.398572	0.371757	0.373918	0.386114	0.397937	0.373917	0.39104	0.406378	0.361623	0.398491	0.380008	0.392265	0.381148	0.389064	0.385321	0.380198	0.396455	0.385354	0.31212	0.388465	0.383743	0.315547
PF3D7_0408900.2-p1	0	0.368976	0.360847	0.376079	0.355644	0.362748	0.370197	0.302074	0.362096	0.36025	0.36254	0.355214	0.365066	0.347254	0.3697	0.338664	0.370994	0.358169	0.373357	0.368948	0.361504	0.3737	0.380054	0.318526	0.387141	0.358611	0.362042	0.37599	0.348819	0.352141	0.364513	0.378723	0.353975	0.368933	0.388987	0.347145	0.374793	0.358621	0.373944	0.357851	0.366922	0.363789	0.355715	0.375916	0.361417	0.296087	0.367727	0.363681	0.299232
PF3D7_0409000.1-p1	0	0.729151	0.722249	0.717477	0.714565	0.715254	0.710742	0.639857	0.718209	0.714603	0.719662	0.714119	0.729558	0.708383	0.726719	0.702728	0.715803	0.718875	0.696153	0.704642	0.714363	0.702066	0.73883	0.712884	0.742761	0.689927	0.713356	0.722698	0.711024	0.72278	0.712217	0.727307	0.700715	0.720993	0.735549	0.645944	0.713306	0.715498	0.717059	0.708778	0.699596	0.704302	0.714793	0.723957	0.713302	0.642141	0.710118	0.715893	0.622729
PF3D7_0409100.1-p1	0	0.678134	0.667545	0.652899	0.663352	0.666295	0.667645	0.741197	0.665643	0.66241	0.669873	0.659435	0.622646	0.65933	0.669758	0.673197	0.663313	0.67115	0.641623	0.66558	0.659625	0.667455	0.662156	0.693514	0.664167	0.682759	0.668551	0.658992	0.653361	0.675906	0.665263	0.661504	0.664416	0.666025	0.655825	0.656477	0.656595	0.669719	0.655308	0.687109	0.661921	0.673013	0.662709	0.656459	0.670616	0.71611	0.663161	0.667754	0.704391
PF3D7_0409200.1-p1	0	0.203943	0.181929	0.178078	0.188512	0.185834	0.17685	0.158743	0.181983	0.185102	0.184308	0.183134	0.195889	0.184281	0.168279	0.197033	0.182294	0.175901	0.173039	0.181362	0.183594	0.175115	0.170314	0.188539	0.170314	0.179702	0.182634	0.187519	0.182526	0.198872	0.182716	0.183712	0.189497	0.185925	0.184118	0.229096	0.175793	0.182092	0.174111	0.176796	0.188876	0.18386	0.180844	0.181848	0.183827	0.256156	0.185176	0.184607	0.215957
PF3D7_0409300.1-p1	0	0.653687	0.655954	0.653298	0.669024	0.650561	0.654174	0.655954	0.65029	0.65178	0.641872	0.646356	0.649947	0.647969	0.672109	0.626524	0.649665	0.65973	0.615453	0.63542	0.649884	0.642766	0.674308	0.666016	0.650706	0.618073	0.64655	0.67829	0.648745	0.662168	0.644897	0.668482	0.635352	0.645317	0.674064	0.622087	0.646569	0.649612	0.644067	0.651149	0.631742	0.667022	0.646415	0.655547	0.649558	0.513117	0.648836	0.64908	0.616817
PF3D7_0409400.1-p1	0	0.597227	0.563708	0.569588	0.567006	0.562259	0.54633	0.520878	0.569889	0.567428	0.56036	0.57014	0.577727	0.567252	0.549985	0.579981	0.567296	0.555601	0.546248	0.567912	0.564398	0.546959	0.544388	0.585549	0.581583	0.586441	0.562587	0.551258	0.571913	0.58481	0.567647	0.557379	0.585439	0.579187	0.542419	0.622422	0.549478	0.562779	0.554671	0.553088	0.570862	0.54622	0.573527	0.557364	0.566361	0.635106	0.560141	0.564517	0.577868
PF3D7_0409500.1-p1	0	0.228461	0.224356	0.236166	0.22689	0.234107	0.239268	0.207312	0.227281	0.227959	0.239863	0.230811	0.231928	0.222421	0.236772	0.213982	0.235514	0.229815	0.239768	0.242545	0.233628	0.241895	0.233796	0.142358	0.243222	0.236991	0.230992	0.217413	0.223598	0.210531	0.226523	0.234365	0.230866	0.231139	0.234474	0.208337	0.248707	0.227823	0.243222	0.230857	0.247	0.2371	0.226442	0.228256	0.229584	0.20312	0.236938	0.234799	0.211219
PF3D7_0409600.1-p1	0	0.790408	0.76547	0.765962	0.779169	0.761505	0.753958	0.735406	0.767001	0.764048	0.754423	0.761423	0.771267	0.773427	0.765996	0.76465	0.751342	0.760493	0.71595	0.748681	0.763077	0.739411	0.765443	0.787208	0.777173	0.756023	0.758142	0.776402	0.76629	0.778896	0.762517	0.769243	0.76792	0.764892	0.772142	0.787482	0.727037	0.761587	0.741981	0.746725	0.744388	0.748001	0.76279	0.765552	0.764732	0.763604	0.753138	0.76156	0.759933
PF3D7_0409700.1-p1	0	0.25124	0.255298	0.251748	0.22723	0.240555	0.244899	0.195295	0.24229	0.240609	0.242947	0.243149	0.258313	0.257527	0.22638	0.237005	0.244534	0.247094	0.271485	0.242595	0.253442	0.254736	0.25208	0.229235	0.252161	0.229223	0.242696	0.25275	0.246301	0.24563	0.241233	0.240346	0.242321	0.236142	0.250291	0.300805	0.255257	0.243699	0.245739	0.225528	0.256389	0.233088	0.237032	0.245325	0.239796	0.247994	0.241159	0.229316	0.220705
PF3D7_0409800.1-p1	0	0.607908	0.570951	0.577225	0.582598	0.557698	0.54083	0.468251	0.561745	0.56389	0.561307	0.575856	0.588735	0.57828	0.55032	0.580158	0.566824	0.573202	0.553395	0.562629	0.573921	0.548244	0.547701	0.58735	0.590718	0.588107	0.567557	0.572039	0.570816	0.606768	0.565465	0.552725	0.580184	0.579189	0.546941	0.611407	0.551968	0.561229	0.549331	0.560441	0.555215	0.557416	0.564542	0.554575	0.559491	0.615629	0.556473	0.558157	0.575894
PF3D7_0409900.1-p1	0	0.195877	0.210956	0.19464	0.181711	0.203269	0.219773	0.233226	0.201925	0.202167	0.197167	0.191791	0.186415	0.204935	0.221536	0.17612	0.205309	0.201495	0.201462	0.195059	0.201568	0.216359	0.216951	0.206951	0.194452	0.199214	0.202516	0.216129	0.191388	0.186522	0.201817	0.217972	0.190595	0.19982	0.22152	0.214387	0.193763	0.201952	0.204962	0.208844	0.191327	0.193326	0.192866	0.20765	0.195043	0.158396	0.198941	0.192409	0.190349
PF3D7_0410000.1-p1	0	0.551684	0.560681	0.566443	0.588251	0.564832	0.572931	0.59291	0.558086	0.568191	0.564164	0.556655	0.580987	0.552967	0.567446	0.563466	0.561165	0.557883	0.546477	0.563642	0.560622	0.565284	0.570036	0.563044	0.527378	0.537912	0.564285	0.587578	0.56251	0.562662	0.555929	0.57009	0.543103	0.549345	0.581205	0.525383	0.569884	0.560435	0.565257	0.552242	0.579164	0.582715	0.555792	0.568245	0.569501	0.472747	0.567633	0.569927	0.55612
PF3D7_0410300.1-p1	1	0.85547	0.831142	0.847955	0.845937	0.833641	0.838195	0.848316	0.837661	0.834863	0.836077	0.832492	0.843791	0.831405	0.851643	0.842061	0.835904	0.830726	0.817145	0.830644	0.832328	0.831894	0.839228	0.856475	0.843546	0.834183	0.841775	0.843027	0.826498	0.845828	0.838014	0.838847	0.843245	0.839097	0.835289	0.826081	0.827136	0.837607	0.83461	0.839522	0.818774	0.84259	0.83815	0.841083	0.836466	0.821483	0.832355	0.840586	0.835393
PF3D7_0410400.1-p1	0	0.0863423	0.103418	0.0985816	0.0969653	0.104125	0.104111	0.139197	0.105565	0.0998859	0.105442	0.0982765	0.0872932	0.095308	0.10768	0.0950764	0.101842	0.100416	0.102421	0.116385	0.097331	0.105034	0.105985	0.0975358	0.0967751	0.128725	0.101626	0.0932274	0.101054	0.0842231	0.105918	0.0954438	0.105249	0.0974931	0.0937593	0.100519	0.109004	0.101897	0.109735	0.107021	0.107229	0.0982251	0.104315	0.101435	0.104641	0.112098	0.0992746	0.101665	0.102836
PF3D7_0410500.1-p1	0	0.423589	0.403723	0.398428	0.402518	0.393349	0.383337	0.390173	0.395888	0.400319	0.391064	0.407972	0.415782	0.410568	0.363909	0.420363	0.396287	0.393144	0.404896	0.389308	0.40516	0.382122	0.377502	0.391712	0.407353	0.390618	0.403522	0.388971	0.413177	0.426534	0.398644	0.379663	0.403959	0.390172	0.376908	0.458924	0.387795	0.399697	0.381906	0.386444	0.386307	0.392383	0.400103	0.387325	0.396672	0.509361	0.392225	0.387146	0.446471
PF3D7_0410600.1-p1	0	0.367868	0.421239	0.374229	0.417144	0.420339	0.437319	0.532052	0.424898	0.422331	0.422877	0.425058	0.358313	0.414251	0.436477	0.421185	0.423053	0.428365	0.439345	0.429445	0.42224	0.434262	0.420748	0.427218	0.40131	0.438692	0.42289	0.408522	0.425362	0.401665	0.427191	0.417827	0.42036	0.420019	0.411302	0.410004	0.427854	0.423724	0.423342	0.448249	0.427195	0.438211	0.429047	0.41638	0.421731	0.457325	0.422523	0.425908	0.450569
PF3D7_0410700.1-p1	0	0.790443	0.767032	0.775268	0.783725	0.762346	0.731499	0.661655	0.765109	0.768793	0.757964	0.765385	0.782208	0.774705	0.757624	0.783963	0.765005	0.766118	0.764907	0.766878	0.766224	0.740031	0.762407	0.782587	0.783698	0.750433	0.764112	0.77485	0.765082	0.798949	0.767303	0.776791	0.776096	0.773808	0.76154	0.783973	0.747047	0.763673	0.745124	0.739435	0.769864	0.770706	0.759204	0.765272	0.768468	0.785794	0.761106	0.763165	0.759644
PF3D7_0410800.1-p1	0	0.824874	0.83253	0.821398	0.841558	0.830011	0.811305	0.824495	0.823023	0.833207	0.819511	0.824098	0.831591	0.829966	0.807228	0.83039	0.807556	0.830318	0.809258	0.81682	0.818311	0.804398	0.827041	0.831753	0.831591	0.81815	0.824016	0.823852	0.833478	0.830291	0.827465	0.825416	0.819676	0.821914	0.814663	0.831771	0.812009	0.829388	0.807513	0.833433	0.814296	0.810286	0.835157	0.827654	0.829334	0.844416	0.818022	0.830995	0.834976
PF3D7_0410900.1-p1	0	0.867719	0.855899	0.864006	0.872523	0.853606	0.84932	0.875727	0.857946	0.863105	0.850194	0.864908	0.869001	0.860567	0.857212	0.871213	0.855276	0.859475	0.847726	0.840693	0.860687	0.847955	0.853742	0.867336	0.860703	0.840482	0.856737	0.864626	0.864033	0.877627	0.859011	0.855626	0.855183	0.862527	0.856554	0.861245	0.834707	0.862123	0.837528	0.860609	0.838201	0.864654	0.864197	0.858874	0.861495	0.884109	0.847137	0.858219	0.8718
PF3D7_0411000.1-p1	0	0.918419	0.911364	0.909118	0.908732	0.904437	0.905133	0.885546	0.909794	0.907927	0.902373	0.907533	0.903807	0.910166	0.90026	0.902516	0.902681	0.908975	0.89774	0.900392	0.906476	0.900208	0.914414	0.911789	0.91601	0.910624	0.906259	0.907119	0.906629	0.908515	0.90947	0.908109	0.904977	0.9116	0.897178	0.923691	0.885554	0.908604	0.899667	0.909991	0.888486	0.886597	0.909389	0.909605	0.909091	0.906597	0.896285	0.906378	0.900628
PF3D7_0411100.1-p1	0	0.343789	0.335493	0.322237	0.338069	0.336794	0.349428	0.41009	0.340264	0.335845	0.332131	0.338251	0.321287	0.338448	0.31885	0.337851	0.33667	0.337147	0.33636	0.338095	0.336424	0.342569	0.326411	0.348425	0.319769	0.356126	0.338524	0.330006	0.335547	0.333135	0.339397	0.324296	0.332897	0.333424	0.327821	0.36065	0.328743	0.333243	0.330478	0.364634	0.34723	0.32436	0.338665	0.328879	0.332972	0.349309	0.331481	0.328661	0.353303
PF3D7_0411200.1-p1	0	0.726918	0.717056	0.723628	0.731364	0.716838	0.713144	0.621366	0.713047	0.718556	0.714153	0.712945	0.719063	0.719445	0.694886	0.704156	0.71807	0.714344	0.702133	0.714325	0.716986	0.713962	0.727082	0.710198	0.730655	0.691161	0.712918	0.729676	0.718965	0.715462	0.716101	0.727682	0.718558	0.712159	0.729564	0.697142	0.714453	0.713101	0.715708	0.685296	0.716043	0.712945	0.709283	0.717138	0.71621	0.597949	0.715572	0.717808	0.617189
PF3D7_0411300.1-p1	0	0.704838	0.696323	0.70641	0.718884	0.693828	0.694045	0.711737	0.689056	0.692256	0.686886	0.698684	0.716172	0.693855	0.706992	0.703536	0.696105	0.682846	0.692915	0.688964	0.698602	0.687727	0.687049	0.723331	0.669668	0.695638	0.693527	0.711661	0.696269	0.711373	0.688974	0.689435	0.701075	0.681069	0.686453	0.706941	0.680668	0.694425	0.682087	0.69241	0.679492	0.710792	0.688188	0.690412	0.694533	0.725826	0.6925	0.692283	0.71687
PF3D7_0411400.1-p1	0	0.579665	0.582956	0.581219	0.579936	0.5756	0.564383	0.500095	0.578722	0.577745	0.572743	0.567576	0.567884	0.568862	0.588871	0.557091	0.573316	0.587672	0.536766	0.561223	0.569931	0.570599	0.607866	0.570572	0.589056	0.549947	0.571231	0.59518	0.569711	0.58075	0.571774	0.596032	0.564257	0.575429	0.606672	0.504818	0.573666	0.577148	0.576407	0.573286	0.549469	0.578446	0.574406	0.585317	0.581137	0.439103	0.574914	0.57923	0.486727
PF3D7_0411700.1-p1	0	0.14208	0.154052	0.157898	0.150799	0.153402	0.153182	0.130534	0.151859	0.153213	0.153209	0.159478	0.159464	0.158002	0.125159	0.15546	0.159125	0.160005	0.172358	0.166075	0.159478	0.163661	0.145708	0.132927	0.146493	0.156247	0.157849	0.150892	0.157654	0.14013	0.152346	0.152803	0.158248	0.147561	0.148768	0.144114	0.167754	0.154784	0.155971	0.158791	0.176717	0.15708	0.151778	0.148826	0.154215	0.143198	0.162307	0.158462	0.14471
PF3D7_0411800.1-p1	0	0.905377	0.908901	0.910068	0.91751	0.910828	0.903884	0.911243	0.904422	0.911941	0.906517	0.909507	0.918813	0.904291	0.910601	0.918103	0.906701	0.902771	0.869496	0.894405	0.907001	0.901496	0.90117	0.913466	0.914307	0.882173	0.910351	0.909594	0.91452	0.917212	0.908195	0.902256	0.903083	0.905721	0.905404	0.885203	0.906835	0.907299	0.906083	0.906048	0.894798	0.914388	0.914276	0.905291	0.911073	0.911278	0.909069	0.912407	0.92049
PF3D7_0411900.1-p1	0	0.833951	0.824326	0.823863	0.838146	0.819395	0.794345	0.805083	0.820403	0.823563	0.812568	0.820369	0.835721	0.818724	0.836033	0.834895	0.813916	0.820549	0.770117	0.800953	0.820477	0.797886	0.823709	0.833351	0.828993	0.797765	0.824446	0.83984	0.826995	0.847298	0.819041	0.827195	0.813003	0.824824	0.828094	0.78581	0.803465	0.819531	0.811261	0.808477	0.799183	0.828392	0.826042	0.820403	0.822773	0.818751	0.81728	0.827713	0.814742
PF3D7_0412000.1-p1	0	0.925644	0.91198	0.923509	0.928074	0.918541	0.921027	0.916086	0.91252	0.916813	0.920514	0.918956	0.923673	0.920352	0.911059	0.920377	0.917662	0.914979	0.90118	0.915823	0.917554	0.916869	0.906231	0.926238	0.921918	0.924344	0.917015	0.919174	0.919783	0.922458	0.915355	0.917922	0.922436	0.915155	0.916869	0.917983	0.913818	0.915652	0.916734	0.913737	0.915679	0.923137	0.9136	0.916948	0.919054	0.9285	0.919056	0.918516	0.928857
PF3D7_0412100.1-p1	0	0.241912	0.221374	0.23259	0.225817	0.221806	0.213685	0.176114	0.217762	0.222453	0.227461	0.223813	0.241696	0.232746	0.217484	0.236688	0.225418	0.219751	0.224601	0.216291	0.228657	0.219023	0.218376	0.240079	0.237437	0.216251	0.224112	0.227935	0.225176	0.247762	0.222722	0.2194	0.242032	0.233855	0.216057	0.28402	0.214742	0.223747	0.215168	0.214553	0.219478	0.209645	0.218112	0.225661	0.221024	0.286777	0.222636	0.222932	0.23596
PF3D7_0412200.1-p1	0	0.0980867	0.101265	0.0998231	0.102795	0.100748	0.111042	0.170032	0.101238	0.101211	0.100318	0.105982	0.108211	0.101652	0.0980403	0.0943802	0.104866	0.107231	0.102661	0.0995945	0.104812	0.117274	0.105517	0.0995019	0.101353	0.100057	0.105982	0.108928	0.106545	0.0894864	0.100694	0.100509	0.0973054	0.103533	0.104591	0.086152	0.113512	0.102272	0.103666	0.120697	0.096158	0.102722	0.106681	0.0976459	0.102572	0.0872333	0.103013	0.105734	0.118057
PF3D7_0412300.1-p1	0	0.335248	0.348185	0.336563	0.324905	0.334331	0.354464	0.356196	0.34432	0.332698	0.335357	0.333579	0.347115	0.338977	0.35135	0.315633	0.337268	0.343114	0.348276	0.32456	0.339045	0.355416	0.357349	0.345073	0.349946	0.316891	0.333798	0.359192	0.329596	0.340773	0.334631	0.340827	0.315526	0.329699	0.359173	0.342307	0.342769	0.338904	0.338949	0.352105	0.318854	0.321429	0.328398	0.344265	0.331283	0.257519	0.33454	0.328307	0.299055
PF3D7_0412400.1-p1	0	0.962209	0.95114	0.952588	0.956443	0.954856	0.955077	0.963545	0.956304	0.954309	0.949311	0.952157	0.954886	0.950568	0.95976	0.958135	0.950583	0.94647	0.950846	0.948624	0.951669	0.942289	0.956088	0.964286	0.95464	0.956202	0.953189	0.956938	0.95502	0.961635	0.955566	0.955569	0.954659	0.956961	0.95576	0.958653	0.937423	0.952151	0.949147	0.951824	0.944534	0.952108	0.955785	0.954583	0.954009	0.96292	0.946989	0.953601	0.959147
PF3D7_0412700.1-p1	0	0.967059	0.959891	0.961438	0.96459	0.962334	0.964156	0.972237	0.964559	0.963365	0.959326	0.958789	0.960628	0.957291	0.964178	0.964613	0.959439	0.958349	0.958727	0.960245	0.958193	0.951973	0.967439	0.969827	0.961578	0.964065	0.95952	0.964341	0.96209	0.967059	0.962415	0.964427	0.962608	0.962444	0.966327	0.962579	0.947113	0.962008	0.957345	0.962472	0.952866	0.960631	0.963284	0.964206	0.963935	0.967597	0.956694	0.962691	0.965484
PF3D7_0412900.1-p1	0	0.959982	0.953293	0.954728	0.956245	0.955919	0.956732	0.963825	0.956081	0.954294	0.951209	0.95334	0.954837	0.94907	0.957536	0.957489	0.953367	0.950126	0.946548	0.952258	0.950173	0.943546	0.958926	0.962012	0.953808	0.955372	0.953394	0.954857	0.954863	0.961173	0.954755	0.957978	0.954721	0.956236	0.958384	0.952069	0.939099	0.954078	0.95213	0.951826	0.938559	0.9528	0.955242	0.956867	0.954646	0.959409	0.950532	0.955568	0.957973
PF3D7_0413100.1-p1	0	0.961515	0.954314	0.955613	0.957157	0.958157	0.958537	0.966715	0.957562	0.957291	0.953422	0.956211	0.955019	0.951365	0.960357	0.959727	0.956103	0.951717	0.95136	0.952963	0.953449	0.945059	0.96008	0.964032	0.956318	0.957292	0.958052	0.959166	0.958212	0.962949	0.958103	0.959052	0.957595	0.959325	0.959214	0.954344	0.943003	0.954991	0.95529	0.956751	0.943132	0.955565	0.957508	0.957291	0.957237	0.960672	0.95307	0.958213	0.960324
PF3D7_0413200.1-p1	0	0.456404	0.484821	0.466325	0.459735	0.492187	0.501489	0.472537	0.490942	0.484876	0.49935	0.489991	0.45792	0.481641	0.48674	0.483711	0.495009	0.488329	0.504008	0.505701	0.486107	0.501191	0.515976	0.480016	0.504739	0.493134	0.488535	0.470877	0.48539	0.450988	0.493108	0.49694	0.482532	0.497248	0.503439	0.502261	0.508191	0.484361	0.503087	0.482304	0.515976	0.467019	0.486717	0.494841	0.486825	0.454969	0.494205	0.489494	0.457797
PF3D7_0413300.1-p1	0	0.385086	0.439517	0.420632	0.419376	0.445479	0.448593	0.428679	0.439436	0.435227	0.452802	0.440777	0.417892	0.433458	0.444904	0.434499	0.441756	0.439933	0.460603	0.449268	0.442028	0.451345	0.465859	0.41112	0.451426	0.429779	0.436482	0.430168	0.426972	0.383117	0.436684	0.44835	0.428727	0.434307	0.453476	0.437613	0.45843	0.441243	0.453773	0.432398	0.455909	0.41864	0.436846	0.448662	0.438303	0.40702	0.441309	0.436777	0.409954
PF3D7_0413500.1-p1	0	0.28425	0.252902	0.278184	0.262337	0.269594	0.277915	0.24037	0.267555	0.268071	0.270738	0.267967	0.272043	0.262037	0.22422	0.264428	0.272408	0.264321	0.283322	0.286674	0.267123	0.281015	0.252957	0.233816	0.266252	0.28306	0.266578	0.264078	0.267011	0.2507	0.269295	0.273266	0.279254	0.274669	0.274517	0.274929	0.287388	0.268832	0.280552	0.268358	0.297105	0.269064	0.259073	0.269485	0.268724	0.261806	0.275604	0.27188	0.251665
PF3D7_0413600.1-p1	0	0.292821	0.323544	0.283714	0.295818	0.318558	0.328702	0.433105	0.314581	0.315098	0.317014	0.312358	0.24419	0.308977	0.332646	0.319757	0.305791	0.31527	0.301872	0.313654	0.307609	0.321428	0.324724	0.326767	0.290478	0.320869	0.312276	0.311126	0.311938	0.303692	0.312755	0.315979	0.304966	0.304597	0.32091	0.308805	0.318214	0.312401	0.316033	0.330991	0.311872	0.315767	0.311856	0.311802	0.316079	0.344168	0.317641	0.315488	0.347254
PF3D7_0413700.1-p1	0	0.232157	0.227315	0.236378	0.215088	0.231385	0.239593	0.230212	0.233637	0.230869	0.237042	0.236998	0.194247	0.224315	0.246	0.231412	0.241523	0.227083	0.231295	0.244838	0.233564	0.244369	0.229661	0.223582	0.218155	0.243308	0.236699	0.222068	0.229187	0.233053	0.234289	0.230312	0.239622	0.240624	0.237938	0.232708	0.245292	0.233529	0.241954	0.234355	0.237618	0.243683	0.23049	0.233203	0.234234	0.261554	0.237259	0.237096	0.242904
PF3D7_0413800.1-p1	0	0.0892959	0.0860499	0.0954263	0.0818546	0.0899204	0.0996266	0.0623109	0.0923463	0.0904655	0.088451	0.0899238	0.092376	0.0851528	0.073706	0.0826156	0.095957	0.091204	0.106283	0.109987	0.0898692	0.102598	0.0818273	0.073541	0.0958378	0.0968006	0.0938003	0.0866729	0.0909289	0.0747131	0.0912287	0.094911	0.0930061	0.0951926	0.0980456	0.0911519	0.11258	0.0893208	0.106359	0.087747	0.121984	0.0903309	0.0878216	0.0920192	0.0889119	0.0834946	0.0998446	0.0936299	0.0757258
PF3D7_0413900.1-p1	0	0.539037	0.545085	0.534383	0.549847	0.544648	0.541903	0.63145	0.54574	0.545603	0.535816	0.542643	0.536908	0.525278	0.579852	0.538861	0.540722	0.545261	0.532973	0.535324	0.537177	0.539747	0.549247	0.56396	0.538327	0.532038	0.544997	0.552793	0.5417	0.549301	0.536485	0.554815	0.537937	0.541398	0.55012	0.49353	0.527613	0.542901	0.538245	0.557997	0.527104	0.571923	0.548797	0.544348	0.546204	0.559617	0.536143	0.552604	0.571483
PF3D7_0414000.1-p1	0	0.7201	0.712809	0.706072	0.737255	0.713837	0.705109	0.763775	0.710293	0.717598	0.707057	0.714824	0.729029	0.71117	0.699813	0.728097	0.692849	0.705325	0.695124	0.703215	0.710011	0.70059	0.698398	0.723428	0.697667	0.682553	0.710204	0.714663	0.721684	0.726486	0.709238	0.706976	0.697806	0.691364	0.703891	0.706218	0.6996	0.710347	0.694935	0.707501	0.702728	0.73119	0.71768	0.708778	0.715677	0.747889	0.710954	0.72267	0.741841
PF3D7_0414100.1-p1	0	0.584534	0.591694	0.594664	0.588714	0.590952	0.592262	0.552402	0.586854	0.585561	0.591932	0.592889	0.598477	0.573342	0.603588	0.579235	0.592807	0.595534	0.580123	0.587206	0.591344	0.594022	0.615059	0.580024	0.607854	0.560108	0.593946	0.60207	0.591117	0.584864	0.589329	0.606836	0.573264	0.596547	0.616049	0.504923	0.599593	0.592849	0.597542	0.588345	0.583258	0.608195	0.592052	0.60154	0.589521	0.484488	0.590309	0.596689	0.523857
PF3D7_0414200.1-p1	0	0.136284	0.16995	0.165316	0.16528	0.170411	0.185578	0.277808	0.173392	0.172037	0.170971	0.180469	0.155768	0.173518	0.185308	0.178596	0.171448	0.177095	0.198943	0.175556	0.178302	0.187529	0.160646	0.173735	0.133411	0.197492	0.178952	0.169895	0.17369	0.179589	0.171278	0.166391	0.170626	0.163971	0.164982	0.17336	0.174738	0.175533	0.172272	0.197285	0.169756	0.185822	0.172227	0.169923	0.173257	0.231445	0.172461	0.170537	0.210265
PF3D7_0414200.2-p1	0	0.138202	0.165163	0.161723	0.161227	0.165922	0.184603	0.273949	0.166978	0.16985	0.167701	0.17564	0.153777	0.171791	0.179033	0.171881	0.16366	0.174852	0.194295	0.173032	0.173639	0.18826	0.156811	0.173687	0.126121	0.188604	0.173396	0.159402	0.17199	0.170843	0.171231	0.162283	0.165405	0.157846	0.160062	0.164283	0.169132	0.169633	0.17133	0.196029	0.165687	0.177789	0.171529	0.164161	0.169443	0.214791	0.167971	0.166915	0.206837
PF3D7_0414300.1-p1	0	0.116841	0.120771	0.127721	0.11538	0.12261	0.127576	0.0989237	0.122962	0.120176	0.129036	0.123623	0.133606	0.117057	0.127896	0.11585	0.132856	0.117652	0.126041	0.129134	0.124514	0.130523	0.121194	0.110026	0.11922	0.131938	0.124892	0.113478	0.124152	0.102428	0.121258	0.123168	0.12444	0.127997	0.125169	0.0976823	0.138673	0.123286	0.136364	0.112659	0.134343	0.127221	0.120176	0.12142	0.122583	0.100733	0.130253	0.127143	0.120041
PF3D7_0414400.1-p1	0	0.578433	0.544897	0.54946	0.536746	0.53507	0.522463	0.474798	0.540686	0.541091	0.536854	0.542013	0.55929	0.556294	0.501916	0.556884	0.53704	0.532858	0.548898	0.535529	0.539133	0.514256	0.517901	0.548113	0.561072	0.551769	0.537475	0.52007	0.552457	0.576651	0.542144	0.521518	0.551866	0.541442	0.516956	0.59946	0.52523	0.535745	0.529186	0.519641	0.534048	0.506889	0.540416	0.527619	0.540767	0.61608	0.534424	0.529186	0.568104
PF3D7_0414500.1-p1	0	0.385548	0.352737	0.366786	0.371335	0.36127	0.356687	0.372296	0.357846	0.362031	0.360029	0.359755	0.389244	0.368834	0.369998	0.390021	0.35552	0.350246	0.348979	0.356052	0.361112	0.348018	0.341468	0.38351	0.364622	0.361021	0.362171	0.358434	0.372493	0.378971	0.361107	0.350327	0.366279	0.362659	0.35386	0.420947	0.354388	0.357655	0.352855	0.35678	0.358084	0.360714	0.366487	0.358117	0.3579	0.449189	0.361497	0.358317	0.420189
PF3D7_0414600.1-p1	0	0.577637	0.533565	0.551644	0.548673	0.543419	0.545496	0.592856	0.547762	0.545726	0.544085	0.547484	0.540502	0.55573	0.547512	0.568039	0.546386	0.536348	0.54085	0.551113	0.546825	0.543108	0.517238	0.579565	0.540312	0.577807	0.55078	0.52815	0.550558	0.558581	0.548549	0.524296	0.56226	0.554185	0.509012	0.602606	0.537691	0.545645	0.538384	0.561144	0.545926	0.545342	0.55444	0.531176	0.547463	0.643396	0.54004	0.537624	0.607128
PF3D7_0414700.1-p1	0	0.394183	0.383802	0.391629	0.377128	0.37592	0.371608	0.313942	0.377952	0.374602	0.377897	0.369356	0.401571	0.365539	0.361536	0.382237	0.374719	0.373366	0.369158	0.383255	0.373121	0.366555	0.380232	0.382594	0.397067	0.363673	0.374421	0.384909	0.366198	0.394897	0.375755	0.372542	0.377624	0.380759	0.377897	0.423099	0.377197	0.374931	0.379737	0.359814	0.379345	0.361265	0.367544	0.378914	0.371581	0.388177	0.373943	0.377019	0.360226
PF3D7_0414800.1-p1	0	0.199063	0.199642	0.203786	0.184302	0.195959	0.204128	0.216056	0.197882	0.20078	0.202557	0.198828	0.199307	0.200363	0.187402	0.205899	0.195679	0.198007	0.229815	0.196745	0.200293	0.200471	0.203315	0.196084	0.176746	0.178463	0.198502	0.200483	0.200184	0.193863	0.197611	0.18525	0.18846	0.186967	0.186388	0.238775	0.1961	0.203218	0.195163	0.203927	0.196067	0.203034	0.19818	0.201376	0.195526	0.236207	0.195461	0.199225	0.2091
PF3D7_0414900.1-p1	0	0.372903	0.452966	0.404277	0.451609	0.45948	0.466916	0.579652	0.464989	0.457743	0.457987	0.464279	0.423574	0.455138	0.476016	0.460267	0.455129	0.461163	0.478696	0.467298	0.45992	0.463252	0.459589	0.4721	0.432069	0.488062	0.461951	0.449136	0.463252	0.404874	0.466265	0.454405	0.456202	0.455454	0.449927	0.446374	0.455668	0.454323	0.459643	0.483974	0.45552	0.468978	0.465912	0.454161	0.461271	0.486499	0.453129	0.459019	0.490895
PF3D7_0415000.1-p1	0	0.300931	0.3672	0.338883	0.366493	0.373535	0.385063	0.472903	0.370232	0.367444	0.368118	0.36796	0.337773	0.361729	0.38824	0.364574	0.362857	0.368226	0.370012	0.365024	0.364358	0.374993	0.370094	0.386796	0.338828	0.393074	0.373117	0.362019	0.368283	0.329327	0.367281	0.360322	0.357899	0.364113	0.360619	0.347482	0.368118	0.365846	0.36874	0.391479	0.371718	0.374598	0.374807	0.359485	0.372668	0.387766	0.366845	0.368307	0.406204
PF3D7_0415100.1-p1	0	0.298745	0.286946	0.287656	0.260327	0.281243	0.283874	0.227965	0.281516	0.27524	0.278254	0.270725	0.270286	0.28633	0.277558	0.266263	0.276542	0.281282	0.27172	0.284607	0.277652	0.287012	0.288377	0.286467	0.289413	0.274771	0.273295	0.284729	0.269837	0.281828	0.280343	0.289304	0.288977	0.27895	0.291978	0.27754	0.274558	0.284436	0.275198	0.276386	0.298734	0.260431	0.27363	0.285554	0.277532	0.235265	0.276971	0.272115	0.253274
PF3D7_0415200.1-p1	0	0.949862	0.942045	0.940828	0.946886	0.939313	0.918827	0.900977	0.940936	0.942127	0.939391	0.937934	0.94629	0.940554	0.943112	0.944075	0.93853	0.939688	0.928966	0.934223	0.93769	0.912035	0.940446	0.949618	0.944802	0.940805	0.940644	0.945632	0.938745	0.952189	0.940314	0.943855	0.94089	0.941267	0.940635	0.944775	0.933034	0.939583	0.932978	0.926351	0.92883	0.938884	0.939692	0.941477	0.941504	0.952429	0.940202	0.939932	0.937309
PF3D7_0415300.1-p1	0	0.884923	0.865107	0.864863	0.877388	0.864159	0.839282	0.793886	0.867384	0.866381	0.852048	0.861783	0.870071	0.865165	0.866923	0.873807	0.856306	0.862618	0.834553	0.859385	0.857553	0.81947	0.864135	0.879204	0.864894	0.864447	0.861268	0.874407	0.869688	0.887091	0.865134	0.866927	0.862205	0.866988	0.869312	0.862095	0.843289	0.865676	0.850801	0.831255	0.852469	0.865459	0.866137	0.865866	0.867655	0.881109	0.856574	0.862048	0.867655
PF3D7_0415400.1-p1	0	0.347279	0.414841	0.392609	0.414143	0.409473	0.425151	0.523598	0.419287	0.413811	0.411187	0.416109	0.402511	0.411133	0.42604	0.410286	0.41004	0.419023	0.425748	0.413138	0.418547	0.426778	0.421762	0.403243	0.389957	0.424264	0.415567	0.417913	0.416847	0.379898	0.411317	0.404029	0.404584	0.415107	0.405032	0.37643	0.417649	0.413377	0.417993	0.439772	0.406253	0.430375	0.417851	0.401258	0.416875	0.408655	0.409723	0.416529	0.429253
PF3D7_0415500.1-p1	0	0.343818	0.305275	0.317764	0.31613	0.309853	0.303316	0.256557	0.310666	0.310368	0.315805	0.312538	0.327102	0.321684	0.305796	0.331067	0.312401	0.301311	0.308253	0.31156	0.316387	0.303885	0.287386	0.326696	0.31716	0.328565	0.3118	0.304431	0.317087	0.333117	0.312292	0.299713	0.331841	0.318926	0.289879	0.380103	0.306421	0.313592	0.309466	0.297291	0.307548	0.302356	0.308634	0.305194	0.313944	0.400867	0.310739	0.310224	0.337063
PF3D7_0415600.1-p1	0	0.0914849	0.0980451	0.0976356	0.099757	0.0959974	0.0946791	0.109616	0.0953967	0.0950418	0.094215	0.100593	0.0858063	0.0956346	0.0895098	0.0967073	0.102789	0.100412	0.102839	0.10175	0.0978293	0.0978733	0.0953616	0.0828578	0.100713	0.0927617	0.101135	0.0889136	0.0994103	0.0910208	0.0976083	0.0918125	0.09829	0.0995095	0.0896011	0.10448	0.0973053	0.0958609	0.0982282	0.109182	0.113759	0.102897	0.102195	0.0944957	0.0956697	0.131395	0.0960168	0.0955254	0.105086
PF3D7_0415700.1-p1	0	0.260156	0.257581	0.268638	0.263191	0.253977	0.255223	0.206428	0.255793	0.254465	0.262459	0.257482	0.26479	0.257906	0.240769	0.254058	0.26295	0.262974	0.254567	0.272161	0.255142	0.269667	0.250183	0.25376	0.252324	0.254693	0.252095	0.250156	0.253814	0.261158	0.254329	0.24731	0.268359	0.259441	0.241159	0.247825	0.272079	0.258394	0.26422	0.261754	0.273104	0.257829	0.252947	0.252351	0.254898	0.211237	0.257798	0.255251	0.217257
PF3D7_0415800.1-p1	0	0.522842	0.515834	0.519072	0.534133	0.505006	0.488695	0.445654	0.5074	0.508488	0.508666	0.50438	0.53533	0.507414	0.505007	0.506339	0.500614	0.511659	0.469195	0.492818	0.507654	0.504421	0.530705	0.505374	0.524529	0.470103	0.498622	0.540208	0.507563	0.523576	0.502966	0.527086	0.505799	0.504707	0.526025	0.467082	0.504748	0.510719	0.502136	0.490246	0.488072	0.506017	0.509033	0.515045	0.511318	0.382439	0.502816	0.516829	0.433434
PF3D7_0415900.1-p1	0	0.249161	0.226349	0.219036	0.219008	0.231533	0.22845	0.202282	0.233116	0.22654	0.226813	0.227892	0.222501	0.228204	0.218746	0.245996	0.227189	0.217917	0.239186	0.23164	0.233707	0.218081	0.221764	0.225203	0.226976	0.247979	0.230434	0.219665	0.232843	0.236118	0.232406	0.222774	0.240758	0.23587	0.220646	0.304942	0.220815	0.227904	0.219445	0.217322	0.240114	0.215636	0.228395	0.228914	0.228368	0.312191	0.224739	0.220045	0.249877
PF3D7_0416000.1-p1	0	0.700776	0.665828	0.674293	0.658482	0.66142	0.651018	0.593418	0.665585	0.658743	0.657914	0.664636	0.667541	0.669542	0.651007	0.673292	0.665015	0.664648	0.653182	0.654371	0.6658	0.643879	0.670002	0.677006	0.691257	0.671766	0.662199	0.669284	0.664395	0.69269	0.666342	0.660726	0.670123	0.674546	0.658347	0.721058	0.64187	0.663151	0.652938	0.65658	0.641986	0.637252	0.663611	0.657039	0.663421	0.699308	0.652641	0.651018	0.657311
PF3D7_0416100.1-p1	0	0.473329	0.457785	0.472868	0.469349	0.454617	0.44961	0.403006	0.46626	0.456864	0.472734	0.448169	0.466073	0.443112	0.464223	0.457433	0.457671	0.458329	0.429357	0.464515	0.443701	0.45554	0.470432	0.450856	0.477337	0.469988	0.445028	0.455153	0.443921	0.457029	0.457379	0.464719	0.466659	0.463952	0.463717	0.411633	0.470501	0.45857	0.468456	0.450437	0.481209	0.464358	0.463119	0.461386	0.468102	0.397991	0.461037	0.474683	0.405735
PF3D7_0416200.1-p1	0	0.631643	0.602052	0.611988	0.60522	0.600211	0.602404	0.64646	0.60679	0.606817	0.589301	0.608482	0.613071	0.614316	0.592781	0.622276	0.60334	0.60327	0.634515	0.605848	0.607802	0.605924	0.581422	0.627799	0.600428	0.626952	0.604374	0.583859	0.613206	0.621301	0.609308	0.574844	0.617778	0.607203	0.562742	0.651252	0.588944	0.607061	0.582262	0.617342	0.601002	0.602791	0.610878	0.58773	0.606221	0.69004	0.599859	0.587649	0.658247
PF3D7_0416300.1-p1	0	0.916794	0.915483	0.911974	0.913203	0.908819	0.908851	0.927458	0.910995	0.912464	0.913176	0.910076	0.918371	0.911734	0.926239	0.914695	0.907828	0.911707	0.907308	0.89889	0.911294	0.909558	0.912986	0.919677	0.922669	0.908906	0.908613	0.917899	0.911321	0.922805	0.91241	0.905125	0.906418	0.91346	0.909041	0.924188	0.906346	0.913035	0.90983	0.915758	0.879838	0.912808	0.915973	0.913307	0.911485	0.92686	0.9076	0.912496	0.915567
PF3D7_0416400.1-p1	0	0.886894	0.868295	0.877691	0.884647	0.868132	0.858733	0.900896	0.874902	0.873819	0.868021	0.870214	0.879096	0.871405	0.879217	0.886572	0.865953	0.868779	0.873964	0.875301	0.862075	0.857568	0.859274	0.886353	0.876171	0.884079	0.866936	0.867526	0.875904	0.883184	0.87455	0.859708	0.872962	0.873436	0.86209	0.873704	0.87257	0.868322	0.86626	0.873626	0.879407	0.869302	0.882104	0.866318	0.875308	0.914782	0.869591	0.870241	0.890225
PF3D7_0416500.1-p1	0	0.655404	0.640465	0.650434	0.652481	0.64194	0.646827	0.682563	0.628831	0.64844	0.642348	0.652964	0.652591	0.658327	0.647309	0.653821	0.643043	0.647183	0.68267	0.649668	0.650607	0.64863	0.621152	0.682609	0.647319	0.665516	0.651895	0.644157	0.656142	0.666412	0.649478	0.62036	0.66526	0.648634	0.585043	0.703996	0.637434	0.641831	0.63205	0.669498	0.643154	0.646459	0.649069	0.632381	0.638171	0.724976	0.644861	0.645025	0.695335
PF3D7_0416600.1-p1	0	0.155147	0.155746	0.163775	0.144267	0.156595	0.158819	0.167617	0.158788	0.157171	0.161039	0.159699	0.152461	0.153256	0.151465	0.158431	0.16385	0.158819	0.178689	0.162487	0.157529	0.169782	0.148816	0.154818	0.146541	0.161422	0.156336	0.154259	0.155417	0.161889	0.160322	0.150652	0.161367	0.158207	0.148816	0.138699	0.168215	0.159747	0.156928	0.170736	0.166082	0.167906	0.156842	0.154348	0.158048	0.157997	0.158902	0.156928	0.162734
PF3D7_0416700.1-p1	0	0.190206	0.200228	0.194857	0.183993	0.201286	0.19338	0.189892	0.202208	0.200445	0.197613	0.2019	0.194737	0.199295	0.195736	0.208013	0.198078	0.194683	0.190804	0.201628	0.198952	0.192268	0.194683	0.189447	0.206701	0.214773	0.202036	0.180778	0.206955	0.195578	0.202561	0.194655	0.195627	0.202527	0.183234	0.252984	0.198074	0.197271	0.1965	0.195036	0.203201	0.183726	0.204378	0.19407	0.20351	0.286412	0.197884	0.198589	0.230381
PF3D7_0416800.1-p1	0	0.225379	0.241832	0.238475	0.226881	0.244834	0.264767	0.288401	0.250812	0.241586	0.249891	0.247174	0.188694	0.238208	0.268399	0.245162	0.251968	0.24001	0.243646	0.258175	0.247555	0.264412	0.238427	0.247953	0.20398	0.270412	0.251287	0.2325	0.234435	0.237772	0.248028	0.239109	0.253446	0.250443	0.24203	0.247857	0.249986	0.246827	0.245524	0.260141	0.253255	0.247045	0.247619	0.245762	0.249038	0.261896	0.246615	0.237772	0.268084
PF3D7_0416900.1-p1	0	0.89824	0.892523	0.893041	0.902353	0.88931	0.856621	0.852929	0.887839	0.890971	0.890886	0.890489	0.903007	0.888816	0.895387	0.898543	0.88921	0.887972	0.865258	0.871317	0.88989	0.865555	0.890859	0.898104	0.901155	0.867273	0.891197	0.900425	0.888955	0.904968	0.885524	0.891894	0.887518	0.89215	0.893501	0.866877	0.874414	0.886177	0.882089	0.868205	0.876096	0.895415	0.890099	0.89108	0.892115	0.893516	0.890505	0.889851	0.885963
PF3D7_0417000.1-p1	0	0.281871	0.273205	0.291284	0.275581	0.279604	0.289114	0.240661	0.276418	0.278542	0.286092	0.2883	0.290013	0.271061	0.252475	0.27198	0.288739	0.289604	0.290927	0.286994	0.286572	0.304389	0.27697	0.232369	0.282525	0.275402	0.287752	0.291533	0.279059	0.251511	0.278678	0.289141	0.281686	0.295815	0.286963	0.255433	0.301612	0.282326	0.292545	0.274628	0.301846	0.28015	0.277316	0.283661	0.279958	0.242192	0.286201	0.28827	0.258346
PF3D7_0417100.1-p1	0	0.266409	0.260682	0.263809	0.2745	0.264165	0.275734	0.355311	0.262438	0.264549	0.274336	0.266144	0.255575	0.269015	0.281061	0.262547	0.262423	0.276118	0.304783	0.261992	0.266144	0.276667	0.260484	0.278258	0.216846	0.259827	0.262665	0.282086	0.264714	0.262925	0.265427	0.260814	0.261001	0.251881	0.262514	0.228314	0.269204	0.270089	0.261444	0.294435	0.264193	0.284189	0.265976	0.265509	0.262739	0.276664	0.267671	0.265504	0.29652
PF3D7_0417200.1-p1	0	0.41442	0.398717	0.405592	0.404605	0.401521	0.414231	0.422613	0.40543	0.404675	0.40749	0.401176	0.357178	0.403931	0.419737	0.390008	0.413376	0.400723	0.419658	0.413373	0.400822	0.406574	0.405252	0.423102	0.401127	0.41511	0.400713	0.402772	0.381515	0.398916	0.410661	0.412128	0.41361	0.401231	0.41078	0.351685	0.400679	0.407021	0.40172	0.43109	0.423675	0.422242	0.405484	0.404163	0.406158	0.355796	0.400318	0.402125	0.413162
PF3D7_0417300.1-p1	0	0.697029	0.682071	0.688307	0.696838	0.675998	0.663344	0.603039	0.676597	0.680246	0.672385	0.682518	0.693925	0.675653	0.637169	0.684413	0.677017	0.672521	0.640233	0.660303	0.681678	0.666857	0.666449	0.672222	0.704872	0.648729	0.678995	0.683068	0.679511	0.703265	0.665487	0.674373	0.680142	0.680296	0.678594	0.705049	0.678966	0.673057	0.669308	0.654648	0.65611	0.699081	0.668891	0.677305	0.682452	0.696977	0.678294	0.683577	0.673928
PF3D7_0417400.1-p1	0	0.901103	0.903024	0.901452	0.89758	0.896711	0.901563	0.833631	0.899962	0.899772	0.902214	0.895214	0.902999	0.899423	0.883261	0.889449	0.896692	0.898854	0.895732	0.894326	0.897733	0.901997	0.907091	0.897797	0.910098	0.893106	0.897322	0.899222	0.900748	0.901916	0.899176	0.905492	0.901084	0.899869	0.903731	0.884301	0.89715	0.898553	0.899938	0.891622	0.877442	0.889668	0.896683	0.900314	0.898689	0.836228	0.898475	0.901861	0.822478
PF3D7_0417500.1-p1	0	0.22061	0.211133	0.215651	0.218584	0.220662	0.230521	0.272483	0.221428	0.2188	0.224005	0.219564	0.19315	0.217598	0.218461	0.226658	0.223968	0.222253	0.214691	0.223208	0.21709	0.230083	0.219542	0.218803	0.207578	0.241863	0.218748	0.207504	0.211434	0.218146	0.220771	0.215381	0.21702	0.221385	0.209303	0.209107	0.222237	0.222167	0.221897	0.24707	0.221699	0.21944	0.216746	0.217075	0.225426	0.208208	0.217352	0.217489	0.22158
PF3D7_0417600.1-p1	0	0.83926	0.828557	0.833832	0.836188	0.819613	0.828521	0.856479	0.823093	0.825404	0.809869	0.830537	0.837874	0.832735	0.836189	0.835082	0.817297	0.827379	0.837592	0.814612	0.832072	0.820691	0.836705	0.840103	0.833496	0.815087	0.833333	0.84496	0.831901	0.845731	0.827225	0.823654	0.812149	0.827083	0.823491	0.851891	0.80621	0.82815	0.800625	0.834516	0.792709	0.83353	0.828911	0.825784	0.82293	0.856471	0.816123	0.82311	0.845501
PF3D7_0417700.1-p1	0	0.447109	0.434402	0.435526	0.429977	0.41631	0.403717	0.369435	0.418202	0.426617	0.420219	0.420748	0.459664	0.437269	0.384856	0.429523	0.415872	0.429895	0.414238	0.409462	0.422502	0.412489	0.41194	0.425482	0.448973	0.397858	0.417488	0.437099	0.433827	0.451605	0.421848	0.423097	0.425374	0.419844	0.408678	0.502796	0.413875	0.421683	0.413174	0.41563	0.413882	0.40354	0.418476	0.410115	0.416091	0.477042	0.419616	0.422357	0.42928
PF3D7_0417800.1-p1	0	0.644239	0.61796	0.616015	0.609336	0.60944	0.605994	0.532654	0.612399	0.615165	0.601501	0.604752	0.634376	0.622788	0.621596	0.619631	0.608577	0.610816	0.59496	0.606525	0.610041	0.585886	0.622596	0.626979	0.634239	0.611779	0.613594	0.620999	0.610234	0.648485	0.610262	0.619939	0.618504	0.617555	0.612542	0.668438	0.586637	0.609988	0.605501	0.57735	0.601918	0.610367	0.607249	0.616289	0.601824	0.658467	0.60394	0.606953	0.617566
PF3D7_0417900.1-p1	0	0.73104	0.706385	0.722144	0.724992	0.694152	0.675789	0.65684	0.701286	0.704839	0.698817	0.705252	0.73538	0.706032	0.702228	0.723744	0.700408	0.703727	0.692742	0.697474	0.705497	0.684252	0.701665	0.728491	0.72293	0.693116	0.698177	0.713792	0.71002	0.734648	0.703022	0.695291	0.709684	0.710667	0.698872	0.722594	0.696406	0.704432	0.693691	0.690818	0.679071	0.717003	0.708148	0.704079	0.700635	0.738464	0.702642	0.705815	0.716696
PF3D7_0418000.1-p1	0	0.919245	0.918857	0.918122	0.925312	0.917578	0.913857	0.841501	0.917088	0.918721	0.921177	0.917914	0.923789	0.917911	0.92116	0.919973	0.918433	0.921204	0.900365	0.909633	0.919938	0.915925	0.926509	0.919217	0.922972	0.887992	0.919008	0.928491	0.917959	0.926537	0.915075	0.923081	0.912953	0.918242	0.926237	0.854204	0.920165	0.918857	0.920442	0.911023	0.899657	0.922664	0.916762	0.920789	0.919565	0.806323	0.918673	0.920823	0.883459
PF3D7_0418100.1-p1	0	0.956394	0.949205	0.950436	0.953878	0.943844	0.94195	0.943762	0.947701	0.950245	0.945479	0.946579	0.954261	0.948434	0.953398	0.949971	0.949171	0.950075	0.938239	0.937938	0.945242	0.940884	0.949938	0.955546	0.949391	0.946082	0.946442	0.955144	0.948494	0.958911	0.947865	0.947531	0.941284	0.948298	0.948297	0.950191	0.93391	0.945403	0.943318	0.946329	0.922894	0.947014	0.948822	0.94885	0.946142	0.951175	0.945014	0.947039	0.953332
PF3D7_0418200.1-p1	0	0.326976	0.341455	0.335834	0.31096	0.328986	0.348285	0.379922	0.337771	0.329559	0.32834	0.331237	0.31388	0.331396	0.34993	0.302794	0.335492	0.336144	0.352253	0.330878	0.337254	0.353824	0.340455	0.310633	0.32965	0.319611	0.334571	0.347761	0.325439	0.318436	0.329941	0.334889	0.313747	0.323622	0.350304	0.347686	0.343657	0.331987	0.34201	0.340956	0.330368	0.320279	0.330869	0.33256	0.327977	0.282432	0.328504	0.320319	0.317789
PF3D7_0418300.1-p1	0	0.810088	0.785679	0.7853	0.790628	0.779636	0.766126	0.685359	0.787197	0.780395	0.768322	0.77689	0.790113	0.790221	0.78139	0.787983	0.777241	0.784448	0.762189	0.774541	0.779104	0.75065	0.794097	0.803095	0.802174	0.777271	0.77932	0.791705	0.780991	0.808109	0.778741	0.787619	0.783523	0.789096	0.782172	0.823324	0.751348	0.779636	0.765503	0.754764	0.774845	0.767349	0.778633	0.783728	0.779853	0.801734	0.769758	0.772821	0.754709
PF3D7_0418400.1-p1	0	0.097235	0.0998083	0.108126	0.0953178	0.0996732	0.102149	0.12476	0.103508	0.105938	0.10404	0.103247	0.100205	0.100151	0.105072	0.109422	0.106423	0.104553	0.122438	0.110568	0.102813	0.103851	0.0950208	0.0952908	0.0777664	0.118843	0.103247	0.0963293	0.102212	0.106146	0.108612	0.097505	0.109416	0.103817	0.0957769	0.0998758	0.104841	0.104561	0.101798	0.114858	0.108477	0.108683	0.103508	0.103454	0.10313	0.122522	0.102419	0.100097	0.117315
PF3D7_0418500.1-p1	0	0.250353	0.311587	0.297253	0.312283	0.311641	0.326184	0.421323	0.313569	0.312564	0.316111	0.312933	0.288038	0.312799	0.336677	0.306022	0.305	0.312066	0.337107	0.317404	0.315086	0.324446	0.320428	0.326672	0.267539	0.321193	0.317485	0.315741	0.311994	0.275033	0.310501	0.307179	0.301428	0.293059	0.305577	0.286125	0.310643	0.310691	0.312446	0.332881	0.319758	0.32719	0.315822	0.307216	0.312429	0.32194	0.311876	0.309622	0.336601
PF3D7_0418600.1-p1	0	0.914699	0.902241	0.901205	0.907475	0.90295	0.880023	0.828894	0.904395	0.902214	0.900578	0.899597	0.901096	0.90434	0.90127	0.908075	0.900639	0.899378	0.878193	0.895344	0.900063	0.87438	0.910746	0.911728	0.90952	0.900165	0.900228	0.906014	0.899133	0.918898	0.903304	0.908266	0.905356	0.904643	0.896761	0.910228	0.87728	0.900224	0.889264	0.877116	0.887053	0.899432	0.899079	0.903522	0.903359	0.90745	0.894553	0.903986	0.889982
PF3D7_0418700.1-p1	0	0.746839	0.729397	0.736939	0.748375	0.735897	0.732414	0.774581	0.723363	0.74034	0.731426	0.739181	0.738118	0.74108	0.73445	0.74673	0.740708	0.730686	0.757062	0.740894	0.73441	0.731865	0.719743	0.762746	0.725859	0.754288	0.738636	0.734668	0.745249	0.753997	0.736637	0.713134	0.747948	0.735637	0.70093	0.759078	0.718681	0.73299	0.709377	0.751837	0.732845	0.741867	0.737487	0.724543	0.732935	0.805742	0.733154	0.728492	0.77811
PF3D7_0418800.1-p1	0	0.242835	0.254792	0.261146	0.244935	0.2621	0.273949	0.29907	0.257056	0.253047	0.262033	0.255082	0.265823	0.246871	0.243744	0.243422	0.257444	0.259687	0.257199	0.264529	0.256738	0.283385	0.276895	0.247771	0.266723	0.251106	0.254295	0.252782	0.255583	0.223501	0.257301	0.270513	0.246349	0.258584	0.273104	0.24143	0.278351	0.260955	0.27414	0.261387	0.278005	0.248086	0.261909	0.260219	0.254274	0.22154	0.262687	0.258515	0.241068
PF3D7_0418900.1-p1	0	0.159356	0.160465	0.162283	0.166902	0.168336	0.163129	0.151216	0.168064	0.163043	0.16701	0.159351	0.162179	0.157565	0.156583	0.161469	0.164053	0.160062	0.157195	0.174732	0.155655	0.159519	0.163319	0.159438	0.15314	0.182762	0.160221	0.161149	0.161116	0.155366	0.168363	0.1615	0.165797	0.158862	0.167499	0.140209	0.170688	0.162066	0.17005	0.161053	0.190984	0.150739	0.168309	0.164346	0.164563	0.145462	0.165436	0.16986	0.157498
PF3D7_0419000.1-p1	0	0.47157	0.445655	0.445356	0.46396	0.436143	0.427946	0.440853	0.439105	0.443264	0.439878	0.452573	0.466351	0.455833	0.412643	0.46006	0.43513	0.445015	0.445598	0.434128	0.451138	0.427022	0.430909	0.456431	0.44333	0.429655	0.450623	0.453593	0.456609	0.471815	0.439703	0.423353	0.447336	0.434561	0.418461	0.502324	0.43167	0.440274	0.415743	0.420988	0.428855	0.443111	0.435898	0.429484	0.438833	0.534194	0.439933	0.431915	0.48198
PF3D7_0419100.1-p1	0	0.163015	0.168472	0.163814	0.140157	0.164653	0.179482	0.136679	0.163028	0.16078	0.15489	0.155436	0.154159	0.167267	0.175325	0.1461	0.164367	0.166807	0.181151	0.167556	0.165611	0.164694	0.178777	0.159738	0.1703	0.142517	0.163988	0.167451	0.161295	0.156867	0.164057	0.17699	0.151001	0.162986	0.185332	0.194394	0.169867	0.162703	0.17179	0.160117	0.17958	0.147538	0.155959	0.16747	0.156419	0.127918	0.164667	0.154944	0.134469
PF3D7_0419200.1-p1	0	0.117776	0.136467	0.137576	0.135498	0.133842	0.137175	0.120261	0.134492	0.133599	0.137987	0.132049	0.135065	0.129627	0.13943	0.127862	0.135228	0.132576	0.138508	0.140866	0.131774	0.142587	0.131439	0.105925	0.123945	0.133737	0.137175	0.132714	0.136575	0.107927	0.132787	0.134172	0.131699	0.134817	0.132332	0.135888	0.147808	0.134221	0.141613	0.129816	0.157858	0.132193	0.131542	0.132002	0.13736	0.118492	0.142505	0.136391	0.132143
PF3D7_0419300.1-p1	0	0.124572	0.111023	0.120864	0.120542	0.113188	0.112263	0.124236	0.113408	0.11264	0.110864	0.112578	0.119144	0.110727	0.12681	0.116505	0.118141	0.111166	0.120162	0.120498	0.112905	0.114319	0.10253	0.131562	0.101571	0.123129	0.112741	0.115411	0.113106	0.125257	0.11508	0.107602	0.121356	0.114214	0.117033	0.0980484	0.11618	0.113463	0.113277	0.109765	0.126494	0.127165	0.114422	0.110584	0.115902	0.121176	0.114236	0.111495	0.134794
PF3D7_0419400.1-p1	0	0.883907	0.89424	0.890995	0.892389	0.89094	0.894461	0.875378	0.890886	0.890068	0.893698	0.891678	0.892089	0.891325	0.89353	0.879213	0.892655	0.893779	0.880649	0.892689	0.889124	0.894679	0.900843	0.889416	0.895988	0.890069	0.893199	0.893313	0.890204	0.877253	0.88854	0.898197	0.893259	0.895888	0.900515	0.74987	0.893474	0.892222	0.893616	0.89481	0.888149	0.889782	0.888022	0.894731	0.891349	0.790869	0.893016	0.896179	0.843129
PF3D7_0419500.1-p1	1	0.439154	0.441203	0.445821	0.420329	0.436259	0.456185	0.449658	0.436802	0.429468	0.442359	0.442148	0.432933	0.441571	0.454124	0.442987	0.453311	0.444369	0.433427	0.431074	0.448531	0.459472	0.450617	0.413891	0.443391	0.445559	0.438074	0.433191	0.429386	0.423372	0.435335	0.446922	0.448038	0.446792	0.449449	0.417466	0.441982	0.437889	0.449693	0.445567	0.421609	0.433655	0.430337	0.438296	0.432293	0.371051	0.43967	0.435785	0.401619
PF3D7_0419600.1-p1	0	0.680591	0.652162	0.655177	0.660003	0.648006	0.653376	0.685716	0.652407	0.655123	0.628388	0.659268	0.650443	0.658509	0.656275	0.6708	0.653841	0.656364	0.664475	0.654153	0.65631	0.652697	0.632815	0.667554	0.650416	0.677909	0.658562	0.639237	0.661913	0.668776	0.655096	0.625808	0.666884	0.658481	0.608833	0.683544	0.636235	0.655639	0.63947	0.656553	0.648503	0.654946	0.656454	0.636816	0.654824	0.722633	0.647075	0.631349	0.696455
PF3D7_0419700.1-p1	0	0.590292	0.601878	0.606735	0.600277	0.600657	0.61197	0.631245	0.598676	0.601444	0.606354	0.610742	0.629714	0.614711	0.584568	0.617394	0.599762	0.59987	0.631872	0.607635	0.607956	0.613544	0.554317	0.607385	0.598052	0.600443	0.605468	0.579592	0.610561	0.598513	0.603533	0.586793	0.605501	0.59027	0.577297	0.651319	0.615883	0.605487	0.611292	0.612628	0.625739	0.594034	0.603479	0.595257	0.595718	0.684947	0.609474	0.601145	0.641415
PF3D7_0419800.1-p1	0	0.411159	0.383877	0.400265	0.391335	0.391773	0.385061	0.357964	0.391422	0.392152	0.392741	0.395936	0.384628	0.390767	0.37006	0.403743	0.393869	0.39477	0.389317	0.402044	0.394277	0.393634	0.366427	0.388874	0.388387	0.400566	0.397188	0.364974	0.396912	0.404533	0.394965	0.383276	0.392145	0.400234	0.378056	0.436251	0.399529	0.390232	0.391281	0.396149	0.397485	0.399108	0.389394	0.384147	0.390313	0.45	0.393066	0.391119	0.404208
PF3D7_0419900.1-p1	0	0.892458	0.891748	0.891068	0.887154	0.885791	0.88914	0.83482	0.888049	0.889572	0.88933	0.886475	0.894253	0.88778	0.870423	0.879951	0.886421	0.890744	0.885489	0.885634	0.888134	0.890309	0.896483	0.88351	0.899475	0.878557	0.886693	0.888445	0.886444	0.8905	0.887423	0.896157	0.886352	0.890499	0.889656	0.862	0.886332	0.885737	0.886746	0.881246	0.873086	0.879393	0.885274	0.888076	0.887097	0.776336	0.888895	0.890935	0.819257
PF3D7_0420000.1-p1	0	0.93672	0.926247	0.925024	0.929164	0.924317	0.914703	0.920538	0.927144	0.92796	0.906902	0.92337	0.924026	0.927506	0.928544	0.927641	0.918637	0.928131	0.920098	0.917235	0.923805	0.911033	0.92881	0.938541	0.927587	0.925192	0.922717	0.931155	0.926247	0.933975	0.928476	0.923863	0.923648	0.924213	0.921444	0.935093	0.89527	0.924997	0.912936	0.928812	0.908031	0.921445	0.929047	0.926655	0.926329	0.935757	0.914458	0.918372	0.929519
PF3D7_0420100.1-p1	0	0.698129	0.665542	0.667773	0.660374	0.662033	0.664672	0.664554	0.664509	0.660918	0.654771	0.662801	0.661326	0.671744	0.681853	0.671382	0.661979	0.6644	0.65428	0.652757	0.669024	0.652269	0.656621	0.698591	0.669323	0.674873	0.662308	0.665844	0.656239	0.687847	0.659204	0.658769	0.672834	0.664007	0.653873	0.724028	0.64235	0.660782	0.649004	0.658942	0.64767	0.659485	0.652485	0.659122	0.655069	0.719839	0.652241	0.641062	0.695226
PF3D7_0420200.1-p1	0	0.149726	0.165419	0.172246	0.159704	0.164213	0.1696	0.127683	0.162431	0.161526	0.171217	0.166847	0.161294	0.161513	0.178014	0.159117	0.168198	0.160746	0.160462	0.168375	0.170631	0.172533	0.181606	0.154907	0.183004	0.152116	0.167414	0.172906	0.157058	0.151974	0.160704	0.173849	0.165473	0.168874	0.182538	0.14713	0.178865	0.168106	0.177577	0.15222	0.17543	0.169257	0.16265	0.171122	0.161938	0.128152	0.16812	0.161979	0.133607
PF3D7_0420300.1-p1	0	0.971052	0.970674	0.968971	0.96843	0.967998	0.964484	0.948403	0.97035	0.969458	0.968106	0.968469	0.964565	0.97016	0.971284	0.969065	0.968117	0.96897	0.952183	0.96635	0.966439	0.9657	0.971863	0.970917	0.971538	0.961647	0.966926	0.970526	0.965755	0.973268	0.968458	0.969268	0.969038	0.967684	0.959483	0.972566	0.959184	0.969836	0.966808	0.968401	0.957508	0.964112	0.970323	0.969593	0.969052	0.96278	0.966457	0.968078	0.967212
PF3D7_0420400.1-p1	0	0.316147	0.310112	0.29961	0.290029	0.298501	0.296958	0.30302	0.296823	0.299123	0.289244	0.297927	0.300855	0.313251	0.295897	0.297546	0.29945	0.306837	0.316382	0.294727	0.304293	0.297174	0.305213	0.318204	0.302966	0.27849	0.296485	0.299815	0.300639	0.313549	0.300287	0.298095	0.290674	0.290227	0.293791	0.359173	0.292991	0.302209	0.293088	0.296725	0.29243	0.3021	0.292655	0.300882	0.290895	0.338106	0.293304	0.287025	0.304953
PF3D7_0420500.1-p1	0	0.140548	0.144556	0.153942	0.14482	0.146542	0.15943	0.149449	0.146732	0.145535	0.160627	0.149432	0.156383	0.14199	0.166098	0.144832	0.153544	0.144602	0.152425	0.145434	0.149702	0.163402	0.148629	0.118321	0.150316	0.14256	0.146537	0.146023	0.148882	0.123735	0.147276	0.148085	0.14007	0.139583	0.154261	0.131043	0.162958	0.146651	0.161253	0.144214	0.149514	0.16158	0.14763	0.149371	0.147821	0.129826	0.15777	0.151948	0.154959
PF3D7_0420600.1-p1	0	0.707116	0.699378	0.695698	0.712933	0.695833	0.685768	0.733211	0.692397	0.697592	0.69007	0.706133	0.707765	0.700514	0.658566	0.716482	0.696221	0.703247	0.688102	0.691315	0.699607	0.683117	0.683333	0.708739	0.700162	0.708895	0.702774	0.693081	0.707549	0.724838	0.69724	0.683658	0.704085	0.701109	0.671537	0.723891	0.683017	0.697403	0.674215	0.711317	0.684396	0.697258	0.705736	0.687446	0.69237	0.758049	0.691396	0.695671	0.733719
PF3D7_0420700.1-p1	0	0.962563	0.952078	0.953116	0.958604	0.952105	0.952761	0.961801	0.955273	0.955109	0.9479	0.948181	0.952023	0.952296	0.955208	0.956654	0.948427	0.946098	0.946153	0.948752	0.948209	0.938152	0.955218	0.961772	0.953443	0.953988	0.951532	0.955916	0.953389	0.960516	0.953389	0.955164	0.953192	0.952105	0.957512	0.959455	0.936573	0.950221	0.945306	0.951618	0.944651	0.95153	0.95358	0.953088	0.953525	0.963355	0.946917	0.951368	0.956942
PF3D7_0420900.1-p1	0	0.977086	0.973709	0.975535	0.975043	0.974854	0.973245	0.977006	0.974608	0.975262	0.973572	0.972001	0.974008	0.972318	0.976949	0.975915	0.973768	0.966842	0.966489	0.969434	0.972028	0.969839	0.975724	0.978231	0.976759	0.974502	0.972626	0.974883	0.973519	0.976378	0.974118	0.975234	0.974367	0.975127	0.975234	0.970442	0.971969	0.973464	0.975261	0.97028	0.966053	0.973225	0.975344	0.974881	0.974826	0.977741	0.974008	0.973953	0.97521
PF3D7_0421100.1-p1	0	0.975644	0.9723	0.974257	0.974204	0.973061	0.972654	0.977816	0.972898	0.973116	0.973687	0.970214	0.975019	0.968876	0.976667	0.97493	0.973819	0.964173	0.963738	0.970452	0.970811	0.968604	0.973361	0.97733	0.974856	0.975228	0.971678	0.973226	0.970914	0.974965	0.972246	0.974095	0.974689	0.973277	0.975508	0.969364	0.968277	0.972028	0.972382	0.969881	0.962053	0.972413	0.972517	0.973306	0.972463	0.976135	0.972736	0.973198	0.973251
PF3D7_0421200.1-p1	0	0.472724	0.490745	0.478413	0.463836	0.495216	0.505108	0.471001	0.488658	0.489471	0.504051	0.49262	0.478253	0.487168	0.483115	0.485077	0.499564	0.494323	0.516599	0.502155	0.494989	0.499797	0.5121	0.463809	0.504295	0.489705	0.496242	0.475763	0.486598	0.461586	0.493184	0.500854	0.48445	0.498039	0.503645	0.51492	0.510841	0.492642	0.505379	0.482357	0.50584	0.473747	0.488251	0.502859	0.487574	0.482206	0.495976	0.487304	0.468372
PF3D7_0421300.1-p1	0	0.977397	0.972687	0.975219	0.975163	0.972768	0.9747	0.980883	0.975709	0.974675	0.975844	0.972596	0.974864	0.971324	0.979004	0.977387	0.975772	0.971814	0.967449	0.968379	0.971529	0.968546	0.977288	0.978377	0.974455	0.976239	0.973582	0.975528	0.973422	0.976988	0.974103	0.975082	0.975473	0.975005	0.97707	0.972383	0.96849	0.974348	0.974837	0.97233	0.957017	0.972982	0.974075	0.975001	0.976118	0.974884	0.97372	0.974809	0.974155
PF3D7_0421700.1-p1	0	0.794065	0.791311	0.789613	0.799212	0.785726	0.773672	0.716914	0.783947	0.787341	0.783116	0.787845	0.800745	0.787304	0.788422	0.788689	0.783899	0.784046	0.749897	0.765761	0.791057	0.766116	0.792916	0.793792	0.800389	0.743407	0.787083	0.80282	0.790188	0.798856	0.784877	0.792916	0.773916	0.782211	0.79527	0.705018	0.780466	0.785562	0.779995	0.767793	0.763939	0.79411	0.788956	0.788464	0.783262	0.693649	0.784512	0.785935	0.741733
PF3D7_0421800.1-p1	0	0.436219	0.399733	0.415519	0.400865	0.396739	0.391721	0.382202	0.403843	0.40417	0.405002	0.407314	0.407044	0.412351	0.397314	0.420362	0.40105	0.396538	0.411664	0.401682	0.406329	0.393191	0.373486	0.421795	0.393136	0.413298	0.406056	0.394469	0.410511	0.420515	0.405503	0.384862	0.415039	0.412785	0.371717	0.462918	0.393201	0.402455	0.398552	0.385091	0.392369	0.392253	0.407789	0.388983	0.401584	0.498462	0.398362	0.397844	0.441076
PF3D7_0421900.1-p1	0	0.311177	0.359528	0.366421	0.350894	0.364972	0.381503	0.422628	0.369348	0.364972	0.373106	0.36594	0.370206	0.360824	0.378937	0.356965	0.371193	0.365064	0.399852	0.375089	0.367664	0.390995	0.345068	0.359538	0.31755	0.38511	0.367253	0.347744	0.366449	0.338366	0.371099	0.356885	0.362519	0.360987	0.341922	0.350227	0.378802	0.364643	0.375759	0.39308	0.384836	0.371959	0.370251	0.356985	0.364315	0.369113	0.370917	0.36624	0.375137
PF3D7_0422000.1-p1	0	0.142857	0.144581	0.150108	0.148795	0.150519	0.154814	0.129973	0.146524	0.14573	0.156237	0.146346	0.155663	0.141161	0.163029	0.15023	0.153019	0.143185	0.149698	0.15046	0.148343	0.1561	0.153638	0.0815115	0.15807	0.155567	0.151324	0.146893	0.147974	0.12696	0.148302	0.147536	0.144979	0.151296	0.152926	0.138475	0.161568	0.146168	0.163105	0.142908	0.176786	0.14424	0.148384	0.148713	0.147946	0.129556	0.155717	0.150382	0.130677
PF3D7_0422100.1-p1	0	0.781506	0.784077	0.799119	0.783585	0.786867	0.79179	0.783187	0.785445	0.792884	0.795455	0.797421	0.802401	0.797889	0.780209	0.801086	0.797258	0.795509	0.813627	0.802451	0.795385	0.803495	0.760256	0.781233	0.802757	0.808927	0.796959	0.76506	0.79488	0.803276	0.796166	0.773274	0.802525	0.802118	0.763401	0.823483	0.799513	0.793185	0.797971	0.806542	0.800799	0.791666	0.793212	0.783804	0.788316	0.826783	0.795865	0.790286	0.80709
PF3D7_0422200.1-p1	0	0.91937	0.910873	0.908022	0.913832	0.908972	0.888503	0.818809	0.910357	0.911579	0.907208	0.909381	0.915026	0.912149	0.905451	0.910626	0.908975	0.911361	0.901037	0.906717	0.908948	0.890838	0.914076	0.910248	0.918963	0.908535	0.9093	0.914763	0.909081	0.918366	0.909597	0.915515	0.907806	0.911871	0.909923	0.922653	0.903491	0.905905	0.90919	0.902622	0.901662	0.887884	0.911253	0.908728	0.909244	0.903079	0.909733	0.909135	0.879276
PF3D7_0422300.1-p1	0	0.504818	0.584096	0.510448	0.585562	0.587235	0.601018	0.698614	0.59384	0.582445	0.595144	0.590325	0.544121	0.58973	0.604443	0.589728	0.589293	0.593547	0.587347	0.595295	0.586142	0.595333	0.598149	0.607947	0.575574	0.60277	0.589945	0.567723	0.585828	0.544689	0.588399	0.588512	0.597735	0.586876	0.576494	0.563977	0.589108	0.592622	0.591192	0.608461	0.595468	0.596676	0.590213	0.588535	0.594435	0.594175	0.585833	0.59149	0.596308
PF3D7_0422400.1-p1	0	0.137673	0.123747	0.116522	0.117005	0.125784	0.123089	0.111893	0.126789	0.125024	0.128466	0.128052	0.112225	0.12594	0.121097	0.135071	0.128079	0.123197	0.116856	0.124715	0.127808	0.12374	0.125913	0.123197	0.114126	0.135194	0.130573	0.121992	0.122634	0.135474	0.126165	0.12317	0.126518	0.133066	0.121894	0.169066	0.123544	0.124779	0.125424	0.117487	0.128072	0.120745	0.12736	0.12535	0.125486	0.183662	0.124256	0.123387	0.14413
PF3D7_0422500.1-p1	0	0.914869	0.912789	0.909943	0.916359	0.911976	0.90934	0.928821	0.912897	0.914144	0.912755	0.910309	0.913026	0.908337	0.918344	0.910227	0.910063	0.911752	0.88931	0.902697	0.908641	0.912213	0.917254	0.917931	0.913947	0.905789	0.90927	0.914215	0.912681	0.917769	0.91325	0.91476	0.908116	0.907903	0.919422	0.73018	0.902404	0.912708	0.906738	0.912215	0.901209	0.916648	0.912491	0.91493	0.913656	0.875136	0.90915	0.912755	0.899802
PF3D7_0422600.1-p1	0	0.181333	0.161198	0.170714	0.170805	0.168198	0.165691	0.168585	0.164917	0.165491	0.16766	0.167548	0.186064	0.172391	0.171329	0.183001	0.167819	0.164707	0.168344	0.166133	0.172102	0.161261	0.159101	0.174333	0.130825	0.178215	0.169608	0.165528	0.166667	0.174415	0.168089	0.16107	0.180655	0.169066	0.151936	0.212432	0.16906	0.168116	0.165555	0.167063	0.174114	0.171872	0.166503	0.166612	0.16653	0.2197	0.166402	0.165527	0.192879
PF3D7_0422700.1-p1	0	0.178649	0.199404	0.179748	0.190631	0.198563	0.2079	0.28982	0.202901	0.197994	0.197869	0.202221	0.184721	0.196026	0.220933	0.2011	0.197407	0.198737	0.191526	0.199523	0.199787	0.201421	0.192827	0.208008	0.185345	0.210428	0.200443	0.191087	0.195771	0.186619	0.197668	0.191959	0.194151	0.193139	0.200417	0.175613	0.200873	0.198726	0.204267	0.212775	0.195836	0.211112	0.201762	0.199404	0.200976	0.1881	0.195267	0.194643	0.228039
PF3D7_0422800.1-p1	0	0.205477	0.218006	0.219456	0.220195	0.222329	0.221125	0.194704	0.217131	0.21631	0.226459	0.214753	0.225967	0.210729	0.219882	0.204154	0.21903	0.214231	0.223025	0.224462	0.215425	0.229742	0.218499	0.161186	0.22107	0.20537	0.216313	0.218456	0.218034	0.191306	0.21259	0.224654	0.213775	0.207812	0.229989	0.190923	0.234359	0.217486	0.228703	0.215511	0.242586	0.222895	0.218471	0.219538	0.21683	0.17424	0.227991	0.223532	0.209657
PF3D7_0422900.1-p1	0	0.151574	0.152826	0.153337	0.136481	0.151427	0.160452	0.134103	0.156458	0.149194	0.155798	0.145836	0.127441	0.156847	0.163741	0.140249	0.15254	0.147431	0.15605	0.164452	0.154993	0.146839	0.159833	0.158918	0.152112	0.157827	0.15006	0.157582	0.137842	0.145736	0.152611	0.156578	0.154312	0.149569	0.168308	0.160605	0.154068	0.153256	0.154964	0.142688	0.181794	0.159026	0.143115	0.151723	0.148764	0.142062	0.148157	0.14248	0.150382
PF3D7_0423000.1-p1	0	0.356399	0.328409	0.341083	0.333179	0.32612	0.311866	0.273842	0.32334	0.333397	0.327755	0.327646	0.357135	0.343617	0.294731	0.341132	0.320301	0.323313	0.353626	0.328927	0.329366	0.31481	0.301319	0.343917	0.345634	0.335608	0.326499	0.325444	0.343971	0.336122	0.334923	0.306334	0.340486	0.330048	0.290009	0.415213	0.32077	0.326147	0.317208	0.315483	0.322915	0.305269	0.330208	0.319307	0.322114	0.42244	0.322904	0.317998	0.368517
PF3D7_0423100.1-p1	0	0.152798	0.185132	0.175603	0.172509	0.185295	0.201256	0.281604	0.180818	0.187097	0.185313	0.188525	0.172782	0.183265	0.205618	0.182984	0.185293	0.188343	0.224233	0.192907	0.187629	0.207316	0.181682	0.194485	0.138411	0.191307	0.188824	0.181169	0.188681	0.175566	0.188326	0.181026	0.183614	0.177687	0.178269	0.158972	0.191286	0.186633	0.190936	0.208785	0.18692	0.198528	0.190264	0.180627	0.181883	0.204067	0.185422	0.188698	0.215446
PF3D7_0423200.1-p1	0	0.1386	0.147153	0.139493	0.144386	0.149353	0.161446	0.247025	0.147289	0.148729	0.152264	0.15475	0.139035	0.153786	0.162101	0.148523	0.148361	0.154736	0.180665	0.149959	0.154669	0.166282	0.142322	0.149249	0.116704	0.15763	0.154127	0.146562	0.153863	0.144576	0.15044	0.142974	0.148944	0.13699	0.13659	0.1373	0.155311	0.150712	0.146722	0.177506	0.144483	0.159962	0.150739	0.143078	0.14862	0.177089	0.154682	0.15403	0.173377
PF3D7_0423300.1-p1	0	0.758554	0.738013	0.749736	0.734272	0.739936	0.73392	0.676107	0.733059	0.73934	0.731754	0.741683	0.749404	0.736356	0.707552	0.74201	0.740566	0.728695	0.737535	0.741182	0.74171	0.738847	0.71895	0.732593	0.766405	0.740532	0.743999	0.729757	0.742156	0.748944	0.737039	0.733027	0.747493	0.74795	0.720736	0.76273	0.741838	0.738311	0.734921	0.711138	0.741189	0.73586	0.727915	0.738798	0.73666	0.773783	0.738603	0.73457	0.740078
PF3D7_0423400.1-p1	1	0.926521	0.933914	0.929659	0.929985	0.931432	0.930967	0.940345	0.926741	0.93086	0.931785	0.930421	0.935413	0.932003	0.933696	0.931509	0.930094	0.932712	0.934236	0.931592	0.92857	0.934049	0.930639	0.936422	0.932767	0.933414	0.929251	0.920359	0.931405	0.929412	0.932141	0.921802	0.933179	0.928761	0.820483	0.935656	0.932082	0.933642	0.932576	0.936337	0.930908	0.926715	0.932687	0.923495	0.93135	0.945146	0.933285	0.932931	0.938083
PF3D7_0423500.1-p1	0	0.346883	0.38362	0.392475	0.386034	0.396861	0.414124	0.45378	0.397161	0.393837	0.412026	0.40164	0.357509	0.398158	0.423333	0.39317	0.406213	0.40042	0.410484	0.402785	0.402289	0.420254	0.397096	0.386579	0.398812	0.410932	0.40578	0.384715	0.396562	0.364647	0.395118	0.399466	0.404281	0.3998	0.401683	0.369408	0.406299	0.398796	0.414451	0.411313	0.414081	0.390669	0.40073	0.395717	0.401493	0.376546	0.407095	0.403743	0.399651
PF3D7_0423600.1-p1	0	0.958081	0.950725	0.951726	0.950936	0.944529	0.940815	0.948482	0.950833	0.948371	0.945118	0.949348	0.94823	0.953237	0.954022	0.951023	0.94543	0.950612	0.920071	0.940306	0.949807	0.942628	0.952073	0.955997	0.9544	0.945452	0.945485	0.952483	0.949183	0.954563	0.948993	0.944144	0.945783	0.951455	0.94943	0.950967	0.939491	0.95013	0.942168	0.943902	0.933167	0.948782	0.948236	0.950238	0.94875	0.944963	0.942006	0.943197	0.945769
PF3D7_0423700.1-p1	0	0.657491	0.642056	0.645487	0.630612	0.648324	0.646604	0.614971	0.650512	0.650053	0.652115	0.645363	0.651386	0.650035	0.637524	0.643267	0.648711	0.648414	0.652068	0.65939	0.641471	0.643012	0.637555	0.601734	0.666162	0.660724	0.651869	0.592939	0.648864	0.657896	0.65162	0.650224	0.648847	0.657122	0.640709	0.684922	0.651141	0.650755	0.652034	0.647089	0.662983	0.637116	0.652511	0.649891	0.65189	0.692457	0.653007	0.648819	0.651358
PF3D7_0423800.1-p1	0	0.289801	0.313155	0.330956	0.315686	0.32505	0.340156	0.394142	0.32837	0.323852	0.336073	0.322564	0.309127	0.319796	0.343669	0.315809	0.334391	0.324723	0.344775	0.344203	0.325033	0.349383	0.308283	0.327935	0.301532	0.344148	0.322673	0.30504	0.318218	0.284575	0.329677	0.318054	0.332438	0.318739	0.320123	0.26693	0.34188	0.327717	0.339585	0.346644	0.353785	0.345974	0.328425	0.320205	0.326356	0.320422	0.328289	0.322192	0.342289
PF3D7_0423900.1-p1	0	0.575873	0.616862	0.622477	0.609999	0.623427	0.630642	0.658537	0.62226	0.621446	0.632134	0.627934	0.611925	0.619819	0.633453	0.608342	0.630621	0.625407	0.639548	0.630731	0.625438	0.635091	0.614692	0.612359	0.599013	0.63717	0.627066	0.584717	0.620497	0.616021	0.626004	0.613905	0.623033	0.623728	0.600347	0.605095	0.632484	0.629015	0.6301	0.635984	0.642125	0.630359	0.624023	0.621989	0.625461	0.636184	0.624457	0.624051	0.635306
PF3D7_0424000.1-p1	0	0.745278	0.73344	0.743101	0.727667	0.73458	0.739878	0.769721	0.730157	0.735204	0.735401	0.739626	0.748887	0.737382	0.747466	0.747235	0.734489	0.726473	0.753243	0.743867	0.737587	0.743162	0.703028	0.728916	0.738142	0.752827	0.741039	0.722517	0.742124	0.747178	0.734743	0.717085	0.745699	0.730603	0.715804	0.774341	0.747565	0.730971	0.732932	0.738502	0.749471	0.735725	0.735964	0.726059	0.729722	0.801574	0.743406	0.726473	0.774021
PF3D7_0424100.1-p1	1	0.464872	0.438493	0.45164	0.442647	0.438249	0.435735	0.404348	0.434047	0.440661	0.43335	0.431297	0.430449	0.45609	0.433217	0.442486	0.444751	0.43381	0.46235	0.447399	0.443932	0.434352	0.437497	0.458747	0.446062	0.419437	0.433398	0.458213	0.426403	0.462135	0.442423	0.43522	0.45546	0.435909	0.435071	0.497682	0.434329	0.436649	0.434569	0.431727	0.446791	0.439432	0.424044	0.438899	0.431526	0.427441	0.435735	0.421424	0.434112
PF3D7_0424200.1-p1	0	0.951488	0.952252	0.951871	0.95301	0.949914	0.947194	0.930159	0.946735	0.950186	0.942791	0.948493	0.954532	0.950129	0.949906	0.950555	0.949226	0.951705	0.944476	0.944221	0.949605	0.946678	0.948662	0.951923	0.954695	0.906415	0.948249	0.953378	0.950703	0.955619	0.946843	0.952494	0.942611	0.949985	0.952483	0.952158	0.948845	0.947224	0.948526	0.947893	0.949287	0.949798	0.95005	0.951219	0.950376	0.925335	0.949232	0.947602	0.939766
PF3D7_0424400.1-p1	0	0.97578	0.969893	0.972524	0.972011	0.970734	0.971387	0.968431	0.972497	0.969487	0.97098	0.971216	0.972472	0.971061	0.975562	0.973931	0.970483	0.970356	0.968725	0.968886	0.971976	0.968349	0.972851	0.974831	0.974072	0.972657	0.968419	0.974259	0.969405	0.974885	0.971521	0.971197	0.972168	0.973225	0.972684	0.969944	0.969648	0.970138	0.9674	0.966611	0.961265	0.970294	0.971521	0.972145	0.971575	0.973959	0.96881	0.969434	0.966177
PF3D7_0424500.1-p1	0	0.434561	0.405121	0.433036	0.433393	0.428203	0.423862	0.39603	0.415657	0.42212	0.42894	0.424937	0.454545	0.423889	0.415298	0.433001	0.430557	0.414141	0.423265	0.431248	0.427381	0.433963	0.405561	0.422559	0.435945	0.407614	0.424801	0.423471	0.425026	0.42245	0.41764	0.431031	0.431535	0.429308	0.426702	0.42446	0.438471	0.417938	0.434235	0.405072	0.448083	0.450596	0.417232	0.424917	0.426031	0.437101	0.433909	0.433692	0.416069
PF3D7_0424600.1-p1	0	0.271715	0.282223	0.290233	0.285427	0.287382	0.282549	0.258819	0.289527	0.281735	0.288903	0.28621	0.314236	0.28931	0.270293	0.29595	0.291528	0.281925	0.317034	0.303158	0.284203	0.284423	0.274403	0.294578	0.296261	0.29497	0.289005	0.281362	0.283391	0.299519	0.289066	0.279725	0.290749	0.291121	0.284455	0.329469	0.289321	0.281979	0.288142	0.286932	0.310464	0.269615	0.2813	0.284776	0.284395	0.331505	0.28798	0.281979	0.293177
PF3D7_0424700.1-p1	0	0.903147	0.892027	0.899243	0.902604	0.894604	0.893245	0.8943	0.894468	0.89672	0.881443	0.900517	0.903554	0.895008	0.89524	0.90057	0.899952	0.896419	0.882746	0.894487	0.899656	0.898426	0.891346	0.900705	0.901167	0.899438	0.897288	0.895912	0.899596	0.905155	0.898701	0.900136	0.897016	0.902965	0.889965	0.892886	0.891674	0.892786	0.896392	0.880823	0.89064	0.897958	0.896856	0.89143	0.897019	0.903606	0.897423	0.895225	0.899379
PF3D7_0424800.1-p1	0	0.364576	0.406141	0.387735	0.40077	0.407675	0.416458	0.511462	0.407782	0.408751	0.401039	0.411819	0.388364	0.401523	0.405528	0.418229	0.40192	0.405613	0.424136	0.416673	0.405409	0.419795	0.38274	0.397729	0.349345	0.416874	0.412603	0.3959	0.407917	0.401469	0.408993	0.39458	0.404041	0.403056	0.397766	0.404779	0.412233	0.406195	0.408654	0.429805	0.432611	0.403581	0.409881	0.39718	0.408912	0.450705	0.401873	0.402061	0.446113
PF3D7_0424900.1-p1	0	0.501055	0.481704	0.491873	0.483475	0.485977	0.484719	0.470035	0.481055	0.485707	0.477173	0.485064	0.510305	0.493942	0.45837	0.49962	0.482864	0.483421	0.489087	0.488913	0.489572	0.487505	0.471034	0.456672	0.502732	0.469639	0.484711	0.488594	0.490899	0.504733	0.483083	0.485882	0.473794	0.483652	0.487508	0.549162	0.488993	0.480135	0.489885	0.471982	0.4767	0.481833	0.477512	0.488925	0.479378	0.560096	0.485179	0.475929	0.517281
PF3D7_0425100.1-p1	0	0.392244	0.420758	0.427982	0.412503	0.420921	0.429991	0.441994	0.426461	0.420459	0.421247	0.423159	0.428851	0.414105	0.4181	0.419929	0.42114	0.422931	0.438047	0.438192	0.416916	0.436454	0.413833	0.417119	0.421003	0.43187	0.422674	0.405452	0.423257	0.43105	0.427846	0.41291	0.414359	0.41627	0.426065	0.419292	0.43554	0.417608	0.423637	0.440184	0.437205	0.411803	0.4194	0.423528	0.420052	0.403471	0.424642	0.417065	0.422911
PF3D7_0425200.1-p1	0	0.309303	0.315788	0.338231	0.328409	0.332849	0.33484	0.288406	0.330642	0.330615	0.343586	0.324593	0.348026	0.316488	0.333062	0.315137	0.332554	0.32343	0.334428	0.33484	0.32424	0.338715	0.336051	0.301876	0.342456	0.310736	0.326876	0.331295	0.329082	0.29208	0.328624	0.336132	0.325589	0.31992	0.347273	0.286514	0.345891	0.329404	0.340115	0.324687	0.348231	0.334964	0.330023	0.33737	0.3297	0.273106	0.337612	0.331826	0.30803
PF3D7_0425400.1-p1	0	0.413331	0.393283	0.409939	0.40882	0.4035	0.40757	0.426479	0.401869	0.405619	0.401837	0.401851	0.421864	0.407543	0.384098	0.415057	0.403115	0.40556	0.433334	0.416868	0.403491	0.408141	0.396321	0.357789	0.397272	0.407999	0.398139	0.409086	0.408309	0.408358	0.410646	0.404609	0.40368	0.398031	0.41035	0.42415	0.419368	0.40206	0.406103	0.40869	0.414531	0.405831	0.396544	0.409804	0.398093	0.418666	0.402571	0.395886	0.404125
PF3D7_0425500.1-p1	0	0.406235	0.41963	0.424229	0.404298	0.428883	0.439238	0.404976	0.42388	0.423584	0.43402	0.434185	0.414197	0.423853	0.41523	0.410685	0.437534	0.424202	0.448557	0.436617	0.433259	0.430362	0.442708	0.365619	0.450132	0.428311	0.432333	0.415149	0.420813	0.424848	0.428856	0.438808	0.41896	0.434457	0.443873	0.452325	0.445452	0.427887	0.445559	0.416671	0.447642	0.421547	0.42318	0.431546	0.421728	0.423003	0.431142	0.421701	0.404056
PF3D7_0425700.1-p1	0	0.255493	0.283684	0.287687	0.28095	0.295992	0.303493	0.293687	0.290872	0.291744	0.314384	0.29299	0.283237	0.287375	0.286236	0.287689	0.294369	0.299382	0.312668	0.308157	0.286336	0.309565	0.309183	0.262708	0.299328	0.302096	0.292963	0.282882	0.293296	0.261047	0.296182	0.296687	0.291294	0.294126	0.300949	0.267915	0.318422	0.292506	0.316562	0.294244	0.315827	0.282855	0.294004	0.297626	0.291036	0.283221	0.302595	0.297313	0.277418
PF3D7_0425800.1-p1	0	0.967598	0.956456	0.963407	0.966814	0.964624	0.966164	0.969082	0.964786	0.964516	0.962486	0.963331	0.964217	0.961269	0.962681	0.965972	0.963603	0.959213	0.958352	0.960676	0.96295	0.95805	0.966327	0.967436	0.965299	0.962871	0.96491	0.965784	0.964624	0.967625	0.963299	0.966164	0.96279	0.965237	0.968261	0.963516	0.95613	0.962785	0.962189	0.962784	0.956216	0.963198	0.964137	0.963596	0.964678	0.95954	0.962838	0.964406	0.963189
PF3D7_0425900.1-p1	0	0.335166	0.384739	0.369712	0.371016	0.386971	0.401802	0.44253	0.382806	0.379839	0.39497	0.39118	0.383401	0.368212	0.39875	0.371862	0.385176	0.390778	0.398372	0.394861	0.38667	0.406511	0.403925	0.367722	0.392438	0.394376	0.388164	0.38185	0.379431	0.327436	0.383895	0.38155	0.375411	0.38955	0.384404	0.357433	0.406043	0.38071	0.39976	0.396243	0.397582	0.370276	0.383242	0.386427	0.381608	0.34386	0.388056	0.387593	0.364802
PF3D7_0426000.1-p1	0	0.959435	0.949435	0.949598	0.955223	0.952695	0.953077	0.95599	0.953619	0.95476	0.947969	0.949312	0.950768	0.950469	0.955035	0.956234	0.94983	0.946447	0.945738	0.949219	0.948821	0.94191	0.959	0.960033	0.953457	0.951601	0.953481	0.955444	0.951011	0.957587	0.952288	0.95343	0.952391	0.951574	0.956043	0.953702	0.935121	0.951418	0.94642	0.950145	0.942179	0.95092	0.952614	0.953375	0.952125	0.959487	0.945306	0.951773	0.954927
PF3D7_0500100.1-p1	0	0.964382	0.954353	0.956724	0.958441	0.956833	0.959313	0.966533	0.958632	0.957024	0.954054	0.956125	0.955089	0.952473	0.960094	0.959741	0.954236	0.952255	0.951803	0.953754	0.955289	0.946096	0.961575	0.963892	0.958577	0.957337	0.955397	0.957881	0.955335	0.962583	0.95746	0.958032	0.958934	0.958689	0.957908	0.957542	0.943151	0.95697	0.953972	0.955279	0.944797	0.953348	0.958496	0.959559	0.956425	0.965933	0.95062	0.955389	0.959585
PF3D7_0500400.1-p1	0	0.459177	0.469212	0.468753	0.443959	0.47585	0.488209	0.441638	0.471236	0.468457	0.478954	0.469185	0.441989	0.46317	0.485327	0.452115	0.47982	0.47318	0.48497	0.479276	0.472147	0.486644	0.495953	0.463952	0.496384	0.46632	0.475162	0.467963	0.4653	0.459932	0.472207	0.486212	0.46099	0.475647	0.489204	0.480274	0.486077	0.470534	0.491285	0.464789	0.480869	0.455605	0.468672	0.478683	0.468942	0.435375	0.477632	0.468188	0.43206
PF3D7_0500500.1-p1	0	0.312298	0.352225	0.355079	0.349639	0.357341	0.366923	0.354772	0.353302	0.353545	0.365416	0.352492	0.350285	0.346489	0.348887	0.344743	0.356298	0.367516	0.38761	0.3715	0.346374	0.373277	0.367031	0.305702	0.367677	0.352847	0.351649	0.340974	0.357906	0.323121	0.358903	0.357231	0.346684	0.351676	0.35718	0.323794	0.380254	0.356533	0.377342	0.35586	0.383383	0.34663	0.360033	0.361918	0.351768	0.330955	0.364931	0.359358	0.337282
PF3D7_0500800.1-p1	0	0.960872	0.958538	0.956961	0.955733	0.95098	0.952878	0.956061	0.955466	0.954841	0.932159	0.954199	0.958697	0.955706	0.95983	0.956403	0.951532	0.955108	0.959484	0.956577	0.95458	0.954455	0.9547	0.960165	0.960791	0.949924	0.952185	0.956836	0.955928	0.959214	0.954977	0.953422	0.951148	0.95439	0.953271	0.958263	0.947793	0.955249	0.941213	0.940805	0.943822	0.955938	0.954433	0.955901	0.954841	0.959999	0.949071	0.945591	0.958615
PF3D7_0500900.1-p1	0	0.194399	0.202335	0.21254	0.198373	0.213302	0.218158	0.190699	0.206227	0.205465	0.221152	0.203034	0.210266	0.201557	0.22296	0.211856	0.209324	0.204387	0.218721	0.214756	0.204776	0.2196	0.214103	0.205231	0.216743	0.212553	0.211121	0.206513	0.200974	0.211463	0.209846	0.207272	0.207712	0.20769	0.209563	0.194181	0.235597	0.208703	0.225016	0.203402	0.233361	0.213076	0.207614	0.212513	0.21401	0.214362	0.221941	0.215545	0.215295
PF3D7_0501000.1-p1	0	0.33278	0.326989	0.33573	0.306639	0.33573	0.340758	0.296765	0.335839	0.32914	0.333324	0.336136	0.329458	0.332099	0.30692	0.293986	0.344925	0.32589	0.365362	0.340286	0.337633	0.348219	0.340132	0.291444	0.354645	0.341633	0.338068	0.320499	0.326526	0.337273	0.337772	0.341847	0.339601	0.342857	0.352391	0.338298	0.346195	0.333633	0.351269	0.323077	0.348045	0.325152	0.325464	0.335485	0.33317	0.336092	0.338552	0.330138	0.2971
PF3D7_0501100.1-p1	0	0.601622	0.599701	0.598476	0.553675	0.606204	0.617187	0.626834	0.605061	0.598422	0.606003	0.598147	0.591717	0.602901	0.617181	0.588694	0.614576	0.598737	0.610565	0.615833	0.607492	0.624371	0.599826	0.605785	0.615717	0.599602	0.608119	0.57664	0.582721	0.608479	0.60634	0.608261	0.610451	0.610761	0.618924	0.644352	0.613737	0.607429	0.620452	0.597437	0.618621	0.600616	0.590694	0.611728	0.601578	0.62999	0.606846	0.593785	0.611968
PF3D7_0501100.2-p1	0	0.60048	0.606838	0.599755	0.571654	0.614576	0.633964	0.652918	0.618036	0.608309	0.616254	0.60602	0.593968	0.618298	0.638537	0.593914	0.62347	0.613312	0.629611	0.622081	0.615427	0.636388	0.612685	0.624183	0.610478	0.611974	0.616108	0.589677	0.592181	0.605493	0.612369	0.621158	0.616398	0.615318	0.628967	0.639628	0.625627	0.616837	0.630422	0.614565	0.624571	0.606391	0.599673	0.617845	0.60989	0.643326	0.618843	0.606828	0.61887
PF3D7_0501200.1-p1	0	0.718862	0.688088	0.713635	0.688952	0.703302	0.712809	0.694113	0.705538	0.702675	0.71101	0.710013	0.720498	0.7142	0.705286	0.706251	0.713421	0.707929	0.723064	0.712198	0.715493	0.716436	0.693751	0.672511	0.713846	0.712514	0.71214	0.691846	0.703902	0.712919	0.7087	0.706402	0.717553	0.71413	0.693373	0.738944	0.712728	0.706192	0.712182	0.69705	0.720311	0.698198	0.690733	0.70123	0.70292	0.730425	0.709728	0.695523	0.706729
PF3D7_0501300.1-p1	0	0.866996	0.891388	0.877402	0.882371	0.89346	0.896192	0.912659	0.893951	0.89196	0.898591	0.895426	0.897664	0.890958	0.888377	0.894989	0.892235	0.89611	0.895665	0.892721	0.89218	0.89641	0.897691	0.896164	0.893875	0.903837	0.894362	0.881312	0.896513	0.882398	0.893214	0.892402	0.887176	0.896981	0.888513	0.899019	0.894635	0.89226	0.896873	0.895098	0.881734	0.882048	0.894959	0.892506	0.896268	0.90925	0.895537	0.894638	0.89916
PF3D7_0501400.1-p1	0	0.960992	0.96146	0.959114	0.960937	0.962333	0.960992	0.968853	0.960805	0.963205	0.961947	0.957952	0.962629	0.962138	0.963751	0.962361	0.956973	0.961237	0.957012	0.958546	0.956047	0.96031	0.964593	0.965684	0.961046	0.956808	0.95885	0.960594	0.962524	0.962983	0.962987	0.962438	0.956131	0.958143	0.956349	0.9574	0.95478	0.961378	0.960855	0.95898	0.943646	0.954009	0.962278	0.960751	0.960614	0.959905	0.959573	0.962301	0.962553
PF3D7_0501500.1-p1	0	0.173597	0.188793	0.201475	0.186469	0.198481	0.206281	0.179091	0.194454	0.197937	0.20307	0.198811	0.196647	0.191449	0.183583	0.193029	0.207647	0.196348	0.223753	0.217211	0.198293	0.211452	0.185653	0.186769	0.19496	0.208989	0.199275	0.188219	0.189473	0.169188	0.200822	0.196783	0.201963	0.197311	0.204663	0.186648	0.223764	0.195678	0.212867	0.200876	0.241881	0.206299	0.190888	0.194889	0.1938	0.1924	0.208295	0.196566	0.187622
PF3D7_0501600.1-p1	0	0.134851	0.155313	0.161694	0.147423	0.158367	0.159313	0.127433	0.159649	0.157358	0.171312	0.154927	0.161358	0.156395	0.159484	0.149311	0.167201	0.159231	0.152831	0.170262	0.153968	0.166676	0.159176	0.147587	0.153995	0.176896	0.159585	0.14436	0.147022	0.132888	0.159894	0.161849	0.16195	0.157886	0.162635	0.142771	0.174979	0.158149	0.176548	0.146266	0.177975	0.156963	0.156976	0.154931	0.15924	0.135319	0.169021	0.167603	0.145311
PF3D7_0501700.1-p1	0	0.521768	0.514397	0.519958	0.511959	0.511411	0.521302	0.541659	0.516616	0.511822	0.514452	0.502604	0.506178	0.505712	0.548972	0.492108	0.522786	0.516644	0.500712	0.509042	0.512047	0.524699	0.538946	0.532809	0.513658	0.509646	0.507541	0.526955	0.495904	0.516726	0.51152	0.528699	0.510739	0.517039	0.529518	0.448871	0.509439	0.518616	0.508069	0.518096	0.502247	0.53343	0.506863	0.519602	0.512123	0.431483	0.511274	0.515603	0.494479
PF3D7_0501800.1-p1	0	0.95208	0.942503	0.940561	0.946684	0.941208	0.93724	0.952459	0.942503	0.943583	0.930117	0.938281	0.937267	0.943608	0.942695	0.945867	0.937468	0.936809	0.935492	0.932085	0.937928	0.923938	0.942232	0.953969	0.937942	0.939501	0.939771	0.946678	0.942099	0.950488	0.941532	0.94404	0.939336	0.939554	0.943319	0.950109	0.908242	0.939454	0.918137	0.937326	0.918306	0.941124	0.939077	0.943744	0.940399	0.951706	0.932357	0.928471	0.948712
PF3D7_0501900.1-p1	0	0.208789	0.210436	0.20705	0.19088	0.200168	0.213694	0.159167	0.197702	0.194587	0.202964	0.199533	0.20757	0.206243	0.205322	0.174795	0.204882	0.206893	0.203966	0.192766	0.207326	0.209413	0.223095	0.200878	0.221334	0.183556	0.202085	0.210156	0.193151	0.200282	0.197838	0.210198	0.193075	0.204638	0.212763	0.218342	0.203787	0.202661	0.204807	0.205061	0.181643	0.198018	0.193015	0.204205	0.191444	0.147559	0.198981	0.195676	0.162472
PF3D7_0502000.1-p1	0	0.67169	0.677456	0.675039	0.668513	0.671564	0.668893	0.571704	0.675582	0.674361	0.672532	0.659997	0.667291	0.655397	0.673931	0.63788	0.672408	0.677176	0.644837	0.664006	0.660808	0.670115	0.699905	0.668323	0.688282	0.650775	0.664783	0.676553	0.664884	0.670821	0.673573	0.693904	0.6576	0.666973	0.68772	0.587406	0.673274	0.670912	0.677529	0.664476	0.645869	0.661818	0.674007	0.679411	0.67083	0.526417	0.672152	0.680272	0.575389
PF3D7_0502100.1-p1	0	0.639161	0.636339	0.632148	0.635132	0.632932	0.635159	0.699159	0.625335	0.638069	0.62721	0.639867	0.645001	0.646461	0.624857	0.643724	0.616454	0.640323	0.648837	0.633062	0.638645	0.639837	0.622046	0.648921	0.631401	0.642729	0.638509	0.62608	0.649534	0.646055	0.635258	0.618856	0.624396	0.635033	0.599055	0.685741	0.626007	0.640233	0.620721	0.655075	0.620146	0.633006	0.642098	0.61844	0.628282	0.716982	0.629265	0.626859	0.685036
PF3D7_0502200.1-p1	0	0.251154	0.255779	0.249912	0.21867	0.246055	0.2643	0.197811	0.248201	0.242768	0.248547	0.239049	0.243577	0.251888	0.257098	0.203143	0.253705	0.24287	0.244439	0.237873	0.250394	0.259574	0.258515	0.234532	0.266228	0.228969	0.246621	0.253434	0.236195	0.233772	0.243855	0.26134	0.235926	0.243364	0.275175	0.259493	0.251426	0.24725	0.25512	0.227334	0.236373	0.237745	0.237282	0.255779	0.236956	0.191075	0.247107	0.235374	0.195149
PF3D7_0502300.1-p1	0	0.599832	0.561201	0.56956	0.555127	0.557672	0.550106	0.515634	0.551973	0.559301	0.539466	0.558343	0.572933	0.569839	0.55759	0.566849	0.560098	0.549726	0.580216	0.553462	0.563798	0.542017	0.551816	0.589816	0.570979	0.564527	0.561827	0.554106	0.562775	0.59386	0.561472	0.542234	0.56291	0.563339	0.52737	0.627949	0.532329	0.559654	0.541447	0.535586	0.541587	0.548543	0.552787	0.547875	0.550616	0.632689	0.550079	0.536372	0.588654
PF3D7_0502400.1-p1	1	0.878374	0.880719	0.891417	0.889046	0.883733	0.886303	0.895313	0.890497	0.881751	0.882719	0.890106	0.896703	0.884429	0.880189	0.889699	0.886284	0.888448	0.88834	0.885492	0.889211	0.890023	0.8724	0.885244	0.888394	0.878338	0.890052	0.885838	0.888729	0.885624	0.880203	0.882556	0.886793	0.887097	0.868672	0.892878	0.887661	0.884059	0.882882	0.892793	0.885706	0.891433	0.881452	0.881887	0.877705	0.90618	0.8891	0.883289	0.899419
PF3D7_0502500.1-p1	0	0.479948	0.465934	0.479517	0.467093	0.465772	0.472224	0.429814	0.466839	0.469147	0.483486	0.473161	0.492992	0.455616	0.451722	0.44436	0.478583	0.477275	0.485268	0.47841	0.473624	0.487348	0.463934	0.438224	0.486484	0.467061	0.472398	0.478558	0.464395	0.461341	0.466555	0.482757	0.478912	0.479646	0.482863	0.442143	0.481596	0.469553	0.482109	0.46126	0.480731	0.477141	0.467986	0.476304	0.469039	0.370682	0.475384	0.47903	0.414999
PF3D7_0502600.1-p1	0	0.631512	0.618229	0.620708	0.642382	0.608093	0.579119	0.528623	0.613901	0.617139	0.605847	0.608285	0.639413	0.614483	0.592339	0.622474	0.609099	0.608571	0.568976	0.602959	0.605464	0.588492	0.617944	0.623638	0.623692	0.586426	0.605708	0.626383	0.613651	0.637941	0.609782	0.620723	0.609972	0.607281	0.617567	0.60898	0.597395	0.610545	0.603722	0.583145	0.587395	0.610867	0.612943	0.609074	0.613624	0.572246	0.610751	0.618162	0.574644
PF3D7_0502700.1-p1	0	0.119331	0.114538	0.121402	0.128201	0.118553	0.110894	0.104661	0.116398	0.117495	0.117622	0.123629	0.114638	0.11849	0.108585	0.120246	0.120164	0.124159	0.123806	0.116862	0.122019	0.118652	0.115424	0.116998	0.117215	0.120709	0.118527	0.126214	0.113046	0.123535	0.115651	0.109755	0.119447	0.1194	0.112269	0.0988498	0.120165	0.116329	0.112657	0.134379	0.125922	0.125587	0.115922	0.112667	0.117278	0.108308	0.115858	0.122857	0.11889
PF3D7_0502800.1-p1	0	0.175745	0.186849	0.189714	0.184287	0.191023	0.200224	0.294208	0.193111	0.192469	0.187016	0.189637	0.179511	0.187834	0.193562	0.185838	0.190316	0.194629	0.204736	0.196698	0.186869	0.2056	0.18153	0.201888	0.160927	0.208528	0.190859	0.184251	0.19146	0.176127	0.193943	0.178201	0.189517	0.184073	0.178795	0.155443	0.192043	0.192797	0.18617	0.219957	0.191586	0.199235	0.196698	0.184529	0.188295	0.189589	0.187862	0.191355	0.227652
PF3D7_0502900.1-p1	0	0.29649	0.297796	0.277331	0.298553	0.30374	0.309709	0.382557	0.301314	0.300999	0.299368	0.30278	0.288402	0.306859	0.290167	0.316057	0.297812	0.299503	0.322323	0.299913	0.301694	0.304226	0.289433	0.302706	0.281914	0.331424	0.304979	0.280502	0.30659	0.285633	0.304609	0.294075	0.302872	0.296834	0.289705	0.3308	0.299083	0.300809	0.300182	0.321202	0.301995	0.288266	0.30868	0.294376	0.301107	0.374478	0.299096	0.294807	0.34674
PF3D7_0503000.1-p1	0	0.337053	0.32803	0.325749	0.302411	0.32898	0.340555	0.278295	0.320617	0.319369	0.328148	0.312481	0.322094	0.331107	0.323329	0.303039	0.323556	0.319542	0.335315	0.325994	0.325352	0.334854	0.332899	0.288076	0.328094	0.307592	0.316372	0.330648	0.316763	0.315089	0.324338	0.33822	0.316308	0.323746	0.341751	0.371114	0.334347	0.323957	0.33689	0.304593	0.342185	0.308988	0.313613	0.32974	0.316926	0.3266	0.328121	0.314356	0.295825
PF3D7_0503100.1-p1	0	0.275191	0.295992	0.30391	0.296525	0.304427	0.303872	0.248347	0.293206	0.301543	0.308335	0.300239	0.307655	0.297695	0.288238	0.298453	0.303536	0.299627	0.334276	0.315401	0.302684	0.315328	0.298022	0.286076	0.305478	0.281126	0.301063	0.303895	0.291611	0.298022	0.300536	0.299301	0.296451	0.293536	0.313345	0.262068	0.328136	0.299067	0.314866	0.299976	0.329461	0.305708	0.293434	0.307039	0.296509	0.270687	0.311845	0.305913	0.287378
PF3D7_0503200.1-p1	0	0.889902	0.871707	0.868795	0.877871	0.865581	0.848341	0.854062	0.862325	0.867943	0.849687	0.863501	0.875096	0.86974	0.866114	0.87302	0.858686	0.864575	0.847576	0.855165	0.862817	0.838369	0.868009	0.886304	0.874052	0.843166	0.863091	0.879298	0.872586	0.891441	0.864949	0.870316	0.863406	0.865388	0.870518	0.886401	0.83549	0.863877	0.841281	0.85491	0.841038	0.869807	0.866789	0.866817	0.864811	0.874433	0.85779	0.863586	0.869002
PF3D7_0503300.1-p1	0	0.569705	0.533742	0.547501	0.537923	0.531389	0.519816	0.488087	0.528401	0.529256	0.520281	0.533647	0.539208	0.539728	0.525434	0.551378	0.532144	0.525122	0.540989	0.531851	0.536625	0.509176	0.521293	0.553541	0.541998	0.543108	0.533592	0.527511	0.536614	0.556522	0.531171	0.514701	0.548028	0.539275	0.50347	0.585405	0.515863	0.532538	0.515413	0.513593	0.531333	0.531363	0.530979	0.522007	0.533605	0.60424	0.527475	0.519844	0.567498
PF3D7_0503400.1-p1	0	0.230439	0.283981	0.244201	0.263851	0.280156	0.291061	0.372712	0.281612	0.281686	0.281691	0.277536	0.262376	0.275025	0.289589	0.282772	0.273569	0.281117	0.29016	0.290881	0.275026	0.285898	0.291006	0.264315	0.268905	0.285784	0.280883	0.258927	0.279528	0.231778	0.277506	0.282018	0.27245	0.275566	0.269859	0.264465	0.287018	0.275921	0.287974	0.292127	0.300923	0.270911	0.284364	0.276441	0.281686	0.27833	0.281936	0.281909	0.277374
PF3D7_0503500.1-p1	0	0.38109	0.392621	0.395779	0.405247	0.390435	0.390051	0.413545	0.401067	0.389625	0.386056	0.39247	0.394451	0.376312	0.425803	0.395462	0.39592	0.388647	0.366267	0.370077	0.385167	0.395935	0.398472	0.411779	0.385328	0.390552	0.387269	0.40435	0.385199	0.389943	0.389679	0.387298	0.387964	0.390449	0.413513	0.300575	0.388934	0.388411	0.394208	0.389339	0.385703	0.411061	0.398856	0.395212	0.39783	0.320431	0.38773	0.397528	0.38942
PF3D7_0503600.1-p1	0	0.419604	0.41748	0.41659	0.414753	0.423948	0.427501	0.486484	0.416936	0.421172	0.413945	0.407261	0.396884	0.40276	0.446024	0.405794	0.406664	0.412974	0.383842	0.414563	0.404326	0.428444	0.4306	0.439171	0.403002	0.420453	0.404979	0.425232	0.408209	0.406533	0.42066	0.423863	0.415231	0.398647	0.440099	0.350319	0.409534	0.416644	0.414133	0.427967	0.409981	0.428032	0.428502	0.427478	0.423975	0.363102	0.407665	0.421545	0.424491
PF3D7_0503800.1-p1	0	0.333614	0.306628	0.313504	0.305675	0.305487	0.303827	0.270477	0.313427	0.309455	0.313421	0.315254	0.307686	0.312605	0.307463	0.328149	0.319955	0.308501	0.299041	0.311664	0.314851	0.302658	0.298119	0.320351	0.318394	0.32454	0.312191	0.285918	0.307579	0.327091	0.309754	0.296788	0.313158	0.326537	0.287825	0.365284	0.302639	0.30959	0.307822	0.305738	0.295264	0.310391	0.307878	0.301764	0.310297	0.376668	0.306409	0.306844	0.319735
PF3D7_0503900.1-p1	0	0.461799	0.451322	0.463008	0.464996	0.451617	0.45425	0.388449	0.453531	0.447373	0.449226	0.450993	0.447561	0.448286	0.427488	0.427199	0.450693	0.455593	0.424181	0.447334	0.449711	0.454035	0.464915	0.450274	0.480953	0.417692	0.449765	0.466943	0.444767	0.46196	0.444041	0.461181	0.445824	0.458333	0.475129	0.41362	0.455136	0.451913	0.452611	0.451671	0.455154	0.453355	0.446217	0.459515	0.452101	0.368037	0.44877	0.455539	0.395363
PF3D7_0504000.1-p1	0	0.928456	0.924989	0.927199	0.927283	0.92548	0.930312	0.90734	0.928309	0.92357	0.929548	0.925213	0.929357	0.92611	0.935612	0.922252	0.928282	0.923681	0.894	0.925046	0.926815	0.925919	0.931703	0.932604	0.931622	0.926264	0.926354	0.926891	0.922997	0.929466	0.926681	0.932358	0.922571	0.927522	0.933085	0.895413	0.923354	0.92428	0.929521	0.920107	0.92033	0.928847	0.924225	0.927281	0.927117	0.847203	0.927665	0.928293	0.893149
PF3D7_0504100.1-p1	0	0.185259	0.168618	0.17761	0.170235	0.170465	0.168903	0.192764	0.172063	0.170927	0.173767	0.169731	0.183547	0.172028	0.191046	0.184049	0.169975	0.172571	0.187013	0.172739	0.171331	0.166784	0.170045	0.179526	0.164611	0.174191	0.170517	0.174694	0.178126	0.122718	0.171769	0.168822	0.170355	0.166558	0.176022	0.186812	0.170946	0.170574	0.172354	0.167387	0.182285	0.178083	0.17435	0.170194	0.170031	0.202435	0.172761	0.171376	0.198087
PF3D7_0504200.1-p1	0	0.102885	0.120187	0.127536	0.112566	0.121217	0.12862	0.0897259	0.117186	0.119427	0.132851	0.123725	0.131929	0.118532	0.124936	0.116507	0.127903	0.122898	0.11892	0.127851	0.125488	0.135806	0.119563	0.103401	0.132905	0.115612	0.123481	0.107518	0.116282	0.0965398	0.11959	0.127102	0.12442	0.123291	0.126618	0.0998671	0.144577	0.122898	0.138518	0.115206	0.138713	0.124447	0.120268	0.120702	0.121624	0.102299	0.129108	0.124037	0.104846
PF3D7_0504300.1-p1	0	0.457934	0.444053	0.448801	0.448574	0.44058	0.447543	0.494641	0.441624	0.449588	0.441575	0.455761	0.465314	0.45514	0.410522	0.463157	0.435266	0.443826	0.47846	0.443049	0.454451	0.455493	0.417076	0.449334	0.424917	0.448604	0.449402	0.440021	0.460278	0.458151	0.448964	0.417564	0.441331	0.436303	0.412132	0.512942	0.43954	0.445599	0.42923	0.451613	0.42868	0.443132	0.448421	0.430947	0.441394	0.555375	0.440164	0.43821	0.510242
PF3D7_0504400.1-p1	0	0.422065	0.424131	0.423176	0.419282	0.420638	0.419118	0.381233	0.43031	0.42525	0.424603	0.420535	0.430142	0.411996	0.429062	0.437771	0.429085	0.418681	0.409862	0.427347	0.419256	0.423757	0.434672	0.426513	0.436282	0.400768	0.422632	0.423235	0.408302	0.442231	0.420801	0.433744	0.411473	0.434285	0.441286	0.41777	0.430719	0.421293	0.433744	0.415029	0.426809	0.441504	0.420337	0.4327	0.423885	0.430263	0.423157	0.424112	0.412083
PF3D7_0504500.1-p1	0	0.328051	0.360961	0.357993	0.35604	0.365372	0.380353	0.422896	0.370071	0.363792	0.374908	0.367954	0.360641	0.358845	0.390734	0.356094	0.373816	0.365215	0.376127	0.375773	0.367655	0.385989	0.366277	0.346674	0.326391	0.380649	0.372405	0.352087	0.361914	0.289254	0.363983	0.36772	0.371954	0.367167	0.36848	0.329512	0.384752	0.36499	0.379264	0.378325	0.384404	0.368452	0.369183	0.361968	0.366325	0.33533	0.375235	0.371668	0.364765
PF3D7_0504600.1-p1	0	0.191853	0.205634	0.181344	0.173289	0.203816	0.207865	0.213574	0.203275	0.197004	0.195869	0.192831	0.162134	0.208489	0.216106	0.188588	0.205913	0.203007	0.207404	0.196227	0.202731	0.206942	0.221788	0.204418	0.199642	0.192102	0.202785	0.207838	0.193883	0.181648	0.199718	0.21598	0.188392	0.203764	0.217003	0.226598	0.195869	0.199311	0.204934	0.194648	0.193915	0.187984	0.193394	0.205363	0.197031	0.167114	0.197253	0.194051	0.178635
[truncated: 4,514 more rows]
