# Supplementary material for: Positive-unlabeled learning identifies vaccine candidate antigens in the malaria parasite Plasmodium falciparum
Source: NPJ Syst Biol Appl. 2024 Apr 27;10:44. doi: 10.1038/s41540-024-00365-1 (PMC11055854; doi:10.1038/s41540-024-00365-1)
Supplement: Supplementary file 7 — Supplementary Data 6 [file 41540_2024_365_MOESM7_ESM.xlsx]

## Sheet: Supplementary Data 6
protein_id	antigen_label	PF3D7_1439300.1-p1	PF3D7_1335900.1-p1	PF3D7_1325900.1-p1	PF3D7_1031000.1-p1	PF3D7_1036400.1-p1	PF3D7_1036300.1-p1	PF3D7_0726400.1-p1	PF3D7_1021700.1-p1	PF3D7_1017100.1-p1	PF3D7_0316000.1-p1	PF3D7_1015900.1-p1	PF3D7_0423400.1-p1	PF3D7_1228600.1-p1	PF3D7_0206800.1-p1	PF3D7_0402300.1-p1	PF3D7_0410300.1-p1	PF3D7_0405200.1-p1	PF3D7_1127800.1-p1	PF3D7_1302100.1-p1	PF3D7_1133400.1-p1	PF3D7_1035300.1-p1	PF3D7_1410400.1-p1	PF3D7_1035400.1-p1	PF3D7_1420700.1-p1	PF3D7_1021800.1-p1	PF3D7_0603400.1-p1	PF3D7_1035500.1-p1	PF3D7_0406200.1-p1	PF3D7_0207600.1-p1	PF3D7_0220000.1-p1	PF3D7_0731500.1-p1	PF3D7_1121600.1-p1	PF3D7_1130200.1-p1	PF3D7_0502400.1-p1	PF3D7_0419500.1-p1	PF3D7_1216600.1-p1	PF3D7_0903400.1-p1	PF3D7_1477500.1-p1	PF3D7_0620400.1-p1	PF3D7_1320700.1-p1	PF3D7_1147800.1-p1	PF3D7_1346400.1-p1	PF3D7_1149000.1-p1	PF3D7_0102200.1-p1	PF3D7_1036000.1-p1	PF3D7_0930300.1-p1	PF3D7_0207500.1-p1	PF3D7_1302200.1-p1
mal_mito_1:mRNA-p1	0	0.282968	0.270403	0.290285	0.221448	0.277308	0.27067	0.257661	0.327834	0.27079	0.283314	0.269898	0.263598	0.269563	0.269889	0.29769	0.27029	0.268696	0.284533	0.261872	0.262402	0.27466	0.269126	0.273946	0.272997	0.290087	0.288263	0.26524	0.25697	0.269492	0.275729	0.268514	0.258059	0.26298	0.268898	0.249899	0.236371	0.242828	0.277751	0.268246	0.287999	0.283391	0.283878	0.291373	0.27735	0.270713	0.264625	0.272302	0.263794
mal_mito_2:mRNA-p1	0	0.376857	0.36728	0.380494	0.324371	0.381327	0.372791	0.341472	0.427733	0.39259	0.389891	0.358156	0.377668	0.370698	0.366794	0.375462	0.371398	0.379855	0.377408	0.384408	0.37549	0.375087	0.366259	0.378694	0.368409	0.38352	0.381471	0.380808	0.367692	0.367597	0.373443	0.369586	0.358202	0.319837	0.373071	0.359365	0.326176	0.353417	0.375655	0.371601	0.387759	0.378336	0.370581	0.394514	0.369421	0.376956	0.367314	0.369458	0.369378
mal_mito_3:mRNA-p1	0	0.163325	0.172152	0.181213	0.160611	0.179518	0.17295	0.158965	0.176944	0.177161	0.182892	0.181537	0.174716	0.174873	0.173712	0.176028	0.175814	0.181058	0.176277	0.180638	0.170815	0.179167	0.17401	0.177747	0.171158	0.185832	0.188806	0.173837	0.175728	0.179227	0.176151	0.171921	0.168541	0.162571	0.172273	0.169109	0.155017	0.164179	0.174016	0.172035	0.18622	0.16558	0.181137	0.190777	0.177829	0.175304	0.168757	0.177361	0.16005
PF3D7_0100100.1-p1	0	0.974893	0.975681	0.971358	0.976035	0.976379	0.973532	0.977519	0.978499	0.978597	0.97723	0.97427	0.977714	0.974942	0.972929	0.972909	0.97508	0.975094	0.976088	0.976571	0.972879	0.974959	0.974964	0.974847	0.975717	0.96949	0.97489	0.977477	0.977757	0.970663	0.975474	0.972526	0.974592	0.974497	0.976224	0.976793	0.978078	0.97168	0.975466	0.976181	0.970474	0.973517	0.965219	0.965105	0.975272	0.974028	0.971195	0.972382	0.977575
PF3D7_0100200.1-p1	0	0.312098	0.328646	0.353265	0.307202	0.352425	0.338011	0.324089	0.320427	0.344046	0.346188	0.336594	0.33545	0.337946	0.32811	0.346054	0.341768	0.342308	0.347209	0.350198	0.321108	0.3451	0.331311	0.338199	0.334846	0.360833	0.356522	0.33315	0.317889	0.336744	0.338258	0.337393	0.317372	0.323927	0.333101	0.334691	0.306995	0.303055	0.333626	0.338222	0.353155	0.337746	0.368283	0.362377	0.346233	0.340739	0.322903	0.342275	0.311337
PF3D7_0100300.1-p1	0	0.91696	0.910363	0.903593	0.918173	0.90808	0.914141	0.925248	0.929541	0.915686	0.920341	0.915186	0.916415	0.911337	0.910799	0.920417	0.903389	0.914967	0.914441	0.915933	0.906008	0.900694	0.908601	0.91006	0.913339	0.890397	0.902582	0.911458	0.917362	0.91095	0.918962	0.897703	0.913509	0.904992	0.91317	0.914814	0.924988	0.917546	0.91247	0.911341	0.898799	0.912741	0.909785	0.895309	0.909201	0.917308	0.909867	0.909688	0.925836
PF3D7_0100400.1-p1	0	0.384872	0.400784	0.405561	0.385768	0.417019	0.407288	0.362868	0.419833	0.430199	0.409411	0.401468	0.423732	0.407585	0.394531	0.396188	0.40571	0.412054	0.422081	0.415069	0.407769	0.414912	0.392887	0.409561	0.402964	0.423832	0.421217	0.423914	0.404158	0.399433	0.396903	0.409939	0.391058	0.387091	0.401478	0.37964	0.373709	0.386032	0.402499	0.40299	0.420542	0.404124	0.409808	0.418591	0.404234	0.414942	0.395376	0.401345	0.395567
PF3D7_0100600.1-p1	0	0.423781	0.460006	0.470481	0.45818	0.471235	0.464981	0.442459	0.44481	0.483594	0.448636	0.453668	0.479929	0.464392	0.448822	0.448627	0.465444	0.468765	0.462979	0.468028	0.461859	0.46804	0.457236	0.464402	0.462053	0.47916	0.477738	0.478378	0.460459	0.456885	0.445959	0.465109	0.445916	0.457605	0.458507	0.459522	0.430671	0.451439	0.456598	0.460356	0.470746	0.449096	0.477179	0.476596	0.463888	0.467445	0.449679	0.457535	0.41246
PF3D7_0100700.1-p1	0	0.318806	0.287903	0.289362	0.293429	0.283906	0.281197	0.331004	0.357351	0.263685	0.271612	0.282456	0.261847	0.280755	0.280459	0.300156	0.279685	0.271248	0.290256	0.213365	0.278259	0.278837	0.278824	0.273637	0.289516	0.280422	0.279949	0.271907	0.267764	0.280724	0.284618	0.281317	0.274234	0.282632	0.283845	0.288321	0.271345	0.305546	0.283309	0.280932	0.285096	0.303617	0.314204	0.286038	0.282482	0.281395	0.281802	0.279284	0.289392
PF3D7_0100800.1-p1	0	0.241947	0.263567	0.281236	0.254022	0.280004	0.265816	0.239141	0.244022	0.285547	0.274961	0.270855	0.278969	0.2683	0.256858	0.262064	0.268112	0.266012	0.277484	0.275422	0.262423	0.272361	0.262313	0.265438	0.268013	0.293367	0.283623	0.273714	0.268007	0.262272	0.256593	0.273402	0.254793	0.275055	0.261355	0.257538	0.240841	0.246724	0.268992	0.261386	0.286861	0.264567	0.28875	0.297816	0.269912	0.274023	0.256595	0.266091	0.244489
PF3D7_0100900.1-p1	0	0.286597	0.299996	0.316847	0.262063	0.317801	0.299606	0.281177	0.296682	0.310091	0.300393	0.293421	0.307618	0.305468	0.298225	0.296662	0.305167	0.305012	0.3096	0.316087	0.297318	0.312906	0.297508	0.303615	0.301287	0.325414	0.320415	0.305548	0.287835	0.298302	0.300225	0.305237	0.292424	0.287813	0.299432	0.298032	0.26253	0.276569	0.302124	0.303158	0.313878	0.295442	0.323971	0.323567	0.307897	0.305878	0.29277	0.303252	0.284835
PF3D7_0101000.1-p1	0	0.299417	0.32336	0.342528	0.296406	0.347037	0.323453	0.315753	0.334182	0.328857	0.322907	0.32064	0.331552	0.333982	0.326813	0.332534	0.331578	0.325897	0.340686	0.334296	0.320599	0.34507	0.322932	0.338073	0.328175	0.351934	0.347274	0.335147	0.312219	0.320986	0.318254	0.330662	0.319194	0.320787	0.324056	0.325383	0.281758	0.299914	0.324978	0.324695	0.34273	0.329038	0.352517	0.359742	0.329757	0.32758	0.314702	0.3299	0.286957
PF3D7_0101100.1-p1	0	0.177067	0.189113	0.211027	0.176494	0.205587	0.190643	0.184904	0.168628	0.18662	0.199904	0.20132	0.190251	0.19032	0.188336	0.198884	0.196184	0.197371	0.199122	0.193011	0.187153	0.201453	0.187636	0.199103	0.193461	0.211604	0.20557	0.191729	0.168778	0.196547	0.199412	0.187873	0.175457	0.193551	0.192587	0.173672	0.189729	0.177069	0.19254	0.18615	0.208742	0.184471	0.200029	0.226975	0.20147	0.191999	0.183376	0.196861	0.157192
PF3D7_0101200.1-p1	0	0.496188	0.468038	0.482474	0.448746	0.480192	0.468834	0.520768	0.515212	0.438517	0.474138	0.471676	0.453717	0.462842	0.467912	0.494414	0.47242	0.462859	0.481873	0.454691	0.462955	0.474926	0.470252	0.469125	0.469129	0.4921	0.483186	0.450574	0.447825	0.469706	0.476561	0.468503	0.454722	0.471592	0.4648	0.471481	0.447533	0.480559	0.47022	0.465223	0.491785	0.481396	0.492864	0.497737	0.473133	0.457311	0.465538	0.47059	0.462367
PF3D7_0101300.1-p1	0	0.294085	0.331836	0.346371	0.309118	0.353037	0.338722	0.283732	0.286505	0.335212	0.338616	0.344532	0.339958	0.333839	0.332556	0.339677	0.337157	0.338018	0.339103	0.35018	0.325374	0.341941	0.327471	0.334486	0.335087	0.356612	0.352619	0.335718	0.318157	0.331829	0.343572	0.335681	0.315982	0.340613	0.337609	0.329879	0.316132	0.295567	0.329216	0.336658	0.350568	0.335696	0.353003	0.356536	0.342318	0.339745	0.324505	0.334441	0.296468
PF3D7_0101600.1-p1	0	0.264697	0.277247	0.296997	0.234104	0.297019	0.280738	0.26584	0.305871	0.296599	0.281618	0.268256	0.28049	0.282284	0.269857	0.284759	0.281768	0.279381	0.293495	0.295042	0.272019	0.290786	0.28052	0.283443	0.281421	0.309175	0.301638	0.281083	0.259775	0.27517	0.267958	0.281408	0.269733	0.272671	0.27885	0.275653	0.244225	0.265339	0.283993	0.279278	0.300372	0.285333	0.308812	0.3113	0.281184	0.28701	0.267827	0.281085	0.255101
PF3D7_0101800.1-p1	0	0.338115	0.34878	0.371698	0.316512	0.359473	0.349249	0.349902	0.315713	0.369272	0.354901	0.355139	0.357768	0.356666	0.331238	0.371466	0.354266	0.355108	0.363052	0.368373	0.346725	0.35732	0.346312	0.350187	0.355389	0.369405	0.366936	0.352347	0.337536	0.347282	0.342733	0.349759	0.323927	0.345725	0.354074	0.322412	0.333755	0.350614	0.353125	0.35075	0.364586	0.344082	0.374395	0.375676	0.357467	0.359906	0.337664	0.35144	0.302027
PF3D7_0101900.1-p1	0	0.407145	0.42999	0.457586	0.400862	0.444338	0.432072	0.420838	0.431287	0.439895	0.417501	0.416474	0.435545	0.437399	0.418178	0.451004	0.436294	0.442883	0.440088	0.443916	0.424022	0.439308	0.429589	0.433962	0.43786	0.455155	0.449169	0.434953	0.412077	0.42977	0.423473	0.438833	0.410274	0.41414	0.432665	0.435202	0.413967	0.438329	0.435464	0.431705	0.447283	0.431328	0.462394	0.468687	0.437927	0.434254	0.420284	0.435031	0.404892
PF3D7_0102200.1-p1	1	0.835893	0.815566	0.812436	0.822274	0.802923	0.812509	0.854483	0.940839	0.812403	0.824452	0.812105	0.81559	0.813127	0.81544	0.820051	0.814416	0.8094	0.813687	0.816707	0.817225	0.803868	0.819691	0.815651	0.810989	0.809064	0.806278	0.810795	0.824082	0.817106	0.800752	0.813715	0.829226	0.820678	0.814902	0.829368	0.814373	0.835754	0.82278	0.817994	0.80324	0.813866	0.806208	0.824531	0.816729	0.815812	0.81134	0.820548	0.825047
PF3D7_0102300.1-p1	0	0.549055	0.533328	0.549318	0.463205	0.540046	0.534715	0.570863	0.600257	0.51645	0.552453	0.520048	0.518564	0.531493	0.53968	0.552113	0.532443	0.530541	0.545285	0.524054	0.538895	0.54056	0.537372	0.533599	0.535545	0.554235	0.545775	0.525579	0.508419	0.534179	0.529591	0.537767	0.522686	0.543849	0.534547	0.532841	0.481088	0.524759	0.536489	0.531122	0.553073	0.551526	0.55471	0.550415	0.536962	0.527343	0.52631	0.531482	0.527994
PF3D7_0102500.1-p1	0	0.981794	0.984675	0.984071	0.983952	0.98364	0.983063	0.985928	0.98383	0.984555	0.986117	0.984517	0.985329	0.984207	0.985242	0.983087	0.984828	0.984269	0.985066	0.986185	0.984509	0.984023	0.984511	0.983521	0.983538	0.982164	0.984048	0.984146	0.984097	0.983378	0.979019	0.973237	0.983953	0.984275	0.984636	0.985222	0.985612	0.985768	0.983779	0.983848	0.981689	0.982103	0.981747	0.981638	0.983984	0.984941	0.98257	0.982017	0.985864
PF3D7_0102600.1-p1	0	0.620217	0.590011	0.603249	0.570149	0.599728	0.586516	0.608453	0.632313	0.557882	0.577981	0.597633	0.589899	0.594444	0.60566	0.606533	0.595923	0.57636	0.603781	0.57182	0.565928	0.600786	0.591733	0.598086	0.592975	0.607201	0.601927	0.587773	0.581406	0.586269	0.591308	0.581137	0.591283	0.596333	0.586188	0.595561	0.575955	0.553084	0.586991	0.595068	0.607328	0.608398	0.628403	0.601664	0.605654	0.587195	0.578713	0.591229	0.604028
PF3D7_0102700.1-p1	0	0.409608	0.419474	0.419699	0.414509	0.418245	0.416177	0.407433	0.463061	0.410317	0.417951	0.416999	0.413905	0.413325	0.411978	0.398201	0.415473	0.385238	0.433256	0.403984	0.423162	0.413997	0.423104	0.402991	0.416758	0.41975	0.414307	0.412744	0.435887	0.425959	0.415964	0.413118	0.421824	0.425635	0.410199	0.413784	0.403716	0.439748	0.409101	0.41124	0.428472	0.434211	0.464208	0.423813	0.411795	0.419301	0.439945	0.415313	0.424596
PF3D7_0102800.1-p1	0	0.308489	0.355171	0.361124	0.366174	0.370518	0.355211	0.309749	0.312567	0.356836	0.308763	0.373836	0.352519	0.3559	0.359338	0.353342	0.35591	0.360076	0.362602	0.385889	0.3578	0.361268	0.36287	0.36323	0.356562	0.368995	0.362634	0.358695	0.361412	0.362751	0.371191	0.361994	0.371402	0.381175	0.355135	0.340213	0.36904	0.343273	0.359508	0.356369	0.373677	0.357912	0.367134	0.369329	0.365825	0.357244	0.363197	0.370743	0.346683
PF3D7_0102900.1-p1	0	0.218497	0.192166	0.185367	0.202045	0.199123	0.19405	0.19338	0.244607	0.191247	0.214401	0.192828	0.199772	0.195587	0.209958	0.176646	0.193089	0.18794	0.187136	0.180568	0.19554	0.199188	0.18688	0.199448	0.188262	0.196896	0.196374	0.201246	0.196008	0.187973	0.185321	0.189787	0.194405	0.198844	0.192424	0.194887	0.177209	0.141014	0.186207	0.196674	0.197476	0.18321	0.178082	0.197706	0.194426	0.197953	0.184516	0.191159	0.204658
PF3D7_0103000.1-p1	0	0.671421	0.618494	0.623452	0.638413	0.616264	0.618464	0.69779	0.665947	0.594667	0.634834	0.62377	0.606843	0.618115	0.623163	0.645516	0.623874	0.612462	0.625202	0.60097	0.61574	0.621116	0.621374	0.602249	0.622843	0.618205	0.609714	0.601372	0.603304	0.624895	0.62432	0.612226	0.617403	0.629284	0.618318	0.637746	0.645452	0.663725	0.616518	0.615509	0.626792	0.629413	0.633193	0.613187	0.621664	0.613623	0.623278	0.621512	0.646443
PF3D7_0103100.1-p1	0	0.805089	0.83454	0.827423	0.845956	0.835455	0.833194	0.764909	0.852259	0.839536	0.835738	0.837042	0.839437	0.835961	0.850911	0.821702	0.831865	0.833243	0.832216	0.832088	0.832653	0.840283	0.836247	0.839238	0.834702	0.827625	0.826365	0.842573	0.847108	0.833979	0.841826	0.833992	0.851482	0.834821	0.83202	0.840051	0.843047	0.760648	0.835153	0.837334	0.833449	0.836019	0.820176	0.824199	0.838147	0.834738	0.833026	0.8364	0.850193
PF3D7_0103200.1-p1	0	0.255621	0.267954	0.278262	0.217732	0.27884	0.26588	0.22397	0.237256	0.272219	0.265846	0.274952	0.276301	0.26776	0.273054	0.267035	0.26902	0.266002	0.273408	0.27322	0.26938	0.276992	0.265963	0.273009	0.267275	0.279862	0.278553	0.276108	0.272774	0.269001	0.27234	0.263059	0.268752	0.280486	0.266111	0.252556	0.25372	0.235047	0.267308	0.266868	0.27435	0.258281	0.278204	0.291001	0.2757	0.269601	0.257735	0.268907	0.251904
PF3D7_0103300.1-p1	0	0.882294	0.87007	0.855658	0.892993	0.860214	0.870492	0.875948	0.856524	0.866395	0.869153	0.881539	0.876327	0.871211	0.871845	0.862086	0.867575	0.873698	0.856078	0.881362	0.877104	0.872885	0.872194	0.866694	0.866971	0.865087	0.860781	0.875831	0.876098	0.871402	0.867821	0.875134	0.883302	0.885138	0.866089	0.876053	0.890258	0.878833	0.870859	0.868872	0.864384	0.865631	0.800928	0.838385	0.86918	0.871199	0.869597	0.873578	0.885411
PF3D7_0103400.1-p1	0	0.866357	0.86998	0.863572	0.87666	0.872457	0.867126	0.848625	0.766819	0.858346	0.862449	0.875096	0.863124	0.870199	0.877481	0.869846	0.86831	0.872209	0.842623	0.873386	0.863059	0.871478	0.874477	0.873753	0.868033	0.863943	0.868886	0.861939	0.867932	0.866461	0.875163	0.866536	0.887503	0.878503	0.87121	0.87968	0.875504	0.821818	0.871438	0.875299	0.847643	0.847438	0.824488	0.862441	0.866247	0.864547	0.868295	0.871927	0.875023
PF3D7_0103500.1-p1	0	0.738186	0.789549	0.769047	0.777186	0.795524	0.795287	0.67619	0.71447	0.811848	0.787749	0.796314	0.809931	0.791099	0.779435	0.778698	0.788682	0.793343	0.79032	0.80204	0.794842	0.792736	0.784566	0.796402	0.789916	0.793756	0.798156	0.805087	0.800463	0.786081	0.78268	0.794941	0.789583	0.78631	0.792756	0.77124	0.791822	0.653762	0.790094	0.79386	0.792566	0.78485	0.773843	0.772291	0.793045	0.798706	0.778993	0.786271	0.781738
PF3D7_0103600.1-p1	0	0.84425	0.893067	0.890046	0.892678	0.891407	0.894273	0.881342	0.796529	0.89797	0.875138	0.900223	0.897338	0.891887	0.879996	0.885085	0.894625	0.89889	0.88547	0.909875	0.896168	0.889825	0.892918	0.888798	0.890159	0.890805	0.89501	0.896845	0.891437	0.897459	0.893737	0.892723	0.890286	0.892508	0.897089	0.888592	0.89952	0.905941	0.888864	0.895324	0.888738	0.877587	0.883628	0.884496	0.890243	0.896156	0.893549	0.89544	0.887777
PF3D7_0103700.1-p1	0	0.302157	0.352171	0.354962	0.377668	0.341231	0.343034	0.298365	0.293497	0.359088	0.330718	0.362971	0.359702	0.343183	0.351408	0.33893	0.351053	0.35583	0.334861	0.347208	0.355565	0.35409	0.357793	0.349825	0.348136	0.356979	0.348218	0.355874	0.368655	0.353144	0.358935	0.359315	0.367263	0.382023	0.348196	0.358283	0.355624	0.353554	0.3463	0.347953	0.349241	0.341334	0.348718	0.347637	0.349026	0.353583	0.358549	0.350784	0.359947
PF3D7_0103800.1-p1	0	0.260956	0.252088	0.255591	0.210763	0.259869	0.251466	0.23186	0.32591	0.266561	0.268694	0.225012	0.256446	0.254648	0.24912	0.268334	0.253847	0.24988	0.26526	0.249908	0.251297	0.256287	0.25494	0.25997	0.253417	0.262476	0.260349	0.252241	0.24172	0.244526	0.243415	0.250877	0.246138	0.228194	0.254148	0.248172	0.209831	0.225991	0.258158	0.257932	0.266534	0.26956	0.253258	0.26163	0.252606	0.25037	0.248191	0.248622	0.25956
PF3D7_0103900.1-p1	0	0.456467	0.48843	0.501004	0.479512	0.48595	0.480389	0.451925	0.4272	0.467226	0.438477	0.498572	0.491617	0.486284	0.487468	0.481759	0.484445	0.48877	0.49313	0.502277	0.488998	0.492882	0.491745	0.496887	0.482658	0.503506	0.495436	0.482671	0.485182	0.488176	0.48938	0.48352	0.496136	0.514183	0.479563	0.457622	0.494727	0.507045	0.481123	0.481261	0.497089	0.478293	0.48397	0.508374	0.486842	0.486642	0.482755	0.489306	0.469224
PF3D7_0104000.1-p1	0	0.186999	0.190985	0.202445	0.169217	0.197822	0.19157	0.18619	0.169316	0.184939	0.179338	0.19082	0.192311	0.195188	0.190531	0.187691	0.195552	0.18542	0.199177	0.181961	0.190153	0.20208	0.19219	0.19833	0.18923	0.21286	0.206259	0.196989	0.184326	0.190944	0.192	0.187838	0.181608	0.201815	0.184019	0.175346	0.163856	0.174183	0.188941	0.192431	0.210359	0.186812	0.203141	0.218856	0.200722	0.191106	0.187183	0.190481	0.138123
PF3D7_0104100.1-p1	0	0.324373	0.353267	0.351453	0.33012	0.361977	0.350536	0.285563	0.35095	0.367581	0.359682	0.354571	0.363559	0.356007	0.360495	0.34268	0.3519	0.351692	0.351011	0.349719	0.345782	0.360824	0.351529	0.36974	0.351229	0.370712	0.364496	0.363523	0.357524	0.34108	0.33272	0.352458	0.362777	0.3687	0.346568	0.340883	0.319145	0.285881	0.354864	0.35616	0.360091	0.343214	0.350786	0.353637	0.351838	0.357036	0.329787	0.346214	0.312728
PF3D7_0104200.1-p1	0	0.522958	0.547538	0.562937	0.512355	0.547052	0.549079	0.500973	0.578728	0.55674	0.569061	0.537532	0.553649	0.549191	0.541084	0.557747	0.54872	0.547508	0.568734	0.519488	0.546931	0.550042	0.535945	0.543631	0.547477	0.549599	0.557315	0.55602	0.540388	0.550355	0.549241	0.545632	0.522361	0.538047	0.549001	0.523468	0.515641	0.537388	0.538396	0.548388	0.562291	0.554605	0.562132	0.580253	0.555721	0.547877	0.54684	0.542707	0.554106
PF3D7_0104300.1-p1	0	0.93694	0.936603	0.928634	0.946092	0.927369	0.935746	0.939107	0.903036	0.933252	0.938732	0.942012	0.93047	0.934428	0.93521	0.938357	0.934292	0.942065	0.913513	0.941799	0.934827	0.937445	0.938441	0.938412	0.938213	0.932535	0.936633	0.935206	0.937067	0.933384	0.936713	0.933385	0.941635	0.943734	0.934983	0.942299	0.944511	0.921824	0.938474	0.938657	0.921979	0.924044	0.924263	0.928295	0.938999	0.93361	0.933523	0.937379	0.940521
PF3D7_0104400.1-p1	0	0.407282	0.444637	0.449588	0.426045	0.45513	0.453764	0.374202	0.391104	0.469698	0.462327	0.459207	0.474678	0.450863	0.434089	0.455503	0.450773	0.459597	0.463956	0.466654	0.453715	0.453163	0.427393	0.449894	0.44989	0.46221	0.468185	0.468317	0.452719	0.452996	0.445067	0.447071	0.423249	0.421561	0.457211	0.414947	0.460683	0.434691	0.439202	0.446468	0.461822	0.437565	0.457678	0.466362	0.452126	0.458574	0.449122	0.44655	0.444797
PF3D7_0104500.1-p1	0	0.115154	0.0996834	0.112678	0.096139	0.110171	0.101195	0.139754	0.141126	0.093204	0.123667	0.105729	0.0970993	0.09965	0.109786	0.100554	0.104076	0.10074	0.109274	0.0930813	0.0980226	0.107808	0.0987677	0.0994901	0.105403	0.135092	0.117264	0.0930931	0.0936466	0.100224	0.102127	0.101217	0.0934986	0.101975	0.102222	0.109657	0.0853694	0.0929823	0.105472	0.105844	0.113671	0.0989137	0.126888	0.140347	0.104796	0.0987321	0.0971963	0.101774	0.088376
PF3D7_0104600.1-p1	0	0.493785	0.577102	0.560248	0.578651	0.576113	0.578628	0.448407	0.512053	0.609113	0.594685	0.581651	0.599037	0.5774	0.582555	0.55057	0.580382	0.585128	0.571145	0.595457	0.58597	0.577456	0.575726	0.58413	0.576567	0.573758	0.583846	0.596154	0.594673	0.573276	0.561713	0.589323	0.579189	0.576422	0.581009	0.560687	0.575756	0.477204	0.577989	0.583705	0.58139	0.570834	0.549193	0.540298	0.584438	0.583407	0.566377	0.573097	0.574815
PF3D7_0104700.1-p1	0	0.430205	0.459527	0.473219	0.445885	0.478126	0.466095	0.379885	0.46642	0.487807	0.490028	0.475577	0.48007	0.465961	0.467756	0.464238	0.469187	0.479115	0.473444	0.487993	0.465263	0.471829	0.453461	0.47858	0.463812	0.47058	0.475024	0.471086	0.455826	0.463646	0.466771	0.46797	0.456539	0.462867	0.46408	0.442067	0.457878	0.397746	0.467226	0.465959	0.482185	0.478469	0.460838	0.483143	0.472505	0.471944	0.449126	0.464756	0.460959
PF3D7_0104800.1-p1	0	0.32471	0.343984	0.352601	0.314354	0.347142	0.340337	0.297315	0.339446	0.370414	0.365123	0.343501	0.360716	0.343079	0.346268	0.351013	0.34312	0.347366	0.346266	0.358641	0.342959	0.34377	0.339762	0.345049	0.344925	0.355176	0.359993	0.357201	0.337866	0.339966	0.335451	0.335963	0.324918	0.329627	0.345242	0.294767	0.334472	0.334393	0.344215	0.342956	0.343279	0.33206	0.357334	0.357482	0.345951	0.345133	0.339473	0.337672	0.332764
PF3D7_0105100.1-p1	0	0.297014	0.321038	0.318919	0.334684	0.318105	0.324762	0.339316	0.259327	0.340403	0.321016	0.328565	0.337066	0.323042	0.313667	0.327874	0.326279	0.336339	0.331369	0.326136	0.330104	0.317278	0.316412	0.310112	0.324284	0.307797	0.322347	0.333469	0.336071	0.333297	0.327124	0.325101	0.310493	0.31092	0.333223	0.320795	0.353021	0.401635	0.316288	0.322166	0.320513	0.312337	0.323423	0.304246	0.330462	0.328934	0.340688	0.318822	0.335385
PF3D7_0105200.1-p1	0	0.242614	0.234395	0.224086	0.240274	0.233521	0.239317	0.198551	0.265275	0.259503	0.251795	0.227947	0.260443	0.241108	0.238134	0.214217	0.235402	0.22638	0.250927	0.227609	0.244063	0.235214	0.225912	0.230954	0.232635	0.227019	0.233745	0.254334	0.251328	0.237208	0.216412	0.234755	0.222381	0.221275	0.240491	0.216734	0.234219	0.243121	0.229232	0.236406	0.236709	0.23396	0.225437	0.222546	0.234632	0.242558	0.240892	0.226028	0.24801
PF3D7_0105300.1-p1	0	0.377117	0.343793	0.346274	0.292207	0.341412	0.343066	0.371252	0.461769	0.33532	0.358056	0.303229	0.326182	0.3451	0.346642	0.347474	0.344063	0.332607	0.35448	0.324033	0.343649	0.334682	0.34457	0.337601	0.343859	0.352232	0.340898	0.329507	0.343454	0.343021	0.328308	0.342924	0.345818	0.336787	0.341129	0.350112	0.295679	0.335995	0.349375	0.342872	0.351254	0.368157	0.367592	0.348999	0.332917	0.335896	0.335521	0.343298	0.355984
PF3D7_0105400.1-p1	0	0.242212	0.252179	0.262026	0.231513	0.258047	0.247963	0.232341	0.222288	0.253964	0.225999	0.255536	0.24987	0.256636	0.251618	0.241783	0.254077	0.249861	0.256919	0.250468	0.246419	0.259399	0.251432	0.25441	0.246345	0.268256	0.258697	0.24913	0.232731	0.253417	0.242621	0.24888	0.231772	0.262168	0.24862	0.23027	0.224106	0.231396	0.250574	0.253777	0.268199	0.240281	0.265821	0.271055	0.249687	0.243144	0.241087	0.251346	0.160993
PF3D7_0105400.2-p1	0	0.280203	0.291549	0.298002	0.270606	0.296009	0.287631	0.267952	0.264288	0.299563	0.266516	0.297496	0.292524	0.289296	0.289098	0.282666	0.291301	0.290196	0.295025	0.272945	0.28272	0.296505	0.293798	0.294479	0.288698	0.307672	0.299908	0.291858	0.278528	0.289785	0.284623	0.28582	0.266982	0.301291	0.287887	0.267519	0.261214	0.273786	0.291753	0.291952	0.305453	0.281873	0.304457	0.310994	0.298175	0.287307	0.280176	0.287049	0.211375
PF3D7_0105500.1-p1	0	0.372765	0.335494	0.324442	0.361236	0.327581	0.331945	0.4353	0.313944	0.315708	0.332757	0.334768	0.322665	0.334949	0.329468	0.323766	0.331584	0.33001	0.325623	0.316123	0.33243	0.327571	0.343705	0.322173	0.331588	0.320801	0.32549	0.322909	0.337972	0.33705	0.33644	0.322641	0.333529	0.339834	0.327407	0.353754	0.365935	0.426575	0.330485	0.32973	0.315049	0.309062	0.322416	0.32527	0.31928	0.331869	0.345661	0.332131	0.349665
PF3D7_0105600.1-p1	0	0.646994	0.665574	0.669914	0.666288	0.670907	0.669684	0.576688	0.691662	0.679335	0.686351	0.6774	0.686879	0.673094	0.681042	0.657631	0.663776	0.669818	0.674511	0.669906	0.669743	0.671373	0.660372	0.677472	0.669379	0.672574	0.659337	0.681944	0.682377	0.663982	0.662876	0.674743	0.680584	0.658297	0.671453	0.652292	0.676332	0.526565	0.667595	0.674463	0.679886	0.679247	0.657597	0.657825	0.673371	0.677641	0.653213	0.666642	0.684293
PF3D7_0105700.1-p1	0	0.910943	0.909485	0.898864	0.916159	0.886416	0.907022	0.922337	0.891965	0.907949	0.904143	0.90402	0.900901	0.906098	0.902052	0.904301	0.905349	0.906744	0.888909	0.907722	0.9085	0.897526	0.908482	0.89879	0.905929	0.874614	0.896777	0.908829	0.910056	0.903299	0.906032	0.906945	0.912952	0.906449	0.904751	0.908556	0.916509	0.905718	0.906878	0.904549	0.891343	0.907279	0.904133	0.890917	0.902814	0.905591	0.908102	0.905417	0.918146
PF3D7_0105800.1-p1	0	0.61101	0.588124	0.565902	0.62456	0.582912	0.582808	0.649232	0.538832	0.581801	0.558344	0.589981	0.581419	0.583425	0.59313	0.578083	0.5838	0.587125	0.561923	0.603909	0.586914	0.578631	0.594568	0.590399	0.581786	0.566231	0.571749	0.586213	0.593994	0.583698	0.593137	0.585771	0.611749	0.599465	0.586495	0.611413	0.624012	0.618643	0.591968	0.585923	0.541554	0.57533	0.544567	0.576353	0.572348	0.580822	0.597344	0.588855	0.596714
PF3D7_0105900.1-p1	0	0.116219	0.12494	0.124434	0.127107	0.118353	0.121255	0.100037	0.114592	0.112048	0.102131	0.12285	0.119701	0.121523	0.123867	0.114886	0.125028	0.119847	0.119513	0.117303	0.12766	0.126891	0.128452	0.126663	0.121321	0.122494	0.116947	0.119772	0.131126	0.121586	0.121758	0.120021	0.136909	0.130128	0.120524	0.130446	0.118567	0.122359	0.121572	0.123851	0.121267	0.120184	0.116408	0.136951	0.121051	0.117027	0.11921	0.121823	0.11446
PF3D7_0106000.1-p1	0	0.862515	0.863133	0.839512	0.881697	0.854861	0.861554	0.862131	0.869486	0.866421	0.877909	0.868316	0.87141	0.861698	0.867213	0.830949	0.849629	0.855684	0.855862	0.8715	0.867364	0.855139	0.864314	0.85202	0.859443	0.844957	0.853752	0.864599	0.875553	0.861599	0.856226	0.865704	0.870106	0.873208	0.858382	0.86265	0.881739	0.875031	0.862953	0.859472	0.854413	0.857615	0.841541	0.830894	0.8568	0.866482	0.872289	0.857022	0.878997
PF3D7_0106100.1-p1	0	0.270626	0.237241	0.254108	0.233922	0.241026	0.237995	0.252247	0.322391	0.230679	0.246645	0.237542	0.227365	0.240207	0.256193	0.268973	0.237149	0.238979	0.253828	0.212351	0.225801	0.235322	0.234791	0.241417	0.246337	0.246176	0.242599	0.224031	0.227249	0.233682	0.244505	0.23615	0.243229	0.21681	0.240959	0.246219	0.234047	0.178174	0.244272	0.23958	0.247826	0.256397	0.244514	0.246942	0.2439	0.233951	0.229966	0.234436	0.251002
PF3D7_0106200.1-p1	0	0.311851	0.305578	0.31039	0.342494	0.293724	0.300166	0.336256	0.306907	0.30007	0.303559	0.317203	0.295699	0.306895	0.311948	0.312057	0.304446	0.305301	0.297577	0.296199	0.306525	0.299871	0.313182	0.294989	0.309776	0.296906	0.29109	0.296376	0.311108	0.312185	0.328699	0.302143	0.310398	0.299483	0.299808	0.311222	0.340056	0.343936	0.303323	0.301657	0.306557	0.303234	0.309733	0.300381	0.304311	0.307502	0.316362	0.308485	0.334354
PF3D7_0106300.1-p1	0	0.539336	0.587637	0.58595	0.562205	0.593193	0.590122	0.48518	0.630104	0.611146	0.6061	0.586937	0.605714	0.591398	0.594558	0.580527	0.581146	0.594473	0.592213	0.60751	0.581097	0.588279	0.573185	0.595714	0.583379	0.59664	0.603041	0.603823	0.578963	0.58134	0.579528	0.58291	0.579243	0.556923	0.592109	0.5735	0.572522	0.496428	0.590525	0.5919	0.607376	0.595754	0.557812	0.589555	0.58816	0.594049	0.567954	0.582378	0.590672
PF3D7_0106400.1-p1	0	0.584949	0.554611	0.55851	0.55191	0.552055	0.551805	0.600731	0.628801	0.539229	0.539931	0.537578	0.5296	0.550068	0.560625	0.563654	0.557178	0.538594	0.554787	0.52738	0.551555	0.550873	0.561114	0.554855	0.554034	0.549374	0.55114	0.538903	0.548427	0.559593	0.552903	0.555462	0.56324	0.575295	0.552037	0.565767	0.526413	0.593731	0.552073	0.549972	0.558767	0.576097	0.587101	0.559505	0.545131	0.542966	0.562843	0.561762	0.56195
PF3D7_0106500.1-p1	0	0.945008	0.937921	0.923694	0.951216	0.921972	0.936266	0.940165	0.933343	0.934628	0.937164	0.937392	0.936182	0.935571	0.934159	0.935261	0.938161	0.937088	0.91546	0.933186	0.936745	0.927428	0.938048	0.934855	0.937509	0.911385	0.920926	0.935594	0.944063	0.932555	0.9337	0.937377	0.941599	0.937159	0.937226	0.941101	0.948284	0.947651	0.936668	0.93823	0.913775	0.938013	0.921709	0.915695	0.932386	0.937046	0.935635	0.934856	0.95016
PF3D7_0106600.1-p1	0	0.689286	0.680855	0.685385	0.696392	0.643359	0.680236	0.732413	0.62059	0.678435	0.672138	0.689773	0.66364	0.67923	0.675539	0.680301	0.685573	0.684496	0.673806	0.690294	0.687988	0.670586	0.684869	0.657656	0.679267	0.67365	0.678715	0.667766	0.679765	0.686027	0.684239	0.683299	0.672265	0.694492	0.68372	0.687278	0.703645	0.741509	0.675101	0.674196	0.665709	0.660511	0.696664	0.691147	0.680207	0.672611	0.694138	0.676465	0.699836
PF3D7_0106700.1-p1	0	0.93667	0.93381	0.926875	0.943819	0.927565	0.932662	0.945787	0.947248	0.936045	0.938228	0.934462	0.93483	0.929172	0.934969	0.931706	0.928102	0.930521	0.926082	0.935072	0.932006	0.922697	0.93541	0.922424	0.933574	0.909376	0.915256	0.934887	0.938117	0.931129	0.9336	0.936503	0.937156	0.929738	0.932785	0.93642	0.943495	0.93943	0.932817	0.931631	0.921264	0.931879	0.929846	0.909947	0.927825	0.934415	0.933706	0.930316	0.943726
PF3D7_0106800.1-p1	0	0.347704	0.298101	0.316305	0.302213	0.308343	0.303	0.363118	0.380089	0.293705	0.303462	0.280498	0.296427	0.301652	0.310093	0.324756	0.298098	0.299974	0.30904	0.25215	0.297117	0.30258	0.291263	0.29789	0.302866	0.298776	0.300592	0.297633	0.278053	0.292514	0.310808	0.300447	0.28339	0.282109	0.304511	0.315238	0.283492	0.317721	0.303505	0.302518	0.308362	0.318378	0.30004	0.308764	0.300136	0.298698	0.29794	0.295437	0.289615
PF3D7_0106900.1-p1	0	0.631664	0.659264	0.650349	0.691466	0.643622	0.653948	0.663284	0.5561	0.667138	0.658479	0.67238	0.665369	0.654346	0.658848	0.611045	0.654121	0.667096	0.653656	0.688931	0.664258	0.651576	0.65985	0.644467	0.653351	0.658528	0.655886	0.662637	0.673291	0.660309	0.656022	0.659382	0.671411	0.675193	0.654485	0.666495	0.68225	0.714209	0.651208	0.652753	0.649516	0.635956	0.63694	0.659767	0.659077	0.659981	0.666483	0.658177	0.675423
PF3D7_0107000.1-p1	0	0.625429	0.578434	0.574099	0.597257	0.56817	0.574232	0.669967	0.634784	0.558963	0.586133	0.577849	0.555506	0.571434	0.586262	0.601291	0.578647	0.580993	0.585414	0.572494	0.578386	0.573859	0.58981	0.564111	0.579942	0.559484	0.564468	0.552904	0.568693	0.588085	0.592072	0.574416	0.586876	0.576546	0.57497	0.598825	0.607926	0.631233	0.585857	0.578209	0.581568	0.594556	0.586967	0.551766	0.581238	0.564908	0.589873	0.587795	0.614995
PF3D7_0107100.1-p1	0	0.192679	0.229437	0.218971	0.242118	0.232699	0.235824	0.174417	0.192732	0.245881	0.232938	0.239552	0.248531	0.231696	0.243916	0.20645	0.227909	0.236351	0.234999	0.249043	0.241316	0.235206	0.230628	0.231615	0.226956	0.231124	0.238261	0.249438	0.252678	0.237215	0.221537	0.233464	0.23394	0.234869	0.229244	0.218387	0.241686	0.232341	0.222918	0.228088	0.243625	0.230128	0.204544	0.210918	0.23354	0.235372	0.242991	0.22919	0.233698
PF3D7_0107200.1-p1	0	0.095506	0.102526	0.1023	0.0943589	0.1131	0.104161	0.0920261	0.160752	0.111727	0.126174	0.101522	0.113079	0.106744	0.102231	0.109652	0.108626	0.103333	0.119666	0.100553	0.10633	0.108347	0.0995596	0.101258	0.103437	0.114348	0.112767	0.100577	0.107308	0.107967	0.0978245	0.102937	0.0905704	0.0822839	0.105532	0.101259	0.100252	0.113752	0.101736	0.104609	0.115694	0.11068	0.102056	0.111368	0.105148	0.107663	0.0986245	0.104541	0.106315
PF3D7_0107300.1-p1	0	0.345816	0.339797	0.353698	0.290119	0.349467	0.341515	0.290705	0.362405	0.318058	0.322291	0.347522	0.345908	0.342583	0.340446	0.339653	0.335859	0.334587	0.348692	0.345859	0.335629	0.347351	0.332198	0.349045	0.334657	0.364984	0.353439	0.342692	0.340769	0.335259	0.340545	0.341889	0.34152	0.332456	0.33742	0.319702	0.328084	0.274744	0.342226	0.334054	0.358725	0.342354	0.354108	0.379547	0.337391	0.343036	0.332608	0.336215	0.297638
PF3D7_0107400.1-p1	0	0.0881652	0.099019	0.107949	0.0810712	0.107291	0.0974822	0.0991183	0.0765635	0.0985822	0.105095	0.107697	0.10546	0.102993	0.0989474	0.0990951	0.103512	0.10004	0.104199	0.0829686	0.0990288	0.110503	0.101474	0.100203	0.100839	0.123298	0.114811	0.104021	0.100387	0.101473	0.0970044	0.099215	0.0965099	0.105279	0.102273	0.0932483	0.0988891	0.104877	0.101364	0.101957	0.116168	0.0982248	0.127199	0.118935	0.106596	0.100867	0.102605	0.100088	0.078831
PF3D7_0107500.1-p1	0	0.739124	0.767969	0.769332	0.755036	0.772811	0.76686	0.649103	0.786961	0.786074	0.784467	0.768033	0.78356	0.766763	0.776208	0.769456	0.765646	0.768464	0.774816	0.768014	0.761604	0.771107	0.760046	0.774492	0.770047	0.768755	0.772958	0.783813	0.766841	0.763464	0.758897	0.768466	0.763757	0.741991	0.770012	0.75285	0.753997	0.647855	0.766822	0.76873	0.770759	0.766168	0.75289	0.760368	0.769798	0.770452	0.753129	0.762215	0.768205
PF3D7_0107600.1-p1	0	0.511794	0.590282	0.587636	0.58658	0.594139	0.58858	0.527716	0.537078	0.589474	0.548554	0.592259	0.586081	0.586784	0.577856	0.561676	0.585205	0.59101	0.57678	0.602474	0.587535	0.586246	0.596147	0.591347	0.586155	0.59178	0.590795	0.591399	0.592484	0.590023	0.585904	0.585097	0.603403	0.600279	0.585532	0.590635	0.590148	0.559485	0.589918	0.58804	0.576917	0.550802	0.582538	0.585367	0.583778	0.591083	0.588677	0.592675	0.562232
PF3D7_0107700.1-p1	0	0.229837	0.255169	0.262381	0.238827	0.269167	0.260932	0.240755	0.242208	0.258502	0.222463	0.260816	0.255147	0.258732	0.26131	0.246629	0.264381	0.262595	0.269387	0.246304	0.258487	0.270416	0.255487	0.269802	0.254514	0.282486	0.268617	0.262912	0.247967	0.258376	0.252193	0.265466	0.256089	0.271964	0.253013	0.23473	0.238375	0.230351	0.257847	0.259478	0.279124	0.253666	0.280327	0.285943	0.268228	0.258505	0.248723	0.260284	0.230243
PF3D7_0107800.1-p1	0	0.907321	0.898164	0.878621	0.91249	0.888681	0.894974	0.911576	0.905556	0.899495	0.900228	0.896261	0.895592	0.896088	0.898045	0.874147	0.897539	0.896404	0.894066	0.897686	0.894241	0.887098	0.900805	0.896148	0.89539	0.867751	0.883748	0.896354	0.905714	0.894564	0.885974	0.897876	0.903019	0.899489	0.887416	0.901871	0.899804	0.909786	0.901234	0.89524	0.884413	0.899273	0.88874	0.876122	0.892724	0.894452	0.892977	0.896643	0.906603
PF3D7_0107900.1-p1	0	0.185022	0.215683	0.233888	0.182734	0.226536	0.216438	0.190297	0.182603	0.210575	0.205075	0.228388	0.211832	0.213118	0.206918	0.224498	0.215328	0.217252	0.219464	0.226456	0.216717	0.222956	0.212473	0.220666	0.218481	0.238891	0.23109	0.213284	0.1985	0.218289	0.22095	0.220158	0.199634	0.223828	0.213381	0.209035	0.198461	0.205999	0.21633	0.211956	0.230823	0.215282	0.247495	0.239122	0.224893	0.215597	0.210834	0.220002	0.1964
PF3D7_0108000.1-p1	0	0.358651	0.339291	0.34743	0.274067	0.33337	0.335589	0.316882	0.416308	0.333382	0.347524	0.288604	0.319584	0.334117	0.335506	0.340678	0.334858	0.323523	0.343168	0.312066	0.330284	0.33418	0.334392	0.335455	0.332184	0.341074	0.335553	0.336148	0.314589	0.33128	0.322207	0.329564	0.322572	0.300768	0.330933	0.325574	0.232086	0.298791	0.339415	0.338197	0.347024	0.351717	0.357641	0.362842	0.32543	0.328723	0.329802	0.332088	0.349064
PF3D7_0108100.1-p1	0	0.130745	0.14909	0.155398	0.153827	0.152751	0.150301	0.124084	0.119745	0.159683	0.156398	0.159285	0.161463	0.147138	0.147761	0.161722	0.149199	0.146987	0.144731	0.161267	0.15844	0.15102	0.147211	0.152227	0.149467	0.161558	0.151435	0.147701	0.159591	0.147616	0.153617	0.152713	0.152796	0.163969	0.156385	0.146076	0.153279	0.127167	0.152562	0.14839	0.15728	0.148007	0.137811	0.147136	0.153171	0.154478	0.141999	0.147056	0.154567
PF3D7_0108300.1-p1	0	0.947783	0.943218	0.938219	0.955254	0.941889	0.946337	0.944296	0.936575	0.947231	0.950342	0.947933	0.937782	0.941815	0.935365	0.94536	0.943193	0.945434	0.93889	0.951137	0.946887	0.940267	0.943338	0.942875	0.944285	0.934093	0.940638	0.943522	0.944837	0.942444	0.942117	0.9458	0.946235	0.942265	0.946887	0.948637	0.953761	0.953441	0.944948	0.946742	0.939425	0.947216	0.925138	0.925336	0.93975	0.947014	0.944614	0.944127	0.953215
PF3D7_0108400.1-p1	0	0.144027	0.143555	0.162625	0.136293	0.14873	0.141174	0.125747	0.129503	0.142831	0.129541	0.147714	0.15067	0.147931	0.146106	0.161931	0.144014	0.148083	0.151299	0.148045	0.139908	0.150557	0.142392	0.149148	0.14709	0.160025	0.157835	0.146665	0.126199	0.144208	0.147707	0.14258	0.137976	0.14482	0.146154	0.108981	0.147923	0.139088	0.144391	0.14615	0.153502	0.138955	0.160131	0.164887	0.146112	0.143617	0.141396	0.143729	0.114103
PF3D7_0108400.2-p1	0	0.180326	0.185823	0.203554	0.184091	0.189851	0.186493	0.174449	0.166325	0.181557	0.181945	0.192426	0.18902	0.18605	0.182834	0.204391	0.186395	0.185725	0.193913	0.179221	0.180798	0.192696	0.188074	0.191564	0.191855	0.200872	0.194729	0.19032	0.17193	0.187145	0.190001	0.182344	0.178417	0.194462	0.184715	0.148611	0.18964	0.181076	0.18672	0.185581	0.193436	0.185016	0.20365	0.207566	0.190899	0.187385	0.181818	0.186873	0.122148
PF3D7_0108500.1-p1	0	0.86173	0.847154	0.83451	0.850566	0.835085	0.84962	0.868279	0.874651	0.847434	0.846623	0.833783	0.818984	0.846935	0.843184	0.848681	0.847772	0.851151	0.840207	0.850284	0.853351	0.836035	0.85227	0.838058	0.844702	0.832182	0.839858	0.837456	0.846489	0.848281	0.848112	0.848236	0.849112	0.846831	0.846947	0.850018	0.848419	0.853106	0.848287	0.846128	0.844926	0.851894	0.842867	0.817389	0.837858	0.840547	0.847942	0.848926	0.858962
PF3D7_0108600.1-p1	0	0.369086	0.366176	0.362891	0.377137	0.371125	0.359439	0.399124	0.37436	0.356839	0.340853	0.370214	0.360842	0.368987	0.384539	0.356984	0.367196	0.368783	0.369611	0.350373	0.341389	0.371719	0.373233	0.367455	0.366545	0.374377	0.370083	0.358512	0.375233	0.376459	0.370806	0.367214	0.377013	0.39	0.361368	0.383963	0.37606	0.399233	0.356046	0.361586	0.365721	0.366888	0.377802	0.375915	0.36854	0.362067	0.375661	0.376668	0.348236
PF3D7_0108700.1-p1	0	0.978603	0.976427	0.975898	0.977484	0.975606	0.974542	0.980291	0.97525	0.966099	0.970658	0.977032	0.969725	0.976969	0.975379	0.973772	0.974679	0.974023	0.973864	0.975901	0.971542	0.977413	0.975506	0.977751	0.975136	0.97377	0.973338	0.974322	0.97162	0.975555	0.975992	0.971647	0.978691	0.97733	0.974314	0.977916	0.976621	0.97706	0.975774	0.975095	0.972027	0.973509	0.976237	0.974732	0.973703	0.973891	0.973244	0.975533	0.975116
PF3D7_0108800.1-p1	0	0.23635	0.28467	0.291901	0.278819	0.293416	0.291136	0.231905	0.233536	0.31594	0.309774	0.29254	0.313788	0.290506	0.284905	0.267168	0.291827	0.297491	0.305751	0.309991	0.294879	0.292781	0.278249	0.281053	0.284259	0.296604	0.307477	0.302068	0.29158	0.296496	0.278682	0.290247	0.269638	0.275738	0.290295	0.257609	0.284465	0.301049	0.282322	0.276397	0.302098	0.293841	0.289105	0.30084	0.301935	0.294437	0.291077	0.283772	0.286247
PF3D7_0109000.1-p1	0	0.631415	0.583476	0.593087	0.550378	0.593632	0.584738	0.669507	0.656797	0.578575	0.603837	0.565716	0.568149	0.58989	0.585296	0.612077	0.587196	0.592955	0.595952	0.555668	0.582097	0.584022	0.589858	0.590872	0.591351	0.581749	0.591092	0.580676	0.567549	0.578212	0.596744	0.588716	0.578401	0.568329	0.594884	0.596578	0.548021	0.617459	0.599253	0.592104	0.589261	0.606866	0.590019	0.594198	0.58241	0.581049	0.5891	0.584492	0.618365
PF3D7_0109100.1-p1	0	0.432931	0.437736	0.442736	0.412661	0.44401	0.44063	0.394981	0.484247	0.45065	0.454363	0.436077	0.452791	0.445383	0.432289	0.44811	0.435637	0.432101	0.453898	0.436597	0.440731	0.437514	0.421934	0.453104	0.437636	0.443767	0.436441	0.444965	0.448233	0.433364	0.438524	0.434122	0.446438	0.415781	0.442792	0.425429	0.424635	0.374357	0.447241	0.445081	0.442834	0.444672	0.435098	0.460597	0.431091	0.444963	0.433253	0.432826	0.43911
PF3D7_0109200.1-p1	0	0.0863864	0.0839854	0.0972638	0.0823057	0.0922001	0.0860413	0.100125	0.0763476	0.0905307	0.0757899	0.0897248	0.0856635	0.0852117	0.0829575	0.113737	0.0850313	0.0894002	0.0906883	0.0829144	0.087826	0.0851589	0.0850993	0.0889736	0.0917904	0.092948	0.088616	0.0827703	0.087473	0.0849661	0.093659	0.0895929	0.0817918	0.0713891	0.0917077	0.0843316	0.0900226	0.0848807	0.0890479	0.0892279	0.0870791	0.0897021	0.0901633	0.103245	0.0893496	0.0815454	0.0876764	0.0889257	0.0842391
PF3D7_0109300.1-p1	0	0.141254	0.140687	0.141672	0.117574	0.156901	0.143703	0.119283	0.130476	0.14652	0.149069	0.144242	0.148801	0.144923	0.147174	0.147763	0.147369	0.14374	0.147377	0.14429	0.142169	0.152764	0.141793	0.151898	0.1388	0.159229	0.156129	0.143351	0.141589	0.143691	0.141543	0.136425	0.142904	0.15063	0.14259	0.132985	0.131034	0.120285	0.143025	0.14497	0.152233	0.136299	0.140248	0.153429	0.147923	0.141904	0.135739	0.142249	0.135957
PF3D7_0109400.1-p1	0	0.354478	0.300859	0.301312	0.299217	0.292828	0.301921	0.379818	0.410772	0.284636	0.310066	0.293153	0.28503	0.29963	0.31437	0.312244	0.304553	0.288216	0.308333	0.257997	0.303808	0.299091	0.30787	0.298183	0.300723	0.299578	0.294653	0.28371	0.295948	0.301739	0.288409	0.303005	0.301562	0.294615	0.299082	0.315918	0.297036	0.323349	0.30288	0.300283	0.309615	0.318907	0.327251	0.305234	0.291475	0.294572	0.305929	0.306122	0.314764
PF3D7_0109500.1-p1	0	0.201281	0.182511	0.183131	0.174566	0.190249	0.182967	0.19918	0.297558	0.178724	0.19958	0.165369	0.177889	0.1824	0.191688	0.191465	0.186359	0.174552	0.192857	0.155987	0.175166	0.182039	0.177729	0.178215	0.183223	0.179409	0.179186	0.177498	0.175394	0.181188	0.181614	0.17758	0.171924	0.165435	0.182082	0.182774	0.164298	0.179981	0.183276	0.183181	0.19256	0.202963	0.204	0.183697	0.180298	0.181431	0.181921	0.179804	0.194179
PF3D7_0109600.1-p1	0	0.421606	0.385762	0.381075	0.402422	0.376024	0.377597	0.47898	0.33988	0.341191	0.3456	0.388725	0.345634	0.376402	0.367054	0.387687	0.374043	0.373954	0.363088	0.380207	0.379386	0.371017	0.390929	0.367921	0.385201	0.363295	0.367902	0.352732	0.36404	0.377121	0.393792	0.368664	0.3782	0.406605	0.372654	0.399462	0.408759	0.458831	0.383074	0.371357	0.35855	0.360489	0.406998	0.382982	0.370918	0.370419	0.388341	0.379151	0.403052
PF3D7_0109700.1-p1	0	0.386953	0.337554	0.322794	0.361602	0.327862	0.333027	0.458468	0.31868	0.322076	0.315462	0.345277	0.302103	0.333052	0.321832	0.338794	0.34004	0.340242	0.321731	0.341223	0.339275	0.331596	0.349355	0.323493	0.333687	0.322179	0.321863	0.323573	0.325812	0.338124	0.341924	0.335288	0.340738	0.353006	0.330348	0.354638	0.371153	0.420771	0.3382	0.331461	0.319537	0.312739	0.338532	0.333552	0.325598	0.321275	0.353295	0.339104	0.351483
PF3D7_0109800.1-p1	0	0.415311	0.424487	0.41931	0.458344	0.423117	0.430264	0.434286	0.426316	0.444354	0.447941	0.425258	0.442268	0.430503	0.431572	0.411154	0.421041	0.433823	0.431543	0.429909	0.433322	0.418242	0.407856	0.414591	0.424324	0.406817	0.418872	0.440601	0.442058	0.422681	0.417937	0.428556	0.420235	0.416195	0.42418	0.423005	0.456552	0.466798	0.418316	0.421012	0.426633	0.422451	0.415693	0.422139	0.424514	0.431047	0.430554	0.415449	0.449316
PF3D7_0109850.1-p1	0	0.303107	0.347845	0.361387	0.331201	0.355838	0.355167	0.288165	0.31577	0.384244	0.37367	0.355991	0.378601	0.355547	0.351788	0.34579	0.353298	0.360003	0.365248	0.366622	0.356717	0.351529	0.346199	0.349597	0.352392	0.358907	0.368718	0.372016	0.361449	0.350542	0.347938	0.361335	0.33418	0.35584	0.353125	0.302475	0.355866	0.351144	0.34953	0.346673	0.362096	0.337775	0.353725	0.366381	0.356235	0.362663	0.353884	0.342914	0.343455
PF3D7_0109950.1-p1	0	0.0788067	0.0875343	0.0969334	0.0839469	0.0952451	0.0914265	0.085816	0.0771088	0.089218	0.0910429	0.0935157	0.0921674	0.0915333	0.0883113	0.0918285	0.0917761	0.0899316	0.0963217	0.0745718	0.0872099	0.0978053	0.0897304	0.0933195	0.0874085	0.104223	0.0979886	0.0921567	0.0828942	0.0929901	0.0878059	0.0912375	0.0854842	0.0939202	0.0873004	0.0771168	0.0866254	0.0886819	0.0865636	0.0878955	0.0983715	0.0894731	0.107801	0.113101	0.087303	0.090889	0.0888468	0.0906953	0.0663302
PF3D7_0110000.1-p1	0	0.54515	0.497195	0.519302	0.490733	0.503668	0.496993	0.600262	0.548551	0.433811	0.475587	0.503652	0.486799	0.498759	0.500806	0.517364	0.504207	0.506583	0.508949	0.46956	0.489243	0.513437	0.502288	0.504523	0.502401	0.520577	0.511504	0.49381	0.480859	0.50384	0.518619	0.49515	0.499799	0.528148	0.496282	0.516284	0.505816	0.552953	0.498291	0.492948	0.515172	0.507746	0.520228	0.529203	0.500037	0.494938	0.501248	0.505507	0.48308
PF3D7_0110100.1-p1	0	0.851174	0.834261	0.82005	0.850608	0.825456	0.823037	0.853841	0.850905	0.827925	0.832924	0.836722	0.825366	0.834513	0.831682	0.831766	0.829601	0.829093	0.818329	0.831866	0.831408	0.825932	0.835158	0.833988	0.83381	0.803982	0.814756	0.835536	0.843361	0.826001	0.837256	0.82977	0.844493	0.840958	0.829663	0.846345	0.850878	0.838792	0.834518	0.834132	0.81633	0.835848	0.817066	0.807225	0.824586	0.833621	0.829225	0.831163	0.860244
PF3D7_0110200.1-p1	0	0.205204	0.220769	0.227899	0.224182	0.222483	0.220441	0.189934	0.185343	0.231088	0.227858	0.226672	0.231975	0.222685	0.208901	0.234028	0.224853	0.222809	0.224613	0.213215	0.226602	0.222385	0.218323	0.220935	0.221062	0.209522	0.218676	0.235958	0.225969	0.223152	0.227403	0.22025	0.206483	0.220169	0.229973	0.22198	0.236793	0.236017	0.214988	0.22659	0.228626	0.214593	0.220793	0.212923	0.228095	0.22793	0.218375	0.216945	0.230051
PF3D7_0110400.1-p1	0	0.752871	0.70478	0.702873	0.725702	0.686547	0.704064	0.772832	0.742103	0.667416	0.700725	0.707118	0.673087	0.699375	0.715889	0.722995	0.703631	0.69986	0.697152	0.693006	0.701728	0.699882	0.709489	0.693903	0.700062	0.675658	0.683553	0.684955	0.691717	0.700606	0.714764	0.692254	0.710066	0.705466	0.697129	0.717685	0.728326	0.74058	0.705702	0.700294	0.695722	0.712639	0.709439	0.692358	0.699231	0.686547	0.711679	0.706064	0.73051
PF3D7_0110500.1-p1	0	0.957669	0.954298	0.943887	0.962241	0.942005	0.952127	0.963277	0.960372	0.956301	0.955764	0.954918	0.95146	0.953645	0.951086	0.955269	0.953699	0.955536	0.948571	0.951986	0.953192	0.946628	0.954497	0.95499	0.955489	0.926887	0.943844	0.952877	0.956614	0.950741	0.950428	0.955018	0.958198	0.954493	0.95354	0.956643	0.962262	0.961866	0.95617	0.953658	0.939172	0.952395	0.94849	0.94106	0.950814	0.952509	0.953115	0.952216	0.961524
PF3D7_0110600.1-p1	0	0.94431	0.944345	0.937144	0.957932	0.93963	0.941975	0.939949	0.929224	0.946018	0.95063	0.947099	0.942406	0.942624	0.941917	0.943959	0.940247	0.942263	0.931298	0.94428	0.946102	0.942921	0.944817	0.943896	0.944345	0.933159	0.938651	0.945037	0.950295	0.939484	0.942362	0.945269	0.948107	0.950528	0.944928	0.947243	0.954112	0.951415	0.94441	0.945434	0.928503	0.939563	0.928729	0.91579	0.94493	0.945791	0.943558	0.941107	0.952436
PF3D7_0110700.1-p1	0	0.680752	0.644051	0.643741	0.622488	0.643108	0.644711	0.691428	0.72635	0.635755	0.657494	0.610294	0.633662	0.64657	0.657513	0.668099	0.644672	0.648934	0.644949	0.603815	0.641072	0.641986	0.647738	0.647969	0.646111	0.641463	0.650112	0.638033	0.634112	0.642107	0.64162	0.653945	0.641314	0.609885	0.651627	0.658836	0.59634	0.651677	0.649505	0.654468	0.644749	0.661254	0.648723	0.646292	0.647072	0.638016	0.647279	0.647494	0.670969
PF3D7_0110800.1-p1	0	0.30671	0.291079	0.288102	0.288917	0.295743	0.288278	0.331568	0.299462	0.297293	0.275823	0.27815	0.294337	0.29367	0.272831	0.299456	0.293199	0.28889	0.287468	0.301481	0.298034	0.288828	0.28987	0.29431	0.289967	0.292882	0.297572	0.280064	0.291711	0.290779	0.277067	0.290607	0.292787	0.267914	0.300767	0.306678	0.288412	0.315038	0.293256	0.296407	0.283646	0.291467	0.277582	0.288834	0.288979	0.288645	0.280658	0.295016	0.292073
PF3D7_0110900.1-p1	0	0.371166	0.349285	0.349298	0.343419	0.34484	0.352987	0.385798	0.441015	0.339248	0.373736	0.351758	0.345954	0.345727	0.358811	0.356038	0.351215	0.333626	0.3589	0.246376	0.357735	0.349892	0.354069	0.348871	0.345076	0.351923	0.352653	0.340273	0.35368	0.35214	0.33931	0.356027	0.350347	0.331385	0.351466	0.355958	0.340225	0.347856	0.353441	0.348228	0.35668	0.368082	0.377817	0.348214	0.341254	0.346318	0.354079	0.355963	0.359978
PF3D7_0111000.1-p1	0	0.942472	0.94091	0.935563	0.94723	0.936085	0.942242	0.946352	0.951962	0.949838	0.948261	0.939995	0.941504	0.939025	0.941227	0.943955	0.936504	0.940131	0.94042	0.943456	0.940352	0.929725	0.941042	0.937519	0.940408	0.915627	0.931837	0.93999	0.948739	0.939805	0.941835	0.942421	0.94483	0.931205	0.943087	0.942333	0.951661	0.945307	0.94353	0.942021	0.928163	0.9404	0.912131	0.923153	0.934458	0.942984	0.94411	0.939476	0.950363
PF3D7_0111200.1-p1	0	0.0956436	0.110965	0.106244	0.118584	0.106747	0.109612	0.0999599	0.0900878	0.116401	0.0961772	0.114166	0.113419	0.11227	0.106302	0.0996609	0.109609	0.105593	0.11433	0.113054	0.117053	0.103413	0.113212	0.10469	0.106308	0.11116	0.102165	0.103434	0.124037	0.119159	0.111977	0.110686	0.110097	0.117202	0.110088	0.108435	0.122715	0.149451	0.106828	0.106272	0.112045	0.105157	0.106774	0.100415	0.108883	0.113513	0.121247	0.110259	0.11671
PF3D7_0111300.1-p1	0	0.641855	0.709989	0.684857	0.725853	0.709488	0.70852	0.604238	0.611786	0.722443	0.700107	0.711826	0.72378	0.708013	0.70583	0.673813	0.701705	0.701121	0.698451	0.726372	0.715816	0.70739	0.706412	0.71097	0.700782	0.70134	0.705522	0.716153	0.731931	0.712355	0.699454	0.709286	0.730715	0.726379	0.708288	0.700773	0.732184	0.70534	0.700445	0.707508	0.695784	0.687919	0.656351	0.677761	0.700775	0.710915	0.720423	0.703583	0.716059
PF3D7_0111400.1-p1	0	0.769386	0.754194	0.742917	0.787834	0.733003	0.755142	0.789559	0.708149	0.750941	0.745347	0.760966	0.745085	0.750323	0.753072	0.750724	0.753052	0.76242	0.73534	0.764775	0.762722	0.742214	0.754492	0.742037	0.752104	0.715677	0.734813	0.752791	0.750349	0.752315	0.753658	0.756091	0.752183	0.758184	0.759096	0.76063	0.785117	0.800607	0.750825	0.754562	0.730986	0.739184	0.724845	0.725487	0.752985	0.751171	0.767008	0.750267	0.778947
PF3D7_0111500.1-p1	0	0.284125	0.291128	0.311013	0.285317	0.307182	0.299684	0.255175	0.267145	0.277168	0.305024	0.303	0.306892	0.294089	0.311074	0.286527	0.300247	0.30069	0.305732	0.307002	0.291719	0.307879	0.290478	0.303264	0.290866	0.327968	0.319947	0.289673	0.286092	0.300139	0.306387	0.296423	0.278799	0.301553	0.296789	0.2996	0.277353	0.255321	0.290618	0.298469	0.319521	0.292901	0.314273	0.326303	0.301428	0.296472	0.289053	0.30368	0.280787
PF3D7_0111600.1-p1	0	0.200044	0.206793	0.199118	0.195632	0.202379	0.206058	0.185169	0.194614	0.208314	0.160514	0.211444	0.206806	0.199026	0.211441	0.190783	0.210517	0.203387	0.196447	0.172391	0.217035	0.208709	0.20861	0.204986	0.200239	0.212957	0.20543	0.201676	0.220781	0.205192	0.193597	0.213196	0.211723	0.199825	0.208678	0.205265	0.196064	0.198456	0.19852	0.209812	0.206234	0.202141	0.213908	0.195464	0.210651	0.202926	0.20553	0.209751	0.18005
PF3D7_0111700.1-p1	0	0.0851974	0.0871076	0.0955421	0.0686014	0.0940973	0.0920176	0.100535	0.0755923	0.0812909	0.0869341	0.0985211	0.0887916	0.0928168	0.0872593	0.0876569	0.0930036	0.0923917	0.0931208	0.0630667	0.0950359	0.0908657	0.0882807	0.0912719	0.0880586	0.092465	0.0897525	0.0870927	0.0897831	0.0903888	0.093883	0.0912866	0.0898815	0.0788545	0.0920072	0.0899206	0.0909256	0.104175	0.091827	0.0937454	0.0928922	0.0907853	0.0925297	0.111906	0.0854343	0.0888856	0.0904462	0.0899051	0.0836262
PF3D7_0111800.1-p1	0	0.667222	0.658036	0.65014	0.684979	0.66358	0.65993	0.698643	0.568024	0.636768	0.619093	0.671638	0.635341	0.650694	0.647436	0.66359	0.655691	0.665537	0.628337	0.684598	0.659283	0.659013	0.667459	0.654381	0.659728	0.649237	0.646995	0.644052	0.658387	0.662717	0.676584	0.664995	0.671437	0.680962	0.657406	0.671609	0.696603	0.701223	0.66432	0.662736	0.64135	0.654087	0.650159	0.641981	0.656147	0.648912	0.672437	0.667468	0.668033
PF3D7_0111900.1-p1	0	0.491051	0.43875	0.441645	0.429973	0.437633	0.434011	0.550863	0.482864	0.414817	0.426543	0.435819	0.414866	0.431448	0.435816	0.463548	0.438845	0.431966	0.436366	0.406611	0.432847	0.432318	0.434384	0.428867	0.433467	0.429792	0.42608	0.422144	0.428321	0.438436	0.451227	0.429895	0.436314	0.429305	0.435464	0.453673	0.456822	0.501549	0.43785	0.433161	0.430032	0.433637	0.446618	0.441613	0.430442	0.427428	0.449159	0.439849	0.451565
PF3D7_0112000.1-p1	0	0.219474	0.237116	0.244884	0.23453	0.229223	0.242914	0.228377	0.241867	0.259048	0.275072	0.240673	0.259684	0.242986	0.233618	0.21897	0.241325	0.244877	0.258405	0.24212	0.246462	0.232084	0.231232	0.227305	0.240745	0.24988	0.253282	0.250306	0.244674	0.243705	0.224477	0.242481	0.207271	0.233639	0.242647	0.215626	0.232686	0.270263	0.237205	0.23247	0.252817	0.239168	0.266979	0.265272	0.243484	0.246732	0.239429	0.230809	0.237009
PF3D7_0112100.1-p1	0	0.494277	0.472992	0.488287	0.451063	0.475746	0.469543	0.509822	0.534095	0.451022	0.474748	0.466153	0.459479	0.470152	0.47552	0.468977	0.471377	0.459671	0.490695	0.464787	0.471238	0.480885	0.479229	0.474276	0.472704	0.490392	0.487475	0.467188	0.462417	0.473074	0.466268	0.47647	0.467064	0.471996	0.470636	0.473778	0.412609	0.474603	0.476791	0.469097	0.496297	0.483671	0.504577	0.499891	0.467611	0.46762	0.47575	0.475686	0.431904
PF3D7_0112200.1-p1	0	0.571768	0.642609	0.623685	0.625869	0.649519	0.642305	0.527282	0.591904	0.664678	0.66171	0.653995	0.671018	0.64221	0.639335	0.633686	0.646282	0.655799	0.64957	0.670407	0.648754	0.639758	0.638597	0.64684	0.645438	0.645033	0.655164	0.655933	0.651866	0.644375	0.62889	0.641039	0.635317	0.635886	0.651723	0.612794	0.648006	0.576487	0.645561	0.645734	0.638817	0.631643	0.634988	0.627078	0.653302	0.652284	0.63064	0.64255	0.649305
PF3D7_0112800.1-p1	0	0.328302	0.308896	0.331079	0.28145	0.31174	0.313356	0.31311	0.381594	0.301658	0.32125	0.315755	0.322751	0.314218	0.320782	0.323197	0.319263	0.308182	0.329929	0.283149	0.307073	0.328553	0.313229	0.316087	0.313031	0.336679	0.323209	0.321052	0.306632	0.314619	0.30969	0.320349	0.292456	0.314397	0.31483	0.298599	0.287943	0.271226	0.303353	0.313052	0.342871	0.326353	0.340171	0.333201	0.323197	0.313862	0.308874	0.312907	0.308327
PF3D7_0112900.1-p1	0	0.245581	0.258929	0.263805	0.218302	0.267623	0.263245	0.23452	0.292751	0.268175	0.286966	0.259396	0.26582	0.26181	0.251495	0.275322	0.261733	0.253019	0.285509	0.247859	0.259864	0.268447	0.254088	0.262022	0.260854	0.280714	0.276541	0.258697	0.252395	0.263011	0.262651	0.26373	0.243453	0.250828	0.264091	0.239803	0.234938	0.246638	0.25943	0.259248	0.286013	0.272948	0.279698	0.286492	0.269741	0.268694	0.258476	0.259034	0.248102
PF3D7_0113000.1-p1	0	0.936507	0.932988	0.930577	0.929958	0.90646	0.928377	0.938004	0.929094	0.925586	0.930282	0.933641	0.924993	0.929476	0.927064	0.92574	0.93204	0.931563	0.92776	0.935985	0.928781	0.928098	0.932096	0.918296	0.93068	0.927812	0.928427	0.929571	0.93163	0.929857	0.923474	0.932143	0.927731	0.932504	0.929713	0.931127	0.93252	0.935113	0.928841	0.92915	0.931415	0.918331	0.935703	0.927773	0.931686	0.927863	0.931408	0.929731	0.930092
PF3D7_0113100.1-p1	0	0.840561	0.863749	0.851369	0.873646	0.856288	0.859767	0.807582	0.880424	0.862973	0.857779	0.861177	0.860084	0.859301	0.866409	0.84221	0.858786	0.856877	0.856577	0.846833	0.855506	0.863565	0.865939	0.863628	0.857101	0.859793	0.858611	0.866291	0.870353	0.857786	0.849303	0.863006	0.871878	0.872738	0.854518	0.869354	0.858877	0.82406	0.857117	0.86231	0.858199	0.854576	0.861785	0.832363	0.860394	0.858244	0.861305	0.860427	0.862239
PF3D7_0113200.1-p1	0	0.835864	0.858153	0.857059	0.869181	0.856234	0.856462	0.859178	0.770537	0.856654	0.839993	0.869778	0.858865	0.859294	0.841771	0.865493	0.860476	0.867179	0.853671	0.879315	0.859219	0.859474	0.863397	0.858228	0.860555	0.853529	0.859696	0.862377	0.860682	0.862927	0.859689	0.853248	0.866772	0.875644	0.858992	0.853157	0.878595	0.883001	0.855158	0.854929	0.854269	0.843037	0.861158	0.847932	0.862025	0.859116	0.858653	0.85924	0.864256
PF3D7_0113300.1-p1	0	0.789658	0.781717	0.785895	0.784444	0.782593	0.778381	0.794804	0.746327	0.772845	0.777609	0.790014	0.789283	0.785794	0.7748	0.779503	0.784775	0.780784	0.781749	0.798741	0.780161	0.785971	0.784798	0.778404	0.782894	0.784473	0.781639	0.784664	0.789936	0.783601	0.78466	0.770832	0.77984	0.803313	0.782362	0.788365	0.796964	0.816779	0.780162	0.776835	0.783778	0.761668	0.787757	0.784631	0.783411	0.787045	0.785814	0.781669	0.793068
PF3D7_0113400.1-p1	0	0.742207	0.737426	0.741791	0.74769	0.740603	0.738473	0.766998	0.750693	0.718185	0.703574	0.747473	0.726215	0.734304	0.74278	0.734069	0.735908	0.730673	0.742969	0.739449	0.730906	0.742636	0.745268	0.737256	0.740086	0.743759	0.74276	0.733061	0.73938	0.74021	0.733029	0.741966	0.752462	0.759478	0.735078	0.744539	0.734623	0.759068	0.731333	0.728682	0.742123	0.748328	0.759452	0.740723	0.739901	0.736398	0.746561	0.741613	0.726228
PF3D7_0113700.1-p1	0	0.341061	0.348984	0.382963	0.33641	0.357997	0.349341	0.332246	0.377939	0.318999	0.357939	0.353587	0.35525	0.351476	0.361788	0.369665	0.356737	0.359728	0.358938	0.348954	0.337705	0.358973	0.338901	0.352089	0.355999	0.383503	0.374154	0.3465	0.322715	0.346235	0.356869	0.348333	0.323471	0.344419	0.357411	0.358353	0.343894	0.326081	0.350327	0.354704	0.371769	0.347472	0.369014	0.393699	0.356259	0.352848	0.342556	0.347748	0.330792
PF3D7_0113800.1-p1	0	0.98354	0.984886	0.980726	0.987622	0.986638	0.983616	0.98069	0.980376	0.986425	0.986909	0.985154	0.985943	0.984017	0.986494	0.984756	0.983478	0.983488	0.98412	0.985053	0.984149	0.984291	0.98451	0.983858	0.985159	0.975439	0.983618	0.986566	0.988356	0.983789	0.985605	0.983365	0.986495	0.986208	0.984028	0.98467	0.986976	0.982327	0.98457	0.983496	0.980175	0.980949	0.978947	0.967738	0.985312	0.983946	0.98484	0.983138	0.987864
PF3D7_0113900.1-p1	0	0.152006	0.161942	0.175784	0.140203	0.174984	0.164676	0.157895	0.138388	0.16032	0.179042	0.16884	0.165484	0.165974	0.161514	0.158614	0.164467	0.165781	0.170872	0.170778	0.16149	0.173694	0.161689	0.170993	0.163544	0.18929	0.181762	0.165128	0.151481	0.163551	0.16695	0.16301	0.153313	0.177327	0.163621	0.157645	0.142893	0.148429	0.167253	0.162484	0.183187	0.158189	0.175135	0.193524	0.168507	0.16318	0.159082	0.162553	0.111219
PF3D7_0114000.1-p1	0	0.955423	0.953782	0.953329	0.956056	0.940897	0.953942	0.956546	0.95736	0.954933	0.953597	0.955342	0.950731	0.951219	0.954869	0.953625	0.955338	0.958283	0.952945	0.957031	0.952839	0.951562	0.954162	0.950172	0.952622	0.948796	0.951563	0.952391	0.95469	0.956044	0.950183	0.955641	0.952743	0.955696	0.950939	0.954769	0.956991	0.956669	0.950962	0.95232	0.952612	0.953103	0.956706	0.942467	0.955031	0.951423	0.953693	0.954964	0.955452
PF3D7_0114100.1-p1	0	0.192237	0.219186	0.238685	0.191787	0.239308	0.220905	0.185073	0.180606	0.226632	0.220404	0.227387	0.221671	0.222727	0.215974	0.22656	0.221886	0.220753	0.225895	0.229584	0.213917	0.227714	0.215519	0.221266	0.222891	0.245531	0.23766	0.223294	0.216278	0.221372	0.22472	0.217498	0.212297	0.225341	0.221546	0.212073	0.195126	0.19627	0.220543	0.220811	0.237499	0.221309	0.248915	0.248164	0.230454	0.225655	0.212971	0.219642	0.189502
PF3D7_0114200.1-p1	0	0.889601	0.891791	0.895961	0.894034	0.887461	0.896544	0.909511	0.88735	0.893727	0.896919	0.895145	0.883072	0.890785	0.882983	0.897471	0.895653	0.899453	0.898217	0.897987	0.88775	0.890685	0.889772	0.884437	0.891737	0.893932	0.894035	0.888623	0.889755	0.896217	0.890625	0.891147	0.886534	0.893051	0.88904	0.894033	0.89651	0.906551	0.885919	0.88796	0.895907	0.884564	0.904575	0.895627	0.897575	0.894496	0.892894	0.894485	0.889074
PF3D7_0114500.1-p1	0	0.17577	0.186627	0.204611	0.149212	0.1906	0.180846	0.166758	0.153563	0.185376	0.190406	0.189355	0.187359	0.186856	0.179021	0.191647	0.187941	0.180386	0.190361	0.187475	0.181416	0.196526	0.189101	0.187193	0.188465	0.207541	0.198346	0.187203	0.174916	0.1775	0.186872	0.184799	0.181995	0.190758	0.185269	0.18272	0.159392	0.166862	0.184507	0.186451	0.200059	0.178267	0.195918	0.212004	0.188396	0.185201	0.179225	0.178745	0.170222
PF3D7_0114700.1-p1	0	0.450455	0.445322	0.460842	0.421268	0.457238	0.445886	0.504181	0.423277	0.443367	0.426402	0.433069	0.447459	0.448983	0.435832	0.458142	0.450398	0.457479	0.453492	0.462832	0.436649	0.45147	0.442493	0.446679	0.447598	0.470869	0.460066	0.442263	0.422302	0.449423	0.442035	0.448023	0.434502	0.427371	0.443779	0.459256	0.422707	0.486129	0.44748	0.450654	0.458611	0.431461	0.466402	0.468848	0.448647	0.448402	0.435526	0.453013	0.395564
PF3D7_0114800.1-p1	0	0.167416	0.187861	0.197794	0.166679	0.205056	0.191225	0.169615	0.154916	0.199195	0.199749	0.199919	0.187305	0.190243	0.1794	0.193395	0.195054	0.184103	0.195623	0.200872	0.181808	0.195926	0.185319	0.193753	0.190418	0.214267	0.207534	0.185429	0.186949	0.189783	0.188325	0.187259	0.188304	0.198941	0.188872	0.187589	0.152235	0.172893	0.186282	0.189674	0.201075	0.187142	0.213084	0.214689	0.19412	0.194508	0.179828	0.190336	0.166223
PF3D7_0115000.1-p1	0	0.85146	0.871479	0.867891	0.878886	0.871198	0.870868	0.848116	0.881625	0.883812	0.880194	0.877904	0.878318	0.875623	0.878623	0.861042	0.870284	0.865927	0.880007	0.880064	0.8704	0.872422	0.875161	0.870297	0.874694	0.873466	0.874573	0.87638	0.884329	0.875032	0.866466	0.875395	0.879622	0.876235	0.870442	0.874144	0.879501	0.848971	0.873197	0.871195	0.875595	0.873971	0.878835	0.865377	0.875811	0.873192	0.876046	0.873883	0.878893
PF3D7_0115100.1-p1	0	0.518918	0.50763	0.518762	0.514877	0.507151	0.501653	0.56214	0.460325	0.460345	0.464741	0.511272	0.49642	0.499273	0.511743	0.502524	0.509791	0.501855	0.504452	0.517982	0.505681	0.513555	0.514125	0.504988	0.503704	0.520822	0.514227	0.498794	0.496277	0.505093	0.510186	0.500476	0.5058	0.535441	0.501551	0.516832	0.510375	0.562768	0.491321	0.497221	0.508212	0.475417	0.528508	0.524515	0.508418	0.501622	0.514199	0.508042	0.494071
PF3D7_0115200.1-p1	0	0.273466	0.275514	0.293966	0.232649	0.293922	0.276836	0.27915	0.271486	0.289609	0.283292	0.273406	0.28079	0.28093	0.269669	0.280866	0.279817	0.275818	0.283276	0.295228	0.268026	0.2848	0.277331	0.275748	0.278902	0.303263	0.297893	0.276677	0.264068	0.2761	0.274797	0.278348	0.264641	0.260889	0.279047	0.267924	0.24493	0.258981	0.282101	0.281013	0.290531	0.275858	0.310713	0.310671	0.27934	0.283292	0.268394	0.280459	0.251921
PF3D7_0115300.1-p1	0	0.580069	0.597279	0.613292	0.563645	0.613002	0.599993	0.594266	0.579126	0.610999	0.574426	0.577834	0.601877	0.59822	0.581871	0.609629	0.601397	0.609974	0.607682	0.604717	0.595705	0.608116	0.596649	0.603276	0.605176	0.61423	0.607483	0.608609	0.57636	0.598321	0.594689	0.598252	0.583848	0.598301	0.601763	0.599436	0.568996	0.603892	0.596177	0.600972	0.60558	0.592899	0.60824	0.622585	0.600674	0.600646	0.59041	0.603483	0.57075
PF3D7_0115400.1-p1	0	0.396241	0.43471	0.454446	0.417952	0.44199	0.438648	0.410449	0.392442	0.467034	0.447113	0.44784	0.450251	0.445178	0.423654	0.44426	0.443006	0.450918	0.449013	0.45574	0.431729	0.441151	0.430052	0.429372	0.445501	0.448918	0.455712	0.449423	0.42684	0.436869	0.428241	0.443127	0.410115	0.418836	0.441691	0.426272	0.422148	0.440368	0.437304	0.434965	0.455797	0.440201	0.446298	0.460387	0.445977	0.447343	0.435394	0.437591	0.413434
PF3D7_0115600.1-p1	0	0.381859	0.403978	0.425093	0.368473	0.422477	0.405684	0.383129	0.383747	0.417872	0.383219	0.396646	0.411899	0.406891	0.39059	0.421755	0.40787	0.408641	0.415817	0.422114	0.402303	0.410356	0.39898	0.407367	0.409675	0.423668	0.420476	0.405199	0.385466	0.396615	0.407038	0.404758	0.387672	0.384334	0.408551	0.394346	0.369002	0.371915	0.408516	0.40422	0.422797	0.401913	0.426715	0.422702	0.404324	0.41434	0.394992	0.399743	0.393696
PF3D7_0115700.1-p1	0	0.964554	0.961955	0.957285	0.966956	0.957812	0.962027	0.965329	0.965557	0.96521	0.963813	0.960616	0.9621	0.962477	0.959426	0.95972	0.960231	0.960499	0.961286	0.961351	0.960684	0.955677	0.959715	0.960551	0.960555	0.939672	0.955065	0.962179	0.964406	0.957028	0.962796	0.955922	0.9632	0.960113	0.962898	0.964773	0.966719	0.965308	0.961507	0.961487	0.946732	0.959638	0.954572	0.949451	0.959389	0.963164	0.961193	0.95863	0.969337
PF3D7_0200100.1-p1	0	0.957752	0.955906	0.950955	0.960955	0.950865	0.954247	0.955425	0.964018	0.960142	0.958472	0.952627	0.959368	0.954854	0.952719	0.957912	0.953214	0.956539	0.958323	0.955388	0.951776	0.949916	0.95532	0.955965	0.955541	0.93817	0.94972	0.959492	0.957454	0.952625	0.955291	0.951884	0.958408	0.953933	0.954788	0.955603	0.962244	0.952808	0.957142	0.953984	0.944133	0.954704	0.950119	0.94014	0.953687	0.95508	0.954433	0.952262	0.963518
PF3D7_0200200.1-p1	0	0.498088	0.488311	0.514907	0.429908	0.501279	0.488474	0.4676	0.541199	0.500549	0.506622	0.471815	0.49412	0.489252	0.494869	0.51479	0.49006	0.483958	0.510257	0.469457	0.482555	0.49989	0.490845	0.497995	0.495379	0.516897	0.510482	0.489129	0.47287	0.491751	0.490972	0.497011	0.469196	0.473779	0.494157	0.484136	0.429921	0.442247	0.497231	0.489295	0.509622	0.513603	0.532416	0.51728	0.501717	0.491311	0.483538	0.495174	0.472356
PF3D7_0200300.1-p1	0	0.702087	0.678003	0.681568	0.675967	0.686505	0.672512	0.70176	0.723216	0.663257	0.677988	0.687361	0.671875	0.680603	0.684333	0.672685	0.676421	0.667094	0.689212	0.675687	0.663023	0.679486	0.676553	0.673775	0.680779	0.69226	0.694437	0.672347	0.670696	0.677417	0.678156	0.676772	0.68549	0.695092	0.675041	0.679527	0.667347	0.69473	0.67905	0.674699	0.685805	0.691883	0.694727	0.695922	0.67869	0.675881	0.683191	0.676605	0.666023
PF3D7_0200400.1-p1	0	0.313426	0.331795	0.355409	0.316303	0.348281	0.336707	0.315456	0.305466	0.341641	0.337553	0.333804	0.340013	0.338089	0.32259	0.358257	0.341355	0.338393	0.344533	0.349406	0.327028	0.341693	0.330079	0.336438	0.342386	0.356668	0.351301	0.335662	0.315537	0.332086	0.335017	0.333321	0.316657	0.333138	0.339306	0.332413	0.312971	0.316347	0.335519	0.33488	0.346887	0.330149	0.354414	0.366056	0.342449	0.343236	0.324961	0.33893	0.29228
PF3D7_0200500.1-p1	0	0.489839	0.496985	0.517467	0.463038	0.517192	0.501105	0.518433	0.46422	0.509102	0.498853	0.487542	0.498831	0.501603	0.486535	0.528087	0.503204	0.503347	0.50842	0.518033	0.487466	0.512423	0.498392	0.502642	0.50533	0.516173	0.515371	0.500204	0.473302	0.493332	0.505957	0.505375	0.473348	0.464735	0.49976	0.497561	0.474257	0.500663	0.501855	0.501589	0.509792	0.490174	0.505532	0.511645	0.507573	0.504331	0.491951	0.500998	0.482767
PF3D7_0200600.1-p1	0	0.508595	0.544649	0.559124	0.50792	0.556733	0.551917	0.509937	0.544641	0.577231	0.562056	0.531981	0.572554	0.552423	0.534242	0.540534	0.554396	0.555216	0.566863	0.570231	0.553752	0.552591	0.54411	0.545573	0.54944	0.566939	0.565443	0.560098	0.550362	0.549958	0.525229	0.555169	0.521694	0.520865	0.550127	0.53203	0.515941	0.567796	0.547502	0.545659	0.559504	0.552121	0.572114	0.566833	0.560538	0.558147	0.543406	0.548206	0.535854
PF3D7_0200700.1-p1	0	0.272697	0.282815	0.303548	0.2402	0.301447	0.28524	0.283939	0.299488	0.296463	0.293023	0.280004	0.287256	0.290137	0.275316	0.295698	0.289486	0.289411	0.298472	0.295463	0.27941	0.293861	0.288732	0.285592	0.291622	0.312422	0.305519	0.283341	0.268839	0.280903	0.27575	0.289819	0.269556	0.279256	0.287695	0.283645	0.252844	0.272734	0.291274	0.285994	0.303088	0.287258	0.314665	0.325519	0.293499	0.288351	0.274114	0.286241	0.260597
PF3D7_0201000.1-p1	0	0.373226	0.385648	0.412022	0.367004	0.398724	0.38354	0.403085	0.382952	0.387597	0.366237	0.373532	0.385385	0.391679	0.377692	0.411841	0.391053	0.38796	0.394248	0.388592	0.370519	0.397844	0.388214	0.390107	0.39473	0.409774	0.404626	0.38644	0.358036	0.378138	0.376483	0.384689	0.369891	0.37548	0.387607	0.389826	0.354044	0.398548	0.389951	0.386701	0.402387	0.38268	0.406527	0.422923	0.397473	0.388361	0.372612	0.385391	0.338323
PF3D7_0201100.1-p1	0	0.251781	0.23682	0.239082	0.227628	0.238062	0.236455	0.251211	0.320566	0.234864	0.255376	0.222621	0.232661	0.235754	0.240025	0.241213	0.233681	0.220065	0.246309	0.192891	0.233284	0.236305	0.233422	0.236056	0.239359	0.241316	0.239678	0.237997	0.236438	0.237491	0.227825	0.241271	0.226261	0.239687	0.238232	0.236432	0.182636	0.222956	0.23644	0.236647	0.246609	0.260982	0.275183	0.241527	0.243789	0.23981	0.234776	0.237699	0.246548
PF3D7_0201200.1-p1	0	0.357487	0.384302	0.396537	0.340708	0.401583	0.381499	0.353991	0.363959	0.399941	0.387172	0.376817	0.391349	0.389195	0.372305	0.382961	0.389132	0.384431	0.400139	0.408089	0.386268	0.391168	0.379987	0.385227	0.385872	0.407964	0.39918	0.38282	0.372752	0.383754	0.36681	0.383199	0.365957	0.372258	0.384906	0.372926	0.365605	0.379064	0.384556	0.384562	0.400643	0.379197	0.403163	0.410083	0.383159	0.394584	0.36824	0.382058	0.361782
PF3D7_0201300.1-p1	0	0.480194	0.495241	0.519496	0.462884	0.509766	0.495446	0.504606	0.475608	0.507767	0.477813	0.490654	0.495396	0.503349	0.48364	0.518177	0.500584	0.503385	0.505596	0.511439	0.485921	0.504144	0.490143	0.498293	0.503576	0.515944	0.505553	0.49395	0.464444	0.49067	0.495941	0.494684	0.476519	0.480104	0.497704	0.503689	0.477871	0.51816	0.502362	0.496443	0.510304	0.502612	0.516895	0.521321	0.511603	0.502333	0.483222	0.498683	0.474518
PF3D7_0201400.1-p1	0	0.306983	0.360177	0.368223	0.353714	0.358332	0.359256	0.33025	0.301858	0.37165	0.362791	0.365337	0.37832	0.354147	0.33916	0.353459	0.357389	0.360667	0.361778	0.372142	0.364788	0.357998	0.355655	0.347286	0.362186	0.377183	0.373018	0.365016	0.360512	0.356454	0.35227	0.357601	0.331473	0.372861	0.365355	0.340184	0.357569	0.372161	0.355336	0.349063	0.367103	0.350085	0.393717	0.369922	0.365388	0.36582	0.352922	0.35179	0.310969
PF3D7_0201500.1-p1	0	0.386898	0.40899	0.430454	0.41179	0.435054	0.426835	0.38048	0.381923	0.436992	0.443093	0.427479	0.430944	0.418553	0.427767	0.411531	0.417105	0.424716	0.428288	0.424691	0.420903	0.421924	0.398744	0.407674	0.419437	0.433466	0.435141	0.428666	0.400941	0.423307	0.424344	0.421029	0.380285	0.394721	0.423235	0.400451	0.411846	0.399446	0.4026	0.418112	0.433322	0.417654	0.457294	0.434558	0.436078	0.429555	0.416761	0.415367	0.4027
PF3D7_0201600.1-p1	0	0.71943	0.714386	0.714985	0.739047	0.72384	0.717489	0.742854	0.739671	0.707424	0.708764	0.721252	0.714196	0.713992	0.728056	0.707722	0.713479	0.712215	0.720437	0.706039	0.702303	0.721128	0.716587	0.710817	0.716145	0.727576	0.722459	0.713991	0.72435	0.726359	0.720445	0.723842	0.730598	0.730408	0.705186	0.726831	0.724511	0.721512	0.693773	0.714695	0.729386	0.727176	0.728482	0.719118	0.726001	0.717215	0.725694	0.724109	0.713772
PF3D7_0201700.1-p1	0	0.806082	0.800618	0.808069	0.801748	0.792713	0.794836	0.797613	0.832056	0.782869	0.786329	0.806705	0.795149	0.799287	0.81548	0.798541	0.800118	0.788998	0.792975	0.79496	0.792664	0.800746	0.802395	0.807971	0.800235	0.79952	0.798571	0.792444	0.799647	0.792676	0.796518	0.798339	0.814255	0.806741	0.798004	0.808924	0.79078	0.757914	0.800704	0.803641	0.802553	0.811018	0.805842	0.804063	0.791571	0.794622	0.785999	0.799282	0.801262
PF3D7_0201800.1-p1	0	0.548608	0.529883	0.554803	0.520599	0.552479	0.535145	0.590874	0.500332	0.514747	0.529948	0.530113	0.530677	0.534284	0.539342	0.552791	0.533201	0.54224	0.540755	0.547113	0.517477	0.546671	0.518748	0.539901	0.537778	0.554527	0.553259	0.531544	0.49005	0.52699	0.548385	0.526829	0.499723	0.537503	0.532116	0.540439	0.522579	0.564607	0.531792	0.536756	0.546981	0.521553	0.546242	0.574424	0.536811	0.538847	0.525876	0.53257	0.528518
PF3D7_0201900.1-p1	0	0.95113	0.953454	0.950174	0.955229	0.940023	0.952077	0.958361	0.932341	0.952071	0.951821	0.952136	0.951241	0.951787	0.948585	0.948459	0.951328	0.953095	0.94805	0.959743	0.953901	0.951296	0.95291	0.951797	0.952749	0.951703	0.951238	0.95454	0.954105	0.95026	0.944848	0.949609	0.954789	0.957592	0.952404	0.949559	0.959561	0.953212	0.953383	0.952646	0.947066	0.93983	0.945906	0.948046	0.949167	0.952246	0.951183	0.949476	0.954114
PF3D7_0202000.1-p1	0	0.867521	0.870872	0.873538	0.884785	0.864642	0.870681	0.881829	0.797742	0.875443	0.874263	0.874525	0.871524	0.872499	0.85983	0.869739	0.870599	0.876757	0.868367	0.884304	0.872557	0.862757	0.868798	0.860273	0.873331	0.863258	0.865341	0.87107	0.872898	0.870872	0.876635	0.868293	0.872406	0.873763	0.871757	0.875687	0.88949	0.891321	0.872026	0.868506	0.857509	0.855959	0.865969	0.874239	0.869023	0.870491	0.875109	0.869161	0.876109
PF3D7_0202100.1-p1	0	0.37791	0.414901	0.421368	0.382394	0.421189	0.417546	0.399794	0.347951	0.429775	0.412015	0.419602	0.440575	0.417253	0.404471	0.412439	0.416312	0.41269	0.433421	0.440302	0.415739	0.420744	0.401591	0.413043	0.415023	0.430298	0.436733	0.429528	0.415092	0.417734	0.40408	0.412891	0.385588	0.416342	0.418301	0.400096	0.394626	0.440312	0.405263	0.407363	0.431816	0.400141	0.450507	0.445198	0.427696	0.427738	0.41411	0.410231	0.381699
PF3D7_0202200.1-p1	0	0.409935	0.428288	0.448802	0.439749	0.442528	0.429843	0.437003	0.378596	0.406233	0.394398	0.435735	0.429261	0.430791	0.427994	0.450105	0.435668	0.447871	0.434513	0.44758	0.418177	0.439431	0.423818	0.434745	0.434473	0.449076	0.449176	0.430193	0.398315	0.432445	0.441806	0.429895	0.416885	0.429596	0.433649	0.428346	0.434261	0.437933	0.424517	0.43362	0.444959	0.438123	0.448474	0.457922	0.44392	0.433338	0.421087	0.436524	0.393845
PF3D7_0202300.1-p1	0	0.139975	0.130967	0.148299	0.114744	0.146984	0.133791	0.129309	0.113044	0.132566	0.147793	0.139831	0.131337	0.133664	0.141702	0.138463	0.137742	0.135695	0.145585	0.134853	0.130808	0.14661	0.133243	0.14068	0.135464	0.166075	0.153781	0.135217	0.123321	0.138445	0.131188	0.135085	0.126271	0.141801	0.133423	0.137377	0.116259	0.120656	0.134562	0.135325	0.149929	0.125892	0.156891	0.168473	0.138108	0.132674	0.128624	0.138916	0.106544
PF3D7_0202400.1-p1	0	0.944141	0.937423	0.939201	0.942884	0.913115	0.934834	0.950962	0.941217	0.931787	0.943664	0.942733	0.934117	0.935433	0.938737	0.938545	0.938657	0.936144	0.931599	0.940153	0.934972	0.934566	0.939936	0.925518	0.93733	0.928402	0.928798	0.932703	0.940649	0.935825	0.936938	0.938071	0.940388	0.943885	0.936278	0.942509	0.942621	0.934453	0.937775	0.937711	0.932291	0.927737	0.946979	0.940123	0.938706	0.936071	0.93448	0.938741	0.94318
PF3D7_0202500.1-p1	0	0.590964	0.590941	0.604963	0.580985	0.593313	0.584789	0.625128	0.569063	0.573576	0.578443	0.577457	0.586082	0.592329	0.576362	0.599933	0.59612	0.601551	0.587217	0.596872	0.581372	0.59275	0.592546	0.590958	0.593916	0.600668	0.59758	0.590542	0.545678	0.594607	0.598206	0.590534	0.567213	0.557955	0.586978	0.578204	0.584175	0.613184	0.593397	0.595103	0.593228	0.585316	0.600639	0.614375	0.598659	0.58319	0.588726	0.594954	0.517961
PF3D7_0202600.1-p1	0	0.939611	0.933848	0.914372	0.944958	0.92566	0.931823	0.939418	0.935095	0.93472	0.933784	0.930629	0.93341	0.93114	0.938226	0.921393	0.933734	0.928104	0.927521	0.933691	0.931898	0.924129	0.932114	0.930464	0.927993	0.901353	0.91901	0.934057	0.939939	0.931536	0.925872	0.933561	0.939252	0.939913	0.930217	0.936339	0.937448	0.937052	0.932956	0.934413	0.925807	0.933445	0.925624	0.905393	0.926402	0.93391	0.939163	0.930906	0.942583
PF3D7_0202600.2-p1	0	0.939814	0.936111	0.913776	0.944249	0.927295	0.934328	0.937894	0.936422	0.933676	0.934397	0.932588	0.934909	0.933072	0.938292	0.92056	0.933124	0.929229	0.928872	0.934777	0.935476	0.924441	0.933863	0.930267	0.928851	0.89993	0.918189	0.935082	0.941207	0.933383	0.92653	0.933479	0.938824	0.940479	0.929887	0.934843	0.936199	0.936781	0.932071	0.933632	0.928582	0.934033	0.927785	0.903644	0.925642	0.935658	0.936941	0.933291	0.94307
PF3D7_0202700.1-p1	0	0.100552	0.105279	0.0878521	0.10036	0.112367	0.108033	0.0975145	0.0868591	0.119799	0.106793	0.111176	0.119123	0.108884	0.104722	0.120682	0.108906	0.105801	0.11352	0.117054	0.109235	0.100235	0.0993385	0.10595	0.108143	0.104779	0.101592	0.106071	0.115841	0.107606	0.11068	0.106844	0.102125	0.0877116	0.115066	0.09766	0.11203	0.111052	0.104941	0.108934	0.106222	0.100621	0.0863312	0.0995095	0.109187	0.112308	0.106893	0.104967	0.111111
PF3D7_0202800.1-p1	0	0.130587	0.108632	0.107846	0.0962752	0.110316	0.108217	0.128055	0.204004	0.0975164	0.11882	0.102011	0.103642	0.106407	0.117136	0.109314	0.108193	0.104847	0.117851	0.0948298	0.105263	0.105908	0.105113	0.105051	0.110578	0.1083	0.104096	0.101084	0.101854	0.105853	0.10572	0.106809	0.100218	0.0984512	0.106371	0.112753	0.0895161	0.0965432	0.106656	0.107906	0.115635	0.126802	0.143109	0.106999	0.108366	0.107114	0.104662	0.108301	0.11517
PF3D7_0202900.1-p1	0	0.111622	0.12148	0.125323	0.105942	0.130682	0.119611	0.0921585	0.105529	0.126298	0.129181	0.12596	0.124746	0.123675	0.116534	0.117541	0.124904	0.12174	0.12404	0.131202	0.117905	0.129088	0.124455	0.121832	0.122897	0.137749	0.131028	0.12247	0.121779	0.123091	0.115026	0.120685	0.115368	0.132406	0.118891	0.111819	0.114111	0.11924	0.126033	0.121741	0.131571	0.120578	0.153238	0.134717	0.126083	0.123865	0.11625	0.12113	0.10888
PF3D7_0203000.1-p1	0	0.925306	0.917894	0.896353	0.925944	0.906401	0.919656	0.926845	0.932251	0.919746	0.918566	0.916854	0.912223	0.917104	0.922764	0.885635	0.918433	0.915891	0.91282	0.920629	0.918798	0.914514	0.91973	0.912481	0.914154	0.903111	0.894949	0.917787	0.921724	0.916958	0.908471	0.919139	0.923657	0.920758	0.911866	0.921423	0.921672	0.921032	0.917346	0.917884	0.913969	0.907333	0.903724	0.899673	0.917723	0.916842	0.919314	0.916429	0.920446
PF3D7_0203100.1-p1	0	0.958121	0.955279	0.931655	0.962896	0.948298	0.952493	0.957291	0.953298	0.951494	0.957161	0.950096	0.954922	0.953706	0.955404	0.929785	0.952237	0.948699	0.94041	0.955758	0.955563	0.949896	0.953895	0.948581	0.950753	0.935992	0.946667	0.953559	0.958966	0.950652	0.943484	0.956367	0.956692	0.956202	0.949679	0.955364	0.956069	0.958795	0.953713	0.95189	0.944649	0.951933	0.949652	0.940049	0.947789	0.954414	0.954494	0.951084	0.958881
PF3D7_0203200.1-p1	0	0.635139	0.590624	0.587334	0.618241	0.586609	0.583595	0.67538	0.627555	0.566978	0.5717	0.587858	0.557639	0.586178	0.595506	0.614802	0.587849	0.58316	0.577775	0.591178	0.57943	0.581607	0.593875	0.584184	0.592528	0.578287	0.571669	0.565479	0.582916	0.585542	0.602213	0.590972	0.608006	0.606385	0.58247	0.610243	0.605347	0.63782	0.590475	0.580284	0.564297	0.607126	0.599264	0.562815	0.584869	0.575542	0.595764	0.59153	0.608101
PF3D7_0203300.1-p1	0	0.161968	0.160075	0.168651	0.149996	0.157335	0.159534	0.146035	0.164777	0.165439	0.160362	0.161532	0.167286	0.16521	0.148827	0.174113	0.158691	0.156552	0.163363	0.158134	0.166069	0.15704	0.156925	0.160109	0.161316	0.162203	0.155902	0.157988	0.169666	0.16187	0.159275	0.161111	0.158691	0.15585	0.161215	0.157448	0.170048	0.145566	0.16188	0.155898	0.16228	0.165722	0.161821	0.176641	0.158736	0.162381	0.158447	0.159834	0.163359
PF3D7_0203400.1-p1	0	0.673354	0.64408	0.636731	0.644463	0.641035	0.6473	0.697133	0.626462	0.655789	0.636216	0.626805	0.631102	0.647684	0.627988	0.653119	0.654087	0.659648	0.630049	0.662671	0.653444	0.641841	0.653917	0.647026	0.647366	0.632563	0.639393	0.648507	0.633075	0.647415	0.651061	0.641566	0.643703	0.659206	0.655649	0.663633	0.647339	0.678064	0.650543	0.65544	0.624927	0.638982	0.631945	0.631341	0.649669	0.640667	0.65238	0.648275	0.657855
PF3D7_0203600.1-p1	0	0.617738	0.65029	0.646355	0.672662	0.654078	0.654741	0.617288	0.592239	0.633264	0.599046	0.666994	0.651639	0.647037	0.651149	0.653508	0.649976	0.656589	0.646155	0.671482	0.650841	0.650818	0.654128	0.654888	0.645909	0.656454	0.654453	0.648958	0.657863	0.658532	0.656644	0.651905	0.678127	0.675983	0.652561	0.64358	0.681592	0.66877	0.64692	0.6514	0.648668	0.649879	0.63179	0.641794	0.655384	0.647528	0.652155	0.660486	0.643405
PF3D7_0203700.1-p1	0	0.839977	0.813482	0.815488	0.831511	0.801712	0.81124	0.865095	0.839568	0.800405	0.812635	0.811437	0.78918	0.811526	0.816445	0.82742	0.815985	0.815008	0.808933	0.80947	0.810804	0.806668	0.820658	0.799845	0.814406	0.790044	0.797339	0.788553	0.801557	0.812991	0.824021	0.812878	0.823913	0.822921	0.81064	0.827827	0.829077	0.82855	0.817025	0.813519	0.807251	0.822832	0.819958	0.804164	0.813523	0.806038	0.813208	0.819081	0.831574
PF3D7_0203800.1-p1	0	0.281322	0.309818	0.304126	0.305276	0.315032	0.317359	0.246453	0.270041	0.335426	0.334105	0.313046	0.342122	0.317269	0.308984	0.286613	0.312436	0.307938	0.326373	0.302498	0.319455	0.316333	0.303137	0.304242	0.31142	0.313845	0.325005	0.334104	0.328021	0.314666	0.300526	0.307111	0.293302	0.313521	0.314759	0.28551	0.292936	0.304238	0.303838	0.311163	0.325972	0.292479	0.301032	0.304253	0.31301	0.323784	0.313619	0.304788	0.30667
PF3D7_0203900.1-p1	0	0.617049	0.584243	0.583006	0.610133	0.580951	0.580537	0.65205	0.612093	0.54942	0.591702	0.594893	0.564471	0.58239	0.581672	0.57783	0.583443	0.581584	0.575956	0.576856	0.576188	0.576882	0.588587	0.574645	0.582844	0.584954	0.5833	0.562288	0.574097	0.582382	0.590248	0.579956	0.592789	0.616988	0.578125	0.603	0.59536	0.632903	0.58774	0.583754	0.581937	0.5781	0.58633	0.593304	0.57547	0.576156	0.588015	0.583937	0.594273
PF3D7_0204000.1-p1	0	0.724476	0.721178	0.68653	0.747274	0.691174	0.709841	0.709926	0.736056	0.72535	0.723027	0.721614	0.732853	0.717271	0.726281	0.673355	0.706195	0.697846	0.713062	0.724366	0.722455	0.698395	0.717497	0.705543	0.711318	0.68631	0.700184	0.71934	0.743239	0.714395	0.704195	0.715805	0.738563	0.728243	0.715021	0.718231	0.747002	0.743085	0.711886	0.714128	0.696808	0.712766	0.687139	0.675898	0.704143	0.717601	0.726346	0.709382	0.752546
PF3D7_0204100.1-p1	0	0.897607	0.909882	0.896914	0.925529	0.90326	0.906033	0.90431	0.872564	0.90956	0.916045	0.910856	0.915748	0.907187	0.909298	0.873949	0.909915	0.90769	0.89263	0.917935	0.911195	0.90642	0.910839	0.902864	0.907253	0.901998	0.906874	0.910492	0.915337	0.906828	0.899079	0.908623	0.912935	0.920854	0.907162	0.914856	0.911585	0.921777	0.907863	0.908512	0.898935	0.904741	0.901595	0.911335	0.908868	0.9095	0.907956	0.904928	0.912755
PF3D7_0204200.1-p1	0	0.482692	0.460522	0.466535	0.453124	0.461612	0.453836	0.515054	0.465232	0.424018	0.420753	0.461333	0.459555	0.460398	0.473494	0.463128	0.463557	0.456049	0.464614	0.439153	0.443116	0.4712	0.465336	0.466257	0.455033	0.485261	0.473944	0.452713	0.463328	0.464842	0.457226	0.462527	0.469374	0.486477	0.45016	0.475983	0.463712	0.494492	0.453436	0.453611	0.4696	0.429726	0.482113	0.482877	0.461216	0.451796	0.462906	0.465281	0.413829
PF3D7_0204300.1-p1	0	0.617347	0.580444	0.567501	0.613978	0.562835	0.569808	0.659327	0.59137	0.563827	0.559967	0.576654	0.567914	0.569552	0.579895	0.554729	0.573849	0.57022	0.553932	0.579802	0.574434	0.570348	0.590157	0.57393	0.573767	0.561794	0.547367	0.561288	0.595003	0.573933	0.577508	0.575529	0.603761	0.609565	0.565758	0.598503	0.598414	0.619651	0.582079	0.569889	0.55066	0.551065	0.586402	0.562247	0.551099	0.569909	0.577211	0.582647	0.590684
PF3D7_0204400.1-p1	0	0.135238	0.13052	0.132424	0.121886	0.134433	0.131984	0.130986	0.185141	0.137013	0.137668	0.122604	0.12449	0.130951	0.121967	0.137068	0.128471	0.133336	0.137561	0.0952625	0.132447	0.130771	0.13141	0.132573	0.129978	0.134811	0.135904	0.128691	0.123623	0.130549	0.125416	0.131741	0.126463	0.130618	0.132544	0.120006	0.111553	0.130214	0.133706	0.133257	0.140018	0.139446	0.13516	0.134444	0.12526	0.130848	0.130638	0.128577	0.12832
PF3D7_0204500.1-p1	0	0.148143	0.142987	0.144874	0.121181	0.145647	0.147113	0.129642	0.216241	0.154103	0.159604	0.133632	0.145446	0.143045	0.144902	0.149408	0.146564	0.147281	0.159689	0.132984	0.144168	0.145008	0.144788	0.147482	0.145276	0.150656	0.151792	0.144297	0.136362	0.151408	0.144475	0.149313	0.129673	0.12329	0.146305	0.131628	0.122006	0.12221	0.146897	0.145183	0.163747	0.168546	0.151185	0.136481	0.143462	0.142401	0.145187	0.149903	0.143219
PF3D7_0204600.1-p1	0	0.669863	0.759025	0.765881	0.765182	0.760533	0.759901	0.651709	0.680379	0.765328	0.740663	0.764248	0.768855	0.76215	0.764083	0.737191	0.760053	0.771844	0.761868	0.778438	0.760794	0.758064	0.758066	0.758789	0.759812	0.767045	0.764928	0.765173	0.769719	0.766228	0.763382	0.762976	0.766726	0.770336	0.759217	0.754665	0.771232	0.772662	0.75377	0.760522	0.764906	0.749898	0.757974	0.769637	0.768094	0.762634	0.762713	0.760907	0.759497
PF3D7_0204700.1-p1	0	0.274155	0.275479	0.289764	0.24311	0.289632	0.275795	0.23124	0.286035	0.27887	0.286435	0.275297	0.275402	0.277737	0.274358	0.290949	0.27816	0.281845	0.280937	0.283107	0.272396	0.285915	0.273871	0.287183	0.276495	0.289498	0.286965	0.278644	0.264541	0.272203	0.279997	0.269231	0.271146	0.267259	0.273037	0.264044	0.259797	0.243982	0.275295	0.280413	0.287927	0.272492	0.278994	0.290228	0.285465	0.273295	0.266771	0.273659	0.257947
PF3D7_0204800.1-p1	0	0.071904	0.0753228	0.0724659	0.0737889	0.0801489	0.0778583	0.0579552	0.0614511	0.0747578	0.0623692	0.0699176	0.072634	0.0759327	0.0868988	0.0643867	0.0727139	0.0673717	0.0730904	0.0711132	0.07648	0.0783884	0.0748677	0.0853018	0.0724911	0.0767378	0.0728571	0.0784436	0.073725	0.0763848	0.0747758	0.0742105	0.0800263	0.0767233	0.0697368	0.0708753	0.0638875	0.0505318	0.0746312	0.0742924	0.0805787	0.075358	0.0717064	0.0747657	0.0758864	0.0743994	0.0754772	0.0751759	0.0698354
PF3D7_0204900.1-p1	0	0.147516	0.159581	0.155131	0.143437	0.158924	0.157529	0.13217	0.137293	0.173396	0.155622	0.153924	0.169262	0.157649	0.146556	0.154368	0.154982	0.147122	0.155815	0.161653	0.157947	0.158149	0.154752	0.160512	0.159643	0.162464	0.164986	0.169069	0.167589	0.151284	0.149749	0.161778	0.149535	0.158135	0.153253	0.149595	0.14457	0.144782	0.159288	0.157393	0.165588	0.156863	0.168859	0.152429	0.159059	0.162517	0.151961	0.149949	0.159351
PF3D7_0205000.1-p1	0	0.614353	0.596222	0.58012	0.636913	0.575863	0.595055	0.660848	0.56342	0.59841	0.591186	0.610024	0.58067	0.592711	0.590892	0.588142	0.602941	0.605081	0.578087	0.616885	0.600433	0.588062	0.605342	0.584154	0.591606	0.573693	0.571953	0.580574	0.61321	0.605243	0.595981	0.600177	0.609872	0.609811	0.58596	0.62029	0.632222	0.653459	0.596539	0.592948	0.575157	0.57053	0.60008	0.577302	0.581586	0.590003	0.605381	0.606671	0.622063
PF3D7_0205100.1-p1	0	0.793092	0.791891	0.772531	0.815506	0.773179	0.791235	0.813388	0.750872	0.804022	0.789928	0.798965	0.792672	0.786955	0.790473	0.782657	0.787652	0.795416	0.777157	0.805318	0.796324	0.779416	0.797991	0.776696	0.79082	0.768328	0.759114	0.792176	0.802847	0.795793	0.791617	0.79649	0.805554	0.792642	0.790428	0.796939	0.81749	0.818217	0.793198	0.789964	0.778009	0.761952	0.776199	0.762259	0.788802	0.793876	0.797158	0.791934	0.810261
PF3D7_0205200.1-p1	0	0.211236	0.201623	0.200874	0.214755	0.204097	0.200388	0.270922	0.162945	0.181452	0.178794	0.207054	0.188252	0.198397	0.190283	0.199095	0.204562	0.207777	0.195555	0.205707	0.199253	0.197596	0.204818	0.193299	0.200321	0.197968	0.19652	0.191363	0.195493	0.202838	0.219674	0.197636	0.202389	0.224564	0.19689	0.214406	0.208681	0.272941	0.199675	0.199596	0.192937	0.20041	0.216953	0.210167	0.202126	0.196333	0.21447	0.202503	0.196478
PF3D7_0205300.1-p1	0	0.620376	0.614535	0.607441	0.643439	0.615535	0.61098	0.657628	0.529076	0.597204	0.574513	0.628005	0.586765	0.608308	0.600104	0.621386	0.610521	0.61565	0.582542	0.637238	0.613115	0.607883	0.625736	0.60917	0.6177	0.595497	0.595625	0.591402	0.611235	0.610603	0.628392	0.617929	0.637135	0.631684	0.609395	0.628538	0.645034	0.658299	0.617674	0.611843	0.589038	0.605511	0.60192	0.584538	0.610865	0.60781	0.620453	0.618378	0.626045
PF3D7_0205400.1-p1	0	0.0973142	0.113645	0.109061	0.108245	0.118356	0.116143	0.0957909	0.101769	0.113634	0.119258	0.114305	0.118037	0.112985	0.103899	0.100983	0.113238	0.109863	0.11301	0.123626	0.119377	0.119656	0.113138	0.114275	0.111729	0.128569	0.12018	0.109192	0.115094	0.114451	0.10658	0.111144	0.107696	0.118658	0.112862	0.109066	0.108814	0.0922071	0.115236	0.111567	0.124439	0.1147	0.116412	0.118542	0.116897	0.11277	0.111163	0.113545	0.104303
PF3D7_0205500.1-p1	0	0.356334	0.331065	0.325845	0.281385	0.333	0.332437	0.353554	0.428934	0.341595	0.344948	0.279714	0.321179	0.331723	0.335031	0.340781	0.336911	0.33016	0.341415	0.319847	0.336995	0.331673	0.336109	0.331068	0.334179	0.327824	0.332167	0.3303	0.320886	0.335242	0.322825	0.335142	0.322741	0.291582	0.336878	0.334822	0.265225	0.330236	0.333482	0.338009	0.341384	0.34986	0.343525	0.32053	0.326596	0.332584	0.335574	0.335695	0.326531
PF3D7_0205600.1-p1	0	0.452404	0.438697	0.442848	0.448617	0.447005	0.442721	0.418453	0.512002	0.440484	0.472889	0.447845	0.436455	0.440295	0.460316	0.448134	0.438818	0.440836	0.455807	0.431145	0.434297	0.44423	0.43324	0.440429	0.440852	0.452982	0.448029	0.444007	0.445267	0.440239	0.43528	0.452974	0.447688	0.431006	0.433211	0.439344	0.435926	0.344794	0.442222	0.442826	0.462418	0.456037	0.447929	0.449572	0.446421	0.435001	0.430459	0.441413	0.460425
PF3D7_0205700.1-p1	0	0.496439	0.429579	0.423101	0.458737	0.416459	0.424339	0.540801	0.485913	0.38387	0.405476	0.424932	0.402636	0.420217	0.436931	0.438916	0.437287	0.417617	0.425554	0.415393	0.42358	0.425564	0.440545	0.424731	0.427664	0.42252	0.41517	0.409418	0.422147	0.437071	0.435079	0.42141	0.436	0.441854	0.421268	0.455077	0.43779	0.499043	0.427978	0.424372	0.41719	0.430769	0.428388	0.417421	0.421597	0.411874	0.444075	0.441407	0.438752
PF3D7_0205700.2-p1	0	0.39229	0.349221	0.328991	0.376554	0.3356	0.341087	0.431029	0.367551	0.313371	0.314903	0.347068	0.328184	0.339475	0.354697	0.3582	0.34388	0.334066	0.331578	0.333758	0.345486	0.346532	0.360912	0.345531	0.349662	0.346613	0.333993	0.32856	0.351411	0.34619	0.35317	0.33789	0.356186	0.362171	0.341028	0.363666	0.359844	0.409239	0.343582	0.343408	0.334115	0.337022	0.362443	0.333527	0.341555	0.331991	0.356584	0.350445	0.356538
PF3D7_0205800.1-p1	0	0.0835182	0.081506	0.0895371	0.0779732	0.0817983	0.0814494	0.0904857	0.0951913	0.083762	0.0542221	0.083158	0.0781239	0.0814639	0.0841029	0.0940524	0.0792245	0.0819755	0.082806	0.077418	0.0829694	0.0795227	0.0817876	0.0831077	0.0832546	0.0847791	0.0776706	0.0776151	0.0853667	0.0792183	0.0833034	0.0843066	0.076688	0.079205	0.0816007	0.0798971	0.0824921	0.0757179	0.0818527	0.0801592	0.0843514	0.0897127	0.0896243	0.0854948	0.0839372	0.0765555	0.0792971	0.0793159	0.050508
PF3D7_0205900.1-p1	0	0.63306	0.644566	0.643298	0.612929	0.65226	0.650045	0.559376	0.673223	0.670662	0.684766	0.628356	0.661576	0.643802	0.650405	0.649325	0.641637	0.647024	0.653418	0.640688	0.650028	0.643068	0.63997	0.649509	0.651784	0.644396	0.65003	0.654562	0.647362	0.641502	0.640409	0.64318	0.629065	0.595211	0.65005	0.633993	0.613097	0.589551	0.651244	0.650151	0.654132	0.646868	0.616821	0.623709	0.646587	0.653042	0.635205	0.640674	0.657947
PF3D7_0206000.1-p1	0	0.928014	0.911977	0.907121	0.921324	0.903246	0.908351	0.937232	0.930271	0.899092	0.912192	0.914219	0.906295	0.907172	0.915224	0.918912	0.909673	0.9079	0.889301	0.903609	0.908342	0.910877	0.914171	0.914632	0.910101	0.906059	0.902027	0.907874	0.91264	0.903163	0.913982	0.907103	0.924588	0.917677	0.909064	0.918095	0.915581	0.88337	0.915826	0.915355	0.8937	0.906615	0.87311	0.905183	0.903638	0.905207	0.90688	0.913742	0.916803
PF3D7_0206100.1-p1	0	0.188023	0.206871	0.225686	0.17897	0.213376	0.206686	0.189978	0.16968	0.194078	0.193284	0.211139	0.211687	0.208016	0.207205	0.220582	0.212071	0.216412	0.210437	0.216231	0.196851	0.215395	0.205224	0.208931	0.208338	0.232227	0.222935	0.210656	0.192637	0.210432	0.22488	0.206054	0.190083	0.200553	0.211676	0.199188	0.204948	0.186709	0.205999	0.209824	0.225996	0.19879	0.219645	0.245096	0.217966	0.206314	0.200752	0.208134	0.173935
PF3D7_0206200.1-p1	0	0.552905	0.570652	0.57303	0.536522	0.580997	0.57917	0.516885	0.613579	0.590207	0.584809	0.544767	0.582282	0.575541	0.570224	0.574217	0.567848	0.577302	0.578551	0.587609	0.576512	0.575832	0.567937	0.578335	0.571871	0.573575	0.581042	0.584991	0.559961	0.563134	0.566536	0.569437	0.562915	0.543061	0.577394	0.554481	0.528971	0.540711	0.577253	0.577491	0.58411	0.580468	0.573639	0.569176	0.576306	0.579694	0.568876	0.565171	0.570484
PF3D7_0206500.1-p1	0	0.664015	0.673593	0.656125	0.680759	0.667296	0.670739	0.700439	0.612625	0.670882	0.641878	0.672089	0.656388	0.666285	0.657636	0.659131	0.668968	0.668734	0.638649	0.692963	0.670949	0.661008	0.674971	0.674719	0.668323	0.656282	0.66261	0.66532	0.670208	0.670105	0.669351	0.670964	0.689602	0.680142	0.669599	0.676231	0.678928	0.697151	0.675162	0.673479	0.628558	0.663116	0.651685	0.653805	0.65458	0.66774	0.675663	0.679069	0.667507
PF3D7_0206600.1-p1	0	0.114352	0.116798	0.120312	0.0866799	0.120663	0.115678	0.12542	0.114913	0.118856	0.124394	0.117983	0.114224	0.117268	0.114541	0.117383	0.118489	0.11843	0.120843	0.109561	0.117182	0.11507	0.115306	0.118188	0.117187	0.124007	0.122344	0.117052	0.112544	0.116741	0.121808	0.119028	0.113192	0.11634	0.117621	0.122913	0.106055	0.115894	0.119833	0.118771	0.121274	0.118499	0.121722	0.139753	0.120992	0.116375	0.113826	0.118784	0.0646662
PF3D7_0206700.1-p1	0	0.234979	0.238081	0.231056	0.227007	0.24557	0.243164	0.195992	0.288027	0.264159	0.268124	0.239562	0.259129	0.243008	0.226147	0.23283	0.238053	0.236393	0.26284	0.229857	0.247799	0.238436	0.226435	0.230007	0.239843	0.245382	0.247519	0.252864	0.253267	0.243548	0.233682	0.240232	0.217022	0.217053	0.241994	0.217891	0.237437	0.235702	0.233781	0.237228	0.26173	0.246415	0.240596	0.22858	0.246045	0.246344	0.247481	0.232548	0.252573
PF3D7_0206800.1-p1	1	0.964597	0.967148	0.966357	0.961531	0.966672	0.965793	0.965796	0.962598	0.967455	0.964357	0.964129	0.962462	0.965642	0.9051	0.96792	0.966729	0.967978	0.966009	0.969945	0.966416	0.966835	0.965687	0.96488	0.966441	0.968149	0.966787	0.965334	0.962557	0.964148	0.965391	0.965591	0.961096	0.966819	0.966179	0.96509	0.965918	0.972328	0.96726	0.965278	0.967361	0.967918	0.968913	0.964768	0.965753	0.964974	0.964516	0.965273	0.965315
PF3D7_0206900.1-p1	1	1	1	1	1	1	1	1	1	1	1	1	1	1	1	1	1	1	1	1	1	1	1	1	1	1	1	1	1	1	1	1	1	1	1	1	1	1	1	1	1	1	1	1	1	1	1	1	1
PF3D7_0206900.2-p1	0	0.944792	0.935015	0.925458	0.930989	0.933839	0.934427	0.942405	0.950732	0.92647	0.929203	0.930117	0.927467	0.935487	0.931332	0.936986	0.934987	0.93507	0.936787	0.933825	0.936888	0.934416	0.938653	0.934577	0.934409	0.927034	0.933816	0.930657	0.934642	0.93445	0.938124	0.934305	0.930878	0.937657	0.932336	0.935006	0.938216	0.938158	0.933183	0.932608	0.933807	0.931768	0.925641	0.910682	0.933912	0.929579	0.937298	0.935489	0.944224
PF3D7_0207000.1-p1	0	0.957267	0.945502	0.951214	0.942947	0.949172	0.947322	0.962545	0.955127	0.942216	0.949466	0.946078	0.932683	0.948223	0.944918	0.952028	0.94833	0.948632	0.9503	0.952995	0.947026	0.949989	0.948318	0.945422	0.948817	0.951477	0.950344	0.938448	0.932933	0.947127	0.951803	0.94591	0.941146	0.949394	0.947301	0.951102	0.949141	0.958972	0.950779	0.946339	0.94959	0.952228	0.953054	0.952642	0.948609	0.947582	0.94439	0.946091	0.949802
PF3D7_0207100.1-p1	0	0.739606	0.796066	0.770709	0.804748	0.784922	0.793048	0.765897	0.703727	0.801553	0.78092	0.792967	0.802316	0.793678	0.788744	0.75262	0.789866	0.782768	0.777994	0.806955	0.802207	0.788287	0.791438	0.789897	0.78431	0.772616	0.784301	0.801125	0.810872	0.796038	0.776129	0.792199	0.806974	0.812852	0.787854	0.792167	0.79797	0.808089	0.787348	0.789195	0.754623	0.775706	0.773516	0.77688	0.79104	0.796772	0.794767	0.792211	0.795102
PF3D7_0207200.1-p1	0	0.0880372	0.0772747	0.0723533	0.0687109	0.0754481	0.0782328	0.116185	0.0715577	0.0733985	0.0684987	0.076645	0.073168	0.0760144	0.0732004	0.0704591	0.0715573	0.0662604	0.0699434	0.0743998	0.0810385	0.0711689	0.0742716	0.0711641	0.0738125	0.0735143	0.0723706	0.0757749	0.0692775	0.0706941	0.0739138	0.0747526	0.0730946	0.07224	0.0754558	0.0752613	0.0790086	0.091029	0.0748515	0.0764142	0.0693762	0.0718457	0.0708297	0.0760984	0.0718681	0.0785604	0.0777268	0.0703246	0.0819149
PF3D7_0207300.1-p1	0	0.609658	0.58267	0.593434	0.589178	0.595504	0.5914	0.595235	0.548616	0.588283	0.602528	0.593391	0.593888	0.592045	0.60014	0.592217	0.584644	0.589826	0.584776	0.571537	0.566598	0.587997	0.582783	0.593635	0.59225	0.580918	0.583461	0.585338	0.586527	0.582648	0.598818	0.569835	0.590757	0.595295	0.590147	0.595052	0.589609	0.610588	0.589369	0.594008	0.584877	0.595869	0.592806	0.602091	0.593724	0.591237	0.588114	0.575124	0.609037
PF3D7_0207400.1-p1	0	0.875693	0.855659	0.863939	0.838975	0.861793	0.855794	0.880408	0.879163	0.837208	0.858641	0.859906	0.852694	0.85797	0.864497	0.862099	0.850152	0.851709	0.856781	0.840358	0.828302	0.862556	0.849002	0.864965	0.858505	0.863868	0.861016	0.854356	0.84207	0.844975	0.859365	0.846061	0.85078	0.857594	0.851971	0.861793	0.845894	0.829488	0.859331	0.858582	0.858158	0.864212	0.861108	0.872609	0.856909	0.855382	0.840649	0.848048	0.859642
PF3D7_0207500.1-p1	1	0.908594	0.903837	0.906513	0.906425	0.904025	0.903044	0.908848	0.913447	0.90375	0.918189	0.906186	0.908635	0.905759	0.902551	0.908652	0.896138	0.90277	0.902598	0.900037	0.895145	0.903313	0.886886	0.904504	0.905751	0.903905	0.905031	0.905338	0.903868	0.890023	0.905056	0.898024	0.899525	0.910005	0.906017	0.907306	0.907045	0.903581	0.904501	0.902797	0.90238	0.905856	0.905735	0.89655	0.907375	0.906382	0.894872	0.905527	0.919111
PF3D7_0207600.1-p1	1	0.899561	0.880842	0.881651	0.883475	0.878778	0.880388	0.910028	0.912153	0.871178	0.886824	0.879303	0.873038	0.880106	0.879408	0.892574	0.877436	0.882761	0.872353	0.878915	0.874286	0.880974	0.869116	0.884032	0.882662	0.878391	0.881896	0.879049	0.869331	0.884617	0.884907	0.883321	0.883248	0.882761	0.884173	0.891147	0.875068	0.864307	0.886681	0.885588	0.875817	0.888269	0.869774	0.881451	0.884365	0.877078	0.864929	0.873825	0.894108
PF3D7_0207700.1-p1	0	0.923452	0.911753	0.911376	0.911054	0.906992	0.910984	0.928304	0.929557	0.914973	0.918089	0.906305	0.913653	0.913464	0.910784	0.918182	0.909031	0.916182	0.914165	0.908452	0.903028	0.907137	0.89747	0.913709	0.914783	0.8973	0.909004	0.916676	0.903949	0.896271	0.911789	0.910756	0.900599	0.904079	0.913449	0.914873	0.910427	0.920767	0.915377	0.911939	0.902572	0.914884	0.909154	0.90591	0.91131	0.912667	0.905101	0.900632	0.923013
PF3D7_0207800.1-p1	0	0.867345	0.848665	0.848876	0.851657	0.84705	0.849071	0.881389	0.870766	0.849495	0.866397	0.84627	0.85763	0.848864	0.834499	0.856354	0.844415	0.845489	0.850235	0.848594	0.846651	0.848946	0.831264	0.846846	0.853273	0.839429	0.851285	0.852232	0.84698	0.830978	0.844608	0.843038	0.826584	0.8524	0.850596	0.852704	0.851114	0.864667	0.848958	0.847147	0.845322	0.836103	0.833911	0.843557	0.847086	0.852568	0.836989	0.82881	0.852016
PF3D7_0207900.1-p1	0	0.890542	0.875271	0.870884	0.87746	0.87618	0.874109	0.889123	0.871659	0.884062	0.895078	0.86805	0.887116	0.878059	0.876522	0.871509	0.877225	0.876252	0.87877	0.881062	0.876585	0.879926	0.867104	0.880148	0.87781	0.875746	0.881602	0.882912	0.876456	0.864248	0.865565	0.874881	0.869562	0.876829	0.875415	0.88087	0.862173	0.888795	0.882112	0.877235	0.871866	0.881042	0.867321	0.867209	0.877717	0.880436	0.868893	0.869087	0.885088
PF3D7_0208000.1-p1	0	0.771208	0.75495	0.749775	0.76282	0.755046	0.749647	0.751812	0.727134	0.755463	0.769564	0.758513	0.757778	0.757894	0.762287	0.731468	0.750426	0.750761	0.747427	0.756992	0.747516	0.758467	0.753136	0.766736	0.750271	0.757042	0.755033	0.751099	0.753959	0.742167	0.748345	0.749964	0.767262	0.771908	0.747583	0.767175	0.750376	0.739823	0.757828	0.757724	0.746986	0.743547	0.702155	0.759904	0.751673	0.754647	0.737789	0.744286	0.760181
PF3D7_0208100.1-p1	0	0.933328	0.939786	0.930909	0.948945	0.929579	0.937586	0.932146	0.881673	0.936076	0.938754	0.939773	0.938175	0.93706	0.937749	0.926907	0.936276	0.939018	0.924811	0.940717	0.940896	0.936704	0.941144	0.935447	0.938874	0.931998	0.933161	0.939019	0.943743	0.93541	0.934405	0.938704	0.94185	0.945121	0.935887	0.941762	0.943764	0.933604	0.938531	0.938395	0.920151	0.926579	0.909632	0.916336	0.936612	0.937864	0.939589	0.936697	0.942919
PF3D7_0208200.1-p1	0	0.439099	0.407157	0.403711	0.426176	0.404976	0.408089	0.486096	0.376743	0.372936	0.395951	0.410177	0.386712	0.404082	0.407803	0.412213	0.404317	0.402326	0.392563	0.40244	0.40449	0.403329	0.410338	0.403892	0.403212	0.39165	0.395589	0.391312	0.402803	0.403332	0.419476	0.392905	0.408855	0.41324	0.401904	0.427214	0.436178	0.456065	0.398486	0.403582	0.392677	0.38786	0.386563	0.398931	0.399869	0.399769	0.41243	0.403755	0.425151
PF3D7_0208300.1-p1	0	0.451859	0.538084	0.53563	0.537486	0.545138	0.542751	0.468109	0.519352	0.560732	0.556097	0.542244	0.554099	0.542372	0.53364	0.519699	0.541913	0.54612	0.535726	0.563964	0.541046	0.542496	0.542428	0.548474	0.541146	0.548419	0.541353	0.556268	0.554186	0.541767	0.522746	0.541056	0.544711	0.551577	0.534152	0.523663	0.538662	0.424473	0.544004	0.537124	0.537772	0.523636	0.517771	0.52049	0.542367	0.547788	0.519224	0.547291	0.50426
PF3D7_0208400.1-p1	0	0.837365	0.876295	0.871118	0.879112	0.877041	0.873066	0.86854	0.80216	0.877637	0.845513	0.881366	0.876078	0.876537	0.866254	0.865512	0.876327	0.876896	0.869057	0.892388	0.876551	0.877382	0.876964	0.877384	0.873016	0.870658	0.873333	0.877346	0.873574	0.871521	0.880431	0.87074	0.878176	0.88433	0.872865	0.875378	0.88415	0.868058	0.874174	0.876064	0.871783	0.847837	0.867619	0.861146	0.871601	0.875588	0.873987	0.872326	0.867698
PF3D7_0208500.1-p1	0	0.306989	0.298706	0.301901	0.268814	0.300666	0.295367	0.325551	0.284143	0.283352	0.28789	0.285214	0.278487	0.28735	0.296758	0.288657	0.290713	0.277391	0.292518	0.289256	0.303601	0.299579	0.294018	0.298918	0.289465	0.311102	0.30625	0.287494	0.277986	0.296925	0.286827	0.296438	0.286606	0.285474	0.287342	0.298778	0.260323	0.309714	0.295863	0.289669	0.303787	0.29232	0.301699	0.315352	0.293837	0.288638	0.288434	0.298742	0.266005
PF3D7_0208600.1-p1	0	0.804247	0.780933	0.791414	0.804215	0.772921	0.780036	0.830383	0.784988	0.759407	0.777339	0.792249	0.751279	0.778307	0.784533	0.794354	0.788041	0.787621	0.78092	0.780251	0.775187	0.776932	0.787322	0.761506	0.782925	0.77193	0.763938	0.758306	0.78058	0.789435	0.7958	0.781976	0.792738	0.803278	0.768606	0.793073	0.800974	0.812826	0.779405	0.775733	0.785324	0.791419	0.808954	0.793485	0.781977	0.772431	0.784961	0.787227	0.804608
PF3D7_0208700.1-p1	0	0.0376852	0.0440057	0.0450566	0.0421541	0.046151	0.0456034	0.0443257	0.0392986	0.0476208	0.0504681	0.0455679	0.0452903	0.0460641	0.0448422	0.0425066	0.0440722	0.0393759	0.0450903	0.0468435	0.0434879	0.0461873	0.0465288	0.0443702	0.0464868	0.0495316	0.0486618	0.0450911	0.0454344	0.041559	0.042237	0.0418529	0.0442697	0.046997	0.0463175	0.0477833	0.0398697	0.0351737	0.0477865	0.0456932	0.0460185	0.0453991	0.0450404	0.0470165	0.0438501	0.0467569	0.0410487	0.0415264	0.0431754
PF3D7_0208700.2-p1	0	0.0354675	0.0399912	0.0407106	0.0373665	0.0416483	0.0409164	0.0428085	0.0369184	0.0446327	0.0466637	0.0412319	0.0424314	0.0410868	0.0375357	0.0383723	0.0398698	0.0360216	0.0409451	0.0442591	0.0401595	0.0413157	0.0419742	0.0403306	0.0414128	0.0435676	0.0434192	0.0406851	0.0434067	0.0396596	0.0389445	0.0384799	0.0409164	0.0454779	0.0413932	0.0387083	0.0381319	0.0338228	0.0414227	0.0409355	0.0428634	0.0399824	0.0423876	0.0415621	0.0417107	0.0401935	0.0374611	0.0394872	0.0326099
PF3D7_0208800.1-p1	0	0.312715	0.325151	0.346632	0.289754	0.340866	0.331682	0.28096	0.282515	0.305078	0.333776	0.337935	0.329329	0.32597	0.325863	0.340897	0.330935	0.337063	0.334635	0.329894	0.317821	0.334032	0.323303	0.332692	0.328631	0.350675	0.347945	0.327546	0.312023	0.328655	0.337944	0.328177	0.315082	0.327571	0.329371	0.308472	0.325999	0.284461	0.331412	0.331225	0.34863	0.323519	0.331165	0.34792	0.338565	0.330947	0.321784	0.330071	0.290549
PF3D7_0208900.1-p1	0	0.826722	0.851091	0.834273	0.841149	0.856633	0.849759	0.75297	0.832824	0.864284	0.863423	0.849275	0.868606	0.854209	0.854914	0.853749	0.85416	0.854615	0.853854	0.852202	0.851928	0.855016	0.840761	0.857291	0.852816	0.854632	0.856964	0.861756	0.851863	0.848196	0.845776	0.854347	0.84866	0.839859	0.85398	0.848822	0.840516	0.718996	0.851452	0.854055	0.855348	0.85458	0.840361	0.850026	0.856025	0.854948	0.837086	0.847884	0.85231
PF3D7_0209000.1-p1	1	1	1	1	1	1	1	1	1	1	1	1	1	1	1	1	1	1	1	1	1	1	1	1	1	1	1	1	1	1	1	1	1	1	1	1	1	1	1	1	1	1	1	1	1	1	1	1	1
PF3D7_0209100.1-p1	0	0.677725	0.637248	0.634745	0.656041	0.638298	0.641473	0.684143	0.693249	0.647469	0.651562	0.634787	0.640097	0.640042	0.637089	0.656432	0.628114	0.640938	0.647348	0.623546	0.627855	0.631423	0.608442	0.638876	0.642849	0.622608	0.629845	0.643451	0.634614	0.630654	0.637761	0.636744	0.630626	0.59989	0.642022	0.634924	0.658637	0.650741	0.639211	0.639918	0.637828	0.650598	0.619061	0.629497	0.636785	0.639082	0.634215	0.626935	0.668692
PF3D7_0209200.1-p1	0	0.204134	0.227449	0.225834	0.221264	0.233983	0.235205	0.208203	0.245902	0.241684	0.239016	0.22644	0.234683	0.23171	0.22731	0.223705	0.233936	0.242101	0.230769	0.243812	0.235342	0.22866	0.226103	0.230563	0.229104	0.225611	0.233222	0.234712	0.221866	0.226769	0.230856	0.233386	0.220331	0.202916	0.235594	0.233803	0.225303	0.235482	0.23593	0.237612	0.233993	0.237227	0.228403	0.236454	0.235715	0.233963	0.222885	0.226826	0.234357
PF3D7_0209300.1-p1	0	0.160203	0.168353	0.190286	0.145092	0.175213	0.167292	0.157595	0.168427	0.165801	0.176276	0.168247	0.164517	0.168686	0.176048	0.178548	0.17332	0.172009	0.177999	0.175464	0.167655	0.177328	0.168879	0.170835	0.169953	0.192693	0.184316	0.167012	0.144659	0.166969	0.175579	0.167438	0.153679	0.16679	0.167999	0.16167	0.143202	0.155874	0.169774	0.168857	0.186691	0.166728	0.181938	0.202268	0.178893	0.166126	0.159028	0.168395	0.126859
PF3D7_0209400.1-p1	0	0.246491	0.210836	0.204125	0.199199	0.21676	0.209131	0.21879	0.313037	0.185452	0.224135	0.202001	0.20132	0.212642	0.219145	0.211788	0.205459	0.193084	0.218151	0.175929	0.201897	0.216736	0.208238	0.206795	0.212096	0.211766	0.213117	0.199773	0.210714	0.201683	0.202216	0.207358	0.207183	0.213281	0.202844	0.207858	0.176293	0.163369	0.208878	0.206932	0.223131	0.225985	0.243193	0.206084	0.211512	0.207917	0.202563	0.203698	0.22116
PF3D7_0209500.1-p1	0	0.607642	0.591821	0.583349	0.613068	0.586337	0.585295	0.648845	0.522381	0.565251	0.538796	0.598999	0.559296	0.586313	0.571248	0.60651	0.589182	0.591918	0.563477	0.606443	0.585062	0.587905	0.594293	0.586367	0.591009	0.569866	0.574204	0.567841	0.583327	0.586166	0.605578	0.588951	0.604684	0.605554	0.587517	0.604462	0.620906	0.641461	0.587767	0.588159	0.556652	0.580588	0.583587	0.578414	0.586336	0.572135	0.596637	0.591215	0.611554
PF3D7_0209600.1-p1	0	0.343783	0.370343	0.363104	0.348689	0.37597	0.369829	0.28746	0.346762	0.380038	0.373195	0.375758	0.383393	0.37324	0.387229	0.364229	0.366637	0.371431	0.363139	0.385899	0.362486	0.371862	0.373617	0.385831	0.36964	0.374715	0.369831	0.378418	0.36993	0.354346	0.358811	0.363211	0.386874	0.369054	0.364269	0.348112	0.36362	0.284922	0.375509	0.37381	0.369298	0.361322	0.337023	0.369049	0.37045	0.370584	0.343748	0.357284	0.348753
PF3D7_0209700.1-p1	0	0.600298	0.598492	0.57928	0.61779	0.583659	0.595401	0.594255	0.650904	0.606882	0.630027	0.595037	0.610357	0.597375	0.592838	0.57529	0.595036	0.58777	0.60179	0.60618	0.607775	0.584514	0.600315	0.58443	0.59652	0.57534	0.588584	0.598901	0.617116	0.596307	0.58049	0.595716	0.598665	0.620237	0.591462	0.599252	0.616851	0.655126	0.597733	0.583401	0.590383	0.602358	0.579507	0.577658	0.586814	0.602072	0.601651	0.591396	0.606674
PF3D7_0209800.1-p1	0	0.42911	0.386464	0.398506	0.391885	0.389649	0.384697	0.436113	0.493093	0.373173	0.405717	0.372726	0.39102	0.394236	0.401684	0.414264	0.391486	0.384115	0.402498	0.351703	0.379834	0.386152	0.388793	0.383229	0.39653	0.380015	0.38179	0.376121	0.38499	0.390963	0.390669	0.381967	0.385568	0.346097	0.392078	0.393583	0.389826	0.37085	0.395476	0.389795	0.397494	0.413362	0.395209	0.385624	0.395152	0.387612	0.376454	0.392441	0.421926
PF3D7_0210000.1-p1	0	0.138963	0.149177	0.159858	0.106467	0.14927	0.146246	0.134672	0.133472	0.150165	0.147524	0.153215	0.138907	0.150416	0.141111	0.151709	0.145154	0.151264	0.153971	0.138637	0.131372	0.148757	0.14818	0.149945	0.150827	0.157114	0.153225	0.146271	0.138697	0.151376	0.146116	0.143789	0.136587	0.143472	0.148773	0.127471	0.137482	0.139972	0.147717	0.143398	0.158899	0.145635	0.162744	0.163143	0.152529	0.145782	0.140855	0.149989	0.135341
PF3D7_0210100.1-p1	0	0.31094	0.284221	0.288997	0.267025	0.291613	0.281631	0.377916	0.278878	0.275598	0.284586	0.26655	0.279913	0.282899	0.268381	0.296505	0.284141	0.290056	0.28253	0.262842	0.276016	0.284151	0.291013	0.284015	0.287193	0.291164	0.285904	0.278381	0.259895	0.279468	0.290482	0.281571	0.271021	0.282962	0.287101	0.303544	0.297036	0.342853	0.293214	0.285177	0.280499	0.275681	0.289698	0.287609	0.281228	0.281139	0.289011	0.283158	0.282138
PF3D7_0210100.2-p1	0	0.35255	0.318245	0.319571	0.329505	0.319425	0.317801	0.415706	0.282041	0.32027	0.315633	0.32099	0.30449	0.316267	0.292198	0.326117	0.322697	0.324175	0.312213	0.335414	0.313583	0.315967	0.325396	0.317514	0.319465	0.31835	0.319205	0.308736	0.310893	0.320121	0.328221	0.316257	0.312386	0.33033	0.318795	0.333661	0.346207	0.390299	0.325031	0.322536	0.303692	0.305027	0.320218	0.319708	0.316978	0.311181	0.329488	0.321011	0.318233
PF3D7_0210200.1-p1	0	0.958789	0.962077	0.957494	0.967755	0.96315	0.96343	0.965224	0.958435	0.964634	0.967324	0.967096	0.96312	0.961594	0.96111	0.965188	0.958803	0.962048	0.961932	0.967329	0.965925	0.959363	0.960424	0.958256	0.962911	0.958203	0.961035	0.963184	0.967361	0.962287	0.964575	0.962721	0.965077	0.962623	0.965159	0.965378	0.969574	0.968598	0.958685	0.963363	0.953888	0.962841	0.962372	0.957781	0.960078	0.965161	0.963986	0.96198	0.967415
PF3D7_0210300.1-p1	0	0.313795	0.336259	0.335183	0.296664	0.344104	0.339865	0.283258	0.329772	0.36008	0.353401	0.3418	0.365889	0.341979	0.335846	0.3243	0.338031	0.337711	0.353021	0.350152	0.342771	0.340524	0.330386	0.340296	0.334775	0.346303	0.354993	0.357901	0.350526	0.337636	0.331253	0.333577	0.318765	0.326201	0.338027	0.298519	0.326166	0.347885	0.336284	0.333443	0.348346	0.322974	0.339134	0.347924	0.34019	0.346456	0.339015	0.330039	0.330881
PF3D7_0210400.1-p1	0	0.0701561	0.0688281	0.0790779	0.082314	0.0703392	0.0711801	0.0962087	0.0633542	0.0647951	0.060894	0.0660284	0.0684538	0.0705745	0.0666323	0.0806344	0.0744239	0.0779535	0.0720141	0.0727796	0.0675028	0.0704344	0.0698794	0.0705512	0.0691762	0.0768948	0.0735186	0.0692347	0.0663064	0.0740997	0.069775	0.0703666	0.0724484	0.0731788	0.0709139	0.0788376	0.0656667	0.107126	0.0694808	0.0727279	0.0702596	0.0694302	0.0826237	0.102679	0.0698717	0.0692409	0.0716058	0.0729167	0.05561
PF3D7_0210500.1-p1	0	0.459764	0.538197	0.540097	0.541611	0.534602	0.542607	0.422802	0.4693	0.558227	0.546354	0.548602	0.549901	0.533797	0.54409	0.526135	0.532811	0.547654	0.514183	0.559969	0.543087	0.531541	0.537138	0.543173	0.538608	0.53726	0.54169	0.552491	0.54743	0.537261	0.538537	0.545628	0.542028	0.539174	0.545237	0.526229	0.542444	0.43559	0.54298	0.537474	0.534513	0.538696	0.535833	0.520099	0.544689	0.547452	0.526281	0.542224	0.541686
PF3D7_0210600.1-p1	0	0.162397	0.202575	0.210905	0.199017	0.206724	0.211105	0.169023	0.163105	0.23661	0.219279	0.209368	0.234565	0.208253	0.193032	0.187598	0.205444	0.202519	0.218938	0.220332	0.213352	0.203094	0.198736	0.197708	0.206002	0.212511	0.212772	0.222401	0.218075	0.215243	0.197234	0.208839	0.185928	0.196869	0.208613	0.18631	0.209463	0.211324	0.197675	0.201491	0.220012	0.19929	0.225909	0.228465	0.20862	0.217729	0.213541	0.202306	0.195028
PF3D7_0210700.1-p1	0	0.363356	0.358712	0.361827	0.332847	0.369253	0.36949	0.360583	0.45825	0.371724	0.38931	0.364313	0.373793	0.360565	0.369925	0.357108	0.362744	0.353522	0.379174	0.351051	0.365484	0.371514	0.356566	0.364014	0.361651	0.373852	0.377685	0.377852	0.365079	0.367661	0.353986	0.365902	0.352633	0.344173	0.360296	0.350888	0.344305	0.33344	0.361033	0.361988	0.381573	0.374963	0.349922	0.356166	0.366586	0.365679	0.36037	0.366076	0.345412
PF3D7_0210800.1-p1	0	0.116616	0.136519	0.145855	0.108412	0.15017	0.137548	0.1144	0.0997318	0.13485	0.130972	0.136327	0.135639	0.136425	0.137644	0.128686	0.137002	0.134266	0.139177	0.148993	0.129954	0.14292	0.129586	0.13647	0.135808	0.160301	0.149888	0.137334	0.124762	0.138123	0.135862	0.131301	0.126369	0.141179	0.131505	0.128479	0.110698	0.117888	0.132155	0.133037	0.148828	0.136431	0.160404	0.16747	0.139859	0.138281	0.128871	0.136778	0.106982
PF3D7_0210900.1-p1	0	0.549328	0.539275	0.524364	0.565412	0.531604	0.533116	0.592572	0.474442	0.544348	0.520763	0.535965	0.544577	0.538242	0.503115	0.54485	0.538994	0.544293	0.527661	0.553502	0.547383	0.530933	0.543923	0.53107	0.541478	0.513749	0.532348	0.543229	0.530641	0.545865	0.543191	0.531448	0.52423	0.54131	0.539804	0.53908	0.563486	0.611176	0.537778	0.536369	0.51262	0.504251	0.529542	0.513233	0.537634	0.532211	0.554214	0.537722	0.547027
PF3D7_0211100.1-p1	0	0.353426	0.421517	0.400966	0.419088	0.414995	0.419672	0.308322	0.359982	0.45707	0.429468	0.42322	0.455219	0.421496	0.407177	0.380277	0.418212	0.419427	0.414626	0.431261	0.431743	0.423021	0.411276	0.425411	0.415485	0.422916	0.423633	0.448581	0.439928	0.410184	0.396169	0.424065	0.40995	0.42437	0.425487	0.399659	0.401045	0.365845	0.4131	0.418506	0.415599	0.404602	0.418272	0.380875	0.414002	0.433857	0.413976	0.404217	0.409597
PF3D7_0211200.1-p1	0	0.476762	0.481658	0.487019	0.437163	0.487427	0.482189	0.487015	0.478256	0.48774	0.468244	0.455048	0.476319	0.478747	0.465236	0.494818	0.483668	0.491942	0.47523	0.474754	0.488114	0.4834	0.481321	0.490235	0.47989	0.48253	0.484442	0.482694	0.480095	0.475424	0.475122	0.487601	0.484582	0.4841	0.489273	0.48676	0.456949	0.510697	0.481944	0.49029	0.470946	0.483594	0.473319	0.475969	0.473564	0.477682	0.478417	0.476491	0.492108
PF3D7_0211300.1-p1	0	0.0577861	0.0733248	0.0784335	0.0646763	0.0853264	0.0736753	0.0557269	0.0561451	0.0837981	0.090382	0.0785847	0.0822951	0.0772961	0.0713971	0.0671084	0.0778342	0.071258	0.0834469	0.0849726	0.0808392	0.079798	0.0716341	0.0706973	0.0737804	0.0860092	0.0823026	0.0723105	0.0789445	0.0793779	0.0703725	0.0704996	0.064312	0.0728809	0.0760425	0.0703114	0.0752778	0.0885253	0.0748677	0.0750626	0.0875	0.073427	0.0882673	0.0952886	0.0810554	0.0772846	0.0755323	0.0730827	0.0701697
PF3D7_0211400.1-p1	0	0.0789889	0.0861784	0.0998243	0.067097	0.0935496	0.0876742	0.0895259	0.0872155	0.0877012	0.085839	0.0856515	0.0858683	0.0898054	0.0878916	0.080172	0.0882234	0.0842765	0.0923275	0.0948673	0.0832905	0.0897511	0.0866293	0.085549	0.0892425	0.101222	0.0936845	0.0863089	0.080558	0.0889589	0.0920439	0.0844292	0.0817009	0.0778346	0.0841338	0.082886	0.0688977	0.0820059	0.0900458	0.0883046	0.0974165	0.088362	0.0944756	0.122019	0.086148	0.0872065	0.0878989	0.0854987	0.0685365
PF3D7_0211500.1-p1	0	0.79812	0.808268	0.799285	0.818175	0.809944	0.806885	0.751155	0.817624	0.805167	0.802135	0.811029	0.811534	0.806051	0.820379	0.80586	0.8024	0.805018	0.809207	0.806047	0.805074	0.811816	0.8089	0.812887	0.80587	0.804858	0.804921	0.807283	0.818145	0.808102	0.804393	0.803989	0.829283	0.814076	0.807963	0.804833	0.821529	0.794436	0.803726	0.810796	0.799187	0.804151	0.776797	0.792603	0.810071	0.80385	0.810237	0.805386	0.816467
PF3D7_0211600.1-p1	0	0.128231	0.137789	0.146292	0.0893335	0.146027	0.138218	0.137029	0.118576	0.130768	0.143205	0.144549	0.144113	0.138856	0.140627	0.134837	0.144143	0.138498	0.141798	0.135837	0.138703	0.143036	0.139824	0.141022	0.135406	0.157232	0.15392	0.140659	0.136602	0.137705	0.138231	0.137271	0.138365	0.140747	0.136957	0.13273	0.136347	0.129389	0.139559	0.136547	0.152047	0.133937	0.146952	0.168023	0.14099	0.139083	0.133253	0.137041	0.124895
PF3D7_0211700.1-p1	0	0.498025	0.545219	0.527853	0.563778	0.54139	0.535514	0.514202	0.466118	0.553709	0.533221	0.554293	0.552658	0.54419	0.527757	0.521241	0.533472	0.537729	0.530203	0.566468	0.550221	0.536534	0.549824	0.545709	0.541679	0.536757	0.536699	0.545835	0.566346	0.542623	0.5344	0.538552	0.564075	0.582921	0.53907	0.554239	0.568939	0.549933	0.541529	0.542184	0.527309	0.506865	0.508023	0.516921	0.529654	0.550849	0.542351	0.542157	0.545855
PF3D7_0211800.1-p1	0	0.421118	0.37802	0.388448	0.374615	0.379968	0.383001	0.412347	0.465919	0.374218	0.398834	0.36672	0.392981	0.383763	0.382507	0.40446	0.37873	0.370989	0.385446	0.340525	0.376593	0.373866	0.366514	0.374052	0.380447	0.372304	0.373817	0.381427	0.378747	0.374607	0.382969	0.375526	0.372356	0.316963	0.384861	0.375725	0.383655	0.35291	0.379971	0.37646	0.378366	0.388167	0.380605	0.38211	0.374234	0.379898	0.37603	0.376716	0.401285
PF3D7_0211900.1-p1	0	0.209469	0.238008	0.232965	0.262475	0.234956	0.237302	0.229288	0.203667	0.235993	0.226518	0.241921	0.235344	0.233741	0.238095	0.230607	0.240605	0.240975	0.231058	0.252161	0.237087	0.23573	0.241468	0.236638	0.234409	0.242999	0.235773	0.23345	0.240779	0.240318	0.24821	0.242483	0.249514	0.253132	0.238515	0.251136	0.261138	0.262653	0.240975	0.239712	0.239501	0.25101	0.232425	0.248304	0.236831	0.239641	0.252542	0.241067	0.236454
PF3D7_0212000.1-p1	0	0.230755	0.234412	0.239643	0.206028	0.248439	0.239771	0.208562	0.210585	0.254868	0.253502	0.246303	0.252141	0.239176	0.234101	0.239539	0.238078	0.240719	0.247712	0.248491	0.24085	0.240355	0.232011	0.24038	0.235993	0.253252	0.250841	0.243645	0.241302	0.236241	0.234901	0.235166	0.227429	0.241479	0.239496	0.200845	0.230348	0.237661	0.238012	0.238724	0.243976	0.226397	0.231119	0.254531	0.232961	0.24137	0.234188	0.22958	0.194184
PF3D7_0212100.1-p1	0	0.817217	0.817739	0.796862	0.827871	0.799625	0.813544	0.826573	0.805991	0.809024	0.790989	0.816045	0.795121	0.812844	0.793301	0.802294	0.813277	0.818212	0.797791	0.822497	0.817786	0.806075	0.823276	0.816026	0.815387	0.793658	0.798606	0.805383	0.808311	0.804486	0.807834	0.811518	0.827273	0.821031	0.806797	0.81905	0.819091	0.823286	0.819113	0.81879	0.788873	0.814749	0.796951	0.799621	0.798321	0.811546	0.813024	0.811217	0.812148
PF3D7_0212200.1-p1	0	0.50713	0.482897	0.471781	0.51112	0.462711	0.475758	0.55923	0.420745	0.465607	0.474395	0.485313	0.467089	0.478382	0.462573	0.48445	0.471505	0.482893	0.47223	0.486625	0.481055	0.467976	0.485878	0.456692	0.48587	0.463538	0.470473	0.471176	0.475855	0.490065	0.484157	0.472654	0.463047	0.480533	0.475065	0.486114	0.516924	0.585127	0.472523	0.463294	0.454623	0.471612	0.502058	0.463319	0.480692	0.473096	0.497644	0.48293	0.501293
PF3D7_0212300.1-p1	0	0.367515	0.337902	0.346466	0.336758	0.341567	0.346256	0.37946	0.445588	0.362126	0.378875	0.311301	0.354724	0.344907	0.344916	0.360461	0.340002	0.339314	0.364431	0.337577	0.345847	0.332482	0.317991	0.337599	0.346049	0.340349	0.344326	0.349167	0.335004	0.346424	0.339104	0.342231	0.302933	0.289406	0.353823	0.337822	0.335098	0.350464	0.337366	0.341678	0.353374	0.349107	0.338095	0.316784	0.347602	0.349456	0.336507	0.341545	0.360869
PF3D7_0212400.1-p1	0	0.790725	0.842529	0.838629	0.83573	0.846381	0.843493	0.740876	0.800749	0.854688	0.841313	0.847907	0.853301	0.843904	0.837487	0.842977	0.844803	0.847448	0.841002	0.856233	0.845025	0.843868	0.842526	0.848011	0.840649	0.843958	0.844386	0.849419	0.848515	0.837041	0.838714	0.846779	0.841327	0.850039	0.843411	0.830102	0.842751	0.712404	0.844712	0.844246	0.848017	0.841934	0.833709	0.823631	0.842005	0.847094	0.839366	0.839463	0.836611
PF3D7_0212500.1-p1	0	0.934439	0.954719	0.946284	0.959185	0.952522	0.953334	0.911756	0.926207	0.956154	0.952227	0.955556	0.957621	0.952925	0.954865	0.943284	0.951815	0.952918	0.949866	0.953582	0.953488	0.9528	0.953541	0.953213	0.953392	0.947623	0.954579	0.955524	0.956401	0.953961	0.952982	0.952151	0.957076	0.95735	0.954135	0.951803	0.95729	0.931803	0.950614	0.954899	0.948023	0.939516	0.931082	0.945609	0.953514	0.954664	0.952499	0.953815	0.95571
PF3D7_0212600.1-p1	0	0.456823	0.406182	0.427658	0.358496	0.40926	0.404702	0.493776	0.455874	0.374848	0.424581	0.416395	0.393059	0.409113	0.410296	0.427797	0.407406	0.398993	0.404243	0.408041	0.404083	0.4116	0.409778	0.400896	0.41122	0.425977	0.413968	0.393809	0.387421	0.393086	0.412446	0.399446	0.395685	0.432562	0.403882	0.421557	0.401109	0.439335	0.414794	0.403049	0.413506	0.406404	0.420462	0.443103	0.404809	0.400191	0.40239	0.397118	0.41535
PF3D7_0212700.1-p1	0	0.472928	0.480316	0.477604	0.506932	0.483013	0.481807	0.49178	0.504045	0.457358	0.473289	0.495155	0.451424	0.474683	0.481265	0.497041	0.474785	0.486707	0.472633	0.478496	0.481472	0.48306	0.485742	0.475284	0.480996	0.481663	0.474018	0.465342	0.474655	0.48161	0.496951	0.48536	0.502423	0.503321	0.478921	0.498845	0.506111	0.50341	0.476368	0.480675	0.485392	0.493032	0.476025	0.471271	0.484345	0.472745	0.489789	0.484438	0.507107
PF3D7_0212800.1-p1	0	0.536617	0.604583	0.606311	0.587498	0.610373	0.603079	0.474846	0.56918	0.626752	0.608002	0.611393	0.633039	0.609754	0.603907	0.609082	0.60019	0.610354	0.606726	0.612751	0.608343	0.609354	0.598505	0.619107	0.605966	0.607847	0.607983	0.621998	0.613681	0.597715	0.597511	0.608337	0.609641	0.601556	0.607156	0.577093	0.601373	0.500959	0.607819	0.605231	0.606932	0.588079	0.5584	0.605074	0.609268	0.612811	0.579572	0.602242	0.59688
PF3D7_0212900.1-p1	0	0.263282	0.226944	0.238294	0.207938	0.226008	0.229048	0.231122	0.315574	0.208811	0.239794	0.22766	0.225363	0.230498	0.245959	0.247211	0.230823	0.230424	0.233041	0.174448	0.226239	0.224989	0.227822	0.22477	0.231399	0.224921	0.220153	0.222189	0.22882	0.220897	0.234349	0.221469	0.235976	0.186317	0.2317	0.23032	0.229368	0.191257	0.232101	0.226817	0.234813	0.24965	0.228372	0.237628	0.228687	0.225528	0.221107	0.223439	0.242897
PF3D7_0213000.1-p1	0	0.119885	0.13785	0.145415	0.104386	0.142012	0.133711	0.124735	0.117448	0.141368	0.112541	0.141448	0.148143	0.136608	0.13861	0.128077	0.139914	0.138745	0.146756	0.140731	0.123844	0.143499	0.136504	0.137843	0.134503	0.151678	0.145098	0.142557	0.136676	0.139847	0.135331	0.138926	0.1268	0.139376	0.13489	0.132438	0.135626	0.130571	0.134896	0.136122	0.147698	0.13839	0.149517	0.155834	0.137886	0.138389	0.137521	0.135345	0.103773
PF3D7_0213100.1-p1	0	0.485473	0.441552	0.451568	0.446956	0.447713	0.443436	0.52787	0.44333	0.441466	0.459563	0.425242	0.437521	0.448004	0.428509	0.467471	0.447306	0.448237	0.442147	0.444758	0.437454	0.440867	0.436321	0.440646	0.449846	0.439218	0.439991	0.436728	0.421097	0.438501	0.450783	0.434424	0.424014	0.428107	0.444772	0.46102	0.454738	0.505056	0.450804	0.445035	0.434079	0.431883	0.445713	0.445006	0.44674	0.444674	0.441031	0.43957	0.471799
PF3D7_0213200.1-p1	0	0.128657	0.134347	0.138156	0.11656	0.14218	0.133316	0.122914	0.113743	0.13019	0.136297	0.136591	0.135257	0.136874	0.134439	0.12884	0.132313	0.130192	0.136723	0.135947	0.125073	0.143624	0.135257	0.133733	0.135338	0.149324	0.143204	0.133238	0.125461	0.136507	0.12735	0.132455	0.126464	0.140001	0.134013	0.116679	0.123274	0.131782	0.131245	0.133037	0.144422	0.140157	0.164262	0.147236	0.138362	0.134051	0.129849	0.132602	0.0747776
PF3D7_0213300.1-p1	0	0.0716295	0.0663829	0.0659369	0.0696179	0.0654357	0.0653897	0.088871	0.05753	0.0613495	0.0622647	0.0690071	0.0628576	0.0676529	0.0665458	0.0685911	0.0661938	0.0662043	0.0643725	0.0541696	0.0674112	0.0639261	0.0687837	0.0638408	0.0655311	0.0664144	0.0655359	0.0627237	0.0658885	0.0651078	0.0682687	0.0667453	0.0634501	0.0707584	0.066036	0.0695827	0.0612289	0.0867546	0.0670037	0.0684075	0.0682093	0.0650951	0.0669065	0.0632953	0.0658923	0.0646871	0.0697708	0.0653109	0.0634118
PF3D7_0213400.1-p1	0	0.104532	0.0869565	0.0881106	0.0998427	0.0861089	0.0887526	0.119629	0.142931	0.0942853	0.112345	0.0867478	0.103209	0.0892549	0.0965234	0.0841718	0.0931613	0.0907759	0.0926849	0.0817589	0.0860033	0.0900092	0.0893385	0.0842528	0.0889354	0.0936625	0.09	0.0946301	0.0959416	0.0872434	0.0847236	0.0909963	0.0794868	0.0867496	0.0893489	0.0938356	0.0829538	0.0717271	0.0868004	0.0872436	0.0935962	0.0866492	0.100396	0.0868529	0.0878643	0.0924985	0.089701	0.0845828	0.0992877
PF3D7_0213500.1-p1	0	0.451536	0.442397	0.431353	0.471158	0.441753	0.443064	0.454912	0.434072	0.444096	0.44911	0.452349	0.457203	0.443296	0.442874	0.415601	0.439177	0.431544	0.446972	0.445494	0.453378	0.441252	0.429073	0.431816	0.435881	0.438337	0.447812	0.450451	0.464553	0.449413	0.447306	0.434881	0.444436	0.458736	0.440232	0.44708	0.46645	0.5	0.429661	0.429596	0.434728	0.424105	0.443252	0.424007	0.435692	0.447828	0.464116	0.436183	0.458561
PF3D7_0213600.1-p1	0	0.808092	0.869378	0.853595	0.879661	0.86373	0.869081	0.748489	0.769498	0.877525	0.872481	0.866441	0.875478	0.868001	0.869085	0.826856	0.86663	0.866706	0.861059	0.879488	0.869925	0.867678	0.868095	0.866565	0.86267	0.861471	0.866893	0.875268	0.877348	0.866608	0.862495	0.868402	0.876906	0.876293	0.865397	0.868954	0.8668	0.799003	0.862394	0.867019	0.862554	0.8629	0.844721	0.857258	0.864483	0.870472	0.872587	0.863951	0.872938
PF3D7_0213700.1-p1	0	0.391869	0.344225	0.341104	0.309927	0.344763	0.338583	0.431234	0.419867	0.317476	0.35469	0.333796	0.315088	0.344815	0.3174	0.365954	0.346491	0.330844	0.353475	0.34131	0.33654	0.338244	0.350252	0.342119	0.346307	0.342082	0.342155	0.330779	0.335129	0.336169	0.343818	0.340608	0.342122	0.345383	0.34182	0.356538	0.334917	0.394061	0.352887	0.340788	0.346526	0.35839	0.34583	0.35024	0.339676	0.331719	0.347356	0.342432	0.369499
PF3D7_0213800.1-p1	0	0.378167	0.420296	0.40289	0.438381	0.429748	0.425351	0.320019	0.394142	0.447593	0.45427	0.430986	0.44775	0.422176	0.442834	0.396461	0.42225	0.418383	0.433599	0.448051	0.435848	0.424759	0.412425	0.419183	0.418259	0.430132	0.428598	0.432333	0.445582	0.433399	0.423376	0.429747	0.430817	0.437544	0.419356	0.403418	0.426455	0.401825	0.41501	0.418219	0.431219	0.429504	0.405119	0.40402	0.431648	0.431733	0.429255	0.429485	0.410357
PF3D7_0213900.1-p1	0	0.894044	0.876044	0.869309	0.884227	0.864993	0.867025	0.898737	0.891334	0.857122	0.874276	0.877264	0.858409	0.871145	0.88181	0.87326	0.876606	0.876905	0.860621	0.865425	0.866979	0.871871	0.88106	0.874392	0.875579	0.864371	0.859024	0.864945	0.87423	0.868601	0.875336	0.871383	0.887662	0.889447	0.866413	0.886172	0.878262	0.861109	0.876853	0.873819	0.868647	0.87524	0.886905	0.868226	0.87288	0.866563	0.871354	0.874995	0.886691
PF3D7_0214000.1-p1	0	0.274852	0.266774	0.268781	0.241663	0.274294	0.274523	0.243219	0.34363	0.269519	0.273308	0.24864	0.258059	0.269525	0.268927	0.272104	0.267209	0.269125	0.279093	0.260862	0.273417	0.271097	0.267659	0.278295	0.267229	0.264373	0.272079	0.27102	0.250753	0.265707	0.261342	0.270332	0.262437	0.243779	0.267902	0.264831	0.236788	0.240317	0.266706	0.272784	0.281587	0.284622	0.254896	0.260838	0.269467	0.268149	0.260107	0.267237	0.263725
PF3D7_0214100.1-p1	0	0.864621	0.873932	0.857028	0.870913	0.867376	0.874003	0.862633	0.864123	0.886116	0.872504	0.871787	0.880752	0.874822	0.852473	0.880463	0.873691	0.878395	0.866974	0.880802	0.876037	0.864864	0.869875	0.876661	0.872879	0.847711	0.85952	0.882535	0.88066	0.866805	0.871187	0.873773	0.880916	0.86947	0.878312	0.869049	0.889626	0.878554	0.875134	0.878192	0.856327	0.874936	0.827791	0.841345	0.868504	0.874601	0.870146	0.868636	0.886573
PF3D7_0214200.1-p1	0	0.124774	0.143474	0.14469	0.140517	0.139376	0.144992	0.125375	0.122593	0.16762	0.16035	0.146243	0.160875	0.145897	0.13247	0.136909	0.144331	0.150509	0.150976	0.135216	0.150886	0.143212	0.139103	0.138575	0.145333	0.144104	0.148724	0.159469	0.15317	0.151778	0.143862	0.1484	0.123963	0.12804	0.146076	0.134854	0.151171	0.168405	0.1435	0.142751	0.147995	0.135001	0.158924	0.151624	0.147762	0.151412	0.151595	0.143925	0.141618
PF3D7_0214300.1-p1	0	0.94829	0.945267	0.93679	0.953283	0.931802	0.940267	0.947384	0.93721	0.940217	0.943315	0.943641	0.938522	0.943281	0.941105	0.941662	0.941675	0.94161	0.932549	0.941417	0.945177	0.933899	0.944964	0.938683	0.943453	0.910194	0.929215	0.940078	0.946888	0.939728	0.940268	0.939708	0.946377	0.944083	0.941435	0.943967	0.953615	0.949346	0.944404	0.942465	0.927647	0.941878	0.936928	0.923186	0.940564	0.941932	0.941798	0.939494	0.953312
PF3D7_0214400.1-p1	0	0.854325	0.837143	0.82306	0.858406	0.815034	0.839794	0.865004	0.845231	0.840747	0.846357	0.844797	0.839341	0.833297	0.830178	0.8429	0.836722	0.837598	0.836216	0.842869	0.841788	0.820227	0.840427	0.816145	0.837369	0.806862	0.818326	0.832342	0.848851	0.84034	0.838922	0.83534	0.84432	0.839539	0.84025	0.839521	0.86526	0.864881	0.83832	0.831723	0.821658	0.831649	0.831883	0.81372	0.833309	0.8391	0.847301	0.840111	0.862862
PF3D7_0214500.1-p1	0	0.100217	0.0979304	0.0949319	0.0879222	0.105897	0.099701	0.0815428	0.0898208	0.10132	0.0854572	0.0981192	0.0950364	0.0968989	0.102793	0.0867985	0.0966056	0.0955069	0.098045	0.098831	0.0991283	0.0961111	0.0963375	0.102748	0.0963771	0.106676	0.0988551	0.0956767	0.100161	0.101093	0.0996138	0.0982796	0.0952645	0.0879573	0.101259	0.0897332	0.0857728	0.0808077	0.0976116	0.0994163	0.107418	0.103554	0.104195	0.10026	0.0983255	0.0967123	0.0983432	0.0993329	0.0608537
PF3D7_0214600.1-p1	0	0.832541	0.848611	0.837884	0.874351	0.836668	0.844805	0.82661	0.740525	0.855813	0.849035	0.851006	0.856072	0.847681	0.844538	0.844367	0.850779	0.852756	0.831689	0.858298	0.850062	0.841737	0.849276	0.847407	0.849936	0.817369	0.834815	0.852517	0.855904	0.84522	0.850165	0.850823	0.850548	0.852416	0.853311	0.858357	0.864661	0.874614	0.846333	0.847456	0.811859	0.824519	0.828951	0.828722	0.845915	0.849652	0.851175	0.845268	0.863687
PF3D7_0214700.1-p1	0	0.487783	0.441702	0.431841	0.468452	0.437313	0.440163	0.531349	0.526248	0.416442	0.413077	0.432065	0.42523	0.438297	0.438103	0.438728	0.441954	0.432001	0.445781	0.425522	0.441923	0.436955	0.452943	0.437771	0.439406	0.434802	0.432925	0.42141	0.439402	0.448396	0.438696	0.440361	0.449119	0.457165	0.436155	0.457799	0.454967	0.512086	0.439709	0.436974	0.432155	0.454161	0.449866	0.440321	0.428666	0.428508	0.45222	0.448943	0.443894
PF3D7_0214800.1-p1	0	0.592606	0.668918	0.663698	0.658507	0.669978	0.668224	0.551178	0.604077	0.691563	0.685706	0.677699	0.697984	0.671279	0.66972	0.658155	0.671594	0.675035	0.665325	0.675373	0.673281	0.666593	0.662894	0.672802	0.669184	0.670747	0.679141	0.683328	0.677858	0.667926	0.653344	0.673232	0.660281	0.66599	0.676504	0.628117	0.657623	0.592382	0.664002	0.671839	0.666679	0.661275	0.664648	0.666276	0.677868	0.676734	0.650163	0.665362	0.672684
PF3D7_0214900.1-p1	0	0.94701	0.944816	0.940299	0.947652	0.924762	0.94739	0.950943	0.942714	0.947084	0.950625	0.948691	0.940049	0.944017	0.946043	0.943955	0.944188	0.947064	0.942827	0.949556	0.948493	0.93889	0.943708	0.935175	0.944319	0.925827	0.937475	0.944072	0.948359	0.942806	0.947475	0.945454	0.946563	0.946215	0.946634	0.94691	0.952564	0.947535	0.946479	0.944183	0.939973	0.929826	0.931268	0.930318	0.942065	0.947506	0.946905	0.944165	0.951534
PF3D7_0215000.1-p1	0	0.799297	0.804497	0.814	0.809215	0.80886	0.806502	0.793258	0.818312	0.817715	0.835469	0.810224	0.816859	0.804845	0.808871	0.812551	0.79913	0.81096	0.813971	0.800728	0.800704	0.802017	0.784589	0.801208	0.811174	0.81057	0.813089	0.808572	0.804554	0.796766	0.797892	0.807098	0.790054	0.80033	0.813187	0.799796	0.803737	0.793665	0.806607	0.80534	0.813366	0.812233	0.81562	0.805927	0.809663	0.811746	0.795593	0.791898	0.812878
PF3D7_0215100.1-p1	0	0.399112	0.400213	0.406048	0.327626	0.407617	0.407596	0.36368	0.468302	0.425149	0.430807	0.383194	0.403356	0.403824	0.400769	0.422003	0.399413	0.411166	0.416391	0.396723	0.40979	0.400029	0.395197	0.395754	0.407562	0.407084	0.417124	0.403987	0.404736	0.407143	0.396265	0.407457	0.386335	0.375327	0.410578	0.390174	0.378799	0.39568	0.402748	0.40482	0.418881	0.416541	0.393984	0.404999	0.412516	0.403799	0.403742	0.405328	0.409416
PF3D7_0215200.1-p1	0	0.503447	0.459179	0.442435	0.495759	0.446333	0.453283	0.550196	0.448807	0.43774	0.433333	0.460774	0.449419	0.451654	0.4541	0.446202	0.456752	0.452147	0.438517	0.440373	0.461838	0.452841	0.46688	0.447515	0.453905	0.438477	0.435764	0.448749	0.462673	0.464798	0.451993	0.445522	0.461167	0.472758	0.454776	0.47319	0.472434	0.524525	0.44997	0.451547	0.437521	0.423666	0.451768	0.444042	0.453837	0.441943	0.464329	0.466925	0.477495
PF3D7_0215300.1-p1	0	0.609399	0.676072	0.682189	0.659571	0.682368	0.679362	0.5774	0.604597	0.70672	0.698554	0.678313	0.698509	0.678287	0.667134	0.677286	0.664828	0.672365	0.6809	0.694369	0.678428	0.672686	0.64841	0.675187	0.681387	0.681382	0.686316	0.689753	0.680661	0.667467	0.667584	0.674983	0.665528	0.657069	0.682085	0.649899	0.666981	0.628365	0.672255	0.673868	0.676593	0.674964	0.678114	0.690663	0.679625	0.686929	0.661435	0.659275	0.667814
PF3D7_0215400.1-p1	0	0.887572	0.873344	0.862951	0.886779	0.868365	0.872986	0.880683	0.856777	0.866762	0.86347	0.871245	0.853979	0.871169	0.874699	0.883862	0.873627	0.874088	0.857101	0.873251	0.871846	0.867648	0.876902	0.878549	0.871524	0.860856	0.862375	0.869186	0.865073	0.863328	0.876851	0.874326	0.888999	0.876386	0.875069	0.884173	0.883694	0.881432	0.876159	0.879155	0.856365	0.873514	0.833062	0.8499	0.863106	0.87069	0.878613	0.872953	0.887265
PF3D7_0215500.1-p1	0	0.809552	0.815393	0.804219	0.827187	0.80645	0.811624	0.827706	0.772004	0.808855	0.79905	0.821665	0.799038	0.814449	0.794665	0.827223	0.810433	0.816277	0.804713	0.82766	0.811575	0.801804	0.813698	0.809504	0.81485	0.791485	0.796259	0.80688	0.82332	0.813724	0.82418	0.814155	0.827821	0.826846	0.808544	0.819261	0.838436	0.841919	0.816417	0.812641	0.801401	0.823629	0.813256	0.800432	0.811059	0.813782	0.817212	0.816213	0.832249
PF3D7_0215600.1-p1	0	0.883782	0.876224	0.872131	0.895706	0.867384	0.87767	0.884532	0.863868	0.869361	0.871887	0.883536	0.866392	0.873838	0.87528	0.87836	0.877414	0.883743	0.876149	0.891291	0.879145	0.874806	0.879907	0.869365	0.878648	0.870113	0.868809	0.870811	0.875955	0.879802	0.877339	0.878388	0.871108	0.888551	0.872847	0.879504	0.899219	0.895392	0.8737	0.870203	0.876198	0.878468	0.874649	0.852031	0.877933	0.877195	0.8773	0.876769	0.882355
PF3D7_0215700.1-p1	0	0.718479	0.729483	0.725485	0.716905	0.725851	0.732088	0.694694	0.74123	0.746991	0.724722	0.719881	0.75023	0.73278	0.720596	0.736104	0.726287	0.739757	0.731315	0.733913	0.732606	0.722669	0.71099	0.734637	0.729866	0.711148	0.72053	0.742715	0.729862	0.715955	0.718379	0.726436	0.723855	0.671212	0.737299	0.720757	0.743816	0.701729	0.730134	0.731121	0.726493	0.736097	0.677071	0.720232	0.729046	0.732287	0.715888	0.719561	0.738843
PF3D7_0215800.1-p1	0	0.867134	0.849822	0.848102	0.86083	0.841936	0.847885	0.868661	0.885235	0.855597	0.858961	0.846857	0.852211	0.848957	0.85419	0.856761	0.846162	0.84873	0.84942	0.842144	0.850486	0.84321	0.843704	0.852104	0.850037	0.826759	0.838306	0.853831	0.854403	0.838161	0.847348	0.842	0.855259	0.84412	0.851703	0.853808	0.855083	0.848073	0.852159	0.851725	0.834947	0.851419	0.817296	0.839564	0.843306	0.849565	0.844284	0.839754	0.875314
PF3D7_0215900.1-p1	0	0.158114	0.15942	0.172431	0.146404	0.170503	0.163202	0.158758	0.138231	0.161116	0.166379	0.168354	0.16869	0.165571	0.161231	0.159092	0.16239	0.161247	0.167053	0.171736	0.161548	0.171358	0.157701	0.163389	0.157722	0.18436	0.170964	0.164468	0.156661	0.168329	0.162744	0.160595	0.156166	0.158142	0.162088	0.132375	0.164086	0.141118	0.159021	0.163083	0.172979	0.162348	0.171364	0.19291	0.168915	0.164637	0.161438	0.16611	0.0984829
PF3D7_0216000.1-p1	0	0.909637	0.904084	0.902467	0.920386	0.897439	0.902741	0.919733	0.916615	0.906634	0.913125	0.906061	0.904383	0.902592	0.904863	0.908465	0.901338	0.905977	0.892978	0.910216	0.903726	0.896336	0.906852	0.902001	0.90491	0.880881	0.887753	0.899897	0.912027	0.902068	0.904641	0.904588	0.909235	0.908053	0.904983	0.910326	0.921213	0.908916	0.908621	0.905091	0.883042	0.906064	0.896171	0.894844	0.897387	0.90535	0.903459	0.904465	0.919423
PF3D7_0216100.1-p1	0	0.416682	0.496351	0.487083	0.482963	0.500128	0.500677	0.386453	0.460999	0.529666	0.489175	0.496082	0.527648	0.498627	0.501944	0.46205	0.495483	0.496599	0.503883	0.507524	0.502482	0.501394	0.493367	0.506446	0.493673	0.494646	0.502949	0.523729	0.512935	0.497244	0.469736	0.502936	0.48659	0.495195	0.495378	0.464851	0.493527	0.458575	0.493912	0.49427	0.503748	0.47504	0.487724	0.475353	0.49863	0.505995	0.487369	0.495737	0.467056
PF3D7_0216200.1-p1	0	0.433139	0.407403	0.404723	0.434315	0.395217	0.401343	0.478663	0.392005	0.385859	0.374021	0.412298	0.378383	0.401925	0.409464	0.402312	0.402207	0.406995	0.390469	0.409816	0.398446	0.400302	0.412267	0.39297	0.406564	0.396225	0.394072	0.384224	0.408197	0.410074	0.420429	0.398186	0.413279	0.414228	0.404753	0.428352	0.433128	0.482634	0.398967	0.39933	0.382351	0.397868	0.406081	0.397042	0.405802	0.390817	0.42263	0.411312	0.424028
PF3D7_0216300.1-p1	0	0.607822	0.698688	0.695593	0.690189	0.703215	0.703803	0.561549	0.620758	0.727806	0.704852	0.705975	0.722398	0.700018	0.695941	0.688416	0.696132	0.701454	0.702836	0.714515	0.704056	0.697086	0.693862	0.703227	0.698316	0.696484	0.708949	0.717119	0.705753	0.699347	0.690145	0.709519	0.694417	0.692274	0.708969	0.678042	0.700719	0.592793	0.700048	0.705529	0.704132	0.695373	0.692193	0.67872	0.705599	0.708918	0.68758	0.698726	0.691837
PF3D7_0216400.1-p1	0	0.364825	0.364576	0.354062	0.377916	0.360414	0.364414	0.270152	0.390197	0.385947	0.399971	0.365696	0.393322	0.366307	0.366957	0.360805	0.364145	0.362025	0.38063	0.361134	0.374298	0.359928	0.351029	0.36637	0.369569	0.358277	0.365777	0.374963	0.395149	0.358962	0.344203	0.372805	0.357279	0.36155	0.371561	0.349601	0.363437	0.342403	0.365556	0.365505	0.373033	0.375561	0.366132	0.345402	0.358685	0.372981	0.353471	0.356549	0.386719
PF3D7_0216500.1-p1	0	0.577686	0.65215	0.630266	0.663828	0.639205	0.648089	0.544576	0.572206	0.668934	0.642275	0.657307	0.666103	0.650773	0.63932	0.607307	0.651509	0.649237	0.644284	0.666352	0.652988	0.643962	0.656454	0.648125	0.650454	0.63001	0.641488	0.659439	0.672194	0.651071	0.629958	0.651978	0.661969	0.664094	0.651484	0.646238	0.65319	0.608323	0.647014	0.651432	0.624181	0.639399	0.635256	0.615977	0.646839	0.651774	0.653725	0.646056	0.648553
PF3D7_0216600.1-p1	0	0.891875	0.897011	0.902147	0.886008	0.90108	0.899285	0.900379	0.889883	0.901228	0.896494	0.898344	0.898324	0.897545	0.876532	0.902787	0.902701	0.906143	0.90281	0.907183	0.900591	0.89973	0.898751	0.899952	0.895676	0.900843	0.900443	0.898222	0.891973	0.900997	0.899063	0.898062	0.891372	0.902163	0.899941	0.892279	0.89708	0.909727	0.89756	0.898416	0.904299	0.892973	0.886752	0.896454	0.900239	0.898189	0.894501	0.901919	0.889566
PF3D7_0216700.1-p1	0	0.80681	0.787043	0.767555	0.800594	0.765981	0.78087	0.815428	0.81727	0.78954	0.787295	0.786288	0.785054	0.785979	0.79396	0.770228	0.786677	0.780805	0.779604	0.789549	0.78758	0.779263	0.789485	0.788321	0.781985	0.769157	0.747945	0.785365	0.795186	0.790241	0.776827	0.78272	0.798371	0.791088	0.782927	0.795631	0.794907	0.794508	0.79209	0.788437	0.772593	0.7605	0.763723	0.7616	0.77117	0.781174	0.784811	0.789716	0.799985
PF3D7_0216700.2-p1	0	0.802585	0.77874	0.760757	0.794013	0.75011	0.773035	0.810316	0.807811	0.77021	0.772458	0.774065	0.77033	0.774475	0.776836	0.757518	0.773563	0.768728	0.76105	0.776464	0.776916	0.769857	0.781152	0.779253	0.77338	0.758277	0.735662	0.774845	0.779763	0.769104	0.764478	0.772747	0.790969	0.7814	0.769473	0.782119	0.7858	0.764735	0.784667	0.776978	0.761308	0.747465	0.754019	0.748912	0.755589	0.768839	0.773263	0.772153	0.789916
PF3D7_0216800.1-p1	0	0.416131	0.469465	0.469541	0.447438	0.48136	0.470208	0.37828	0.436774	0.503041	0.493685	0.478462	0.504417	0.471256	0.469859	0.455136	0.471122	0.478086	0.474109	0.488891	0.469292	0.472896	0.464282	0.478934	0.469579	0.484129	0.487112	0.491902	0.489152	0.474109	0.456086	0.477324	0.47012	0.4715	0.474216	0.448783	0.462586	0.407824	0.473964	0.476499	0.466552	0.447269	0.453997	0.473734	0.466054	0.480467	0.460886	0.474344	0.450756
PF3D7_0216900.1-p1	0	0.795841	0.759054	0.74116	0.778912	0.751162	0.754027	0.808611	0.801593	0.73261	0.743383	0.757479	0.734511	0.753208	0.771065	0.754805	0.757724	0.742747	0.744611	0.74989	0.74903	0.747629	0.766472	0.741207	0.751978	0.732208	0.725314	0.740335	0.760894	0.753015	0.757646	0.758361	0.779119	0.766119	0.741271	0.771714	0.764639	0.77342	0.758272	0.759318	0.7414	0.773064	0.765075	0.737186	0.747285	0.745161	0.76092	0.763254	0.776686
PF3D7_0217000.1-p1	0	0.388956	0.429945	0.4337	0.411758	0.433789	0.427591	0.359307	0.393781	0.433502	0.438632	0.436539	0.446685	0.42999	0.431745	0.41809	0.427157	0.426854	0.415454	0.43911	0.422103	0.429786	0.427858	0.441013	0.424752	0.433786	0.433532	0.432365	0.429025	0.420964	0.42348	0.421508	0.428787	0.435148	0.425421	0.409517	0.423715	0.336608	0.435791	0.433039	0.428335	0.408628	0.414061	0.438428	0.427288	0.432433	0.405541	0.425634	0.407418
PF3D7_0217100.1-p1	0	0.28622	0.300693	0.29851	0.277709	0.306013	0.304898	0.275061	0.33709	0.332001	0.327164	0.277753	0.320236	0.306982	0.303035	0.29087	0.304475	0.304349	0.308775	0.311046	0.315774	0.29941	0.300257	0.297888	0.300157	0.295059	0.301798	0.320066	0.309065	0.305867	0.295567	0.307673	0.286096	0.272531	0.308752	0.296083	0.288136	0.301932	0.299315	0.306609	0.308007	0.302238	0.298119	0.285787	0.304622	0.309028	0.304222	0.297882	0.297446
PF3D7_0217200.1-p1	0	0.737544	0.812625	0.799607	0.815196	0.80649	0.810835	0.718771	0.710887	0.821084	0.786911	0.815286	0.812961	0.805843	0.796099	0.789988	0.808494	0.813982	0.800242	0.826142	0.81597	0.806594	0.808721	0.806297	0.806876	0.804274	0.80775	0.818366	0.815422	0.81472	0.813923	0.811596	0.810807	0.813186	0.810203	0.796488	0.81763	0.782152	0.80638	0.808112	0.808432	0.805595	0.784851	0.776252	0.815384	0.814745	0.817593	0.810171	0.806689
PF3D7_0217300.1-p1	0	0.0997779	0.102022	0.111727	0.093563	0.101016	0.102781	0.0929319	0.0944971	0.0989473	0.0860617	0.103598	0.106685	0.103079	0.107283	0.0953766	0.108741	0.102655	0.10425	0.0927555	0.0998835	0.112117	0.102049	0.108146	0.0976968	0.120428	0.10993	0.105323	0.0952051	0.101923	0.0938237	0.106969	0.101788	0.111087	0.0993587	0.0966081	0.0850694	0.0984832	0.101085	0.103943	0.111204	0.102746	0.122346	0.121293	0.104662	0.100164	0.100293	0.102578	0.0896626
PF3D7_0217400.1-p1	0	0.118078	0.112894	0.112746	0.119987	0.111254	0.109615	0.130953	0.125444	0.106407	0.115064	0.106943	0.11545	0.113998	0.12048	0.107637	0.113813	0.107088	0.114629	0.105229	0.107628	0.11503	0.117703	0.110038	0.113926	0.12136	0.115928	0.108851	0.102607	0.114543	0.108551	0.109265	0.1106	0.100626	0.113083	0.111423	0.111067	0.111951	0.10665	0.113349	0.113972	0.108105	0.115019	0.116367	0.113126	0.108604	0.11444	0.115404	0.0979695
PF3D7_0217500.1-p1	0	0.327739	0.280243	0.284592	0.28991	0.288379	0.283566	0.370494	0.369112	0.268513	0.310531	0.272433	0.284083	0.278828	0.292483	0.288183	0.284026	0.274927	0.292602	0.27864	0.272325	0.288327	0.277761	0.283184	0.281714	0.298994	0.286637	0.274707	0.273877	0.286215	0.278538	0.280031	0.272784	0.277505	0.277355	0.298208	0.269353	0.293414	0.279707	0.282794	0.291129	0.292705	0.285288	0.301833	0.283295	0.283768	0.272089	0.289073	0.286777
PF3D7_0217600.1-p1	0	0.904467	0.92769	0.923447	0.938389	0.930372	0.92382	0.886805	0.887787	0.931026	0.926237	0.929428	0.928216	0.926698	0.93243	0.924585	0.925575	0.927875	0.921704	0.933621	0.930343	0.930121	0.927325	0.930142	0.927606	0.924043	0.927374	0.932767	0.931142	0.930612	0.927931	0.926167	0.929703	0.930222	0.925064	0.928822	0.931212	0.920907	0.922575	0.926464	0.922735	0.915004	0.909088	0.903618	0.931846	0.926276	0.927529	0.930873	0.924974
PF3D7_0217700.1-p1	0	0.767104	0.737293	0.733809	0.755711	0.722731	0.737512	0.779652	0.771172	0.730928	0.758197	0.740068	0.734466	0.73316	0.738135	0.745306	0.737325	0.733214	0.743991	0.731029	0.740328	0.726113	0.741924	0.711869	0.736925	0.710192	0.727126	0.729513	0.747216	0.736896	0.743141	0.737672	0.72755	0.741324	0.738306	0.734975	0.764721	0.789288	0.734228	0.726402	0.737701	0.747962	0.750924	0.721443	0.733669	0.729819	0.748361	0.733738	0.764559
PF3D7_0217800.1-p1	0	0.36581	0.341508	0.340995	0.346551	0.337271	0.338822	0.432611	0.301403	0.331379	0.326042	0.340353	0.323023	0.343558	0.321291	0.35414	0.339061	0.35466	0.330492	0.287533	0.333838	0.339993	0.347439	0.338405	0.340178	0.338308	0.336289	0.333383	0.329543	0.341129	0.347899	0.330761	0.33933	0.335606	0.340032	0.350725	0.373772	0.408018	0.342851	0.335501	0.330338	0.328042	0.341624	0.345067	0.341179	0.333432	0.342762	0.338551	0.344325
PF3D7_0217900.1-p1	0	0.143008	0.151254	0.146883	0.149721	0.151681	0.159539	0.116827	0.190226	0.179776	0.18358	0.160198	0.188642	0.159436	0.14273	0.14883	0.154911	0.161042	0.176192	0.164398	0.164956	0.153339	0.154239	0.150598	0.154745	0.1491	0.161721	0.172286	0.170366	0.155022	0.142785	0.15717	0.144495	0.151262	0.157874	0.144391	0.169782	0.166088	0.153615	0.153306	0.165132	0.157726	0.153921	0.152084	0.151411	0.166465	0.15871	0.147848	0.169507
PF3D7_0218000.1-p1	0	0.286673	0.257079	0.263457	0.245551	0.262905	0.261129	0.27301	0.368092	0.253142	0.282948	0.241835	0.249397	0.258336	0.266679	0.265084	0.259703	0.254033	0.271149	0.214977	0.253834	0.260886	0.255827	0.258182	0.258731	0.261203	0.263757	0.252682	0.241746	0.253691	0.258517	0.264789	0.249241	0.215633	0.257359	0.259669	0.227195	0.225153	0.261182	0.262481	0.273302	0.282702	0.266812	0.268103	0.26225	0.252446	0.257301	0.257907	0.277685
PF3D7_0218100.1-p1	0	0.210732	0.201361	0.203154	0.169642	0.213032	0.203457	0.183338	0.258491	0.203361	0.22494	0.200642	0.20494	0.205097	0.203271	0.212735	0.206773	0.202918	0.220325	0.194515	0.200161	0.210615	0.203672	0.209625	0.201146	0.21085	0.215857	0.202185	0.204024	0.201317	0.20218	0.203125	0.201173	0.201061	0.202737	0.191483	0.173119	0.163191	0.206013	0.203645	0.220684	0.213013	0.205114	0.197381	0.204464	0.201824	0.199005	0.200141	0.177411
PF3D7_0218200.1-p1	0	0.710296	0.708263	0.691183	0.724778	0.689961	0.703807	0.730526	0.636835	0.710452	0.677334	0.711108	0.6919	0.703034	0.689757	0.697862	0.703968	0.707871	0.677066	0.723489	0.712623	0.693906	0.713995	0.703441	0.70431	0.680064	0.67973	0.696803	0.715548	0.705964	0.714893	0.702923	0.717238	0.709857	0.703612	0.706772	0.729612	0.740737	0.709765	0.704504	0.669354	0.691593	0.697771	0.676424	0.699647	0.70347	0.710245	0.708344	0.71776
PF3D7_0218300.1-p1	0	0.142098	0.157074	0.174586	0.14355	0.168924	0.161036	0.14384	0.128771	0.158593	0.166397	0.171105	0.159307	0.161722	0.160064	0.162744	0.167806	0.15291	0.169478	0.172715	0.157733	0.168259	0.160675	0.164819	0.162901	0.195561	0.179485	0.158765	0.158687	0.163102	0.160463	0.164306	0.159767	0.169935	0.160265	0.156315	0.144734	0.142689	0.165129	0.160389	0.179311	0.161967	0.169658	0.191944	0.165722	0.160519	0.154972	0.164523	0.126502
PF3D7_0218400.1-p1	0	0.271008	0.265578	0.260065	0.293871	0.264722	0.265191	0.309523	0.265469	0.268801	0.250737	0.26916	0.270079	0.266263	0.257409	0.258549	0.264434	0.268738	0.259652	0.288532	0.276041	0.262418	0.268347	0.266538	0.263142	0.265483	0.257959	0.26276	0.280581	0.263289	0.257843	0.270551	0.279386	0.288947	0.2662	0.280918	0.286557	0.309454	0.266039	0.265736	0.262414	0.264257	0.268747	0.260863	0.250074	0.268191	0.266599	0.264613	0.271349
PF3D7_0218500.1-p1	0	0.319988	0.290154	0.302726	0.305552	0.296349	0.292713	0.348315	0.311461	0.285442	0.294153	0.29114	0.278454	0.292765	0.299967	0.310086	0.298902	0.299167	0.289898	0.274748	0.289265	0.293244	0.295056	0.291211	0.294645	0.291685	0.290047	0.280605	0.276716	0.297175	0.304564	0.29148	0.28313	0.284225	0.295045	0.303161	0.31065	0.312498	0.292129	0.29675	0.293475	0.286044	0.289163	0.28983	0.298228	0.287001	0.298107	0.296682	0.278427
PF3D7_0218600.1-p1	0	0.892655	0.923469	0.91586	0.937822	0.921268	0.922981	0.899839	0.807713	0.924092	0.925517	0.924935	0.921923	0.923281	0.919053	0.914689	0.921874	0.925944	0.911217	0.934027	0.927695	0.923255	0.923454	0.922475	0.923683	0.915849	0.92284	0.926143	0.925557	0.923838	0.925999	0.925889	0.923388	0.931943	0.922714	0.924697	0.927122	0.928915	0.917123	0.9212	0.916061	0.912502	0.903328	0.896582	0.92623	0.925147	0.922861	0.92251	0.930709
PF3D7_0218700.1-p1	0	0.61159	0.577799	0.560693	0.617908	0.568776	0.581319	0.661289	0.569832	0.579192	0.569491	0.592203	0.562396	0.572284	0.579363	0.575452	0.580219	0.590801	0.568986	0.600548	0.587734	0.572311	0.583944	0.569215	0.577725	0.567149	0.552296	0.570559	0.592862	0.586827	0.583645	0.586213	0.586031	0.591915	0.581723	0.597818	0.621585	0.648136	0.583755	0.584386	0.568168	0.568565	0.570774	0.555681	0.572838	0.569135	0.593387	0.587421	0.604729
PF3D7_0219100.1-p1	0	0.199268	0.217568	0.229944	0.220295	0.217426	0.221245	0.18632	0.179131	0.22565	0.229793	0.223305	0.221916	0.215916	0.220487	0.212005	0.220285	0.227289	0.216251	0.233917	0.217019	0.213524	0.210255	0.211462	0.215969	0.222797	0.222394	0.22083	0.219443	0.217202	0.219706	0.220464	0.219236	0.208188	0.219107	0.216735	0.226492	0.194425	0.216176	0.220444	0.223781	0.226141	0.248437	0.241064	0.2239	0.217342	0.218964	0.214787	0.224119
PF3D7_0219200.1-p1	0	0.527967	0.50155	0.502559	0.531895	0.502965	0.510085	0.575515	0.460333	0.505307	0.497344	0.505819	0.486998	0.503399	0.478557	0.514307	0.506839	0.515995	0.486424	0.518333	0.505576	0.499574	0.512884	0.498752	0.506815	0.482322	0.495954	0.495305	0.484319	0.50756	0.522473	0.498945	0.496414	0.497329	0.504014	0.516383	0.537546	0.549321	0.509484	0.508465	0.495821	0.484145	0.499104	0.492116	0.505585	0.499093	0.514232	0.507514	0.51738
PF3D7_0219300.1-p1	0	0.489853	0.491396	0.489819	0.499982	0.49106	0.495206	0.51715	0.446171	0.459988	0.397443	0.506198	0.480848	0.485621	0.484443	0.491346	0.490512	0.49376	0.490814	0.483352	0.490597	0.489513	0.496256	0.485578	0.492663	0.497221	0.488751	0.487007	0.47484	0.497132	0.501981	0.48644	0.498145	0.513067	0.488464	0.489136	0.520605	0.533013	0.483902	0.491266	0.495595	0.480359	0.483694	0.469119	0.486467	0.490489	0.499836	0.493318	0.421034
PF3D7_0219400.1-p1	0	0.200548	0.203371	0.202449	0.197955	0.209459	0.205717	0.202273	0.197462	0.201525	0.207853	0.205108	0.206024	0.206747	0.207286	0.203544	0.209359	0.204538	0.208251	0.182549	0.209844	0.211011	0.206364	0.206501	0.202756	0.214071	0.211154	0.203929	0.194026	0.203861	0.199399	0.197997	0.194519	0.210544	0.204406	0.203361	0.18476	0.203355	0.20259	0.20624	0.21374	0.193573	0.198698	0.200299	0.214801	0.205257	0.195078	0.207701	0.138244
PF3D7_0219400.2-p1	0	0.178214	0.185287	0.198492	0.168066	0.195135	0.189523	0.186581	0.203675	0.192538	0.200616	0.184569	0.179954	0.19052	0.181929	0.194026	0.192164	0.1924	0.193701	0.197188	0.190845	0.195671	0.192268	0.192363	0.189742	0.206036	0.19902	0.192836	0.169297	0.192698	0.187611	0.190527	0.175133	0.186891	0.188981	0.189699	0.166023	0.18972	0.18753	0.189181	0.201777	0.184908	0.200841	0.202266	0.198614	0.189409	0.185483	0.193919	0.124445
PF3D7_0219500.1-p1	0	0.219655	0.224727	0.234912	0.198145	0.220375	0.219486	0.255694	0.211156	0.207766	0.215953	0.232027	0.229473	0.226739	0.223983	0.223329	0.226915	0.222672	0.231959	0.23704	0.219358	0.230229	0.228543	0.225506	0.220121	0.2457	0.236551	0.225316	0.234007	0.230865	0.222689	0.223159	0.232733	0.242791	0.226227	0.233581	0.226853	0.25355	0.220673	0.222908	0.233674	0.218837	0.237055	0.249362	0.229532	0.224293	0.217965	0.226889	0.14972
PF3D7_0219600.1-p1	0	0.684869	0.655247	0.648686	0.688028	0.644267	0.647341	0.707173	0.606983	0.643532	0.647227	0.659585	0.651564	0.656578	0.658969	0.669	0.646836	0.656786	0.63638	0.664665	0.650782	0.650469	0.657886	0.664811	0.654832	0.644561	0.638781	0.646655	0.651877	0.654001	0.6664	0.637647	0.676573	0.662659	0.652794	0.66485	0.688665	0.683646	0.659274	0.662044	0.62378	0.638076	0.609692	0.636159	0.650118	0.647889	0.645718	0.652493	0.681624
PF3D7_0219700.1-p1	0	0.325552	0.326501	0.325234	0.316266	0.326364	0.319718	0.283914	0.337591	0.296107	0.276207	0.328828	0.320785	0.322707	0.311583	0.314372	0.326487	0.312592	0.325211	0.3364	0.323163	0.331768	0.335876	0.324512	0.320275	0.3408	0.325684	0.310476	0.335337	0.328405	0.323494	0.314755	0.338725	0.343696	0.315712	0.320174	0.321743	0.343489	0.314683	0.319936	0.33819	0.335589	0.333819	0.325059	0.32346	0.317712	0.332833	0.330246	0.299533
PF3D7_0219800.1-p1	0	0.350588	0.421203	0.44178	0.430759	0.428161	0.423821	0.375666	0.349053	0.426331	0.378393	0.437264	0.44138	0.424362	0.415757	0.41469	0.423153	0.437685	0.440666	0.452733	0.435007	0.425105	0.42666	0.418005	0.426125	0.439465	0.437955	0.433978	0.436915	0.440216	0.427322	0.430995	0.416225	0.455993	0.425028	0.409549	0.451627	0.48357	0.409022	0.411096	0.446725	0.396002	0.448586	0.429679	0.434564	0.434113	0.442545	0.427859	0.406857
PF3D7_0219900.1-p1	0	0.0939533	0.110352	0.117649	0.104992	0.113403	0.109897	0.101856	0.0886759	0.114569	0.100826	0.118183	0.117195	0.114649	0.107062	0.104659	0.115482	0.111465	0.114135	0.113855	0.102226	0.117167	0.111177	0.111264	0.110805	0.129151	0.124136	0.114801	0.109643	0.113049	0.108367	0.11286	0.106923	0.122744	0.110545	0.104341	0.0913232	0.107799	0.106648	0.111682	0.119707	0.117317	0.14554	0.131405	0.114636	0.11469	0.107256	0.113035	0.0911211
PF3D7_0220000.1-p1	1	0.969356	0.970136	0.967664	0.969127	0.9678	0.969272	0.965265	0.974805	0.970251	0.97226	0.967556	0.968671	0.969329	0.968018	0.964187	0.96949	0.967432	0.968917	0.970078	0.970197	0.969443	0.967971	0.968066	0.96786	0.968535	0.967855	0.970133	0.969016	0.967721	0.912771	0.968097	0.967507	0.970277	0.968074	0.969793	0.963985	0.965917	0.969305	0.96768	0.9683	0.96787	0.970524	0.962837	0.963493	0.970626	0.964839	0.968812	0.967341
PF3D7_0220100.1-p1	0	0.741136	0.745971	0.749936	0.764275	0.752156	0.74456	0.774658	0.713807	0.72239	0.723118	0.754562	0.735416	0.741927	0.756376	0.737897	0.745442	0.751506	0.729518	0.758939	0.730205	0.747866	0.748079	0.754799	0.742978	0.752965	0.74565	0.739106	0.740828	0.745328	0.753093	0.741603	0.769403	0.76331	0.744831	0.762095	0.751	0.749279	0.738121	0.748415	0.735531	0.738936	0.740479	0.740356	0.745092	0.743043	0.740727	0.747987	0.748066
PF3D7_0220200.1-p1	0	0.160264	0.18347	0.2024	0.159232	0.191394	0.183828	0.161344	0.140515	0.167874	0.170192	0.195939	0.179984	0.182069	0.174809	0.189523	0.184027	0.190121	0.191167	0.198462	0.179197	0.189526	0.181764	0.186232	0.186329	0.210217	0.198269	0.17919	0.162726	0.186132	0.191165	0.183636	0.162815	0.187213	0.18546	0.17692	0.173511	0.169894	0.18046	0.185806	0.203984	0.186975	0.215588	0.215399	0.195793	0.184518	0.175507	0.1858	0.158375
PF3D7_0220300.1-p1	0	0.147336	0.16724	0.187753	0.160076	0.183594	0.171907	0.150335	0.13519	0.177283	0.17251	0.181039	0.163563	0.172183	0.166254	0.177654	0.170974	0.175455	0.176544	0.183221	0.160192	0.179346	0.166421	0.171491	0.172941	0.192554	0.185068	0.166951	0.159727	0.171453	0.175193	0.168154	0.159165	0.183572	0.170804	0.163347	0.137524	0.158387	0.168339	0.170876	0.188118	0.167311	0.19545	0.201022	0.174917	0.172025	0.162355	0.170612	0.155712
PF3D7_0220500.1-p1	0	0.691054	0.665748	0.669765	0.680639	0.656203	0.661538	0.733238	0.684321	0.635778	0.610015	0.674848	0.638403	0.657632	0.661847	0.681227	0.667716	0.664279	0.665686	0.663535	0.663156	0.667267	0.668266	0.655889	0.665553	0.671012	0.659343	0.642765	0.653511	0.669996	0.672201	0.660551	0.663173	0.68488	0.666077	0.684829	0.677946	0.706744	0.662045	0.659596	0.670666	0.674248	0.697886	0.674517	0.664149	0.647816	0.674558	0.673577	0.656349
PF3D7_0220600.1-p1	0	0.0865547	0.0951351	0.108932	0.0744393	0.112502	0.0994666	0.095315	0.0835389	0.0950925	0.101762	0.101335	0.100925	0.10046	0.0990618	0.0992115	0.10261	0.103548	0.111927	0.105674	0.0968501	0.111201	0.0973631	0.105263	0.0994974	0.126616	0.118977	0.0972653	0.0835139	0.101222	0.10068	0.0988447	0.0893777	0.108223	0.0928978	0.089016	0.0820533	0.0930772	0.0976531	0.0973409	0.119323	0.0965433	0.113889	0.131861	0.103443	0.0980696	0.0972329	0.100538	0.0671346
PF3D7_0220700.1-p1	0	0.222145	0.259901	0.286206	0.249078	0.273738	0.265544	0.219562	0.227856	0.256489	0.248308	0.269293	0.269102	0.26595	0.271737	0.278207	0.264419	0.276866	0.275298	0.270915	0.257076	0.276563	0.258117	0.273771	0.266412	0.28237	0.285462	0.269151	0.248982	0.267697	0.274362	0.273783	0.253343	0.259148	0.266283	0.253309	0.257666	0.220011	0.259047	0.263521	0.285315	0.265356	0.279725	0.29262	0.281735	0.266821	0.258987	0.268503	0.225318
PF3D7_0220800.1-p1	0	0.607299	0.635755	0.632117	0.625281	0.641915	0.638132	0.527433	0.628365	0.663746	0.665801	0.642831	0.658591	0.640625	0.640753	0.618897	0.6392	0.639758	0.644953	0.654081	0.638431	0.635075	0.624469	0.641611	0.632769	0.641833	0.639757	0.648345	0.639802	0.617934	0.618514	0.639291	0.63402	0.629465	0.637966	0.63016	0.622848	0.503402	0.639905	0.640602	0.646917	0.638941	0.593168	0.625437	0.624209	0.646669	0.622042	0.617703	0.644899
PF3D7_0221000.1-p1	0	0.321912	0.340603	0.358646	0.284729	0.355781	0.337938	0.316046	0.326047	0.354969	0.343418	0.339527	0.349022	0.342124	0.341425	0.352833	0.341108	0.342377	0.347016	0.355924	0.333443	0.347408	0.342119	0.345252	0.343815	0.361092	0.355678	0.345166	0.335595	0.337927	0.34596	0.347416	0.338935	0.351952	0.342388	0.327896	0.3143	0.30931	0.342426	0.342506	0.34964	0.338828	0.363732	0.368012	0.347851	0.339541	0.334971	0.342862	0.328081
PF3D7_0221200.1-p1	0	0.176114	0.214785	0.224659	0.202604	0.225302	0.21926	0.177938	0.188284	0.240366	0.237544	0.220937	0.232775	0.219729	0.209672	0.20677	0.221137	0.222263	0.2323	0.223985	0.221641	0.2193	0.214593	0.214259	0.217952	0.240097	0.231919	0.222769	0.22195	0.22875	0.212308	0.213713	0.195855	0.220729	0.21474	0.204889	0.205351	0.22484	0.214646	0.211266	0.234445	0.209196	0.226768	0.246247	0.226493	0.225654	0.212534	0.21885	0.184397
PF3D7_0221400.1-p1	0	0.209625	0.234098	0.244536	0.215561	0.243268	0.22952	0.213434	0.215328	0.250639	0.258781	0.242478	0.243993	0.236974	0.231814	0.237654	0.235553	0.233828	0.244902	0.249375	0.228376	0.238346	0.234249	0.236209	0.234872	0.253757	0.24801	0.232063	0.228614	0.238792	0.23333	0.227618	0.223394	0.240708	0.233205	0.221907	0.218006	0.221537	0.233087	0.231565	0.246695	0.225191	0.240981	0.26165	0.24096	0.238817	0.220229	0.236285	0.171376
PF3D7_0221700.1-p1	0	0.777614	0.744983	0.747682	0.763265	0.744474	0.742481	0.806697	0.78597	0.73375	0.746825	0.750787	0.730176	0.741044	0.737107	0.752074	0.7513	0.738537	0.74261	0.737493	0.742262	0.746725	0.756135	0.735283	0.748262	0.740029	0.735022	0.729828	0.752071	0.752704	0.749628	0.744547	0.75207	0.762144	0.745329	0.753275	0.756398	0.78064	0.748489	0.735345	0.737338	0.745126	0.755685	0.737979	0.7465	0.733771	0.753528	0.754967	0.758288
PF3D7_0221800.1-p1	0	0.352101	0.341041	0.351189	0.332275	0.356526	0.344094	0.343378	0.407429	0.346131	0.355649	0.342456	0.329442	0.338967	0.346085	0.355222	0.339592	0.331028	0.352251	0.263736	0.337741	0.346995	0.338828	0.344446	0.345451	0.342323	0.353015	0.338761	0.334962	0.339478	0.342411	0.350092	0.334214	0.336547	0.344256	0.334688	0.296066	0.329977	0.340978	0.344896	0.357321	0.362227	0.380604	0.350181	0.334826	0.338695	0.347701	0.336548	0.346349
PF3D7_0222000.1-p1	0	0.299729	0.275722	0.289777	0.257558	0.281609	0.283597	0.292659	0.380398	0.26917	0.3098	0.282211	0.281752	0.275538	0.291119	0.28268	0.284051	0.27027	0.295258	0.262923	0.277095	0.285124	0.281424	0.276698	0.278831	0.305283	0.291599	0.271948	0.284199	0.282951	0.275357	0.282475	0.275986	0.272573	0.281503	0.278403	0.235189	0.247696	0.283712	0.278838	0.302056	0.298344	0.315778	0.316497	0.279858	0.274375	0.275491	0.284283	0.267994
PF3D7_0222100.1-p1	0	0.193265	0.221431	0.242169	0.197197	0.240646	0.223201	0.183706	0.181115	0.231387	0.227226	0.227386	0.223187	0.223527	0.218422	0.222369	0.222739	0.221552	0.230596	0.232883	0.215723	0.230642	0.221349	0.222907	0.227071	0.24879	0.238371	0.223345	0.216569	0.22284	0.228441	0.220542	0.214054	0.227505	0.220599	0.213129	0.199803	0.189387	0.221697	0.220117	0.241514	0.224575	0.245867	0.250328	0.228661	0.228876	0.212026	0.221967	0.191923
PF3D7_0222200.1-p1	0	0.515825	0.48902	0.509041	0.464554	0.502851	0.491528	0.545585	0.535981	0.458598	0.495249	0.500997	0.480776	0.487816	0.488397	0.51683	0.495264	0.486674	0.501797	0.462727	0.48601	0.496106	0.490658	0.492794	0.492685	0.513229	0.506782	0.477339	0.470469	0.494535	0.501354	0.490213	0.478504	0.482093	0.491429	0.493225	0.472807	0.505454	0.492251	0.490818	0.511801	0.503254	0.515226	0.516917	0.497858	0.482146	0.488541	0.494265	0.483161
PF3D7_0222500.1-p1	0	0.339121	0.345394	0.363143	0.314549	0.365427	0.350974	0.347883	0.344762	0.357715	0.327377	0.332102	0.353852	0.35254	0.338908	0.350718	0.352705	0.354566	0.362836	0.359469	0.342937	0.358985	0.344484	0.352069	0.349841	0.37184	0.368176	0.351707	0.331229	0.344031	0.334213	0.353179	0.336522	0.333725	0.349504	0.353383	0.3129	0.343137	0.349864	0.349631	0.367888	0.341932	0.373352	0.387544	0.351306	0.354697	0.340327	0.350791	0.30717
PF3D7_0222600.1-p1	0	0.375715	0.388927	0.410871	0.346341	0.406615	0.396948	0.382893	0.400805	0.403655	0.389865	0.386658	0.386987	0.397558	0.376601	0.411018	0.392349	0.391831	0.400665	0.403199	0.384986	0.393302	0.38985	0.3844	0.39753	0.408892	0.403312	0.389176	0.370998	0.380935	0.400378	0.383173	0.368894	0.356173	0.392896	0.382357	0.364418	0.361564	0.392976	0.392909	0.407664	0.393289	0.400418	0.405358	0.392778	0.400923	0.373678	0.389601	0.374733
PF3D7_0222700.1-p1	0	0.457426	0.469059	0.482635	0.437112	0.478641	0.465629	0.463375	0.4695	0.481018	0.451537	0.444277	0.473016	0.470803	0.454566	0.469565	0.472593	0.475572	0.47579	0.477592	0.466179	0.477741	0.466824	0.472603	0.471719	0.485922	0.485945	0.469912	0.448358	0.463532	0.456033	0.471663	0.449463	0.456221	0.461578	0.471035	0.439517	0.48017	0.469234	0.468305	0.480426	0.458138	0.491876	0.501334	0.471556	0.469851	0.458113	0.469803	0.434157
PF3D7_0222800.1-p1	0	0.337279	0.349212	0.365002	0.320292	0.364894	0.352928	0.345685	0.363993	0.364621	0.364816	0.350266	0.354047	0.354712	0.339341	0.360712	0.35498	0.35119	0.359393	0.360785	0.341473	0.359063	0.350971	0.354791	0.355254	0.378185	0.369754	0.35271	0.333224	0.350597	0.343678	0.355497	0.335373	0.349128	0.354109	0.338404	0.308201	0.337215	0.352405	0.354086	0.364003	0.355854	0.377027	0.382017	0.359439	0.358159	0.345108	0.356369	0.281737
PF3D7_0223100.1-p1	0	0.306807	0.349775	0.363998	0.330807	0.35575	0.352671	0.302017	0.319498	0.382227	0.376989	0.356999	0.372795	0.356294	0.33676	0.338229	0.355156	0.353883	0.367961	0.369068	0.355844	0.351432	0.34405	0.338913	0.355301	0.36923	0.375551	0.359456	0.353611	0.354828	0.334356	0.354859	0.318103	0.338683	0.352993	0.328702	0.331925	0.357367	0.344814	0.340955	0.366039	0.344711	0.386527	0.369753	0.362545	0.363064	0.348518	0.3484	0.331481
PF3D7_0223200.1-p1	0	0.505787	0.52166	0.535394	0.497417	0.535341	0.525596	0.524881	0.505559	0.530976	0.522126	0.505406	0.523434	0.525617	0.507648	0.521579	0.517218	0.527811	0.527632	0.53357	0.512039	0.524618	0.518068	0.521803	0.523263	0.54035	0.536916	0.522132	0.494131	0.52382	0.525052	0.51723	0.498487	0.496055	0.517755	0.516157	0.505864	0.527676	0.525536	0.523511	0.536403	0.517368	0.536086	0.552911	0.524386	0.526233	0.514445	0.527682	0.486619
PF3D7_0223300.1-p1	0	0.859083	0.826385	0.839473	0.826385	0.828606	0.826289	0.872877	0.861904	0.811464	0.834121	0.824151	0.805471	0.829338	0.828578	0.849213	0.829045	0.8271	0.835308	0.821559	0.811229	0.824939	0.832664	0.829394	0.830274	0.826358	0.833844	0.816354	0.808304	0.822336	0.841014	0.825454	0.830922	0.832714	0.824172	0.839308	0.814741	0.84148	0.837788	0.828456	0.831668	0.841028	0.840483	0.842576	0.827194	0.820277	0.827399	0.829327	0.84547
PF3D7_0223400.1-p1	0	0.309044	0.336223	0.347804	0.307424	0.359696	0.337104	0.309466	0.324772	0.367828	0.350721	0.333248	0.353009	0.345902	0.32411	0.342801	0.345861	0.345409	0.356053	0.36218	0.337327	0.348969	0.339979	0.344898	0.340253	0.362675	0.357473	0.345062	0.335452	0.3387	0.330074	0.345343	0.318302	0.318037	0.338775	0.327081	0.306181	0.325157	0.340531	0.334632	0.358306	0.335939	0.375724	0.368281	0.34405	0.349021	0.335928	0.336594	0.323772
PF3D7_0223500.1-p1	0	0.959895	0.956165	0.952388	0.960628	0.9529	0.954707	0.962003	0.964756	0.958037	0.958831	0.956994	0.958384	0.957304	0.953955	0.958382	0.951608	0.956476	0.955563	0.957734	0.952439	0.951555	0.956137	0.955824	0.957671	0.940065	0.949365	0.956784	0.957977	0.953624	0.957841	0.950129	0.958742	0.954207	0.95571	0.958534	0.964532	0.95359	0.958077	0.955002	0.948124	0.956926	0.952577	0.947754	0.953196	0.955759	0.952388	0.954653	0.965609
PF3D7_0300100.1-p1	0	0.952272	0.94961	0.942316	0.955295	0.944262	0.949462	0.952027	0.95576	0.953919	0.954079	0.948027	0.952164	0.949043	0.948768	0.952642	0.947347	0.949357	0.948088	0.947917	0.947719	0.940953	0.947557	0.94856	0.9495	0.9249	0.941255	0.952022	0.95666	0.944252	0.953019	0.943298	0.951612	0.944455	0.951447	0.952078	0.957092	0.946386	0.949594	0.948854	0.934388	0.945682	0.941975	0.935228	0.94696	0.949376	0.94555	0.945046	0.958048
PF3D7_0300200.1-p1	0	0.216579	0.232928	0.250828	0.2117	0.250585	0.234022	0.221913	0.221571	0.240669	0.229617	0.236539	0.234714	0.237559	0.222445	0.236861	0.233885	0.233124	0.244513	0.245506	0.221426	0.242101	0.229975	0.235047	0.235101	0.259759	0.254041	0.23333	0.222695	0.225608	0.22897	0.23023	0.226784	0.235585	0.232175	0.224673	0.211192	0.205219	0.236584	0.23471	0.25094	0.233205	0.260177	0.258231	0.233549	0.242024	0.22182	0.229015	0.215873
PF3D7_0300400.1-p1	0	0.39569	0.435667	0.45142	0.42678	0.444969	0.439576	0.404417	0.413163	0.464792	0.457163	0.437624	0.455441	0.442337	0.419625	0.446166	0.440971	0.447502	0.45145	0.452397	0.438587	0.440214	0.430811	0.431233	0.445758	0.452147	0.455216	0.447907	0.432763	0.443645	0.432176	0.439793	0.400066	0.431472	0.443159	0.411948	0.431186	0.454909	0.435691	0.433662	0.449993	0.426901	0.472809	0.457912	0.450175	0.448723	0.433703	0.439759	0.404427
PF3D7_0300500.1-p1	0	0.388109	0.40052	0.411814	0.378262	0.412901	0.39544	0.409008	0.377775	0.402714	0.385884	0.381758	0.391253	0.404064	0.382628	0.394873	0.396693	0.401141	0.402528	0.403397	0.380237	0.404321	0.392355	0.394482	0.403558	0.415216	0.409415	0.392856	0.370768	0.390058	0.394044	0.392593	0.378737	0.39025	0.390544	0.397657	0.368033	0.400363	0.397775	0.390982	0.409447	0.391052	0.422742	0.424674	0.398448	0.402211	0.383364	0.39492	0.35561
PF3D7_0300600.1-p1	0	0.287258	0.274865	0.269912	0.272067	0.271779	0.267929	0.301721	0.352553	0.261499	0.278271	0.272524	0.258689	0.269856	0.272456	0.279844	0.27341	0.2429	0.276207	0.212103	0.266075	0.267753	0.27269	0.264739	0.272303	0.269594	0.273205	0.261922	0.263824	0.273501	0.272552	0.273943	0.271929	0.27259	0.273404	0.280959	0.240783	0.295459	0.267856	0.273384	0.277247	0.291998	0.306197	0.268433	0.270182	0.266197	0.280503	0.272653	0.2856
PF3D7_0300700.1-p1	0	0.57792	0.563614	0.57361	0.508939	0.572123	0.567165	0.527608	0.610712	0.571034	0.579643	0.54137	0.568071	0.569416	0.57135	0.571455	0.567232	0.570402	0.57495	0.572426	0.565142	0.570855	0.567459	0.56851	0.567102	0.588057	0.580481	0.56313	0.54781	0.57419	0.5662	0.570948	0.549229	0.539111	0.565975	0.569186	0.504162	0.543253	0.56635	0.571566	0.585614	0.576488	0.580233	0.592117	0.575225	0.567682	0.553844	0.580423	0.559895
PF3D7_0300800.1-p1	0	0.297325	0.318063	0.332899	0.276074	0.327689	0.318841	0.29249	0.311248	0.337103	0.285605	0.316164	0.320897	0.32337	0.310602	0.32036	0.321714	0.318854	0.328718	0.332645	0.31903	0.325693	0.316783	0.318492	0.31944	0.347499	0.337564	0.319681	0.307077	0.311872	0.310142	0.320171	0.304076	0.303882	0.318426	0.309758	0.280506	0.30442	0.321497	0.321893	0.333273	0.323352	0.34373	0.352544	0.319897	0.323821	0.302017	0.317305	0.305692
PF3D7_0300900.1-p1	0	0.221041	0.238276	0.237719	0.223314	0.240031	0.228999	0.227105	0.201112	0.222064	0.220794	0.23517	0.225159	0.232144	0.232178	0.215091	0.23217	0.22154	0.228087	0.247626	0.231094	0.241535	0.23605	0.230724	0.231564	0.249151	0.242004	0.226813	0.234334	0.227235	0.227688	0.226812	0.240487	0.247277	0.224756	0.233696	0.197348	0.245409	0.230387	0.231529	0.240159	0.231388	0.246051	0.243541	0.228692	0.228849	0.229284	0.225147	0.188298
PF3D7_0301000.1-p1	0	0.372799	0.445461	0.458058	0.428696	0.443017	0.444664	0.359631	0.37395	0.47448	0.466891	0.455022	0.473973	0.447221	0.438145	0.445478	0.443967	0.455292	0.455879	0.465611	0.451252	0.437013	0.423097	0.440724	0.452802	0.451462	0.460836	0.458495	0.448282	0.438404	0.430529	0.440012	0.425484	0.436528	0.45752	0.417691	0.437693	0.430713	0.44435	0.442189	0.449383	0.434332	0.447564	0.462824	0.447904	0.460203	0.436615	0.429004	0.43402
PF3D7_0301100.1-p1	0	0.0766654	0.0863921	0.0963126	0.07346	0.102142	0.0905002	0.0797984	0.0722327	0.0888889	0.095897	0.0938373	0.0882092	0.0900505	0.0918753	0.0854615	0.0899005	0.0910962	0.0965492	0.0977659	0.0871646	0.100557	0.086365	0.0939924	0.0882321	0.111759	0.106432	0.0893411	0.0760451	0.0937706	0.0912966	0.0878403	0.0788008	0.0984152	0.0830501	0.0794158	0.0766197	0.0771649	0.0891008	0.0872461	0.107152	0.0837925	0.0952242	0.110187	0.0933324	0.0897668	0.0849874	0.0925844	0.0638375
PF3D7_0301200.1-p1	0	0.202133	0.19936	0.202697	0.208618	0.207222	0.201068	0.225192	0.249355	0.195576	0.216099	0.207271	0.204573	0.198691	0.226178	0.196698	0.206138	0.201724	0.202894	0.213856	0.192654	0.209208	0.190317	0.201755	0.200479	0.218348	0.210464	0.194743	0.187702	0.204406	0.196839	0.201608	0.19391	0.19544	0.201151	0.208657	0.187067	0.168036	0.197956	0.202982	0.214776	0.212057	0.210733	0.209423	0.21142	0.199756	0.192727	0.204984	0.202658
PF3D7_0301300.1-p1	0	0.127957	0.13761	0.153886	0.114413	0.147223	0.136276	0.127014	0.1805	0.139202	0.1339	0.13934	0.144364	0.140966	0.136467	0.151396	0.141797	0.137894	0.159189	0.144184	0.130395	0.147244	0.139877	0.142857	0.141132	0.162738	0.154631	0.140432	0.134334	0.141931	0.138025	0.140223	0.132863	0.137294	0.136355	0.131735	0.123551	0.128765	0.139215	0.137388	0.163289	0.149901	0.167565	0.177756	0.144479	0.137102	0.137947	0.141327	0.13511
PF3D7_0301400.1-p1	0	0.377676	0.363441	0.375537	0.336906	0.368938	0.363965	0.360844	0.434434	0.362004	0.392681	0.369069	0.362665	0.363217	0.379535	0.3679	0.367945	0.347737	0.383281	0.325384	0.354491	0.370041	0.364349	0.366035	0.362118	0.3854	0.378997	0.353989	0.36653	0.365578	0.356398	0.368321	0.364514	0.378206	0.361446	0.358249	0.322583	0.326298	0.36578	0.360116	0.389465	0.380844	0.398693	0.382917	0.359754	0.360516	0.35975	0.367513	0.349396
PF3D7_0301500.1-p1	0	0.481359	0.473192	0.477663	0.478191	0.471869	0.469658	0.433911	0.53209	0.462758	0.489019	0.478208	0.476528	0.469083	0.485099	0.461496	0.4685	0.450829	0.488211	0.445295	0.463974	0.478605	0.473536	0.467487	0.470257	0.488449	0.485778	0.482274	0.482774	0.481515	0.461128	0.476371	0.464911	0.477706	0.467633	0.447695	0.461919	0.464274	0.463076	0.463136	0.498252	0.479822	0.513487	0.477072	0.476916	0.47402	0.485438	0.475763	0.465073
PF3D7_0301600.1-p1	0	0.861849	0.855661	0.854707	0.855379	0.853456	0.850458	0.870805	0.858663	0.845777	0.853728	0.861465	0.856778	0.855093	0.847951	0.864233	0.850627	0.843632	0.859162	0.855341	0.851029	0.853437	0.85396	0.850396	0.857473	0.852392	0.857048	0.856906	0.857965	0.856557	0.850494	0.846199	0.853253	0.866379	0.856291	0.853702	0.861312	0.874153	0.855099	0.841012	0.848887	0.840434	0.872593	0.85325	0.849693	0.8577	0.857273	0.853419	0.856722
PF3D7_0301700.1-p1	0	0.712982	0.720429	0.727611	0.73217	0.729503	0.723733	0.753767	0.685875	0.683143	0.686399	0.73752	0.688778	0.723802	0.71792	0.731902	0.725673	0.734545	0.718566	0.748022	0.713761	0.728341	0.727028	0.720968	0.72288	0.727056	0.724825	0.707185	0.688867	0.731137	0.737076	0.719518	0.731119	0.748157	0.718058	0.725659	0.74608	0.759887	0.718274	0.724399	0.723502	0.724077	0.729928	0.727395	0.72834	0.718879	0.72908	0.733198	0.716548
PF3D7_0301800.1-p1	0	0.167024	0.18857	0.211299	0.169795	0.200876	0.190405	0.158542	0.169349	0.180114	0.180119	0.198145	0.191988	0.189571	0.189237	0.201488	0.187703	0.19293	0.201602	0.194053	0.181929	0.199339	0.191638	0.195639	0.19482	0.21437	0.204965	0.189114	0.172813	0.187758	0.195863	0.187303	0.178449	0.192974	0.189274	0.174776	0.188253	0.161675	0.184681	0.187156	0.21564	0.189703	0.216845	0.209397	0.197919	0.192338	0.177849	0.188045	0.153934
PF3D7_0301900.1-p1	0	0.144314	0.15802	0.157755	0.150783	0.169912	0.159653	0.133704	0.146733	0.15951	0.120665	0.165908	0.164375	0.160798	0.164608	0.149444	0.162807	0.161419	0.162781	0.16717	0.163772	0.167167	0.160863	0.163247	0.157282	0.176947	0.168892	0.165571	0.157626	0.164917	0.155242	0.16835	0.157444	0.167076	0.156147	0.144549	0.157222	0.134288	0.156265	0.159777	0.173271	0.157215	0.1629	0.158176	0.164493	0.162823	0.159107	0.164711	0.115085
PF3D7_0302000.1-p1	0	0.423396	0.401158	0.388218	0.430354	0.389725	0.402607	0.457783	0.393371	0.408101	0.402901	0.400147	0.401064	0.400546	0.403496	0.391143	0.395715	0.406497	0.394026	0.416174	0.404784	0.399291	0.397867	0.402193	0.393594	0.382913	0.396488	0.41667	0.401991	0.391547	0.382384	0.409699	0.396841	0.405134	0.398233	0.41328	0.418087	0.453496	0.396353	0.396773	0.386176	0.396599	0.380659	0.393347	0.397951	0.402405	0.398685	0.389588	0.428759
PF3D7_0302100.1-p1	0	0.937148	0.926972	0.924305	0.937053	0.915615	0.925311	0.941481	0.934778	0.922984	0.92989	0.924143	0.930388	0.926534	0.926966	0.927377	0.924544	0.923276	0.917773	0.925467	0.925655	0.914893	0.9245	0.923628	0.924882	0.901749	0.908577	0.927304	0.932162	0.920624	0.92633	0.922446	0.93416	0.91945	0.927726	0.928582	0.940719	0.935385	0.927412	0.926565	0.908575	0.919925	0.91033	0.924844	0.919382	0.923404	0.927291	0.919177	0.941812
PF3D7_0302200.1-p1	0	0.620012	0.651835	0.65689	0.636136	0.656441	0.648033	0.525657	0.641384	0.675929	0.683656	0.643698	0.674667	0.652381	0.657619	0.663384	0.651565	0.658697	0.658091	0.657549	0.649011	0.657259	0.64982	0.663839	0.653518	0.661721	0.661241	0.668714	0.660149	0.640901	0.642785	0.655036	0.649026	0.642449	0.653748	0.639194	0.633796	0.519847	0.655569	0.656424	0.661679	0.656367	0.629866	0.64704	0.66096	0.653378	0.634282	0.646146	0.660277
PF3D7_0302500.1-p1	0	0.60823	0.654723	0.663625	0.638299	0.653869	0.654302	0.533746	0.635484	0.68147	0.680306	0.659317	0.676093	0.654332	0.657414	0.663366	0.661994	0.665104	0.657368	0.662699	0.655622	0.657182	0.645923	0.664472	0.656091	0.661967	0.661535	0.669183	0.660481	0.647862	0.648825	0.658	0.651326	0.643816	0.658468	0.641378	0.636133	0.524778	0.657354	0.655027	0.662834	0.653932	0.633191	0.639679	0.666326	0.659214	0.635344	0.651145	0.656953
PF3D7_0302600.1-p1	0	0.563995	0.645342	0.641057	0.62912	0.64187	0.639932	0.522587	0.587688	0.665487	0.659497	0.643362	0.66596	0.643732	0.638606	0.611732	0.641256	0.641388	0.648231	0.660968	0.648075	0.64098	0.634552	0.644241	0.638469	0.648863	0.653845	0.660514	0.648265	0.640571	0.63041	0.642324	0.628677	0.639732	0.643375	0.603187	0.62485	0.591548	0.643029	0.642781	0.652345	0.614723	0.633052	0.648662	0.642313	0.646799	0.629348	0.638317	0.630925
PF3D7_0302700.1-p1	0	0.0879097	0.100705	0.117587	0.0883028	0.10688	0.101291	0.096012	0.0770106	0.098032	0.0889918	0.108603	0.10104	0.101159	0.0931082	0.111638	0.10113	0.102128	0.103114	0.0913935	0.101524	0.106135	0.100446	0.100007	0.101773	0.118085	0.110425	0.100997	0.0996194	0.0979925	0.109083	0.100556	0.099505	0.105754	0.102509	0.101616	0.104686	0.113198	0.100554	0.101819	0.115344	0.0999337	0.119175	0.139123	0.101738	0.0992389	0.100724	0.0973438	0.0950304
PF3D7_0302800.1-p1	0	0.593118	0.572852	0.557007	0.585322	0.571213	0.56751	0.628154	0.540231	0.55481	0.531372	0.565489	0.531028	0.567866	0.544224	0.569667	0.569473	0.568938	0.549741	0.598731	0.573255	0.565639	0.581636	0.566023	0.569261	0.556199	0.556568	0.554214	0.562152	0.571491	0.583361	0.568844	0.57842	0.590283	0.563886	0.581025	0.586182	0.634133	0.572066	0.567994	0.550564	0.566278	0.5632	0.55267	0.558131	0.55975	0.581043	0.577529	0.587069
PF3D7_0302900.1-p1	0	0.467774	0.475369	0.460948	0.475929	0.476131	0.479451	0.404069	0.530227	0.505625	0.509078	0.473095	0.501552	0.478908	0.482265	0.466116	0.467922	0.465075	0.489919	0.479391	0.478043	0.467769	0.468198	0.485549	0.476884	0.466165	0.468639	0.496511	0.49216	0.466448	0.450101	0.474183	0.474025	0.463936	0.479875	0.462094	0.476456	0.393187	0.480627	0.475054	0.472626	0.475332	0.432248	0.450791	0.455944	0.488564	0.464952	0.464182	0.496908
PF3D7_0303000.1-p1	0	0.490391	0.505154	0.513195	0.491953	0.507216	0.511235	0.468484	0.547928	0.531803	0.548415	0.494534	0.527957	0.507823	0.521552	0.511627	0.505437	0.507469	0.524099	0.509557	0.518191	0.507521	0.497855	0.511392	0.509243	0.506255	0.518824	0.523658	0.510163	0.508868	0.506877	0.509745	0.488944	0.476797	0.519708	0.48839	0.485208	0.479308	0.509595	0.505651	0.518279	0.520593	0.488526	0.491117	0.511976	0.518293	0.505802	0.507156	0.525135
PF3D7_0303100.1-p1	0	0.742214	0.758365	0.754856	0.771655	0.756305	0.758763	0.666581	0.719063	0.756235	0.754113	0.758323	0.760489	0.759321	0.766793	0.760383	0.75971	0.760882	0.740511	0.744382	0.755703	0.75921	0.759385	0.765558	0.757595	0.742631	0.749769	0.760071	0.752995	0.74929	0.769486	0.762054	0.774689	0.760148	0.760198	0.763798	0.754695	0.673828	0.757954	0.765376	0.739837	0.766653	0.721656	0.748047	0.75458	0.759296	0.764695	0.753265	0.768276
PF3D7_0303200.1-p1	0	0.868588	0.86559	0.863703	0.884526	0.856462	0.869325	0.889481	0.829823	0.874766	0.8714	0.872437	0.870969	0.867371	0.865924	0.867096	0.866253	0.871508	0.860376	0.867688	0.868423	0.860868	0.871266	0.86634	0.867841	0.847131	0.856328	0.87204	0.880054	0.864862	0.86664	0.861467	0.877193	0.871232	0.872172	0.874977	0.883788	0.884572	0.870983	0.870536	0.835496	0.844856	0.851081	0.856473	0.86755	0.87098	0.868442	0.865138	0.881806
PF3D7_0303300.1-p1	0	0.680028	0.64446	0.644592	0.652952	0.647354	0.640732	0.718121	0.708213	0.641371	0.651838	0.62322	0.618825	0.645596	0.655281	0.667493	0.651521	0.650143	0.648665	0.634648	0.64319	0.642654	0.650988	0.642417	0.645147	0.632016	0.648707	0.636303	0.631783	0.650589	0.650292	0.649568	0.6541	0.654175	0.647999	0.661014	0.6262	0.686604	0.650402	0.649371	0.648548	0.663406	0.655248	0.632599	0.634411	0.632345	0.658942	0.652375	0.664336
PF3D7_0303400.1-p1	0	0.229409	0.238627	0.242497	0.230005	0.249586	0.250128	0.19734	0.257999	0.269443	0.274107	0.255085	0.268606	0.250653	0.246328	0.246894	0.245866	0.254021	0.256784	0.261664	0.249109	0.249816	0.246519	0.252514	0.244215	0.26327	0.256658	0.262185	0.250827	0.248277	0.234292	0.247129	0.236093	0.254093	0.245632	0.221384	0.244712	0.230887	0.247793	0.245528	0.263249	0.244148	0.243679	0.25483	0.249927	0.255164	0.236905	0.247892	0.195778
PF3D7_0303500.1-p1	0	0.93253	0.936645	0.92493	0.945292	0.926029	0.933797	0.909989	0.89165	0.930714	0.933238	0.936648	0.936585	0.93297	0.932821	0.930169	0.930318	0.934424	0.923356	0.938094	0.939811	0.926594	0.936739	0.925522	0.935365	0.922203	0.926571	0.933916	0.937905	0.932732	0.932046	0.935656	0.940565	0.934357	0.93596	0.933377	0.945332	0.934656	0.932725	0.933463	0.926045	0.930636	0.890996	0.919564	0.931838	0.935349	0.935723	0.931737	0.942703
PF3D7_0303600.1-p1	0	0.152391	0.161549	0.177435	0.161423	0.165824	0.162758	0.14105	0.137985	0.155216	0.162085	0.166667	0.16613	0.162436	0.161881	0.175009	0.165993	0.162998	0.159692	0.140564	0.159944	0.168454	0.160004	0.170233	0.162927	0.168357	0.168389	0.169761	0.158291	0.158641	0.171072	0.164269	0.154935	0.148377	0.166003	0.159004	0.151669	0.145682	0.161279	0.168757	0.168621	0.162453	0.172287	0.181382	0.169634	0.158232	0.160049	0.15841	0.163847
PF3D7_0303700.1-p1	0	0.414323	0.366716	0.370557	0.35708	0.36508	0.363479	0.427781	0.490833	0.362309	0.376837	0.345897	0.354864	0.369335	0.373266	0.378308	0.372233	0.358547	0.380571	0.351366	0.360576	0.365503	0.366659	0.363815	0.368344	0.366685	0.365989	0.351054	0.359993	0.360834	0.345878	0.376743	0.370821	0.345316	0.367031	0.380905	0.334904	0.350695	0.370096	0.368444	0.372757	0.401904	0.395286	0.366329	0.362005	0.364013	0.356847	0.366705	0.392087
PF3D7_0303800.1-p1	0	0.445524	0.427916	0.417572	0.442465	0.426021	0.426689	0.416133	0.456627	0.414029	0.424719	0.433001	0.416667	0.428903	0.455817	0.412449	0.421132	0.418417	0.41514	0.425946	0.418978	0.425493	0.43058	0.430761	0.415773	0.413866	0.414448	0.417329	0.440725	0.425107	0.437161	0.419907	0.461816	0.452508	0.415647	0.452349	0.445317	0.441238	0.422418	0.427603	0.418642	0.425392	0.392123	0.435054	0.424733	0.421854	0.431959	0.423487	0.450785
PF3D7_0303900.1-p1	0	0.173915	0.160861	0.171243	0.137347	0.171324	0.1602	0.157997	0.212907	0.144527	0.182392	0.15602	0.15152	0.161167	0.165705	0.161216	0.162189	0.155205	0.174242	0.148911	0.155841	0.165646	0.151613	0.153869	0.162981	0.181785	0.171504	0.154034	0.147696	0.157685	0.161523	0.157605	0.146788	0.158596	0.154783	0.159605	0.120675	0.142219	0.161477	0.157945	0.180943	0.178561	0.199476	0.189428	0.166108	0.15798	0.155114	0.15781	0.148889
PF3D7_0304000.1-p1	0	0.797494	0.789394	0.769703	0.813596	0.775158	0.786274	0.81393	0.82437	0.79567	0.805566	0.793627	0.795016	0.787568	0.789235	0.767978	0.784153	0.7814	0.787445	0.797137	0.789303	0.774096	0.792571	0.783098	0.7893	0.769205	0.774487	0.785029	0.80793	0.785741	0.773469	0.783694	0.793465	0.801321	0.786224	0.796794	0.808328	0.822777	0.794756	0.783757	0.769624	0.793671	0.796173	0.764432	0.76859	0.792491	0.792623	0.784158	0.808652
PF3D7_0304100.1-p1	0	0.534168	0.533198	0.529097	0.54764	0.530442	0.533878	0.553289	0.547864	0.55091	0.548112	0.533795	0.536212	0.532502	0.508089	0.532319	0.532455	0.537059	0.538962	0.53383	0.53744	0.523046	0.531871	0.525642	0.535309	0.530885	0.535378	0.533264	0.55212	0.534475	0.523256	0.541258	0.524125	0.547259	0.53845	0.530235	0.550617	0.59235	0.533106	0.528453	0.536235	0.546091	0.541298	0.521414	0.52807	0.539497	0.542307	0.529098	0.53758
PF3D7_0304200.1-p1	0	0.142325	0.108181	0.11327	0.114592	0.119878	0.111217	0.128565	0.206006	0.110506	0.128241	0.105519	0.107951	0.110366	0.127505	0.108089	0.109087	0.101844	0.118379	0.0950801	0.105386	0.11183	0.103451	0.109895	0.111846	0.123036	0.113144	0.108502	0.107228	0.110001	0.113869	0.107731	0.10624	0.0973132	0.111776	0.11447	0.100495	0.0858642	0.109064	0.114049	0.11981	0.12009	0.114592	0.120503	0.108819	0.10811	0.109331	0.106952	0.120139
PF3D7_0304300.1-p1	0	0.613233	0.706771	0.704382	0.715916	0.703188	0.707645	0.566427	0.626383	0.718237	0.705857	0.707823	0.716882	0.702076	0.690771	0.683483	0.703933	0.712909	0.683198	0.726703	0.710606	0.707082	0.702894	0.710418	0.706137	0.704711	0.709538	0.717462	0.71666	0.704033	0.695186	0.704399	0.707846	0.720054	0.710405	0.69507	0.715131	0.6385	0.70582	0.708773	0.707524	0.706046	0.706507	0.687575	0.712426	0.711152	0.693276	0.703885	0.705078
PF3D7_0304400.1-p1	0	0.349063	0.311172	0.301219	0.320212	0.302831	0.303106	0.408151	0.272534	0.292576	0.293211	0.308011	0.28751	0.307619	0.287589	0.313913	0.309353	0.311552	0.295519	0.322348	0.309043	0.300609	0.321885	0.295852	0.306519	0.293238	0.298829	0.29196	0.301113	0.309867	0.310572	0.30025	0.311487	0.326922	0.303688	0.320892	0.33609	0.381331	0.312783	0.302905	0.295554	0.286825	0.310215	0.301326	0.298583	0.294486	0.317976	0.310845	0.317656
PF3D7_0304500.1-p1	0	0.0959031	0.102801	0.114683	0.0822955	0.100779	0.100651	0.0926869	0.0860553	0.0974346	0.0942515	0.102706	0.10629	0.101522	0.10167	0.113422	0.105417	0.103785	0.0989259	0.0662086	0.105892	0.108195	0.104479	0.109227	0.10461	0.100682	0.0999518	0.10753	0.103879	0.0968807	0.105737	0.103593	0.102932	0.0798503	0.106052	0.0985155	0.103373	0.0857307	0.103184	0.103851	0.103401	0.102553	0.111079	0.112009	0.105672	0.100773	0.100826	0.0970158	0.104516
PF3D7_0304600.1-p1	1	1	1	1	1	1	1	1	1	1	1	1	1	1	1	1	1	1	1	1	1	1	1	1	1	1	1	1	1	1	1	1	1	1	1	1	1	1	1	1	1	1	1	1	1	1	1	1	1
PF3D7_0304700.1-p1	0	0.872005	0.857038	0.859903	0.869546	0.848744	0.85151	0.882533	0.855418	0.831328	0.838681	0.861052	0.846879	0.851692	0.851088	0.863242	0.859692	0.860724	0.85519	0.849731	0.856948	0.861586	0.861325	0.848101	0.858671	0.858732	0.858412	0.852714	0.852797	0.857086	0.855286	0.856201	0.858244	0.872766	0.8531	0.864037	0.866384	0.876043	0.848607	0.845888	0.856183	0.844509	0.872154	0.863641	0.85544	0.852055	0.859397	0.857932	0.861747
PF3D7_0304800.1-p1	0	0.494768	0.587123	0.58005	0.583087	0.590527	0.581412	0.464478	0.529689	0.612881	0.59801	0.584339	0.612143	0.588326	0.581088	0.562532	0.587328	0.590761	0.593335	0.610789	0.588049	0.589395	0.581494	0.595052	0.586696	0.594973	0.598131	0.6047	0.587768	0.575764	0.566805	0.587873	0.574747	0.587854	0.585531	0.559853	0.582558	0.520749	0.587108	0.586393	0.593245	0.5694	0.588697	0.582319	0.58708	0.5893	0.570014	0.574119	0.574585
PF3D7_0304900.1-p1	0	0.43226	0.402888	0.397646	0.425898	0.387226	0.397119	0.464759	0.451059	0.377382	0.357316	0.409098	0.377135	0.393322	0.401932	0.405182	0.398882	0.396869	0.392798	0.346104	0.400496	0.394159	0.407413	0.389065	0.398258	0.394734	0.384684	0.384127	0.404644	0.407745	0.414513	0.397815	0.411837	0.411151	0.39809	0.419445	0.430404	0.446354	0.390111	0.39928	0.396745	0.398647	0.401805	0.387266	0.397027	0.390002	0.410374	0.409906	0.411782
PF3D7_0305000.1-p1	0	0.208793	0.222453	0.233658	0.203801	0.232196	0.2244	0.221637	0.212641	0.211732	0.221152	0.223737	0.221997	0.224264	0.233365	0.218576	0.227329	0.227464	0.225564	0.232757	0.220326	0.226978	0.212121	0.217584	0.220858	0.246494	0.23734	0.219785	0.197525	0.228775	0.228338	0.21687	0.211489	0.207613	0.225017	0.223439	0.198474	0.214085	0.222337	0.222132	0.232507	0.224766	0.226116	0.255547	0.232995	0.222686	0.217555	0.228869	0.198711
PF3D7_0305100.1-p1	0	0.952868	0.968859	0.96241	0.972005	0.97038	0.969037	0.921959	0.907484	0.971772	0.968444	0.970526	0.97232	0.9706	0.969812	0.966913	0.970611	0.971054	0.968907	0.97365	0.969412	0.969828	0.968915	0.969586	0.968428	0.967879	0.970719	0.971184	0.972557	0.969466	0.970612	0.969724	0.971104	0.969571	0.970509	0.967152	0.971124	0.959837	0.96725	0.969498	0.967476	0.963366	0.950369	0.955457	0.969145	0.969301	0.97005	0.96911	0.969358
PF3D7_0305200.1-p1	0	0.841872	0.819152	0.806572	0.844121	0.801293	0.819312	0.86002	0.859583	0.805317	0.823269	0.82615	0.806801	0.814371	0.832902	0.811863	0.820104	0.815772	0.803363	0.825458	0.821418	0.811641	0.824934	0.817382	0.81567	0.793941	0.784908	0.811689	0.825026	0.824034	0.818746	0.821145	0.840034	0.829413	0.818195	0.832914	0.833861	0.824565	0.825786	0.818065	0.799049	0.822958	0.806232	0.797348	0.803594	0.812562	0.825747	0.828657	0.838066
PF3D7_0305300.1-p1	0	0.785143	0.812521	0.806934	0.814365	0.815602	0.813271	0.690478	0.807062	0.824649	0.820478	0.814855	0.821617	0.810556	0.817121	0.815888	0.807505	0.810063	0.816357	0.813171	0.815638	0.817161	0.809803	0.820414	0.813248	0.812035	0.809464	0.821614	0.814062	0.810188	0.807918	0.812751	0.815612	0.812681	0.809667	0.782407	0.80206	0.743656	0.80915	0.810951	0.819207	0.816618	0.797632	0.797326	0.815632	0.816196	0.808786	0.807575	0.804982
PF3D7_0305400.1-p1	0	0.144863	0.139119	0.149048	0.149635	0.141704	0.139004	0.18872	0.111295	0.129993	0.117651	0.145997	0.132176	0.139383	0.130932	0.152589	0.13936	0.141867	0.136935	0.136853	0.136983	0.140175	0.144487	0.138458	0.14238	0.135015	0.138853	0.136072	0.13628	0.145646	0.163526	0.139871	0.151198	0.160957	0.140348	0.150139	0.166551	0.198979	0.140446	0.139298	0.133194	0.134813	0.141135	0.131716	0.142826	0.13711	0.156405	0.142726	0.144124
PF3D7_0305500.1-p1	0	0.890665	0.926432	0.919938	0.922878	0.926511	0.925384	0.855574	0.878025	0.930302	0.910161	0.925029	0.928717	0.92524	0.911785	0.924662	0.924122	0.926454	0.924836	0.932445	0.929756	0.924628	0.924049	0.926828	0.923297	0.921099	0.923831	0.931005	0.930758	0.928111	0.92904	0.925077	0.932317	0.931399	0.924732	0.916223	0.931624	0.893029	0.923365	0.923054	0.926499	0.9231	0.888222	0.917687	0.925903	0.925907	0.927185	0.926106	0.921343
PF3D7_0305600.1-p1	0	0.636836	0.6193	0.610742	0.641353	0.607485	0.613513	0.641386	0.577156	0.617194	0.615235	0.6291	0.623061	0.618039	0.621106	0.609977	0.61867	0.616526	0.604796	0.614146	0.622859	0.611614	0.618607	0.612743	0.619086	0.608007	0.609452	0.614049	0.63319	0.621592	0.616053	0.61232	0.62689	0.637122	0.618506	0.633188	0.639498	0.683717	0.612023	0.612644	0.597268	0.611454	0.607644	0.621412	0.614299	0.619972	0.62905	0.615052	0.641924
PF3D7_0305700.1-p1	0	0.617509	0.58572	0.585252	0.535688	0.587547	0.590617	0.619939	0.670497	0.590318	0.595595	0.546932	0.571877	0.589083	0.582226	0.608892	0.586109	0.588692	0.591017	0.576037	0.589988	0.577263	0.591382	0.587381	0.590839	0.580169	0.580529	0.581514	0.576419	0.580147	0.589906	0.585636	0.575623	0.573188	0.596107	0.590297	0.513092	0.583449	0.594126	0.593598	0.585236	0.603436	0.577261	0.573864	0.586449	0.579959	0.584038	0.586844	0.606968
PF3D7_0305800.1-p1	0	0.93378	0.928909	0.912357	0.934351	0.908847	0.924431	0.940362	0.934168	0.923943	0.928453	0.922646	0.927216	0.92488	0.927851	0.915009	0.923992	0.919726	0.919401	0.925446	0.92624	0.91087	0.928024	0.912326	0.922936	0.890306	0.906263	0.926514	0.930527	0.921396	0.921239	0.925449	0.932454	0.927842	0.922932	0.930374	0.931531	0.935101	0.929363	0.924519	0.914424	0.919277	0.919365	0.911309	0.91405	0.926814	0.928293	0.922293	0.935539
PF3D7_0305900.1-p1	0	0.139581	0.161415	0.164372	0.148905	0.167583	0.154987	0.137024	0.141789	0.158725	0.153752	0.165129	0.159718	0.15773	0.154812	0.164381	0.155249	0.154866	0.158188	0.159102	0.157844	0.164292	0.157467	0.157926	0.161861	0.171975	0.162689	0.157229	0.153648	0.157634	0.159481	0.157061	0.151026	0.156273	0.158859	0.153857	0.147659	0.145317	0.156323	0.157262	0.167514	0.161256	0.176794	0.156793	0.163756	0.158781	0.149872	0.156589	0.102401
PF3D7_0306000.1-p1	0	0.103537	0.114484	0.115293	0.0934147	0.123	0.111024	0.112701	0.103603	0.109399	0.107844	0.119938	0.113479	0.117658	0.114041	0.112019	0.114232	0.116586	0.125084	0.11474	0.112118	0.124263	0.118716	0.114715	0.115103	0.128565	0.121806	0.115838	0.109857	0.117595	0.111764	0.109753	0.108897	0.114359	0.114439	0.111904	0.107333	0.0953104	0.112909	0.116452	0.12616	0.111882	0.121731	0.120034	0.121407	0.111872	0.114333	0.115652	0.0767499
PF3D7_0306100.1-p1	0	0.887956	0.88068	0.868518	0.899854	0.863322	0.879759	0.901069	0.888292	0.885027	0.883425	0.882273	0.869013	0.874931	0.871727	0.884587	0.875468	0.880594	0.872147	0.883878	0.879856	0.863812	0.881957	0.860612	0.882221	0.848552	0.860116	0.871645	0.889553	0.877775	0.879801	0.882411	0.878392	0.883394	0.876218	0.881236	0.895626	0.902601	0.879654	0.875046	0.868504	0.887669	0.884304	0.852638	0.874486	0.880338	0.882173	0.877976	0.897583
PF3D7_0306200.1-p1	0	0.597868	0.555866	0.540067	0.585093	0.537598	0.553276	0.633845	0.599809	0.53472	0.555195	0.554533	0.547839	0.552478	0.550355	0.549311	0.553068	0.546122	0.554293	0.53625	0.559743	0.546339	0.565918	0.528777	0.552971	0.533346	0.539965	0.549096	0.564652	0.562625	0.550928	0.552165	0.555547	0.571692	0.551376	0.56816	0.584983	0.619542	0.552174	0.547312	0.55117	0.551837	0.572119	0.542216	0.541588	0.547121	0.573824	0.561414	0.57996
PF3D7_0306300.1-p1	0	0.225815	0.189111	0.204449	0.160544	0.186823	0.184424	0.244016	0.268672	0.185612	0.197692	0.171429	0.169727	0.185196	0.191193	0.226209	0.189617	0.185391	0.191904	0.176503	0.185695	0.18946	0.190547	0.190061	0.193355	0.195975	0.188096	0.178875	0.165248	0.184104	0.18587	0.188399	0.177582	0.153898	0.193625	0.199705	0.176436	0.203083	0.191466	0.189835	0.190586	0.197221	0.200007	0.196635	0.188878	0.180807	0.183546	0.189001	0.190446
PF3D7_0306400.1-p1	0	0.385037	0.416129	0.41863	0.392078	0.41819	0.415135	0.369134	0.389314	0.427419	0.404561	0.420973	0.443015	0.41901	0.41561	0.396794	0.414379	0.412943	0.422129	0.425658	0.422985	0.421545	0.40664	0.420461	0.412765	0.432716	0.43457	0.438658	0.418746	0.409722	0.403875	0.413729	0.409456	0.385441	0.416784	0.39244	0.410709	0.397853	0.41807	0.412354	0.425064	0.419524	0.429878	0.430892	0.416767	0.426376	0.412286	0.405136	0.399577
PF3D7_0306500.1-p1	0	0.111083	0.120252	0.124837	0.11429	0.122022	0.11879	0.108122	0.110569	0.123551	0.120331	0.125501	0.127487	0.12484	0.117886	0.127859	0.119897	0.123481	0.127679	0.127032	0.114919	0.12307	0.119172	0.120382	0.1234	0.134959	0.128177	0.125133	0.124471	0.123172	0.122197	0.119574	0.122403	0.125971	0.121436	0.114048	0.126602	0.130221	0.120156	0.122578	0.127175	0.116713	0.126971	0.125487	0.123257	0.121455	0.123008	0.122239	0.078371
PF3D7_0306600.1-p1	0	0.187267	0.1825	0.189259	0.174494	0.182811	0.182783	0.205549	0.161114	0.181527	0.167279	0.18089	0.180681	0.18501	0.171501	0.181556	0.184772	0.184098	0.183131	0.180736	0.180393	0.182283	0.186388	0.183025	0.184578	0.198515	0.186818	0.1797	0.175811	0.182348	0.184323	0.180263	0.178525	0.176789	0.181704	0.167578	0.18348	0.193945	0.187479	0.184476	0.186939	0.18328	0.189309	0.207036	0.177813	0.179672	0.18466	0.184135	0.134322
PF3D7_0306700.1-p1	0	0.202797	0.209392	0.21953	0.153114	0.212417	0.210366	0.206928	0.190856	0.207593	0.213766	0.213628	0.200812	0.209736	0.204353	0.208355	0.211779	0.209767	0.214866	0.205421	0.2047	0.210059	0.207807	0.213377	0.205864	0.222413	0.214191	0.208408	0.199824	0.205644	0.205909	0.201265	0.204961	0.214217	0.204388	0.189115	0.190635	0.206195	0.208764	0.207797	0.21833	0.207545	0.220771	0.249463	0.211133	0.211415	0.201647	0.204983	0.127721
PF3D7_0306800.1-p1	0	0.445068	0.407752	0.412611	0.382192	0.408876	0.40684	0.458563	0.539595	0.408615	0.418581	0.328626	0.398085	0.41119	0.420926	0.4183	0.415594	0.404615	0.418486	0.383825	0.405098	0.409856	0.411335	0.414389	0.408795	0.409074	0.411073	0.406893	0.386409	0.410778	0.398361	0.411107	0.40182	0.352043	0.413069	0.420926	0.34273	0.40593	0.413879	0.414496	0.415262	0.423119	0.429388	0.427317	0.405036	0.403001	0.403923	0.412756	0.410536
PF3D7_0306900.1-p1	0	0.443513	0.406803	0.413079	0.420448	0.415106	0.410638	0.498831	0.391944	0.405673	0.399625	0.385609	0.397049	0.409249	0.397756	0.43525	0.412342	0.423071	0.397594	0.417413	0.402419	0.407303	0.409469	0.4112	0.412652	0.407307	0.407927	0.406283	0.38093	0.405948	0.428275	0.401654	0.387448	0.373454	0.412348	0.424638	0.415254	0.457462	0.411728	0.414547	0.398869	0.394489	0.405555	0.409758	0.414081	0.404117	0.412662	0.411958	0.413641
PF3D7_0307100.1-p1	0	0.646866	0.62388	0.624721	0.572551	0.625203	0.625898	0.652121	0.721868	0.636569	0.637092	0.534006	0.625608	0.624056	0.629208	0.635999	0.622767	0.618889	0.629911	0.602986	0.627989	0.622381	0.628653	0.627894	0.62461	0.621806	0.62329	0.62631	0.619621	0.619435	0.614557	0.629438	0.617371	0.606273	0.626216	0.628454	0.538563	0.623601	0.628179	0.629329	0.622356	0.636131	0.627716	0.606804	0.618051	0.620939	0.6278	0.621526	0.642985
PF3D7_0307200.1-p1	0	0.261359	0.242976	0.242215	0.25604	0.249581	0.247098	0.323355	0.220735	0.230915	0.224988	0.238639	0.233882	0.244878	0.245682	0.243004	0.243183	0.252391	0.240612	0.198102	0.242593	0.243316	0.252127	0.246754	0.244395	0.243033	0.243969	0.236627	0.244849	0.256257	0.251342	0.238706	0.246284	0.241291	0.239784	0.259658	0.264021	0.306403	0.244603	0.241301	0.239473	0.234888	0.240405	0.232588	0.245159	0.242778	0.251382	0.255369	0.230769
PF3D7_0307300.1-p1	0	0.605651	0.589119	0.567336	0.622497	0.590169	0.581342	0.642378	0.540946	0.560727	0.555405	0.593852	0.55585	0.585289	0.569659	0.584396	0.586601	0.591584	0.561708	0.616652	0.585754	0.578415	0.595076	0.587183	0.586164	0.57335	0.575178	0.560987	0.589014	0.58257	0.591755	0.586565	0.611032	0.610145	0.583805	0.606035	0.609579	0.643973	0.588458	0.588821	0.563594	0.596082	0.566637	0.563905	0.578631	0.573595	0.593689	0.590637	0.601793
PF3D7_0307400.1-p1	0	0.369832	0.399385	0.399614	0.403857	0.403201	0.405713	0.401004	0.374757	0.421337	0.41435	0.403874	0.423585	0.405085	0.399537	0.386197	0.406149	0.412102	0.41789	0.423286	0.412547	0.40809	0.397387	0.399155	0.401691	0.408851	0.417863	0.418322	0.407968	0.405441	0.390648	0.411635	0.383608	0.411324	0.404278	0.390957	0.404577	0.452895	0.401139	0.39961	0.409997	0.398786	0.394179	0.407468	0.414263	0.4089	0.404773	0.400504	0.384186
PF3D7_0307500.1-p1	0	0.512279	0.48667	0.4677	0.522899	0.474311	0.482561	0.545947	0.444587	0.466095	0.388464	0.488443	0.470096	0.483122	0.470293	0.466539	0.490177	0.481446	0.460529	0.495277	0.490132	0.476185	0.494636	0.479593	0.481353	0.463919	0.46403	0.46916	0.501368	0.484731	0.479834	0.482773	0.499727	0.514982	0.471969	0.505938	0.504935	0.548739	0.485892	0.476723	0.466358	0.477864	0.477093	0.465878	0.472464	0.477003	0.492451	0.48436	0.48965
PF3D7_0307600.1-p1	0	0.533233	0.54622	0.528312	0.580595	0.53856	0.53637	0.547678	0.45729	0.533544	0.513783	0.557046	0.537552	0.535106	0.527054	0.536455	0.540528	0.550997	0.508052	0.556543	0.547363	0.541598	0.546421	0.543692	0.541278	0.534537	0.525762	0.53894	0.554635	0.545312	0.557414	0.542293	0.560522	0.581728	0.541107	0.550499	0.569075	0.568132	0.539356	0.541636	0.518251	0.525507	0.504926	0.516081	0.544452	0.54342	0.54387	0.546943	0.553409
PF3D7_0307700.1-p1	0	0.901116	0.881783	0.86738	0.897947	0.873112	0.880931	0.907924	0.901643	0.873153	0.885449	0.882477	0.873898	0.882334	0.884424	0.880484	0.88179	0.883553	0.865251	0.880182	0.877738	0.875979	0.885554	0.880169	0.879707	0.859638	0.868442	0.878367	0.886855	0.873743	0.875425	0.882868	0.894934	0.892605	0.877136	0.894598	0.889066	0.869711	0.887984	0.885813	0.865551	0.884479	0.864928	0.868301	0.873687	0.877349	0.876615	0.882598	0.892779
PF3D7_0307800.1-p1	0	0.768233	0.749427	0.767655	0.748473	0.763296	0.752317	0.776683	0.7788	0.736593	0.753532	0.762434	0.744226	0.754801	0.758142	0.766477	0.754056	0.759717	0.763061	0.758543	0.740438	0.758488	0.747778	0.759369	0.753891	0.7596	0.761912	0.747833	0.733537	0.745989	0.761047	0.752814	0.753347	0.75856	0.748993	0.756994	0.756607	0.749424	0.755132	0.755101	0.764457	0.75801	0.728926	0.771975	0.754569	0.755122	0.741005	0.745764	0.770905
PF3D7_0307900.1-p1	0	0.980519	0.981945	0.959005	0.983636	0.979636	0.981373	0.975662	0.976756	0.981577	0.98175	0.98157	0.982258	0.981095	0.98254	0.967253	0.981567	0.980245	0.976579	0.981808	0.981591	0.980438	0.981636	0.980193	0.979255	0.973195	0.977836	0.983021	0.983468	0.982028	0.979486	0.982807	0.981385	0.983242	0.9816	0.980781	0.982062	0.976536	0.980061	0.979477	0.978767	0.982167	0.975168	0.961754	0.980932	0.98174	0.980799	0.981557	0.982852
PF3D7_0308000.1-p1	0	0.526207	0.514506	0.525121	0.48917	0.524364	0.520922	0.475762	0.560514	0.527359	0.549754	0.508823	0.509221	0.516517	0.520326	0.534375	0.509365	0.512297	0.520994	0.513785	0.51521	0.519048	0.508256	0.522336	0.518293	0.531459	0.526343	0.512415	0.509749	0.512971	0.523435	0.51589	0.505917	0.477735	0.52148	0.496362	0.467918	0.451605	0.518583	0.519442	0.532481	0.533503	0.525523	0.538667	0.51732	0.514656	0.514476	0.514884	0.532333
PF3D7_0308100.1-p1	0	0.917203	0.911602	0.903402	0.9292	0.906881	0.911846	0.926215	0.906369	0.917714	0.914727	0.915626	0.91627	0.91084	0.912718	0.909148	0.90897	0.913794	0.894576	0.919441	0.913026	0.903607	0.912452	0.911612	0.913229	0.889548	0.896791	0.914724	0.924109	0.914533	0.917068	0.918492	0.921873	0.914743	0.916347	0.918352	0.932583	0.922821	0.914066	0.912862	0.885236	0.914748	0.907952	0.899653	0.907698	0.913146	0.916761	0.915667	0.929406
PF3D7_0308200.1-p1	0	0.541072	0.529163	0.544998	0.483317	0.537969	0.533724	0.521397	0.622885	0.53978	0.558358	0.469101	0.523931	0.531043	0.53117	0.556741	0.533805	0.530691	0.547111	0.511135	0.527528	0.529216	0.532307	0.534853	0.536878	0.531799	0.540973	0.529508	0.516779	0.526036	0.531067	0.539567	0.521369	0.480588	0.536945	0.536884	0.453402	0.492699	0.533234	0.538156	0.542026	0.54787	0.53672	0.5355	0.533338	0.532074	0.529214	0.53006	0.543218
PF3D7_0308300.1-p1	0	0.77251	0.742187	0.737502	0.748104	0.734246	0.744043	0.802548	0.785606	0.736638	0.750074	0.741049	0.73698	0.742484	0.728882	0.756729	0.744107	0.741244	0.743843	0.753262	0.751713	0.733614	0.747363	0.729965	0.744221	0.712414	0.732438	0.736937	0.734377	0.745062	0.752452	0.739028	0.728218	0.741797	0.743507	0.744564	0.768267	0.78878	0.748045	0.736052	0.739414	0.746986	0.743482	0.722983	0.738075	0.736548	0.751426	0.741947	0.765632
PF3D7_0308500.1-p1	0	0.129785	0.0983636	0.099942	0.0953297	0.0976271	0.0982414	0.114778	0.179031	0.0906224	0.113705	0.0890851	0.0923755	0.0959515	0.102983	0.115416	0.0989203	0.0901278	0.110025	0.0804527	0.0894247	0.0956605	0.0941138	0.096521	0.100785	0.10083	0.0992892	0.0923292	0.086536	0.0926069	0.094196	0.0958613	0.0883266	0.0804935	0.0992986	0.104786	0.0798671	0.0910897	0.0998639	0.0973659	0.107887	0.112075	0.103286	0.101048	0.0956538	0.0960135	0.092359	0.0939843	0.106619
PF3D7_0308600.1-p1	0	0.532081	0.51368	0.514349	0.513031	0.523109	0.512217	0.542284	0.57791	0.507274	0.516867	0.482412	0.500093	0.51359	0.509885	0.521394	0.507985	0.5125	0.523673	0.496628	0.499369	0.512509	0.499647	0.516985	0.512226	0.510689	0.515851	0.501566	0.500533	0.504577	0.512572	0.518609	0.51386	0.476058	0.50982	0.516594	0.50502	0.517397	0.520116	0.515899	0.522254	0.538707	0.513416	0.539805	0.512282	0.505571	0.509208	0.506016	0.532159
PF3D7_0308700.1-p1	0	0.581947	0.52499	0.516388	0.546322	0.520233	0.517756	0.612641	0.558498	0.504299	0.513984	0.525486	0.507162	0.523029	0.524488	0.524633	0.527776	0.520308	0.520573	0.538697	0.512605	0.513772	0.528782	0.509264	0.524236	0.508918	0.510538	0.490512	0.525463	0.526039	0.521241	0.511888	0.532131	0.546918	0.51769	0.546799	0.545702	0.596964	0.530131	0.517796	0.496576	0.535582	0.548775	0.510075	0.516596	0.516934	0.53249	0.522677	0.548329
PF3D7_0308800.1-p1	0	0.0619204	0.0629544	0.0745518	0.0493778	0.0611863	0.0622945	0.0726198	0.0493257	0.058627	0.0613156	0.0655791	0.0616716	0.0617741	0.056797	0.0748698	0.0658346	0.0664968	0.058776	0.0515355	0.0630057	0.0617899	0.0628395	0.0617652	0.0630641	0.0653757	0.0606305	0.0610025	0.0626116	0.0624862	0.0665568	0.0611578	0.0595003	0.050619	0.0663147	0.0667394	0.0681892	0.0731422	0.0615175	0.0637181	0.0615963	0.0588494	0.0819536	0.0812993	0.0669232	0.0617587	0.0627156	0.0638392	0.0579244
PF3D7_0308900.1-p1	0	0.739068	0.742779	0.744532	0.748845	0.74796	0.74539	0.684381	0.791138	0.766873	0.770117	0.739321	0.763785	0.747673	0.754706	0.748885	0.748182	0.750977	0.753908	0.741611	0.742815	0.749371	0.735385	0.754225	0.748961	0.744137	0.750508	0.762676	0.749844	0.740943	0.735046	0.750212	0.742881	0.713621	0.748272	0.742175	0.734256	0.640765	0.74807	0.750287	0.749603	0.747771	0.699697	0.713116	0.751009	0.750268	0.728222	0.742115	0.752062
PF3D7_0309000.1-p1	0	0.371901	0.373388	0.355992	0.3671	0.372156	0.372111	0.371291	0.33326	0.367201	0.374776	0.387239	0.378956	0.377214	0.362274	0.376554	0.367257	0.367041	0.376219	0.380526	0.374909	0.369265	0.380786	0.369865	0.371022	0.364041	0.36364	0.369148	0.398154	0.374031	0.38527	0.36948	0.391819	0.394138	0.369722	0.375697	0.411341	0.40201	0.374926	0.372871	0.372297	0.364485	0.338373	0.389666	0.369647	0.375799	0.373446	0.370108	0.394325
PF3D7_0309100.1-p1	0	0.335377	0.319853	0.332459	0.293454	0.327173	0.316886	0.328076	0.39924	0.314342	0.355505	0.325361	0.321277	0.320047	0.335332	0.329574	0.325778	0.300565	0.337792	0.266431	0.312972	0.327134	0.323564	0.319163	0.322552	0.342898	0.334338	0.318036	0.315313	0.31801	0.312633	0.321605	0.313818	0.323861	0.316898	0.319622	0.267194	0.293509	0.325888	0.318177	0.348336	0.332306	0.351449	0.347182	0.313558	0.312702	0.314018	0.319266	0.312663
PF3D7_0309200.1-p1	0	0.90978	0.915956	0.908732	0.928556	0.918098	0.914654	0.923948	0.861251	0.917857	0.915742	0.917494	0.91009	0.914523	0.913067	0.915394	0.913375	0.916311	0.894806	0.925855	0.916503	0.914145	0.912086	0.91583	0.91408	0.905146	0.908187	0.911644	0.917952	0.914286	0.919269	0.916126	0.921453	0.918941	0.915576	0.921601	0.924382	0.910424	0.914572	0.918747	0.900823	0.894833	0.900507	0.893054	0.913353	0.916186	0.915484	0.917313	0.92093
PF3D7_0309300.1-p1	0	0.893534	0.883754	0.866981	0.893065	0.880439	0.884438	0.887106	0.907958	0.888609	0.894404	0.886786	0.889097	0.886366	0.88289	0.876334	0.883386	0.8781	0.882494	0.887115	0.882942	0.884228	0.885883	0.881365	0.880662	0.882224	0.882706	0.893207	0.893243	0.876418	0.874375	0.883145	0.89108	0.887879	0.882804	0.889825	0.893133	0.878218	0.886894	0.8878	0.880835	0.879467	0.858982	0.863264	0.87123	0.888281	0.882217	0.877407	0.895732
PF3D7_0309500.1-p1	0	0.426895	0.415631	0.432324	0.433751	0.424505	0.420907	0.394643	0.466883	0.41569	0.434844	0.404113	0.417973	0.416326	0.42924	0.44906	0.41731	0.425971	0.43534	0.415257	0.413617	0.417652	0.407756	0.423676	0.423757	0.416836	0.421629	0.419793	0.399676	0.416882	0.421232	0.407725	0.397865	0.377193	0.420825	0.422351	0.413901	0.410518	0.421222	0.41784	0.431891	0.440499	0.393361	0.419273	0.429133	0.419747	0.409172	0.422977	0.431259
PF3D7_0309600.1-p1	0	0.790002	0.768211	0.772442	0.760562	0.768271	0.769335	0.815312	0.808193	0.767485	0.771007	0.728386	0.740237	0.768876	0.769968	0.783267	0.774084	0.77734	0.773948	0.772404	0.768149	0.770042	0.772256	0.766686	0.770258	0.768185	0.769727	0.763378	0.730896	0.77314	0.771197	0.776416	0.760124	0.743869	0.771839	0.780818	0.759155	0.79315	0.773519	0.775371	0.77432	0.785209	0.776055	0.763792	0.772434	0.762464	0.77354	0.777201	0.781305
PF3D7_0309700.1-p1	0	0.664084	0.663286	0.648252	0.68957	0.647345	0.664792	0.69096	0.578208	0.667057	0.643965	0.671868	0.669767	0.658091	0.640919	0.655309	0.664557	0.667974	0.641839	0.687859	0.675015	0.65028	0.666141	0.649976	0.655915	0.63558	0.640663	0.665811	0.679769	0.664922	0.668801	0.666215	0.666594	0.673336	0.660312	0.667107	0.69791	0.709374	0.656765	0.655509	0.633991	0.625937	0.64595	0.638121	0.651124	0.66425	0.67594	0.663839	0.681375
PF3D7_0309800.1-p1	0	0.224511	0.242799	0.242117	0.238152	0.247808	0.243074	0.198965	0.25598	0.261211	0.247278	0.249583	0.260256	0.243599	0.219027	0.255249	0.24162	0.243389	0.255291	0.248215	0.249699	0.239009	0.238809	0.238083	0.24588	0.232836	0.237992	0.248798	0.254487	0.243951	0.246161	0.244718	0.229001	0.239296	0.250931	0.220437	0.246794	0.247609	0.237127	0.242677	0.255408	0.256255	0.272138	0.223147	0.254936	0.24829	0.245803	0.239959	0.265242
PF3D7_0309900.1-p1	0	0.58264	0.617566	0.606493	0.626203	0.620578	0.618293	0.525875	0.590558	0.619014	0.628834	0.622437	0.627316	0.618058	0.628092	0.588307	0.620845	0.607834	0.597853	0.619337	0.620226	0.6212	0.62082	0.628785	0.613591	0.623688	0.617748	0.621228	0.625115	0.61095	0.607404	0.61653	0.628454	0.633812	0.618039	0.618262	0.602874	0.464279	0.619224	0.620968	0.611361	0.608673	0.593976	0.603498	0.610856	0.621562	0.600468	0.615889	0.617794
PF3D7_0310000.1-p1	0	0.131007	0.153386	0.165083	0.124863	0.159169	0.152754	0.13553	0.118773	0.165924	0.1751	0.165433	0.171107	0.157986	0.153421	0.143159	0.158918	0.154731	0.169728	0.165396	0.152286	0.162046	0.149972	0.150809	0.154219	0.178696	0.168383	0.160605	0.152801	0.160065	0.153157	0.156662	0.136755	0.164708	0.153096	0.148562	0.144681	0.160686	0.150648	0.152287	0.172727	0.149485	0.178262	0.17895	0.158284	0.158974	0.15315	0.151532	0.131172
PF3D7_0310100.1-p1	0	0.18838	0.163014	0.16311	0.181928	0.16899	0.164275	0.180287	0.159965	0.160826	0.179019	0.167009	0.174563	0.166077	0.177057	0.166017	0.164654	0.163111	0.166095	0.17299	0.162128	0.172275	0.161634	0.167297	0.164528	0.177996	0.172614	0.164651	0.161287	0.160668	0.155224	0.165252	0.165924	0.156268	0.165614	0.174806	0.159885	0.146423	0.166106	0.167795	0.166679	0.169335	0.161898	0.17755	0.163027	0.167779	0.158715	0.164424	0.166642
PF3D7_0310200.1-p1	0	0.968643	0.971368	0.967189	0.973407	0.966407	0.971388	0.971826	0.953635	0.969596	0.97044	0.971246	0.972905	0.970896	0.969805	0.96811	0.970044	0.970247	0.966867	0.974318	0.971253	0.97043	0.970211	0.96874	0.970026	0.966982	0.97029	0.972289	0.971597	0.970861	0.969987	0.968198	0.973821	0.970951	0.970498	0.971524	0.975118	0.974765	0.970975	0.970043	0.96708	0.964821	0.963394	0.964427	0.972411	0.971132	0.969993	0.971357	0.974875
PF3D7_0310300.1-p1	0	0.786417	0.786359	0.776844	0.815057	0.769166	0.786484	0.799464	0.695986	0.784203	0.788233	0.796849	0.789046	0.782786	0.789876	0.771899	0.77777	0.792018	0.769361	0.800827	0.790851	0.773655	0.789549	0.778894	0.784534	0.764643	0.76539	0.789629	0.794538	0.79051	0.794004	0.786808	0.795011	0.793824	0.788569	0.787434	0.820762	0.82354	0.785955	0.787278	0.762758	0.760411	0.741098	0.781449	0.781917	0.786414	0.7955	0.785296	0.809663
PF3D7_0310400.1-p1	0	0.92121	0.911279	0.915783	0.912912	0.90649	0.908626	0.925674	0.902955	0.881238	0.901895	0.912285	0.897894	0.907071	0.918669	0.910983	0.912768	0.906901	0.895917	0.902104	0.903142	0.91084	0.916562	0.911669	0.910244	0.906632	0.906937	0.899154	0.900647	0.905756	0.914112	0.906426	0.919383	0.919077	0.904699	0.920889	0.90305	0.893019	0.912593	0.909662	0.90465	0.911087	0.916936	0.914831	0.912593	0.905617	0.903707	0.912427	0.912254
PF3D7_0310500.1-p1	0	0.883245	0.914131	0.904029	0.910933	0.915603	0.91349	0.875196	0.841768	0.919895	0.90346	0.917037	0.922032	0.914149	0.901067	0.914815	0.914414	0.916642	0.901617	0.924835	0.915332	0.913433	0.913271	0.913524	0.914293	0.909554	0.912697	0.918278	0.923536	0.917237	0.915557	0.913058	0.922344	0.921501	0.914555	0.909951	0.927693	0.908269	0.912483	0.914456	0.903951	0.904608	0.880145	0.904151	0.914701	0.915671	0.915045	0.914075	0.909845
PF3D7_0310600.1-p1	0	0.187893	0.187553	0.182526	0.175187	0.188189	0.195127	0.16319	0.245177	0.210152	0.211112	0.185948	0.198972	0.189806	0.172794	0.189102	0.190941	0.185486	0.207091	0.189134	0.193518	0.187399	0.185139	0.185591	0.190483	0.184347	0.187042	0.198798	0.197141	0.193937	0.179445	0.191045	0.171477	0.172834	0.192343	0.1673	0.176885	0.19048	0.18487	0.185769	0.20598	0.211571	0.223103	0.182843	0.188975	0.197784	0.195452	0.185558	0.200659
PF3D7_0310600.2-p1	0	0.185616	0.185468	0.183442	0.17457	0.190874	0.191471	0.164564	0.251345	0.213364	0.216631	0.18387	0.202614	0.188163	0.17777	0.18869	0.191848	0.185853	0.206474	0.186423	0.194297	0.190183	0.184232	0.188431	0.189606	0.185347	0.188116	0.199185	0.202775	0.193598	0.182945	0.194187	0.171322	0.1738	0.191209	0.168909	0.170611	0.196101	0.185094	0.186523	0.207537	0.210606	0.226528	0.18783	0.1873	0.193019	0.198261	0.184179	0.199688
PF3D7_0310700.1-p1	0	0.160867	0.136455	0.135568	0.128759	0.138066	0.138729	0.15265	0.243453	0.137799	0.162225	0.130841	0.140441	0.138378	0.143084	0.144778	0.138025	0.129368	0.155733	0.120657	0.134665	0.137141	0.137081	0.136108	0.136412	0.139038	0.13925	0.130348	0.137961	0.142481	0.133362	0.141019	0.123526	0.106812	0.136977	0.131994	0.119795	0.138761	0.139172	0.139038	0.148147	0.159016	0.150335	0.143326	0.137304	0.139267	0.135241	0.139652	0.148347
PF3D7_0310800.1-p1	0	0.148803	0.148163	0.164226	0.134772	0.15545	0.14947	0.143742	0.138679	0.14937	0.159821	0.151975	0.147679	0.148877	0.148651	0.149617	0.154078	0.153271	0.156765	0.153905	0.145251	0.156609	0.151989	0.153022	0.149529	0.173177	0.164007	0.145814	0.139857	0.155198	0.14719	0.151641	0.139389	0.161511	0.146674	0.135891	0.136153	0.137901	0.152298	0.14709	0.167402	0.150759	0.168649	0.176582	0.154096	0.147528	0.145402	0.155394	0.0910545
PF3D7_0310900.1-p1	0	0.777453	0.763055	0.744084	0.79307	0.748875	0.75801	0.7868	0.745255	0.764717	0.754227	0.757974	0.759201	0.758791	0.747421	0.761924	0.762643	0.75996	0.752325	0.770189	0.766812	0.751693	0.764715	0.752135	0.764585	0.730442	0.749029	0.759762	0.771873	0.759427	0.754185	0.764976	0.767137	0.769341	0.766714	0.768102	0.780078	0.800983	0.764922	0.75423	0.742291	0.770872	0.76057	0.721734	0.759411	0.761122	0.772139	0.754951	0.787403
PF3D7_0311000.1-p1	0	0.108382	0.106117	0.123742	0.086436	0.115534	0.10855	0.106312	0.105176	0.107244	0.116082	0.108163	0.113187	0.110031	0.108664	0.12761	0.110742	0.112626	0.119396	0.104688	0.104604	0.115478	0.10915	0.114341	0.111914	0.127353	0.119224	0.10826	0.111078	0.105903	0.117311	0.108257	0.113924	0.112943	0.110108	0.107676	0.110773	0.0956481	0.115299	0.109629	0.114237	0.10485	0.112035	0.134882	0.108349	0.107426	0.105184	0.106189	0.100285
PF3D7_0311100.1-p1	0	0.735232	0.734985	0.72298	0.771385	0.71785	0.734912	0.765456	0.677555	0.752864	0.749844	0.742806	0.732118	0.7355	0.720444	0.735359	0.735882	0.744183	0.732831	0.756674	0.740005	0.723555	0.738779	0.725926	0.738723	0.704994	0.725211	0.739013	0.748783	0.73697	0.737936	0.732553	0.731626	0.745608	0.734952	0.742584	0.766075	0.775196	0.738005	0.731855	0.715882	0.697782	0.730808	0.707378	0.730875	0.736974	0.745453	0.733018	0.761472
PF3D7_0311200.1-p1	0	0.463792	0.520606	0.510475	0.528803	0.534686	0.524458	0.42985	0.447131	0.533182	0.533742	0.529558	0.522853	0.519428	0.53845	0.517217	0.525526	0.524809	0.512917	0.528334	0.516949	0.529425	0.519807	0.534498	0.525958	0.538832	0.530721	0.531056	0.521197	0.515769	0.526936	0.525145	0.529	0.520926	0.527844	0.528536	0.514323	0.395415	0.524803	0.528128	0.51889	0.513695	0.519891	0.527913	0.527185	0.52712	0.513316	0.521168	0.516255
PF3D7_0311300.1-p1	0	0.819836	0.791746	0.788347	0.809143	0.794816	0.789931	0.833407	0.837172	0.781037	0.806056	0.800352	0.788482	0.795738	0.804459	0.807199	0.788748	0.792938	0.786595	0.796689	0.793344	0.791323	0.795918	0.795986	0.792589	0.787346	0.784341	0.78597	0.795271	0.796552	0.804652	0.783715	0.806852	0.787254	0.800125	0.805001	0.823433	0.799814	0.798884	0.799425	0.782818	0.796352	0.758819	0.771834	0.795881	0.789239	0.793106	0.796781	0.816804
PF3D7_0311400.1-p1	0	0.876434	0.88005	0.869046	0.897197	0.86995	0.875406	0.878087	0.784049	0.884645	0.873001	0.877222	0.879716	0.877993	0.87372	0.872415	0.878027	0.879097	0.8582	0.886481	0.88147	0.86852	0.877706	0.873525	0.877586	0.854666	0.863913	0.881571	0.879377	0.874301	0.878431	0.877194	0.880565	0.875558	0.879982	0.885336	0.889727	0.885465	0.877283	0.878418	0.851509	0.851535	0.847096	0.860028	0.868276	0.879167	0.883101	0.872017	0.888457
PF3D7_0311500.1-p1	0	0.445088	0.448058	0.451102	0.406405	0.454485	0.446553	0.433739	0.502457	0.453188	0.471665	0.421082	0.439393	0.447311	0.443472	0.459537	0.450867	0.450685	0.45831	0.445414	0.451435	0.45146	0.454844	0.447465	0.451483	0.457866	0.460395	0.448176	0.43827	0.453646	0.440848	0.458704	0.439822	0.454804	0.451932	0.422055	0.390887	0.426838	0.451682	0.450569	0.458655	0.460067	0.463762	0.447644	0.448273	0.450151	0.448257	0.450669	0.443568
PF3D7_0311600.1-p1	0	0.415156	0.429278	0.436643	0.417143	0.434089	0.433737	0.378064	0.47659	0.432331	0.467016	0.436567	0.444605	0.430192	0.449595	0.414109	0.432863	0.430292	0.434383	0.431275	0.420249	0.432799	0.424921	0.43397	0.427276	0.446582	0.442747	0.435685	0.425542	0.423192	0.426566	0.423729	0.41816	0.42248	0.429301	0.429192	0.408993	0.349866	0.43828	0.437606	0.446726	0.43375	0.413471	0.437691	0.430365	0.440112	0.415005	0.42678	0.413329
PF3D7_0311700.1-p1	0	0.247582	0.254421	0.26713	0.22575	0.260159	0.2543	0.218268	0.288913	0.257149	0.269527	0.258466	0.274336	0.261956	0.255031	0.253727	0.265862	0.249244	0.275564	0.26644	0.253792	0.268476	0.251506	0.261434	0.252075	0.279015	0.272982	0.259804	0.247065	0.25934	0.254329	0.251791	0.238661	0.246927	0.25201	0.247215	0.228714	0.23997	0.25203	0.257124	0.278609	0.261529	0.265974	0.294975	0.263462	0.259647	0.249241	0.256433	0.2402
PF3D7_0311800.1-p1	0	0.411304	0.384407	0.380692	0.398393	0.373936	0.38033	0.40118	0.462651	0.380694	0.404553	0.369591	0.39133	0.387039	0.396597	0.381967	0.38109	0.377418	0.392749	0.369287	0.382025	0.380284	0.388401	0.379753	0.387789	0.38085	0.378526	0.382986	0.401382	0.394043	0.38862	0.376203	0.401032	0.366128	0.380452	0.394777	0.387566	0.390567	0.387379	0.37845	0.382474	0.399626	0.387093	0.392992	0.376502	0.381253	0.38848	0.390949	0.370761
PF3D7_0311900.1-p1	0	0.295401	0.346657	0.330513	0.331234	0.357645	0.351592	0.252845	0.299728	0.39314	0.356054	0.355713	0.387405	0.350482	0.345984	0.322031	0.346584	0.353327	0.361686	0.37225	0.35249	0.348299	0.340932	0.354523	0.350121	0.349956	0.3607	0.377738	0.371628	0.347872	0.326873	0.357684	0.347109	0.354302	0.352915	0.321821	0.350768	0.315085	0.33929	0.347682	0.354919	0.331092	0.3419	0.314773	0.348667	0.364034	0.347188	0.340871	0.337613
PF3D7_0312000.1-p1	0	0.230167	0.207096	0.218104	0.232009	0.209257	0.202708	0.287054	0.184171	0.204119	0.190506	0.192807	0.208719	0.208608	0.200422	0.22562	0.21088	0.21526	0.206649	0.206273	0.203525	0.206529	0.208438	0.203945	0.211415	0.2	0.204663	0.200763	0.199323	0.207137	0.222729	0.202882	0.196733	0.206526	0.208485	0.212208	0.218673	0.26126	0.21001	0.205734	0.204834	0.200081	0.196378	0.219752	0.21077	0.201703	0.20874	0.2056	0.18207
PF3D7_0312100.1-p1	0	0.671879	0.723677	0.727836	0.697657	0.730121	0.730104	0.615204	0.72399	0.746254	0.739212	0.731506	0.74407	0.727098	0.722376	0.724036	0.724994	0.732074	0.732325	0.73404	0.72461	0.723794	0.716778	0.728236	0.720603	0.730779	0.732616	0.736863	0.724656	0.727026	0.724002	0.729902	0.713486	0.708421	0.726514	0.676117	0.713386	0.651045	0.724043	0.725477	0.737524	0.73063	0.713322	0.731785	0.732046	0.733751	0.718207	0.724271	0.710549
PF3D7_0312200.1-p1	0	0.544417	0.577898	0.573091	0.585236	0.575076	0.573398	0.480704	0.550198	0.600491	0.604707	0.586099	0.607472	0.57987	0.601293	0.560104	0.574406	0.574648	0.57584	0.582742	0.583492	0.580105	0.573981	0.587482	0.574255	0.578272	0.576786	0.599215	0.595819	0.572361	0.566562	0.577611	0.588459	0.585506	0.580926	0.564626	0.582829	0.471764	0.576308	0.581494	0.570609	0.54966	0.544054	0.566804	0.579911	0.584588	0.564799	0.576767	0.590838
PF3D7_0312300.1-p1	0	0.344116	0.323485	0.322591	0.267741	0.335028	0.327441	0.323594	0.420079	0.332092	0.352961	0.297633	0.32285	0.325252	0.337771	0.33269	0.328462	0.32248	0.341187	0.309086	0.329736	0.333039	0.329621	0.331062	0.324201	0.336887	0.333554	0.320558	0.325174	0.327058	0.317264	0.333272	0.324104	0.313999	0.327048	0.321607	0.254018	0.292433	0.329678	0.326598	0.344409	0.348323	0.334813	0.314503	0.320095	0.323808	0.325212	0.326476	0.324984
PF3D7_0312400.1-p1	0	0.438206	0.402155	0.411128	0.409317	0.402097	0.39989	0.409493	0.493424	0.392108	0.424318	0.395066	0.404477	0.404801	0.417784	0.425135	0.404561	0.395414	0.410973	0.375137	0.387599	0.403404	0.400484	0.407658	0.404822	0.393933	0.40111	0.393636	0.401353	0.398202	0.408785	0.400294	0.409106	0.38067	0.403098	0.408473	0.389596	0.342204	0.403353	0.40083	0.410207	0.420527	0.402945	0.400977	0.410693	0.400893	0.38829	0.403402	0.428913
PF3D7_0312500.1-p1	0	0.300985	0.317111	0.327257	0.289938	0.330024	0.32182	0.264887	0.291754	0.339516	0.337702	0.324994	0.332766	0.324027	0.317331	0.316762	0.319768	0.324413	0.326396	0.339186	0.3272	0.321824	0.311223	0.324104	0.318716	0.332573	0.331459	0.324947	0.322985	0.325431	0.323587	0.315328	0.310824	0.316616	0.320319	0.29319	0.315979	0.287666	0.322212	0.316276	0.332538	0.313167	0.309394	0.344709	0.322913	0.32457	0.306306	0.322578	0.295327
PF3D7_0312800.1-p1	0	0.339716	0.305465	0.304998	0.325597	0.302597	0.30867	0.409776	0.270199	0.288212	0.280946	0.308364	0.292915	0.299732	0.294454	0.317523	0.306043	0.305103	0.293194	0.309554	0.307526	0.302358	0.313171	0.297296	0.304817	0.293181	0.301233	0.292028	0.286049	0.309395	0.318888	0.301235	0.301602	0.323287	0.305901	0.323803	0.336163	0.376494	0.30897	0.302162	0.289571	0.285962	0.305628	0.287131	0.302465	0.304479	0.316631	0.308493	0.310879
PF3D7_0312900.1-p1	0	0.574764	0.540275	0.536067	0.567222	0.526405	0.532288	0.623893	0.486224	0.507205	0.517848	0.548548	0.50269	0.539627	0.528763	0.547359	0.53632	0.540435	0.516996	0.554305	0.534438	0.530766	0.548773	0.524081	0.543001	0.520134	0.526868	0.506847	0.530993	0.53392	0.551923	0.531053	0.549554	0.566306	0.536144	0.555543	0.566474	0.597166	0.542716	0.533355	0.515707	0.53369	0.547483	0.531217	0.529809	0.527177	0.546923	0.53715	0.562393
PF3D7_0313000.1-p1	0	0.799331	0.768795	0.76356	0.777348	0.741792	0.76686	0.82112	0.813384	0.763608	0.76826	0.770569	0.728991	0.766656	0.773341	0.785351	0.771033	0.76797	0.763067	0.768516	0.77482	0.753286	0.777901	0.750965	0.77015	0.741421	0.755337	0.749113	0.76654	0.771502	0.779967	0.76986	0.777533	0.782501	0.767735	0.777908	0.777249	0.792425	0.773468	0.76839	0.761684	0.782482	0.770296	0.743257	0.763915	0.753793	0.771433	0.775602	0.789265
PF3D7_0313100.1-p1	0	0.632727	0.681267	0.688274	0.711998	0.681162	0.687936	0.635136	0.627096	0.69677	0.691296	0.689714	0.696898	0.681718	0.6895	0.674097	0.679527	0.693437	0.679556	0.688171	0.687083	0.683764	0.67514	0.68502	0.681562	0.686495	0.686935	0.693868	0.694155	0.694155	0.690336	0.690131	0.690654	0.693639	0.686301	0.686162	0.687095	0.676706	0.675825	0.685162	0.685068	0.662692	0.644466	0.672407	0.696771	0.690837	0.694376	0.687815	0.677432
PF3D7_0313200.1-p1	0	0.396826	0.353658	0.351914	0.368675	0.340272	0.349181	0.439852	0.416627	0.326084	0.330223	0.340475	0.326317	0.346779	0.351881	0.345155	0.359136	0.344023	0.354304	0.316421	0.348505	0.343097	0.361698	0.340311	0.347496	0.356131	0.338993	0.334467	0.35444	0.365124	0.359169	0.352373	0.364801	0.369442	0.344689	0.370907	0.358321	0.416682	0.348555	0.343343	0.348471	0.364526	0.374818	0.365151	0.349853	0.341712	0.37054	0.363552	0.358471
PF3D7_0313300.1-p1	0	0.122305	0.136659	0.149189	0.107731	0.152787	0.141483	0.125363	0.115846	0.146313	0.137439	0.146065	0.140032	0.139337	0.143286	0.135138	0.146135	0.140096	0.147457	0.153795	0.140084	0.151841	0.139574	0.147169	0.137201	0.166286	0.155053	0.144443	0.133668	0.144283	0.144948	0.146322	0.136003	0.15002	0.137338	0.137822	0.115272	0.129868	0.142194	0.138425	0.154708	0.142678	0.149023	0.170445	0.145898	0.136721	0.13749	0.144658	0.124001
PF3D7_0313400.1-p1	0	0.817802	0.829539	0.813167	0.858337	0.812697	0.82706	0.836259	0.755388	0.828136	0.819057	0.835973	0.830391	0.82177	0.824438	0.808809	0.821278	0.826904	0.801203	0.83061	0.833034	0.819259	0.830967	0.822416	0.82797	0.800492	0.807089	0.82881	0.841731	0.82469	0.824485	0.828196	0.833755	0.845443	0.828684	0.833705	0.848267	0.855665	0.817991	0.824009	0.803875	0.798979	0.82742	0.786006	0.825037	0.829394	0.828921	0.82165	0.845767
PF3D7_0313500.1-p1	0	0.827676	0.828389	0.824615	0.844036	0.829492	0.823398	0.835681	0.789283	0.815925	0.814854	0.835184	0.82746	0.828554	0.837092	0.805082	0.829264	0.825399	0.799179	0.834932	0.829563	0.831406	0.833192	0.828498	0.825299	0.826824	0.809302	0.823419	0.836061	0.823271	0.829215	0.824479	0.845415	0.851476	0.824574	0.840384	0.845458	0.825602	0.826456	0.830983	0.811366	0.81888	0.805622	0.817552	0.824471	0.825451	0.829263	0.823668	0.840926
PF3D7_0313600.1-p1	0	0.82101	0.798631	0.795674	0.821109	0.76933	0.800384	0.842541	0.818767	0.785025	0.797385	0.805963	0.786484	0.789611	0.801711	0.805962	0.803979	0.802677	0.787127	0.804845	0.797668	0.788617	0.80587	0.782184	0.801029	0.770674	0.783999	0.783353	0.801865	0.798989	0.804386	0.802774	0.807953	0.803308	0.798164	0.813515	0.815937	0.813185	0.799681	0.7973	0.785372	0.799638	0.808296	0.772985	0.795068	0.790691	0.804577	0.804691	0.818361
PF3D7_0313700.1-p1	0	0.30927	0.310874	0.319924	0.314098	0.317626	0.313977	0.30973	0.380284	0.31671	0.344829	0.315245	0.312803	0.308276	0.333558	0.307942	0.309587	0.309837	0.329166	0.299421	0.312781	0.314988	0.303666	0.306859	0.314236	0.330387	0.322786	0.319714	0.312532	0.316916	0.308956	0.321267	0.306004	0.314658	0.31191	0.305039	0.295572	0.272439	0.307962	0.312039	0.337007	0.329388	0.329813	0.330601	0.321919	0.313668	0.312787	0.315285	0.31424
PF3D7_0313700.2-p1	0	0.265196	0.272542	0.289053	0.257263	0.283473	0.274838	0.276398	0.273445	0.274008	0.261638	0.28792	0.280574	0.28023	0.289097	0.269732	0.277999	0.276093	0.287762	0.277847	0.2719	0.283463	0.272673	0.278706	0.273882	0.301885	0.292683	0.28199	0.274994	0.277011	0.265239	0.285051	0.27142	0.287727	0.272283	0.270131	0.272026	0.247415	0.27088	0.270519	0.292048	0.261928	0.297939	0.302303	0.28183	0.279458	0.269902	0.277215	0.239426
PF3D7_0313800.1-p1	0	0.477714	0.497413	0.505132	0.505542	0.486641	0.495214	0.479386	0.474914	0.497647	0.468081	0.517209	0.508437	0.497614	0.503215	0.477073	0.498368	0.498647	0.501177	0.515921	0.497044	0.493284	0.496537	0.48819	0.495434	0.504701	0.498399	0.502967	0.520162	0.507887	0.500311	0.502522	0.511433	0.508381	0.497899	0.495905	0.526994	0.532771	0.481058	0.490658	0.50156	0.485551	0.491632	0.517622	0.497663	0.502709	0.511278	0.494988	0.51798
PF3D7_0313900.1-p1	0	0.443673	0.527656	0.528496	0.526766	0.533397	0.525781	0.424537	0.470688	0.536183	0.503516	0.531492	0.537944	0.526263	0.52117	0.498129	0.526667	0.529661	0.524016	0.534414	0.524419	0.535299	0.531332	0.542295	0.523852	0.540885	0.52712	0.539681	0.535122	0.526607	0.525665	0.523628	0.537298	0.54038	0.519744	0.517557	0.524569	0.5017	0.521495	0.533128	0.53489	0.503861	0.523179	0.537595	0.527261	0.530652	0.518445	0.523077	0.508926
PF3D7_0314000.1-p1	0	0.525626	0.498915	0.51873	0.468119	0.499853	0.497372	0.519174	0.55544	0.449289	0.492808	0.502128	0.500577	0.500423	0.516908	0.508097	0.506984	0.482594	0.509207	0.456195	0.489176	0.508669	0.497562	0.495288	0.497667	0.517225	0.510038	0.494505	0.488239	0.497734	0.505502	0.491998	0.49536	0.489954	0.494032	0.497982	0.469611	0.474184	0.492308	0.502821	0.516822	0.504986	0.520807	0.54142	0.505322	0.488684	0.494503	0.499854	0.494939
PF3D7_0314100.1-p1	0	0.229317	0.23251	0.238339	0.235628	0.244984	0.235868	0.235801	0.265433	0.226076	0.248177	0.229913	0.229556	0.230332	0.243779	0.240025	0.233451	0.232356	0.236779	0.201326	0.227349	0.244303	0.228719	0.238696	0.232482	0.254532	0.249134	0.232384	0.232056	0.233747	0.232798	0.234701	0.2337	0.248684	0.22892	0.242979	0.216535	0.225004	0.231331	0.230758	0.246065	0.236114	0.237644	0.24262	0.23716	0.232254	0.230313	0.231803	0.184321
PF3D7_0314100.2-p1	0	0.307437	0.270195	0.264207	0.280945	0.265963	0.267489	0.342674	0.336831	0.245292	0.25964	0.271949	0.252772	0.266784	0.270226	0.269258	0.265596	0.260992	0.26952	0.238915	0.26662	0.26101	0.279131	0.259098	0.270915	0.265249	0.263889	0.251995	0.265942	0.27034	0.280167	0.265116	0.275349	0.283697	0.267307	0.281737	0.271515	0.318306	0.269062	0.268853	0.271123	0.287723	0.278266	0.25703	0.263813	0.26103	0.279752	0.266392	0.257992
PF3D7_0314200.1-p1	0	0.591878	0.66218	0.652553	0.657173	0.664288	0.666422	0.550083	0.615096	0.683354	0.659208	0.669077	0.682733	0.658864	0.657606	0.626448	0.662788	0.662625	0.661188	0.674005	0.664969	0.66309	0.659625	0.669055	0.6561	0.663853	0.669752	0.677904	0.670945	0.660246	0.64767	0.662419	0.657449	0.650893	0.663672	0.642622	0.652549	0.589413	0.661436	0.667109	0.662657	0.64878	0.671997	0.640384	0.663202	0.670095	0.654487	0.662438	0.644424
PF3D7_0314300.1-p1	0	0.387763	0.437096	0.441598	0.412235	0.441624	0.436239	0.37408	0.39591	0.45479	0.438287	0.445387	0.465691	0.439533	0.434603	0.434587	0.440526	0.438146	0.444994	0.435143	0.441561	0.435895	0.426593	0.430994	0.436555	0.442222	0.450592	0.450678	0.437509	0.432133	0.438306	0.440389	0.40897	0.437874	0.4408	0.409029	0.42453	0.424658	0.429554	0.434946	0.449007	0.415709	0.453171	0.443067	0.440928	0.443174	0.436354	0.424021	0.358548
PF3D7_0314400.1-p1	0	0.291176	0.265075	0.265123	0.233428	0.279011	0.273094	0.276973	0.369214	0.265041	0.298616	0.251846	0.274875	0.26797	0.282327	0.271994	0.266117	0.258694	0.28161	0.2142	0.263746	0.275044	0.265357	0.267955	0.261307	0.277604	0.277475	0.267332	0.270693	0.266052	0.265139	0.268379	0.265666	0.217065	0.265706	0.260304	0.24484	0.24491	0.267112	0.267692	0.278918	0.282647	0.273205	0.274248	0.264776	0.267826	0.267899	0.265165	0.277949
PF3D7_0314500.1-p1	0	0.624579	0.618541	0.609554	0.649232	0.611926	0.622441	0.660883	0.524995	0.61063	0.606107	0.635616	0.613432	0.619422	0.589382	0.618587	0.620356	0.630624	0.612062	0.637166	0.633468	0.607303	0.625409	0.604724	0.621548	0.592092	0.60944	0.617413	0.624666	0.624354	0.6275	0.620793	0.613266	0.62929	0.625087	0.621732	0.664857	0.690949	0.618046	0.61877	0.606429	0.597348	0.609864	0.583834	0.616027	0.617701	0.637196	0.61964	0.643822
PF3D7_0314600.1-p1	0	0.517225	0.488327	0.487258	0.512264	0.478012	0.487924	0.576461	0.442368	0.463673	0.450416	0.502405	0.446845	0.482439	0.483741	0.499945	0.488162	0.487848	0.469224	0.499579	0.486676	0.482818	0.492532	0.47741	0.486019	0.468724	0.472451	0.467592	0.489766	0.493706	0.503475	0.486728	0.505622	0.512905	0.489424	0.504837	0.518259	0.548686	0.484211	0.483142	0.467037	0.474619	0.504941	0.485308	0.486864	0.475423	0.501985	0.492919	0.510743
PF3D7_0314700.1-p1	0	0.934873	0.923431	0.911316	0.936115	0.910208	0.925816	0.935719	0.94131	0.928605	0.9303	0.923021	0.920875	0.926941	0.925011	0.929729	0.922953	0.926122	0.91884	0.925695	0.927	0.915873	0.926123	0.919898	0.923721	0.896238	0.909985	0.929016	0.929931	0.92379	0.923418	0.927835	0.931645	0.923046	0.925284	0.928345	0.937155	0.931935	0.928455	0.924919	0.910117	0.924457	0.908303	0.897437	0.918301	0.926021	0.926266	0.925272	0.940352
PF3D7_0314800.1-p1	0	0.755976	0.76041	0.723591	0.786513	0.753567	0.759062	0.749351	0.645582	0.755096	0.732661	0.766047	0.757783	0.755208	0.763188	0.744332	0.756502	0.758835	0.730069	0.776733	0.76311	0.752004	0.760568	0.759045	0.753068	0.737397	0.723389	0.751633	0.760983	0.75657	0.767284	0.752558	0.77083	0.758474	0.755795	0.770773	0.775057	0.7699	0.753601	0.764195	0.731292	0.749899	0.734029	0.736183	0.750987	0.760765	0.759044	0.758345	0.773121
PF3D7_0314900.1-p1	0	0.605985	0.613954	0.610408	0.619799	0.611587	0.612422	0.569538	0.574159	0.595031	0.578955	0.622333	0.602496	0.609585	0.622303	0.606961	0.614551	0.61038	0.608336	0.607515	0.61367	0.617688	0.612069	0.618732	0.610272	0.61672	0.615172	0.613991	0.604254	0.610143	0.610529	0.614802	0.612398	0.606324	0.607476	0.597591	0.610537	0.573465	0.606431	0.613821	0.612668	0.599669	0.583654	0.606507	0.621698	0.612437	0.604581	0.61489	0.601367
PF3D7_0315000.1-p1	0	0.124552	0.141437	0.151762	0.146068	0.143702	0.147115	0.133097	0.116934	0.154669	0.159826	0.147872	0.151758	0.141679	0.133713	0.134074	0.144407	0.151955	0.148223	0.148508	0.14468	0.143345	0.140569	0.139815	0.145044	0.148772	0.145733	0.156144	0.145648	0.142191	0.145491	0.150568	0.127824	0.142395	0.144726	0.138241	0.146302	0.143574	0.143353	0.145252	0.161871	0.141198	0.147811	0.164059	0.14572	0.146219	0.144839	0.139702	0.142059
PF3D7_0315100.1-p1	0	0.115681	0.107458	0.111977	0.102284	0.109424	0.107548	0.10846	0.124515	0.101599	0.126901	0.10247	0.105937	0.107614	0.116379	0.109552	0.110361	0.110791	0.109837	0.0803902	0.109635	0.110018	0.10888	0.10993	0.109681	0.111302	0.108043	0.106428	0.112387	0.108521	0.115563	0.109917	0.104607	0.0756893	0.110462	0.113977	0.114961	0.104285	0.112838	0.112627	0.117034	0.114815	0.113865	0.113657	0.111556	0.107488	0.107721	0.108752	0.1054
PF3D7_0315200.1-p1	0	0.974718	0.972441	0.972923	0.966224	0.97279	0.972601	0.976813	0.978642	0.973734	0.97687	0.972366	0.974851	0.97291	0.972887	0.973799	0.973848	0.974836	0.972842	0.972436	0.970659	0.972179	0.969566	0.972302	0.973093	0.97226	0.973994	0.973417	0.965824	0.969693	0.972215	0.970805	0.967812	0.970497	0.973706	0.974048	0.970494	0.960893	0.974082	0.973226	0.97412	0.972063	0.958867	0.972279	0.972854	0.972787	0.965837	0.970034	0.974422
PF3D7_0315300.1-p1	0	0.672888	0.750174	0.732406	0.758143	0.75087	0.74771	0.639629	0.685524	0.76516	0.749515	0.753919	0.761863	0.752003	0.758652	0.703447	0.744793	0.742933	0.749431	0.762986	0.752453	0.750779	0.75114	0.751999	0.746385	0.747821	0.75078	0.762845	0.760875	0.746111	0.733836	0.749412	0.754028	0.754907	0.747798	0.733871	0.749283	0.688284	0.744481	0.746245	0.738742	0.730388	0.736403	0.717093	0.744173	0.754469	0.752666	0.742504	0.756538
PF3D7_0315400.1-p1	0	0.716392	0.706484	0.709399	0.708685	0.69803	0.703736	0.747518	0.684929	0.666703	0.582013	0.710785	0.687232	0.703102	0.695561	0.708731	0.707454	0.710106	0.703098	0.71038	0.709342	0.703869	0.709146	0.703831	0.703527	0.705571	0.699075	0.700798	0.689945	0.706409	0.717133	0.699468	0.705747	0.718194	0.695415	0.696279	0.711871	0.743799	0.704672	0.699589	0.704774	0.698364	0.703953	0.713294	0.705707	0.700801	0.707925	0.707584	0.659542
PF3D7_0315500.1-p1	0	0.0849907	0.0782355	0.083585	0.0901484	0.0825944	0.0808472	0.116115	0.0670783	0.087317	0.0855552	0.0782377	0.0861655	0.0836162	0.0793832	0.0892385	0.0885209	0.0858104	0.0877347	0.0764665	0.0862792	0.0786793	0.0815369	0.0774077	0.0800393	0.0805546	0.0816312	0.0808832	0.0855379	0.0882084	0.0806762	0.0815787	0.0790822	0.0737479	0.0842433	0.0850038	0.0884773	0.108183	0.0823577	0.0821299	0.0825792	0.0760874	0.0820602	0.088056	0.0839767	0.0854288	0.0833364	0.0836365	0.0677567
PF3D7_0315600.1-p1	0	0.512505	0.470146	0.461639	0.504035	0.462221	0.46635	0.551559	0.425106	0.440219	0.44966	0.478386	0.438509	0.471193	0.455229	0.477239	0.474507	0.479503	0.452513	0.489956	0.468777	0.461536	0.486479	0.460585	0.470971	0.454896	0.455824	0.452973	0.472504	0.478124	0.486785	0.46385	0.486502	0.49881	0.465776	0.492068	0.512346	0.544357	0.479782	0.468859	0.444042	0.444412	0.461204	0.472688	0.468157	0.449868	0.483126	0.480234	0.486652
PF3D7_0315700.1-p1	0	0.339761	0.3782	0.387117	0.357953	0.392839	0.380356	0.299791	0.343534	0.408847	0.413835	0.391146	0.413672	0.381528	0.380598	0.383912	0.384675	0.395391	0.385011	0.394869	0.388117	0.381481	0.373723	0.39235	0.381114	0.390036	0.390983	0.395081	0.386623	0.379346	0.380186	0.381149	0.367594	0.386995	0.38766	0.360078	0.387353	0.326106	0.384675	0.387669	0.39471	0.365725	0.373816	0.37931	0.385127	0.391944	0.365308	0.375018	0.372592
PF3D7_0315800.1-p1	0	0.668657	0.662292	0.646592	0.651414	0.657933	0.653831	0.691386	0.645227	0.653281	0.630769	0.64887	0.627276	0.656259	0.641259	0.653199	0.655927	0.657843	0.646681	0.676913	0.664781	0.652806	0.6669	0.661379	0.654563	0.651209	0.648577	0.645768	0.6644	0.658979	0.657741	0.663855	0.67497	0.684681	0.650972	0.661278	0.656627	0.710251	0.660397	0.654522	0.63859	0.663723	0.650332	0.638357	0.644747	0.648239	0.669403	0.661389	0.672555
PF3D7_0315900.1-p1	0	0.217499	0.203112	0.224782	0.171221	0.20702	0.203998	0.189487	0.226713	0.184917	0.220308	0.197286	0.195961	0.204358	0.202844	0.221826	0.203216	0.197136	0.218748	0.17695	0.197054	0.210023	0.201219	0.200582	0.207513	0.226826	0.211811	0.198625	0.177817	0.201317	0.209022	0.203131	0.18251	0.184878	0.204521	0.190076	0.165541	0.171355	0.203371	0.200959	0.223453	0.219063	0.223644	0.236694	0.208011	0.200432	0.195512	0.200037	0.200623
PF3D7_0316000.1-p1	1	0.777972	0.77532	0.772681	0.783702	0.771792	0.773448	0.786452	0.754748	0.759138	0.391608	0.773141	0.769594	0.775186	0.770547	0.771298	0.774633	0.774178	0.768054	0.774977	0.774464	0.773307	0.777306	0.772728	0.773961	0.773062	0.769929	0.768411	0.774858	0.77462	0.777834	0.772475	0.781017	0.780315	0.771866	0.776184	0.781117	0.793908	0.770099	0.774177	0.767218	0.773802	0.771471	0.774068	0.775881	0.771027	0.77494	0.775525	0.753962
PF3D7_0316100.1-p1	0	0.15575	0.173996	0.183084	0.186164	0.177096	0.173179	0.161828	0.151564	0.173349	0.172418	0.177779	0.17326	0.173483	0.159263	0.177191	0.174884	0.177436	0.174161	0.18339	0.171347	0.170505	0.171733	0.174212	0.175776	0.183543	0.180563	0.168647	0.173861	0.167437	0.17569	0.172562	0.170523	0.18885	0.17751	0.178991	0.175416	0.191785	0.175109	0.178729	0.181197	0.172108	0.197964	0.212214	0.172529	0.178002	0.168826	0.167448	0.174162
PF3D7_0316200.1-p1	0	0.658009	0.751111	0.742229	0.750906	0.752356	0.754098	0.64805	0.698929	0.772645	0.75676	0.758589	0.767424	0.750018	0.745766	0.727109	0.748967	0.753186	0.754944	0.776715	0.756651	0.74915	0.750157	0.752943	0.749385	0.754111	0.758737	0.762164	0.754794	0.747564	0.737772	0.755601	0.743813	0.749272	0.751643	0.730403	0.759107	0.67176	0.748862	0.750988	0.760256	0.733999	0.741044	0.743333	0.748104	0.758608	0.749918	0.745924	0.740461
PF3D7_0316300.1-p1	0	0.496748	0.476173	0.478377	0.502783	0.474204	0.474091	0.526685	0.522671	0.447941	0.475521	0.476508	0.453996	0.470807	0.478386	0.493073	0.467394	0.465369	0.477978	0.46579	0.462849	0.471224	0.474962	0.467664	0.482574	0.473843	0.469342	0.461676	0.468801	0.477761	0.496194	0.467384	0.477844	0.476828	0.47345	0.485318	0.489724	0.491218	0.477235	0.474389	0.482279	0.499891	0.497321	0.470174	0.482723	0.469884	0.482612	0.48127	0.50403
PF3D7_0316300.2-p1	0	0.482839	0.497754	0.518633	0.491575	0.498026	0.500055	0.451302	0.519181	0.459282	0.494989	0.506929	0.499502	0.499305	0.503122	0.512317	0.502556	0.501274	0.508716	0.499437	0.479689	0.500749	0.49512	0.494461	0.507362	0.51925	0.510483	0.498077	0.482761	0.497574	0.510648	0.493428	0.489159	0.495253	0.500953	0.498889	0.498841	0.474948	0.49853	0.499542	0.520257	0.517069	0.52624	0.524885	0.512066	0.503643	0.494273	0.499816	0.493633
PF3D7_0316400.1-p1	0	0.819599	0.813324	0.812074	0.830106	0.802448	0.808367	0.83688	0.800029	0.808411	0.821633	0.816408	0.822013	0.808622	0.810193	0.795945	0.814969	0.816465	0.805174	0.820415	0.813953	0.809923	0.81357	0.811166	0.81071	0.805098	0.811478	0.814626	0.822445	0.816041	0.808329	0.808481	0.814648	0.835249	0.814171	0.820885	0.825658	0.838204	0.811676	0.807457	0.791109	0.778308	0.80454	0.809124	0.808242	0.812209	0.818126	0.812466	0.818323
PF3D7_0316500.1-p1	0	0.560524	0.519069	0.509818	0.543913	0.511062	0.519744	0.60763	0.591938	0.504384	0.477432	0.508018	0.510682	0.510311	0.519062	0.506537	0.519839	0.515459	0.512733	0.506279	0.528941	0.51366	0.524656	0.509944	0.514419	0.513035	0.505468	0.512325	0.527789	0.523157	0.521574	0.524291	0.52163	0.512908	0.51827	0.536778	0.53897	0.591088	0.516482	0.518788	0.507468	0.531339	0.512279	0.513707	0.50526	0.506483	0.53756	0.525812	0.49599
PF3D7_0316600.1-p1	0	0.297745	0.29876	0.309203	0.275676	0.306851	0.298933	0.276783	0.300621	0.309077	0.289402	0.301026	0.311149	0.301648	0.302792	0.306683	0.304915	0.308627	0.308884	0.31048	0.298317	0.306262	0.295866	0.306552	0.2962	0.31365	0.309414	0.309511	0.296143	0.302969	0.312626	0.29787	0.300258	0.283328	0.305002	0.293261	0.288485	0.269209	0.30355	0.305715	0.30382	0.299168	0.304819	0.318735	0.311114	0.302369	0.298136	0.302838	0.264757
PF3D7_0316700.1-p1	0	0.139804	0.138182	0.135528	0.121159	0.142593	0.131355	0.118302	0.126338	0.131427	0.133128	0.138944	0.145666	0.138723	0.143084	0.137082	0.142493	0.138686	0.140014	0.111026	0.136258	0.148021	0.141577	0.143572	0.133986	0.148306	0.145827	0.140267	0.135641	0.137321	0.131677	0.132016	0.139135	0.146167	0.133659	0.13236	0.113745	0.109402	0.134204	0.139423	0.144058	0.127901	0.133025	0.144453	0.14256	0.133269	0.132491	0.136474	0.124991
PF3D7_0316800.1-p1	0	0.0227907	0.01953	0.024252	0.0189485	0.0218497	0.0212204	0.0318708	0.0405848	0.0219873	0.0216534	0.0147958	0.019944	0.0219529	0.0197534	0.0244758	0.0209266	0.021028	0.022332	0.0192131	0.0213024	0.0208249	0.0220613	0.020266	0.0210781	0.0243355	0.0220542	0.0194304	0.0197104	0.0215786	0.0203979	0.0206919	0.0196801	0.0156712	0.0205278	0.0215219	0.0189735	0.0244984	0.0206697	0.0199498	0.0212852	0.0219029	0.0280051	0.022435	0.022037	0.0211436	0.0217898	0.0224535	0.0201174
PF3D7_0316900.1-p1	0	0.5842	0.615924	0.622196	0.606725	0.630826	0.621012	0.553592	0.614623	0.618235	0.591644	0.626165	0.611521	0.616103	0.61497	0.627322	0.612715	0.621717	0.620059	0.633284	0.611953	0.619526	0.615915	0.622794	0.616664	0.624626	0.624372	0.619973	0.612015	0.61392	0.626489	0.615032	0.631349	0.633818	0.615589	0.595899	0.628838	0.611066	0.620523	0.617623	0.621294	0.615023	0.596174	0.624296	0.62165	0.621609	0.613967	0.616594	0.602671
PF3D7_0317000.1-p1	0	0.236102	0.228737	0.231899	0.202277	0.222874	0.225963	0.20568	0.286056	0.227781	0.251014	0.218641	0.243488	0.235372	0.225962	0.227854	0.224132	0.218652	0.249053	0.206951	0.230575	0.229648	0.227358	0.224103	0.229859	0.224328	0.227666	0.234653	0.236358	0.228212	0.222351	0.22906	0.220386	0.207018	0.223108	0.216868	0.208626	0.20949	0.231701	0.227348	0.240317	0.239377	0.247942	0.250191	0.228977	0.232975	0.224884	0.224469	0.215274
PF3D7_0317100.1-p1	0	0.566618	0.61664	0.625589	0.595073	0.624302	0.622476	0.496019	0.630229	0.630223	0.636085	0.612419	0.641694	0.61986	0.624666	0.605259	0.617388	0.616056	0.618822	0.6224	0.612961	0.622528	0.60958	0.626795	0.61474	0.630557	0.633802	0.629657	0.628842	0.611258	0.613878	0.619041	0.622768	0.613315	0.62224	0.608957	0.60842	0.536985	0.624603	0.622669	0.627846	0.625735	0.614171	0.652762	0.616798	0.622764	0.607752	0.615855	0.60744
PF3D7_0317200.1-p1	0	0.894855	0.898823	0.870629	0.915073	0.891504	0.895522	0.902379	0.883602	0.899324	0.905074	0.894462	0.901585	0.8966	0.901658	0.871565	0.894903	0.897557	0.87953	0.899894	0.89848	0.890452	0.898753	0.892953	0.896666	0.861058	0.884895	0.898556	0.906492	0.892513	0.887038	0.894877	0.905589	0.905568	0.891118	0.904131	0.909005	0.906703	0.897946	0.894885	0.870392	0.887124	0.879108	0.869205	0.891073	0.89794	0.89932	0.894497	0.907589
PF3D7_0317300.1-p1	0	0.959629	0.959975	0.95614	0.96502	0.946305	0.958384	0.966255	0.966212	0.961276	0.96133	0.961325	0.957193	0.955965	0.959796	0.958567	0.957774	0.95891	0.95454	0.960883	0.961684	0.953751	0.958844	0.954917	0.960928	0.937385	0.943433	0.958881	0.963994	0.960645	0.95905	0.961384	0.961955	0.959806	0.959531	0.960731	0.967792	0.966538	0.958477	0.957852	0.952683	0.963372	0.959964	0.945442	0.953805	0.959454	0.960497	0.960888	0.966179
PF3D7_0317400.1-p1	0	0.256589	0.248268	0.23621	0.230434	0.263623	0.243267	0.201269	0.302672	0.251094	0.267567	0.241659	0.263534	0.254024	0.25401	0.243215	0.249872	0.238787	0.257617	0.237243	0.247765	0.259265	0.240673	0.255193	0.244551	0.251159	0.25354	0.244361	0.255641	0.244509	0.238245	0.240227	0.24989	0.254275	0.243368	0.245454	0.232412	0.19489	0.246226	0.247713	0.257011	0.253509	0.215586	0.241456	0.246782	0.247247	0.243753	0.24336	0.255108
PF3D7_0317500.1-p1	0	0.92718	0.916858	0.89258	0.931546	0.906209	0.913561	0.927376	0.926592	0.918355	0.917686	0.911679	0.921159	0.915259	0.914198	0.892565	0.91246	0.910248	0.905719	0.916388	0.915477	0.903877	0.915652	0.911304	0.910959	0.888506	0.899636	0.919026	0.927415	0.908978	0.900486	0.915338	0.924658	0.915957	0.913473	0.91921	0.925723	0.924212	0.916878	0.915401	0.886926	0.913932	0.9069	0.890102	0.903944	0.917357	0.91408	0.909574	0.926466
PF3D7_0317600.1-p1	0	0.114053	0.107593	0.108863	0.110884	0.113989	0.113452	0.14167	0.0955817	0.126889	0.126553	0.106456	0.122034	0.113617	0.103619	0.116235	0.112157	0.108274	0.118074	0.106353	0.11566	0.110459	0.108431	0.109036	0.113302	0.110723	0.113358	0.112537	0.118297	0.117823	0.107983	0.106506	0.101082	0.097695	0.116503	0.111342	0.126958	0.160247	0.111844	0.112585	0.108624	0.105525	0.126945	0.100205	0.112649	0.115393	0.114347	0.109229	0.11681
PF3D7_0317700.1-p1	0	0.90243	0.908033	0.901232	0.913889	0.904778	0.904258	0.889385	0.91201	0.905488	0.91034	0.910966	0.906436	0.908556	0.911936	0.904284	0.905253	0.907129	0.894704	0.909976	0.907315	0.904573	0.907306	0.908217	0.907784	0.89649	0.902595	0.905457	0.90815	0.902443	0.90832	0.907133	0.915624	0.916942	0.905205	0.914259	0.915638	0.842199	0.905893	0.906926	0.899413	0.90297	0.862498	0.896474	0.900314	0.908064	0.903008	0.903669	0.915096
PF3D7_0317800.1-p1	0	0.464255	0.420111	0.41895	0.417147	0.425731	0.414133	0.496966	0.485925	0.393359	0.416029	0.41262	0.395625	0.417007	0.426579	0.442681	0.417332	0.402156	0.422163	0.391109	0.417993	0.418555	0.423857	0.408374	0.423714	0.421941	0.41592	0.400517	0.413539	0.423594	0.423539	0.410776	0.420287	0.42082	0.418079	0.437141	0.425017	0.454318	0.417433	0.416162	0.423634	0.437831	0.441328	0.410001	0.420854	0.407649	0.419582	0.425886	0.423756
PF3D7_0317900.1-p1	0	0.186548	0.210149	0.200252	0.223531	0.209655	0.208936	0.16332	0.171173	0.234757	0.212975	0.22101	0.21771	0.208008	0.219413	0.191556	0.203149	0.212006	0.202586	0.230658	0.208261	0.204422	0.199575	0.211389	0.206069	0.203931	0.203088	0.214529	0.223968	0.202917	0.209513	0.215439	0.232551	0.205715	0.207408	0.206122	0.213173	0.164644	0.208453	0.216328	0.202631	0.217957	0.205428	0.206519	0.210492	0.213766	0.202746	0.204655	0.222304
PF3D7_0318000.1-p1	0	0.344824	0.348268	0.359266	0.350073	0.352266	0.34389	0.3489	0.286377	0.308792	0.302373	0.349087	0.318234	0.342676	0.34462	0.35134	0.345685	0.343911	0.335761	0.330494	0.343333	0.350526	0.350241	0.339242	0.346393	0.367525	0.350956	0.330717	0.332235	0.350584	0.362985	0.346239	0.354692	0.376955	0.342265	0.353578	0.349282	0.411491	0.338757	0.342313	0.344526	0.343976	0.365231	0.372304	0.343152	0.334165	0.364745	0.345958	0.321486
PF3D7_0318100.1-p1	0	0.194391	0.203591	0.218431	0.203982	0.214083	0.210264	0.214472	0.227333	0.216978	0.212906	0.203114	0.212659	0.208667	0.205391	0.23479	0.202389	0.217422	0.214115	0.209352	0.211077	0.207197	0.203336	0.214402	0.213442	0.211709	0.216276	0.211849	0.208283	0.208483	0.215327	0.207322	0.19892	0.181641	0.216467	0.21053	0.203611	0.240478	0.211184	0.213095	0.207363	0.203813	0.191901	0.22428	0.213945	0.206932	0.205839	0.208485	0.19223
PF3D7_0318200.1-p1	0	0.941683	0.9377	0.933187	0.941949	0.940387	0.938185	0.93714	0.938058	0.94469	0.948262	0.93566	0.939893	0.938374	0.936481	0.942288	0.937672	0.939416	0.934802	0.943208	0.937638	0.938438	0.934755	0.940136	0.937456	0.927461	0.935799	0.942764	0.938927	0.933643	0.938655	0.933434	0.939261	0.933894	0.942242	0.940342	0.945985	0.930393	0.939387	0.941871	0.931295	0.93735	0.905796	0.922557	0.941083	0.938999	0.931632	0.939695	0.94634
PF3D7_0318300.1-p1	0	0.767962	0.805941	0.800698	0.818529	0.792574	0.799839	0.742351	0.823728	0.812413	0.802777	0.806743	0.814059	0.804227	0.808013	0.765965	0.802584	0.800842	0.811041	0.809127	0.801718	0.800894	0.803235	0.806362	0.800634	0.803478	0.805751	0.80881	0.817542	0.801827	0.784114	0.806514	0.814774	0.815832	0.798849	0.79731	0.813086	0.800292	0.800625	0.800051	0.808489	0.808626	0.808094	0.814645	0.797948	0.809683	0.79716	0.800868	0.815756
PF3D7_0318400.1-p1	0	0.754728	0.720788	0.694362	0.747528	0.710854	0.715063	0.778679	0.75191	0.706617	0.711837	0.73226	0.708155	0.714731	0.721943	0.727156	0.718089	0.712697	0.709626	0.728614	0.720093	0.708178	0.729009	0.704206	0.718669	0.696306	0.696255	0.706043	0.733277	0.719141	0.726931	0.718924	0.739503	0.739351	0.719381	0.735211	0.752183	0.741994	0.723342	0.71827	0.710874	0.730131	0.732888	0.701232	0.70687	0.714854	0.728645	0.723987	0.747544
PF3D7_0318500.1-p1	0	0.874014	0.90213	0.890767	0.908398	0.903864	0.900056	0.794768	0.833705	0.901929	0.900361	0.902159	0.901289	0.902157	0.908611	0.874995	0.897504	0.901419	0.896567	0.908148	0.901515	0.905464	0.901956	0.908792	0.898797	0.905262	0.89965	0.906128	0.907544	0.901826	0.899369	0.897581	0.915199	0.912591	0.895587	0.90574	0.905212	0.836685	0.901816	0.901751	0.898444	0.89167	0.865365	0.891061	0.897638	0.90048	0.899201	0.902335	0.899225
PF3D7_0318600.1-p1	0	0.432151	0.460336	0.46982	0.461836	0.460032	0.455255	0.38589	0.443538	0.468291	0.459459	0.463271	0.473649	0.466662	0.469174	0.466344	0.458166	0.461129	0.455496	0.458879	0.457684	0.46198	0.456221	0.48119	0.464346	0.463999	0.452348	0.458717	0.471075	0.44738	0.456792	0.46291	0.484138	0.456735	0.465498	0.459924	0.461541	0.388266	0.467956	0.470565	0.455398	0.470545	0.44378	0.462815	0.46262	0.466854	0.439065	0.451875	0.47465
PF3D7_0318700.1-p1	0	0.301565	0.245699	0.237632	0.266893	0.240208	0.244177	0.363713	0.251116	0.212857	0.240639	0.247467	0.229214	0.245251	0.242671	0.246026	0.248392	0.249817	0.233855	0.240682	0.238283	0.239909	0.249667	0.238779	0.242612	0.237377	0.237879	0.228402	0.236948	0.249471	0.254748	0.236996	0.246057	0.264406	0.240864	0.271206	0.263655	0.320858	0.245849	0.24128	0.235759	0.238951	0.237264	0.248158	0.241669	0.239236	0.248538	0.247478	0.262866
PF3D7_0318800.1-p1	0	0.186268	0.219655	0.234239	0.212235	0.219154	0.224075	0.187792	0.19818	0.242915	0.249659	0.216974	0.248195	0.221994	0.212976	0.211549	0.223503	0.226888	0.238631	0.236393	0.230778	0.224113	0.213534	0.219349	0.221905	0.225419	0.229989	0.238674	0.225851	0.229761	0.22073	0.224775	0.196377	0.211991	0.227401	0.212885	0.217576	0.239875	0.220219	0.219292	0.231328	0.214477	0.246488	0.25196	0.223866	0.230526	0.227734	0.220315	0.209465
PF3D7_0318900.1-p1	0	0.563691	0.580268	0.590828	0.586646	0.589688	0.58374	0.591651	0.551565	0.566145	0.56574	0.60141	0.578336	0.584724	0.5942	0.580891	0.581328	0.585377	0.586842	0.587397	0.570345	0.587524	0.586402	0.583756	0.585209	0.596129	0.589532	0.580032	0.585813	0.587087	0.592759	0.587346	0.588821	0.604128	0.581324	0.57546	0.587485	0.587612	0.573798	0.584182	0.590223	0.575048	0.613504	0.604172	0.590691	0.585343	0.582304	0.583389	0.568207
PF3D7_0319000.1-p1	0	0.629676	0.688583	0.690313	0.678396	0.697993	0.694096	0.583997	0.681999	0.712697	0.711163	0.692731	0.713277	0.690977	0.691983	0.692325	0.692517	0.701534	0.689904	0.709768	0.693623	0.692019	0.685137	0.697322	0.691356	0.690647	0.696512	0.703835	0.692155	0.685749	0.689176	0.691253	0.68908	0.683988	0.698952	0.682063	0.691699	0.549838	0.696827	0.696513	0.688328	0.687783	0.655171	0.672202	0.693712	0.698362	0.677364	0.683562	0.686554
PF3D7_0319100.1-p1	0	0.465641	0.427308	0.437766	0.356448	0.433305	0.430514	0.504526	0.508916	0.419616	0.448535	0.39858	0.417845	0.428719	0.437083	0.452378	0.434071	0.429148	0.441038	0.370843	0.426399	0.432346	0.431979	0.433984	0.431244	0.430855	0.433172	0.4311	0.409782	0.42751	0.442599	0.431328	0.420986	0.394612	0.435314	0.445757	0.415996	0.44917	0.438604	0.436347	0.432569	0.445592	0.454416	0.439444	0.434815	0.429242	0.432678	0.433388	0.44766
PF3D7_0319200.1-p1	0	0.595934	0.664479	0.649587	0.674385	0.662982	0.663467	0.493002	0.583204	0.671635	0.672495	0.669929	0.678032	0.665118	0.660984	0.63778	0.663851	0.666703	0.671809	0.672825	0.669425	0.665833	0.655062	0.664805	0.663465	0.671254	0.672317	0.674316	0.673835	0.661799	0.651283	0.664855	0.649222	0.670755	0.665486	0.653635	0.667287	0.668966	0.656099	0.659172	0.676703	0.648136	0.662466	0.676312	0.666823	0.672528	0.654136	0.657929	0.658196
PF3D7_0319300.1-p1	0	0.281973	0.267914	0.285277	0.262815	0.276944	0.277019	0.26297	0.323006	0.261649	0.28223	0.275826	0.262895	0.271297	0.258167	0.302602	0.27121	0.279037	0.28573	0.255383	0.269605	0.272721	0.268294	0.280287	0.277305	0.281804	0.279278	0.267883	0.264126	0.271497	0.282574	0.27777	0.267717	0.250064	0.279844	0.266287	0.260112	0.244195	0.277612	0.279573	0.288518	0.292944	0.27362	0.278436	0.27841	0.268059	0.272322	0.27637	0.28371
PF3D7_0319400.1-p1	0	0.861139	0.872789	0.857797	0.895793	0.858552	0.870498	0.8437	0.77891	0.877068	0.873795	0.871468	0.871938	0.867569	0.871289	0.866602	0.870867	0.875638	0.849538	0.880564	0.872493	0.863964	0.872582	0.872219	0.872321	0.843074	0.857913	0.874007	0.876708	0.871779	0.875523	0.873646	0.870507	0.865978	0.871164	0.876907	0.887995	0.891946	0.872663	0.871103	0.839687	0.865469	0.847518	0.849164	0.870319	0.872416	0.87535	0.874125	0.881874
PF3D7_0319500.1-p1	0	0.807675	0.794523	0.783712	0.81309	0.788056	0.793686	0.825684	0.799103	0.801152	0.801185	0.800573	0.784934	0.793012	0.781719	0.804911	0.791082	0.792512	0.790042	0.80324	0.795713	0.78357	0.791744	0.776221	0.793535	0.760056	0.780666	0.783549	0.797544	0.796229	0.797819	0.792387	0.794993	0.791545	0.793323	0.801256	0.817055	0.8198	0.787944	0.790407	0.784914	0.781541	0.794122	0.764205	0.791008	0.7941	0.799518	0.790762	0.82381
PF3D7_0319600.1-p1	0	0.677631	0.637683	0.644347	0.622594	0.633396	0.638495	0.706051	0.733587	0.631007	0.652341	0.585882	0.616772	0.644524	0.649789	0.662739	0.639518	0.636477	0.644327	0.620608	0.644845	0.632178	0.643794	0.63261	0.642329	0.62591	0.633844	0.627631	0.622621	0.645691	0.631106	0.642626	0.625744	0.636384	0.641766	0.651809	0.604384	0.674305	0.643129	0.640772	0.640178	0.658438	0.659433	0.628904	0.635266	0.632564	0.638887	0.646991	0.648885
PF3D7_0319700.1-p1	0	0.771871	0.832929	0.827482	0.835066	0.837459	0.837497	0.72419	0.75279	0.850608	0.846608	0.834547	0.844509	0.834744	0.837499	0.803523	0.830795	0.832279	0.837292	0.846715	0.835691	0.837424	0.830844	0.837582	0.831626	0.835597	0.838706	0.846086	0.832473	0.833224	0.819203	0.834162	0.824822	0.832241	0.835496	0.820864	0.823167	0.717266	0.830815	0.835204	0.840038	0.830474	0.830652	0.832962	0.838133	0.840468	0.826988	0.834133	0.833085
PF3D7_0319800.1-p1	0	0.236107	0.259806	0.2488	0.267793	0.267006	0.258233	0.200117	0.225993	0.265944	0.2423	0.269742	0.258875	0.257306	0.257425	0.244465	0.256032	0.247659	0.257935	0.269978	0.269274	0.261094	0.262776	0.258966	0.253025	0.265733	0.256269	0.252008	0.279405	0.254629	0.246536	0.263229	0.269642	0.262973	0.258821	0.250319	0.259568	0.252827	0.253313	0.260798	0.264534	0.252022	0.246318	0.232935	0.255913	0.25255	0.259339	0.252657	0.244568
PF3D7_0319900.1-p1	0	0.555808	0.538693	0.549607	0.497633	0.535042	0.540809	0.543606	0.603269	0.535507	0.55685	0.534493	0.511046	0.537222	0.548806	0.554139	0.542242	0.54158	0.543613	0.506274	0.539129	0.534294	0.543122	0.540631	0.545455	0.53237	0.537262	0.537037	0.52868	0.536133	0.545369	0.544581	0.541157	0.517135	0.54235	0.529363	0.476437	0.518927	0.54522	0.542944	0.545876	0.562195	0.547385	0.545941	0.541786	0.532254	0.540859	0.540724	0.569885
PF3D7_0320000.1-p1	0	0.669518	0.619293	0.621119	0.635672	0.609872	0.619514	0.714906	0.688042	0.603304	0.62186	0.619778	0.581174	0.621373	0.620219	0.647773	0.62925	0.632941	0.619599	0.615026	0.618015	0.615983	0.629925	0.615536	0.619313	0.606548	0.611379	0.592778	0.601885	0.629374	0.637586	0.613998	0.619091	0.624123	0.622066	0.637434	0.645342	0.661188	0.625873	0.623189	0.62276	0.628555	0.631364	0.605064	0.622445	0.604415	0.631842	0.631671	0.646936
PF3D7_0320100.1-p1	0	0.106748	0.123221	0.133584	0.10524	0.132059	0.125655	0.102948	0.106837	0.130206	0.138637	0.125748	0.131392	0.123775	0.114603	0.115227	0.125219	0.12822	0.130095	0.132865	0.126139	0.131414	0.122269	0.122358	0.122998	0.146863	0.140944	0.130788	0.123728	0.125998	0.119823	0.123101	0.110782	0.131257	0.118398	0.115864	0.113602	0.104533	0.124206	0.12102	0.147506	0.115001	0.126813	0.141938	0.129924	0.129332	0.116526	0.123369	0.105458
PF3D7_0320200.1-p1	0	0.740215	0.7229	0.718224	0.735861	0.718147	0.725029	0.763338	0.728063	0.720551	0.733671	0.736923	0.720692	0.724132	0.725292	0.696444	0.721522	0.721232	0.73025	0.730426	0.720684	0.715481	0.724393	0.705326	0.721766	0.716923	0.717813	0.717427	0.735033	0.727799	0.724287	0.717	0.726102	0.740597	0.713368	0.731728	0.740238	0.783163	0.715242	0.718703	0.720328	0.715528	0.726366	0.736314	0.717112	0.722522	0.733348	0.722322	0.735215
PF3D7_0320300.1-p1	0	0.470283	0.453655	0.449852	0.400863	0.453945	0.456451	0.462033	0.574937	0.466394	0.491222	0.391093	0.459116	0.454445	0.466959	0.447724	0.459663	0.450053	0.465249	0.438982	0.459598	0.452657	0.457409	0.457737	0.453835	0.451758	0.459335	0.459461	0.45207	0.458396	0.446054	0.45829	0.444803	0.407199	0.461821	0.457478	0.406333	0.430466	0.457834	0.460874	0.464364	0.470519	0.475297	0.437971	0.451859	0.45764	0.45771	0.455887	0.47257
PF3D7_0320400.1-p1	0	0.789452	0.816307	0.801461	0.812735	0.822728	0.817701	0.714889	0.788413	0.83511	0.84247	0.816005	0.835504	0.817478	0.824887	0.796988	0.820497	0.821592	0.823666	0.824291	0.819073	0.819521	0.814889	0.82441	0.814417	0.819926	0.828838	0.827366	0.821884	0.819171	0.811401	0.825241	0.814004	0.809112	0.81944	0.808647	0.791861	0.672009	0.819061	0.819976	0.82529	0.820262	0.799381	0.807481	0.821092	0.821326	0.815027	0.819566	0.819592
PF3D7_0320500.1-p1	0	0.461404	0.413983	0.403924	0.406056	0.402302	0.407401	0.449195	0.509681	0.393022	0.415459	0.41163	0.394688	0.41097	0.433299	0.411961	0.404851	0.385234	0.409271	0.395233	0.408391	0.410806	0.421451	0.4109	0.407257	0.396379	0.398018	0.402383	0.419765	0.407231	0.400949	0.415626	0.434791	0.416667	0.404234	0.420073	0.410626	0.41146	0.412897	0.405804	0.402716	0.431158	0.418194	0.418342	0.409276	0.397571	0.413051	0.414951	0.441883
PF3D7_0320600.1-p1	0	0.0693541	0.0894681	0.0949908	0.0934758	0.0924373	0.0936184	0.0768606	0.0730506	0.11391	0.112948	0.0973035	0.114457	0.0954988	0.089545	0.08438	0.0958119	0.0949502	0.101576	0.0977474	0.0999779	0.0920789	0.0905784	0.0877252	0.091278	0.094088	0.0937384	0.102372	0.10839	0.100062	0.0905648	0.0994446	0.0793792	0.0916082	0.0949543	0.085808	0.104471	0.11528	0.0896778	0.0931774	0.104583	0.0864499	0.10854	0.0965241	0.096355	0.102682	0.096747	0.0922452	0.0899669
PF3D7_0320700.1-p1	0	0.100769	0.105609	0.111636	0.0896162	0.110614	0.104916	0.0837506	0.0940856	0.104408	0.106383	0.106309	0.107655	0.105096	0.106794	0.097676	0.107408	0.108018	0.106596	0.105554	0.0986544	0.108867	0.107201	0.110085	0.105842	0.119229	0.111997	0.102992	0.106674	0.103158	0.0987866	0.106523	0.101357	0.108729	0.0999187	0.101798	0.0922115	0.097256	0.104605	0.101323	0.117131	0.112616	0.137924	0.120532	0.103523	0.103803	0.100711	0.1034	0.0829197
PF3D7_0320800.1-p1	0	0.179837	0.199308	0.207624	0.18747	0.203373	0.202598	0.165346	0.2383	0.228957	0.223435	0.192468	0.217409	0.204836	0.182061	0.212785	0.201077	0.204977	0.216315	0.202966	0.210571	0.194421	0.192592	0.19246	0.209466	0.196852	0.210202	0.215286	0.21099	0.198406	0.18942	0.201337	0.174422	0.178131	0.211139	0.179748	0.202934	0.218263	0.19977	0.19619	0.208732	0.202335	0.201122	0.182738	0.202493	0.211454	0.205361	0.18911	0.215458
PF3D7_0320900.1-p1	0	0.54683	0.525396	0.528051	0.531832	0.527603	0.528006	0.592172	0.511204	0.523446	0.519298	0.496679	0.518952	0.526207	0.499015	0.535553	0.533922	0.53613	0.514627	0.541268	0.526896	0.521503	0.529438	0.522028	0.527436	0.51758	0.527089	0.523031	0.486563	0.523068	0.534402	0.525782	0.503036	0.501604	0.532416	0.543026	0.539637	0.565885	0.528274	0.532552	0.513473	0.514473	0.518423	0.52334	0.525948	0.525362	0.524995	0.527875	0.520263
PF3D7_0321000.1-p1	0	0.624299	0.605242	0.601377	0.614791	0.597714	0.595436	0.661742	0.518608	0.568887	0.521512	0.606779	0.576798	0.604127	0.600274	0.583392	0.601417	0.597248	0.588902	0.621346	0.588075	0.602726	0.609583	0.595019	0.596642	0.608261	0.594052	0.589764	0.590824	0.598197	0.607509	0.589767	0.61247	0.614749	0.584004	0.61115	0.604832	0.645491	0.590518	0.596041	0.588422	0.588076	0.61821	0.625441	0.593326	0.596035	0.603686	0.598188	0.6
PF3D7_0321100.1-p1	0	0.834854	0.863656	0.843817	0.869773	0.859472	0.863018	0.850211	0.752277	0.866052	0.843941	0.867982	0.864472	0.860434	0.84979	0.849188	0.860264	0.864712	0.835607	0.880602	0.867783	0.860257	0.864077	0.86154	0.858677	0.852669	0.854757	0.865818	0.862774	0.864958	0.86714	0.865595	0.865973	0.867825	0.862849	0.858882	0.875942	0.875685	0.858822	0.863463	0.851296	0.85191	0.822491	0.831744	0.863006	0.864972	0.863078	0.862243	0.859558
PF3D7_0321200.1-p1	0	0.151024	0.147831	0.150501	0.127778	0.156913	0.152156	0.119793	0.139193	0.161109	0.155735	0.155777	0.156046	0.15226	0.153058	0.14348	0.149814	0.145676	0.151013	0.155354	0.148762	0.154371	0.152172	0.154772	0.14632	0.167865	0.158631	0.153197	0.153061	0.151278	0.145741	0.149323	0.150258	0.153155	0.148728	0.138349	0.133834	0.133052	0.152582	0.149924	0.160259	0.14903	0.156186	0.158655	0.146744	0.151335	0.147555	0.148535	0.139752
PF3D7_0321300.1-p1	0	0.633425	0.702603	0.690408	0.713229	0.692399	0.698839	0.653978	0.626644	0.711551	0.664204	0.708755	0.717401	0.701274	0.692714	0.680606	0.699838	0.708815	0.703281	0.722335	0.709217	0.697701	0.706821	0.702056	0.698863	0.694175	0.701345	0.712278	0.716997	0.702906	0.704446	0.702065	0.702345	0.724802	0.702241	0.69301	0.727986	0.725107	0.695815	0.698877	0.702345	0.659783	0.685756	0.663473	0.70165	0.705369	0.707791	0.697449	0.688436
PF3D7_0321400.1-p1	0	0.248229	0.236185	0.236326	0.222835	0.251715	0.245799	0.207188	0.266716	0.251881	0.260911	0.235283	0.258807	0.242034	0.240756	0.237548	0.241387	0.23733	0.267028	0.238273	0.241896	0.249667	0.230456	0.23532	0.236918	0.251713	0.249263	0.251645	0.240545	0.242725	0.229066	0.237249	0.218181	0.203458	0.241288	0.211633	0.225667	0.207838	0.231853	0.236899	0.260517	0.24701	0.256797	0.250622	0.243632	0.248146	0.246912	0.233172	0.247399
PF3D7_0321500.1-p1	0	0.523905	0.54813	0.525239	0.542889	0.56222	0.548298	0.435117	0.573814	0.561033	0.576984	0.542798	0.567279	0.549737	0.561491	0.555024	0.540526	0.54825	0.550815	0.535005	0.545068	0.555613	0.545244	0.560804	0.552514	0.555556	0.555163	0.564807	0.550645	0.532939	0.543901	0.553468	0.549643	0.554966	0.551295	0.539217	0.532179	0.447886	0.555351	0.549569	0.555332	0.553482	0.53047	0.541152	0.54385	0.557916	0.531783	0.542411	0.5542
PF3D7_0321600.1-p1	0	0.510462	0.503105	0.499964	0.512177	0.49273	0.500752	0.488591	0.55938	0.526705	0.542209	0.509517	0.525933	0.505517	0.509282	0.519198	0.497489	0.496598	0.514877	0.489392	0.50833	0.49361	0.494888	0.497309	0.51053	0.493437	0.498568	0.50947	0.525209	0.502999	0.500182	0.502613	0.499119	0.493251	0.515286	0.502103	0.522473	0.460844	0.505605	0.502884	0.497469	0.513616	0.503473	0.480988	0.503019	0.513715	0.501544	0.493895	0.539993
PF3D7_0321700.1-p1	0	0.920127	0.920605	0.902782	0.928354	0.895297	0.917543	0.932306	0.926945	0.921	0.921609	0.917057	0.91548	0.914558	0.919454	0.90255	0.916802	0.915962	0.909765	0.923998	0.91848	0.907245	0.919657	0.912437	0.915444	0.887092	0.897004	0.918029	0.925657	0.914992	0.910963	0.920814	0.921392	0.921078	0.915672	0.920828	0.927115	0.929522	0.919461	0.916345	0.907036	0.921843	0.919325	0.893385	0.91101	0.918684	0.919035	0.91541	0.927714
PF3D7_0321800.1-p1	0	0.900887	0.907696	0.897623	0.925915	0.912702	0.907793	0.901658	0.794461	0.913251	0.909339	0.912432	0.9062	0.907442	0.906485	0.90132	0.908264	0.909933	0.881261	0.918567	0.907107	0.909655	0.902178	0.911971	0.90624	0.890854	0.906042	0.913794	0.912915	0.907385	0.911368	0.907235	0.918544	0.914093	0.910508	0.915067	0.919131	0.912203	0.903978	0.909914	0.889202	0.893583	0.885497	0.900832	0.908163	0.909415	0.908416	0.909898	0.919058
PF3D7_0321900.1-p1	0	0.555819	0.655048	0.646204	0.648887	0.658546	0.658004	0.527959	0.583897	0.680227	0.670843	0.66139	0.680562	0.65883	0.656665	0.644695	0.657615	0.662833	0.667107	0.673408	0.660923	0.660043	0.649357	0.663825	0.658844	0.660197	0.667169	0.674292	0.666434	0.656555	0.657078	0.660154	0.655086	0.657094	0.659771	0.629504	0.653237	0.586816	0.655961	0.659534	0.667069	0.642168	0.641086	0.649367	0.665915	0.663105	0.648508	0.652859	0.648727
PF3D7_0322000.1-p1	0	0.466601	0.449543	0.461149	0.433115	0.463677	0.457215	0.495631	0.484569	0.451406	0.453286	0.428196	0.440856	0.455791	0.43947	0.472782	0.456329	0.460956	0.448402	0.455952	0.453734	0.452975	0.456069	0.458931	0.457236	0.451943	0.451887	0.454135	0.423844	0.448858	0.467369	0.450131	0.440766	0.427163	0.461739	0.464414	0.417607	0.486466	0.461103	0.46183	0.451015	0.456077	0.447979	0.453019	0.462436	0.453879	0.455028	0.453355	0.468675
PF3D7_0322100.1-p1	0	0.824048	0.800177	0.790724	0.824061	0.789355	0.799741	0.840299	0.822468	0.801901	0.812018	0.806231	0.79945	0.799609	0.794447	0.808808	0.79571	0.799293	0.796685	0.805696	0.80508	0.787945	0.799897	0.782683	0.799713	0.773557	0.784782	0.791865	0.808846	0.803203	0.805688	0.793631	0.806233	0.799963	0.801368	0.802913	0.829628	0.83919	0.799509	0.79301	0.788091	0.802184	0.783728	0.772951	0.800073	0.800651	0.81511	0.798585	0.833085
PF3D7_0322200.1-p1	0	0.748108	0.730491	0.716974	0.760262	0.712288	0.725917	0.761315	0.689469	0.734066	0.73183	0.740213	0.731469	0.725539	0.729239	0.725238	0.723021	0.725353	0.710335	0.737002	0.730876	0.721658	0.734422	0.725154	0.726191	0.701783	0.705554	0.728627	0.748666	0.728278	0.732195	0.710098	0.746864	0.744292	0.729965	0.734975	0.764111	0.760803	0.726327	0.731441	0.699963	0.681877	0.716799	0.7033	0.718935	0.725363	0.73514	0.726025	0.758424
PF3D7_0322300.1-p1	0	0.312389	0.33495	0.346067	0.321344	0.349696	0.33561	0.265503	0.317993	0.337225	0.35081	0.350971	0.346939	0.336896	0.346329	0.348287	0.334772	0.344011	0.333627	0.351296	0.333881	0.340665	0.328266	0.343346	0.332533	0.347638	0.346809	0.338993	0.325087	0.335012	0.350085	0.333614	0.330002	0.337198	0.336796	0.321149	0.341951	0.277502	0.333517	0.341705	0.345263	0.325244	0.330037	0.35295	0.343125	0.339737	0.325615	0.336747	0.321825
PF3D7_0322400.1-p1	0	0.749275	0.757413	0.750821	0.765662	0.761938	0.758077	0.730929	0.788061	0.737807	0.749771	0.763477	0.751086	0.75673	0.775333	0.737805	0.754531	0.748371	0.752434	0.75395	0.747195	0.759636	0.761762	0.765093	0.75189	0.763343	0.748557	0.754993	0.762211	0.760266	0.754875	0.759391	0.783322	0.770187	0.744926	0.763745	0.765307	0.726849	0.752597	0.756295	0.758236	0.768696	0.762076	0.75073	0.755128	0.754717	0.757381	0.763749	0.760395
PF3D7_0322500.1-p1	0	0.515025	0.513089	0.498534	0.542752	0.51362	0.506884	0.550615	0.441634	0.498922	0.454353	0.524137	0.485062	0.507212	0.498513	0.489665	0.508504	0.504043	0.487486	0.534693	0.509017	0.50907	0.523235	0.510997	0.510497	0.517424	0.509812	0.490562	0.520975	0.511965	0.514069	0.510676	0.536408	0.552586	0.503107	0.524687	0.527615	0.565362	0.509704	0.502654	0.497489	0.509468	0.508998	0.510912	0.500454	0.505947	0.518681	0.512914	0.510428
PF3D7_0322600.1-p1	0	0.921642	0.92616	0.912364	0.934462	0.923493	0.923181	0.904554	0.910118	0.925693	0.923006	0.929172	0.926968	0.924266	0.930677	0.916891	0.924288	0.926467	0.920464	0.927159	0.924892	0.924421	0.926621	0.92389	0.923613	0.913487	0.91918	0.929859	0.930789	0.927016	0.92151	0.923619	0.927835	0.932663	0.923099	0.927355	0.933601	0.925498	0.920117	0.923083	0.921918	0.919889	0.907066	0.893181	0.928854	0.926042	0.924825	0.925888	0.931203
PF3D7_0322700.1-p1	0	0.840054	0.89754	0.893884	0.897623	0.896627	0.898394	0.793042	0.827684	0.903751	0.880477	0.903892	0.902214	0.896673	0.886116	0.883568	0.898779	0.901256	0.89518	0.907905	0.902194	0.895755	0.897278	0.895735	0.895441	0.891973	0.892651	0.901292	0.904544	0.898464	0.896681	0.896705	0.899523	0.907364	0.898194	0.889551	0.906422	0.869637	0.889041	0.895836	0.897983	0.88564	0.886684	0.875155	0.896083	0.900597	0.899502	0.895889	0.88974
PF3D7_0322800.1-p1	0	0.377704	0.343906	0.335939	0.351923	0.326734	0.337488	0.42427	0.375794	0.32943	0.306923	0.338906	0.312803	0.334805	0.348719	0.332152	0.344006	0.323706	0.326769	0.297354	0.342877	0.331234	0.34859	0.32881	0.335823	0.332903	0.321601	0.319739	0.340424	0.345679	0.333454	0.333543	0.343733	0.353572	0.334232	0.357792	0.35445	0.393823	0.336434	0.335455	0.337681	0.326578	0.356548	0.333869	0.32491	0.327275	0.347394	0.343248	0.337188
PF3D7_0322900.1-p1	0	0.289327	0.25571	0.261992	0.266197	0.248931	0.255823	0.357623	0.246299	0.243009	0.257349	0.244771	0.24977	0.257902	0.249346	0.276337	0.25976	0.263393	0.248281	0.258924	0.257657	0.252038	0.257417	0.247689	0.258955	0.25058	0.251657	0.246692	0.24134	0.25807	0.255122	0.25059	0.240835	0.255661	0.262007	0.276839	0.280591	0.321386	0.258951	0.260123	0.246663	0.245194	0.244554	0.2515	0.261372	0.255137	0.247065	0.25984	0.270634
PF3D7_0323000.1-p1	0	0.470885	0.430268	0.433662	0.458121	0.422834	0.428844	0.520518	0.417863	0.424531	0.426189	0.432557	0.399048	0.425993	0.416981	0.444718	0.431049	0.435931	0.421045	0.432563	0.431866	0.426521	0.441041	0.420416	0.43175	0.42141	0.422923	0.422346	0.416472	0.430535	0.439349	0.431746	0.428792	0.447016	0.432621	0.452906	0.471021	0.491396	0.432786	0.431352	0.418777	0.398991	0.434724	0.412119	0.420055	0.424099	0.443028	0.428613	0.455977
PF3D7_0323100.1-p1	0	0.740349	0.813037	0.801835	0.82048	0.811906	0.808794	0.747778	0.734625	0.826311	0.797249	0.819212	0.822968	0.811107	0.801771	0.789474	0.810349	0.82001	0.813339	0.833315	0.817227	0.80801	0.813805	0.812489	0.811869	0.807972	0.815655	0.821973	0.82573	0.818479	0.808354	0.812002	0.818982	0.823831	0.811223	0.808791	0.827253	0.810005	0.813827	0.808076	0.811532	0.79177	0.77952	0.78844	0.813758	0.814326	0.812557	0.813357	0.809733
PF3D7_0323200.1-p1	0	0.357198	0.397171	0.416882	0.394559	0.398196	0.403221	0.338386	0.348537	0.384691	0.341573	0.41363	0.404403	0.400557	0.401749	0.404098	0.398848	0.405411	0.405969	0.406378	0.393444	0.406292	0.392689	0.408946	0.397207	0.417572	0.409478	0.404244	0.383987	0.392518	0.404358	0.407151	0.398223	0.398892	0.400696	0.381872	0.394946	0.337471	0.390332	0.407395	0.412513	0.406414	0.411082	0.428919	0.407463	0.404204	0.392371	0.394813	0.387858
PF3D7_0323300.1-p1	0	0.342751	0.345327	0.34339	0.334324	0.355884	0.348121	0.304818	0.376613	0.352353	0.366874	0.348438	0.347624	0.349902	0.347376	0.342657	0.349939	0.34991	0.361457	0.353293	0.350394	0.345293	0.340481	0.346635	0.349402	0.346964	0.346465	0.344725	0.351139	0.350018	0.347723	0.359803	0.339107	0.335526	0.348629	0.325637	0.337244	0.314738	0.348598	0.352244	0.36512	0.37235	0.361746	0.356651	0.356045	0.348025	0.348941	0.343293	0.364877
PF3D7_0323400.1-p1	0	0.662841	0.662853	0.663266	0.614327	0.665943	0.664964	0.615049	0.676628	0.675488	0.691911	0.653797	0.680913	0.666924	0.666321	0.646133	0.665573	0.647512	0.674864	0.658897	0.662345	0.667452	0.655261	0.66968	0.660915	0.666299	0.669746	0.674946	0.665347	0.658723	0.647376	0.659872	0.647442	0.665512	0.663194	0.654423	0.630612	0.646609	0.663637	0.662338	0.671837	0.661441	0.682332	0.669941	0.663187	0.668875	0.655972	0.652941	0.665395
PF3D7_0323500.1-p1	0	0.577037	0.522671	0.51633	0.555125	0.499447	0.518437	0.612951	0.570408	0.499153	0.527092	0.523299	0.507776	0.516514	0.524017	0.511472	0.515206	0.516241	0.521795	0.514894	0.52849	0.508008	0.535262	0.500982	0.52159	0.500808	0.50556	0.51042	0.522608	0.531756	0.517153	0.510346	0.525224	0.531986	0.513949	0.533788	0.559435	0.597572	0.51968	0.506982	0.509674	0.519181	0.535244	0.509777	0.512837	0.511863	0.536364	0.529275	0.552188
PF3D7_0323600.1-p1	0	0.630673	0.597802	0.597291	0.622684	0.597829	0.592427	0.652687	0.629392	0.560042	0.579551	0.600332	0.567859	0.59188	0.607418	0.608537	0.594518	0.586547	0.59025	0.578288	0.593873	0.599948	0.600838	0.593999	0.594635	0.591863	0.580931	0.580806	0.591582	0.596859	0.605931	0.592565	0.61726	0.605769	0.586349	0.612105	0.619062	0.612044	0.592093	0.59267	0.598805	0.613173	0.593066	0.576305	0.595266	0.582155	0.608906	0.597248	0.620053
PF3D7_0323700.1-p1	0	0.839185	0.818285	0.813998	0.83898	0.79462	0.817245	0.857227	0.830818	0.820641	0.82555	0.826337	0.807561	0.814789	0.814298	0.824097	0.817558	0.821515	0.81352	0.829558	0.82509	0.808004	0.823607	0.802079	0.819658	0.781591	0.7924	0.807161	0.821823	0.817825	0.819574	0.818763	0.823346	0.829219	0.816303	0.828565	0.842467	0.837017	0.826595	0.816339	0.811331	0.809028	0.819515	0.78827	0.813955	0.817546	0.817558	0.818085	0.842033
PF3D7_0323800.1-p1	0	0.797436	0.803203	0.789087	0.816574	0.799283	0.80278	0.811103	0.735048	0.80719	0.775603	0.813606	0.783997	0.799085	0.784175	0.8009	0.801906	0.808501	0.767356	0.821242	0.808048	0.799795	0.802827	0.801532	0.800614	0.789158	0.791848	0.794616	0.808905	0.802167	0.806538	0.809024	0.812294	0.810826	0.80093	0.808147	0.826983	0.826855	0.803345	0.803865	0.790318	0.799817	0.789108	0.777067	0.801794	0.803378	0.809262	0.806064	0.80761
PF3D7_0324000.1-p1	0	0.300629	0.277745	0.293554	0.258056	0.283237	0.282732	0.293326	0.384471	0.265871	0.311994	0.28335	0.28202	0.277833	0.289587	0.284577	0.282684	0.269813	0.295497	0.268289	0.275424	0.284381	0.282238	0.276638	0.278959	0.306377	0.29341	0.270254	0.281359	0.283031	0.273264	0.28329	0.275393	0.274174	0.280459	0.275717	0.233779	0.253798	0.282595	0.279846	0.300678	0.301181	0.314447	0.315242	0.27793	0.274168	0.276077	0.285201	0.268937
PF3D7_0324100.1-p1	0	0.337735	0.373228	0.388535	0.342229	0.388922	0.373886	0.319657	0.323203	0.369438	0.380345	0.382565	0.377653	0.373421	0.363536	0.376266	0.371199	0.373368	0.374675	0.386725	0.362269	0.377178	0.366621	0.371898	0.375603	0.395461	0.385758	0.374568	0.356113	0.366902	0.381281	0.369353	0.360946	0.377584	0.375808	0.365554	0.352277	0.325064	0.370932	0.376199	0.387929	0.37417	0.393077	0.392277	0.374434	0.376477	0.359544	0.36829	0.334178
PF3D7_0324200.1-p1	0	0.501527	0.472315	0.491537	0.45728	0.48716	0.474193	0.530554	0.519495	0.440648	0.475005	0.477314	0.457699	0.469975	0.465228	0.503367	0.475339	0.466752	0.488082	0.461516	0.468767	0.479356	0.475711	0.474471	0.476006	0.501167	0.48691	0.456056	0.45042	0.473221	0.477555	0.469085	0.462702	0.478201	0.471071	0.475806	0.454828	0.490994	0.472999	0.473721	0.495846	0.485773	0.49741	0.499493	0.477222	0.462513	0.467951	0.473097	0.468702
PF3D7_0324300.1-p1	0	0.181503	0.195201	0.21582	0.177865	0.213074	0.194253	0.194159	0.173793	0.18687	0.205859	0.206712	0.195596	0.195926	0.195165	0.203616	0.20117	0.204068	0.208995	0.19443	0.191416	0.204483	0.194489	0.204524	0.200476	0.216762	0.209926	0.194719	0.170657	0.200145	0.206146	0.19341	0.183719	0.197357	0.194459	0.179911	0.196917	0.181085	0.198147	0.190017	0.21771	0.192472	0.204051	0.226337	0.205312	0.195018	0.187081	0.198136	0.163015
PF3D7_0324400.1-p1	0	0.291521	0.323518	0.348022	0.300458	0.341836	0.327584	0.290077	0.296683	0.353841	0.338026	0.333808	0.345725	0.334175	0.316445	0.341122	0.332859	0.331625	0.344009	0.347323	0.330042	0.334557	0.319478	0.321054	0.330916	0.349639	0.341381	0.332734	0.32711	0.330233	0.320399	0.331094	0.302135	0.325352	0.332003	0.317241	0.31761	0.315457	0.32418	0.327686	0.343129	0.321063	0.352589	0.352315	0.341326	0.340658	0.320757	0.329897	0.310918
PF3D7_0324500.1-p1	0	0.309045	0.355811	0.366489	0.345485	0.370598	0.358092	0.313295	0.333614	0.392125	0.380442	0.3636	0.38016	0.363686	0.339746	0.342855	0.36051	0.363138	0.382323	0.381656	0.360755	0.363034	0.349367	0.349454	0.362026	0.378139	0.377431	0.371303	0.358763	0.355228	0.336312	0.363068	0.329508	0.350627	0.36079	0.331607	0.341805	0.368277	0.352296	0.352336	0.377643	0.34522	0.38822	0.370007	0.363847	0.36855	0.352922	0.349158	0.333946
PF3D7_0324600.1-p1	0	0.311682	0.337427	0.356083	0.290216	0.350223	0.338405	0.341209	0.332593	0.354256	0.346514	0.330138	0.344199	0.344152	0.323004	0.34124	0.341972	0.336881	0.349841	0.355719	0.33279	0.346151	0.334557	0.34083	0.340055	0.364371	0.353727	0.338422	0.314599	0.331043	0.328168	0.334914	0.318227	0.328599	0.334754	0.338997	0.294734	0.341695	0.342092	0.335509	0.352117	0.338619	0.362324	0.36756	0.338357	0.347168	0.327296	0.336641	0.307191
PF3D7_0324800.1-p1	0	0.381834	0.403169	0.414974	0.367572	0.423858	0.405226	0.371322	0.38567	0.418766	0.404214	0.39497	0.401134	0.411151	0.392388	0.398247	0.40574	0.410468	0.415929	0.42889	0.400309	0.414241	0.403173	0.411579	0.403559	0.426655	0.421813	0.410309	0.381456	0.398104	0.398322	0.408933	0.387834	0.392952	0.402684	0.39821	0.354704	0.382679	0.408675	0.405395	0.422884	0.400037	0.426453	0.424298	0.407771	0.413468	0.389784	0.406137	0.388015
PF3D7_0324900.1-p1	0	0.965003	0.963931	0.961399	0.968847	0.959544	0.962035	0.970112	0.969445	0.96664	0.965648	0.963659	0.964192	0.961727	0.960214	0.963172	0.963057	0.964941	0.962362	0.962421	0.960555	0.955865	0.963449	0.96178	0.964163	0.943984	0.955658	0.964683	0.964488	0.958572	0.965155	0.956925	0.964858	0.961474	0.964472	0.96582	0.969012	0.965012	0.963993	0.963471	0.953212	0.959182	0.955507	0.949574	0.958639	0.964101	0.962	0.958625	0.971432
PF3D7_0400100.1-p1	0	0.958086	0.956191	0.952886	0.960418	0.953432	0.954069	0.963322	0.962106	0.958069	0.95638	0.954463	0.956682	0.955714	0.953084	0.958768	0.953766	0.955324	0.956356	0.956702	0.950748	0.950016	0.954783	0.956839	0.954303	0.940764	0.950459	0.956997	0.956886	0.950366	0.957031	0.952205	0.95884	0.955095	0.956604	0.95843	0.961769	0.954797	0.956673	0.957037	0.943691	0.954818	0.952072	0.94814	0.95121	0.954267	0.952417	0.951402	0.96439
PF3D7_0400300.1-p1	0	0.362258	0.374297	0.393732	0.352538	0.391482	0.377943	0.380044	0.361703	0.385105	0.38198	0.367989	0.381319	0.379173	0.369423	0.382138	0.377607	0.383137	0.387224	0.395562	0.369223	0.383922	0.376597	0.379031	0.378706	0.398384	0.395888	0.377413	0.357873	0.373489	0.37763	0.379096	0.358817	0.35626	0.373315	0.372945	0.348259	0.368445	0.378281	0.379863	0.394553	0.377724	0.409434	0.411496	0.383879	0.381838	0.362776	0.38263	0.358176
PF3D7_0400400.1-p1	0	0.961588	0.958876	0.955412	0.964067	0.953439	0.957355	0.963341	0.963533	0.959566	0.959966	0.956891	0.95773	0.958975	0.956101	0.958088	0.958151	0.959477	0.957398	0.956409	0.956126	0.953225	0.958931	0.959076	0.959076	0.937273	0.950936	0.959184	0.961266	0.954419	0.958351	0.952288	0.958934	0.958154	0.958762	0.962937	0.96451	0.95992	0.958692	0.957085	0.946304	0.957403	0.954323	0.943439	0.957444	0.959196	0.952781	0.956906	0.963932
PF3D7_0400500.1-p1	0	0.347818	0.379863	0.390206	0.339703	0.39493	0.379648	0.361506	0.374835	0.409463	0.391105	0.365007	0.397536	0.389553	0.366507	0.382457	0.384956	0.386693	0.400614	0.399375	0.385916	0.389722	0.38174	0.384785	0.383365	0.406189	0.39837	0.389703	0.376797	0.384729	0.368734	0.389972	0.361066	0.368014	0.381839	0.371562	0.346725	0.374982	0.38675	0.386088	0.402459	0.386089	0.423896	0.40512	0.386369	0.394194	0.375909	0.386743	0.368421
PF3D7_0400700.1-p1	0	0.357008	0.364967	0.380979	0.338561	0.390099	0.371517	0.331886	0.417444	0.386305	0.376074	0.360439	0.374204	0.369318	0.370297	0.373853	0.372247	0.374198	0.384644	0.388491	0.363556	0.380725	0.367157	0.376076	0.368872	0.395599	0.389004	0.377211	0.360293	0.364151	0.367947	0.37602	0.356225	0.348293	0.364836	0.35858	0.334765	0.332792	0.368764	0.369133	0.397307	0.378781	0.397385	0.387442	0.372994	0.37519	0.359894	0.369703	0.35322
PF3D7_0400800.1-p1	0	0.278883	0.295146	0.318339	0.2672	0.310272	0.296298	0.26895	0.28292	0.307152	0.290536	0.296032	0.29867	0.302717	0.280601	0.317378	0.296291	0.29629	0.306447	0.295396	0.284903	0.309476	0.294791	0.303253	0.300813	0.323939	0.315455	0.298355	0.28088	0.289651	0.289546	0.29304	0.283654	0.29339	0.299897	0.29148	0.264331	0.269825	0.295497	0.298933	0.31036	0.292803	0.324669	0.336783	0.303203	0.303085	0.281808	0.294479	0.264744
PF3D7_0400900.1-p1	0	0.258993	0.276799	0.29153	0.265268	0.290644	0.273956	0.253954	0.264606	0.297493	0.278293	0.287274	0.286169	0.283153	0.274479	0.2782	0.279835	0.281882	0.287128	0.295782	0.270732	0.285351	0.274264	0.277048	0.28257	0.300722	0.299119	0.281263	0.273581	0.273414	0.276391	0.281315	0.263363	0.283341	0.277835	0.267923	0.26043	0.254797	0.281719	0.28253	0.300645	0.279091	0.308212	0.300581	0.285394	0.286623	0.265184	0.280219	0.263759
PF3D7_0401000.1-p1	0	0.370498	0.396821	0.416703	0.386046	0.418791	0.400876	0.369431	0.37413	0.401981	0.401939	0.398502	0.40393	0.402472	0.390481	0.401117	0.40707	0.410277	0.415009	0.415585	0.385691	0.410889	0.395716	0.401902	0.403412	0.430472	0.420674	0.399711	0.387954	0.396147	0.387612	0.404385	0.375332	0.396836	0.398015	0.407463	0.378268	0.410429	0.402215	0.401123	0.41725	0.398629	0.425916	0.425238	0.406825	0.404787	0.386192	0.399429	0.363365
PF3D7_0401100.1-p1	0	0.253497	0.235982	0.235065	0.232902	0.233991	0.233249	0.266881	0.322464	0.218943	0.240591	0.232429	0.218742	0.237496	0.238879	0.245141	0.233089	0.202467	0.24457	0.168541	0.241111	0.231505	0.239908	0.229423	0.236791	0.22889	0.233126	0.225251	0.22139	0.235784	0.234799	0.234877	0.239366	0.240693	0.233145	0.240499	0.223266	0.26041	0.238255	0.234022	0.244874	0.250431	0.261278	0.23755	0.228289	0.231593	0.242904	0.232538	0.24713
PF3D7_0401200.1-p1	0	0.247034	0.261747	0.274476	0.230207	0.280094	0.262997	0.255741	0.265042	0.275234	0.268779	0.254007	0.265653	0.268891	0.257001	0.268736	0.269003	0.266158	0.27301	0.278641	0.261925	0.276072	0.266456	0.269617	0.267982	0.289309	0.282609	0.262477	0.248585	0.263288	0.261428	0.266444	0.249836	0.245565	0.261115	0.262145	0.228717	0.246675	0.267765	0.265963	0.28407	0.263036	0.285395	0.282753	0.270249	0.269082	0.256291	0.270177	0.242172
PF3D7_0401300.1-p1	0	0.431384	0.473692	0.486977	0.452874	0.48526	0.478132	0.432448	0.449529	0.501341	0.470858	0.456484	0.491127	0.481532	0.442074	0.463056	0.475633	0.477693	0.490466	0.49153	0.473576	0.481494	0.462792	0.471045	0.475176	0.493276	0.49448	0.484885	0.466628	0.470055	0.446228	0.479793	0.439507	0.455111	0.475163	0.46058	0.448298	0.501995	0.473198	0.469508	0.495923	0.468594	0.502906	0.49353	0.472025	0.487678	0.467669	0.46578	0.459176
PF3D7_0401400.1-p1	0	0.286586	0.308331	0.33168	0.273792	0.320852	0.309815	0.292448	0.300055	0.321393	0.290619	0.310553	0.313186	0.312427	0.306346	0.308245	0.312107	0.311437	0.320688	0.316805	0.303183	0.316702	0.309454	0.31077	0.311222	0.337013	0.329899	0.31033	0.294838	0.308769	0.304674	0.315309	0.294223	0.300925	0.308285	0.29901	0.267034	0.283383	0.311903	0.310162	0.329171	0.309478	0.351617	0.343026	0.314282	0.31388	0.302068	0.311872	0.272151
PF3D7_0401600.1-p1	0	0.490242	0.494615	0.507782	0.485394	0.508396	0.497363	0.483087	0.442946	0.496893	0.498749	0.503111	0.496342	0.503084	0.501314	0.508154	0.499982	0.500312	0.498669	0.51902	0.487151	0.50098	0.494782	0.495943	0.503959	0.515587	0.511272	0.494271	0.470696	0.492783	0.498748	0.498981	0.480979	0.485551	0.498927	0.493915	0.469788	0.464204	0.49744	0.497043	0.504983	0.499334	0.509391	0.523121	0.504691	0.499409	0.487618	0.49629	0.433864
PF3D7_0401600.2-p1	0	0.500055	0.503524	0.520192	0.495957	0.520562	0.502816	0.489377	0.44156	0.505583	0.486635	0.511751	0.500963	0.50647	0.512228	0.516774	0.507294	0.509911	0.508364	0.522864	0.495709	0.513865	0.49877	0.507559	0.511328	0.523883	0.518854	0.507064	0.479494	0.501825	0.511667	0.510291	0.492591	0.489227	0.506397	0.492652	0.476208	0.47228	0.50386	0.506163	0.51289	0.50449	0.516365	0.537327	0.516039	0.507812	0.495151	0.50501	0.43247
PF3D7_0401800.1-p1	0	0.829482	0.841763	0.842766	0.831639	0.842011	0.837614	0.851852	0.803446	0.844699	0.814195	0.837992	0.843413	0.845872	0.818266	0.840016	0.847196	0.84756	0.837778	0.858678	0.846855	0.842152	0.838553	0.841033	0.842286	0.840679	0.843828	0.841655	0.835248	0.840804	0.835043	0.83982	0.839373	0.848633	0.841927	0.842657	0.849043	0.859249	0.844005	0.838499	0.836492	0.824789	0.837546	0.847171	0.842896	0.839345	0.836043	0.843704	0.832296
PF3D7_0401900.1-p1	0	0.780791	0.79568	0.797247	0.805183	0.803149	0.799041	0.803071	0.761426	0.815809	0.816762	0.797649	0.813861	0.800997	0.802081	0.778145	0.795568	0.801712	0.802666	0.817392	0.795259	0.797908	0.785672	0.798183	0.79644	0.806636	0.805109	0.807284	0.792901	0.791769	0.769488	0.79856	0.782733	0.795627	0.797509	0.796386	0.800858	0.800434	0.802293	0.794686	0.797546	0.785357	0.799399	0.801755	0.799774	0.805428	0.782871	0.788579	0.795509
PF3D7_0402000.1-p1	0	0.733404	0.713813	0.716304	0.721665	0.700719	0.703963	0.772475	0.679389	0.688812	0.661849	0.720012	0.702024	0.707637	0.70622	0.712004	0.717088	0.71674	0.701303	0.726584	0.702385	0.710074	0.71964	0.695578	0.709945	0.707796	0.705765	0.69651	0.708359	0.716621	0.715455	0.704298	0.718505	0.732847	0.710225	0.723704	0.733404	0.738001	0.710026	0.705118	0.699838	0.668484	0.724074	0.716582	0.705511	0.705683	0.714843	0.717175	0.699069
PF3D7_0402100.1-p1	0	0.855203	0.856404	0.864074	0.867161	0.847652	0.851429	0.87484	0.864013	0.847419	0.851842	0.862677	0.858625	0.854179	0.856232	0.854837	0.8582	0.855856	0.864178	0.862831	0.845369	0.852153	0.857775	0.846913	0.856613	0.850905	0.858846	0.851013	0.859638	0.861568	0.856738	0.8535	0.850635	0.865708	0.85748	0.856705	0.866438	0.886445	0.844304	0.851959	0.863506	0.863329	0.872832	0.858739	0.857289	0.855771	0.857414	0.855646	0.875227
PF3D7_0402300.1-p1	1	0.994377	0.995563	0.99356	0.995839	0.994905	0.995106	0.994184	0.99807	0.995498	0.995447	0.994757	0.995939	0.995294	0.996395	0.903675	0.995629	0.995042	0.994794	0.995903	0.995372	0.995394	0.995538	0.995291	0.99523	0.995094	0.994868	0.995646	0.995613	0.995833	0.995141	0.99431	0.995659	0.996243	0.993976	0.995868	0.995291	0.995677	0.995411	0.994304	0.995404	0.995314	0.995349	0.995201	0.99562	0.995169	0.995031	0.995956	0.995268
PF3D7_0402400.1-p1	0	0.391394	0.409113	0.419199	0.405666	0.422652	0.409914	0.383542	0.457233	0.412506	0.407527	0.414798	0.414137	0.412217	0.418928	0.395087	0.407325	0.40605	0.427741	0.390891	0.41012	0.414131	0.406963	0.403281	0.412745	0.425086	0.41812	0.412946	0.414415	0.409511	0.399805	0.407771	0.409256	0.419006	0.406975	0.416454	0.404053	0.417723	0.401939	0.407913	0.425547	0.427161	0.458101	0.437691	0.402638	0.416551	0.41727	0.401456	0.400457
PF3D7_0402600.1-p1	0	0.382018	0.412643	0.425213	0.386715	0.425754	0.412874	0.396228	0.387359	0.422964	0.414364	0.41274	0.414168	0.414231	0.405621	0.434022	0.418326	0.421792	0.416355	0.427885	0.405289	0.418603	0.411054	0.414962	0.418622	0.430247	0.430021	0.410945	0.395674	0.405289	0.415671	0.415541	0.405827	0.402681	0.41674	0.387061	0.388688	0.38729	0.415169	0.412024	0.420412	0.416351	0.420756	0.429414	0.419862	0.414594	0.40125	0.411496	0.369294
PF3D7_0402900.1-p1	0	0.462908	0.460264	0.47239	0.424751	0.46723	0.466065	0.45058	0.514715	0.455193	0.460634	0.463531	0.444792	0.45895	0.471974	0.473913	0.465146	0.454938	0.474891	0.431461	0.458651	0.47021	0.457349	0.464864	0.458157	0.478182	0.470787	0.454411	0.439812	0.463765	0.4612	0.468255	0.453525	0.458608	0.462816	0.448694	0.428839	0.426623	0.462188	0.463166	0.481879	0.477437	0.48073	0.478419	0.473062	0.452594	0.454316	0.464183	0.4309
PF3D7_0403100.1-p1	0	0.445442	0.46739	0.477358	0.486676	0.46561	0.467746	0.487363	0.39514	0.484343	0.473931	0.481713	0.487954	0.473258	0.458687	0.476627	0.465727	0.47408	0.478405	0.482463	0.478083	0.466155	0.465702	0.464372	0.471475	0.466561	0.477956	0.482891	0.480776	0.473151	0.484116	0.472792	0.461297	0.482282	0.476672	0.442463	0.506239	0.526231	0.465633	0.469392	0.466104	0.446527	0.459514	0.492675	0.469819	0.471073	0.476955	0.46294	0.477678
PF3D7_0403200.1-p1	0	0.751708	0.740137	0.726769	0.7655	0.70722	0.73598	0.773205	0.710267	0.74291	0.742046	0.746641	0.725476	0.729218	0.738786	0.74029	0.7379	0.745546	0.717692	0.750082	0.741888	0.728651	0.742745	0.725332	0.736094	0.718781	0.724377	0.734527	0.748951	0.740373	0.742233	0.742545	0.747707	0.749634	0.735595	0.748331	0.762349	0.758839	0.737836	0.736931	0.718404	0.712708	0.711548	0.701671	0.736319	0.731909	0.743506	0.742435	0.758043
PF3D7_0403300.1-p1	0	0.298213	0.303873	0.307073	0.287378	0.307855	0.302699	0.329008	0.308672	0.301083	0.237991	0.30778	0.296038	0.299494	0.308502	0.287249	0.305555	0.29864	0.308481	0.308522	0.303035	0.303305	0.305984	0.297524	0.299963	0.321614	0.310917	0.290576	0.308315	0.30094	0.289194	0.299729	0.298002	0.309102	0.298914	0.311107	0.283853	0.316887	0.296632	0.30013	0.316441	0.306362	0.337142	0.333432	0.298616	0.30007	0.297074	0.29854	0.263645
PF3D7_0403400.1-p1	0	0.823373	0.898772	0.892708	0.895688	0.895815	0.895219	0.818801	0.82021	0.904977	0.875507	0.898815	0.89986	0.8938	0.883559	0.887716	0.894439	0.897164	0.896857	0.908136	0.899771	0.893025	0.89651	0.894957	0.894865	0.891722	0.898224	0.899952	0.901015	0.898516	0.898076	0.895509	0.895415	0.896266	0.89658	0.883822	0.902174	0.888546	0.891837	0.894075	0.898441	0.8917	0.885892	0.879615	0.898009	0.896869	0.897641	0.896031	0.89337
PF3D7_0403500.1-p1	0	0.268934	0.289843	0.298158	0.290497	0.301812	0.291926	0.230873	0.237802	0.294427	0.293547	0.299169	0.308457	0.295578	0.283755	0.290433	0.291178	0.288874	0.290306	0.300783	0.303698	0.297026	0.282767	0.290985	0.288215	0.297042	0.292766	0.293887	0.292122	0.289384	0.295564	0.289677	0.275362	0.286634	0.293796	0.275768	0.299783	0.263003	0.283143	0.293347	0.304853	0.280183	0.295476	0.29996	0.293054	0.29675	0.291716	0.283137	0.288088
PF3D7_0403600.1-p1	0	0.883733	0.868972	0.860652	0.880336	0.857805	0.865741	0.886182	0.879555	0.860227	0.860185	0.873446	0.853793	0.866114	0.864352	0.872234	0.855517	0.862176	0.858652	0.869779	0.865597	0.85515	0.863735	0.862047	0.870466	0.8425	0.849838	0.862697	0.865451	0.863495	0.871231	0.859903	0.872885	0.854278	0.867884	0.87301	0.878818	0.888512	0.870614	0.866086	0.846552	0.872148	0.850648	0.847725	0.861029	0.864417	0.867255	0.868438	0.882452
PF3D7_0403700.1-p1	0	0.81998	0.819803	0.816585	0.839234	0.812654	0.817939	0.809747	0.833676	0.827508	0.822873	0.822395	0.821951	0.816885	0.825582	0.81348	0.809627	0.807546	0.812725	0.810608	0.818015	0.81394	0.824848	0.816421	0.821294	0.797581	0.801529	0.822584	0.833065	0.815256	0.819838	0.826394	0.838045	0.827366	0.818988	0.825576	0.838697	0.798342	0.816263	0.822163	0.81702	0.826584	0.829759	0.802945	0.813397	0.818138	0.822099	0.82038	0.83533
PF3D7_0403800.1-p1	0	0.626445	0.637681	0.62983	0.669942	0.633053	0.636253	0.677368	0.581167	0.663933	0.642161	0.65062	0.653377	0.637066	0.613163	0.65103	0.63729	0.654461	0.632497	0.677475	0.646855	0.634614	0.640769	0.644416	0.642174	0.621356	0.633959	0.648262	0.649201	0.643991	0.652723	0.641459	0.646257	0.651535	0.644732	0.645149	0.678459	0.698881	0.645276	0.640394	0.622635	0.61917	0.584294	0.614991	0.636245	0.642366	0.646158	0.643674	0.6614
PF3D7_0403900.1-p1	0	0.856249	0.858401	0.845782	0.872476	0.854788	0.856674	0.865011	0.806831	0.850807	0.853818	0.860182	0.854319	0.855511	0.870075	0.847325	0.852775	0.85556	0.832913	0.865076	0.856256	0.855728	0.8589	0.859643	0.854685	0.841548	0.843943	0.855337	0.864251	0.853617	0.864115	0.84833	0.874886	0.860062	0.853465	0.865774	0.87462	0.853127	0.855561	0.857723	0.824973	0.836015	0.823918	0.839629	0.852519	0.855439	0.85428	0.858397	0.869705
PF3D7_0404000.1-p1	0	0.484376	0.460069	0.431572	0.475897	0.446639	0.458293	0.529953	0.415285	0.452694	0.464975	0.465917	0.443941	0.457453	0.444166	0.458247	0.454127	0.459142	0.452714	0.458379	0.461419	0.446663	0.462385	0.434246	0.460247	0.437009	0.447331	0.454481	0.460527	0.463508	0.458905	0.450172	0.437213	0.468627	0.454733	0.461844	0.494855	0.552228	0.450565	0.445497	0.446821	0.428794	0.47109	0.439239	0.456914	0.458627	0.471244	0.45285	0.486031
PF3D7_0404100.1-p1	0	0.882798	0.890972	0.880784	0.910864	0.874677	0.888472	0.882346	0.803109	0.890139	0.880162	0.890992	0.886406	0.887139	0.880341	0.877997	0.889822	0.893164	0.870275	0.895012	0.891812	0.884234	0.893175	0.890019	0.891898	0.867826	0.877008	0.891483	0.894533	0.887652	0.88483	0.891484	0.890679	0.890282	0.889657	0.896839	0.900357	0.905988	0.891287	0.889294	0.870057	0.890281	0.878346	0.85189	0.888893	0.891141	0.892091	0.890313	0.896826
PF3D7_0404200.1-p1	0	0.0863239	0.0930512	0.0939914	0.0916152	0.101419	0.091663	0.107583	0.0720906	0.0879056	0.0963926	0.0946516	0.0936842	0.0922082	0.092244	0.0902726	0.0919507	0.0883875	0.0932733	0.0908235	0.0940218	0.0982097	0.0900483	0.0901606	0.0926256	0.103151	0.098214	0.0886196	0.0888058	0.0926156	0.0945931	0.0933157	0.0883704	0.103591	0.0929995	0.0946251	0.0842733	0.0977734	0.0912397	0.0914146	0.0965143	0.0946434	0.1117	0.100796	0.0958729	0.0947573	0.0907212	0.0951873	0.0799971
PF3D7_0404300.1-p1	0	0.904912	0.89327	0.885328	0.901855	0.867319	0.893436	0.906719	0.906723	0.893425	0.895908	0.890291	0.867703	0.890261	0.891865	0.895292	0.890566	0.896139	0.887263	0.896423	0.897477	0.882765	0.897226	0.884021	0.893272	0.868584	0.88226	0.889883	0.899276	0.891573	0.890685	0.895849	0.896782	0.896473	0.893356	0.895064	0.899456	0.895581	0.896039	0.893581	0.889041	0.897772	0.893548	0.8652	0.886659	0.887578	0.892098	0.893902	0.905339
PF3D7_0404400.1-p1	0	0.218131	0.215416	0.231907	0.155485	0.231139	0.218644	0.194959	0.255862	0.204724	0.222479	0.220676	0.226235	0.221409	0.219503	0.242678	0.222418	0.229442	0.236372	0.220649	0.21043	0.227127	0.214394	0.226035	0.220751	0.241438	0.236853	0.216322	0.21058	0.220397	0.227575	0.218101	0.211519	0.228961	0.218908	0.196489	0.205141	0.188491	0.219174	0.216841	0.244179	0.227943	0.225611	0.249699	0.226797	0.219489	0.212441	0.218692	0.206177
PF3D7_0404500.1-p1	0	0.497232	0.507934	0.526431	0.466504	0.5243	0.509332	0.458025	0.529397	0.487238	0.490505	0.513966	0.508286	0.512172	0.507776	0.540834	0.516247	0.518551	0.523006	0.51214	0.503922	0.522304	0.506634	0.524382	0.510423	0.525082	0.523878	0.515328	0.496494	0.506221	0.512586	0.512549	0.5118	0.524934	0.503213	0.480366	0.500837	0.493333	0.510862	0.510815	0.531374	0.522924	0.520836	0.533732	0.522712	0.510871	0.503834	0.508224	0.511297
PF3D7_0404600.1-p1	0	0.927009	0.951768	0.947943	0.948392	0.954074	0.95201	0.92386	0.93287	0.957206	0.938803	0.955181	0.955918	0.951557	0.943798	0.952049	0.953891	0.955516	0.95365	0.960153	0.952865	0.953441	0.952764	0.954677	0.951395	0.951527	0.952871	0.956536	0.956932	0.95335	0.953227	0.950236	0.955654	0.959457	0.954432	0.94688	0.960247	0.955833	0.949635	0.953636	0.954344	0.952451	0.94677	0.936377	0.95297	0.952796	0.954048	0.952356	0.948236
PF3D7_0404700.1-p1	0	0.929122	0.928111	0.930998	0.942638	0.923353	0.92955	0.942075	0.92433	0.924102	0.937717	0.936288	0.924856	0.927138	0.925371	0.924096	0.928244	0.931364	0.922249	0.935072	0.929561	0.925611	0.927263	0.922525	0.930134	0.923787	0.9219	0.925452	0.930091	0.928686	0.928174	0.930627	0.928199	0.938708	0.928751	0.935612	0.940133	0.946862	0.930885	0.926048	0.928703	0.931184	0.939816	0.926382	0.931305	0.93137	0.929952	0.929511	0.9387
PF3D7_0404800.1-p1	0	0.437167	0.435106	0.439924	0.450632	0.431674	0.429468	0.451553	0.401606	0.436652	0.440217	0.437823	0.434904	0.431228	0.432486	0.407432	0.435021	0.422081	0.425576	0.442365	0.435751	0.43788	0.42975	0.428024	0.428962	0.44366	0.431236	0.436761	0.441845	0.42739	0.413243	0.427885	0.437491	0.460215	0.425984	0.44614	0.40855	0.435764	0.423546	0.426407	0.438299	0.416224	0.468259	0.462564	0.433518	0.439346	0.424903	0.428382	0.428742
PF3D7_0404900.1-p1	0	0.425999	0.448469	0.450891	0.392037	0.456579	0.45324	0.455897	0.422841	0.461519	0.467348	0.441669	0.465564	0.454372	0.43636	0.430461	0.446819	0.444911	0.459422	0.467022	0.461288	0.448705	0.43971	0.44148	0.451093	0.452775	0.456797	0.461059	0.449452	0.44715	0.446843	0.446559	0.421981	0.462659	0.452849	0.436829	0.425889	0.494223	0.448117	0.444928	0.447191	0.445673	0.465141	0.456874	0.447494	0.459864	0.448916	0.437659	0.447769
PF3D7_0405000.1-p1	0	0.106144	0.100212	0.0962051	0.0997264	0.107996	0.0982769	0.0936493	0.089643	0.106105	0.107365	0.104462	0.106456	0.101368	0.0937993	0.101497	0.0962286	0.093869	0.0971849	0.105376	0.0989007	0.104067	0.101861	0.107091	0.101339	0.116018	0.105135	0.102549	0.111958	0.0943555	0.0965172	0.101845	0.111274	0.111982	0.0989245	0.101118	0.103307	0.0725263	0.107785	0.10051	0.105487	0.0997494	0.0931017	0.100106	0.0979821	0.100342	0.0943121	0.0969908	0.104182
PF3D7_0405100.1-p1	0	0.751921	0.783931	0.769046	0.777951	0.778521	0.785132	0.714484	0.780064	0.803394	0.788386	0.781775	0.806056	0.784946	0.769476	0.776133	0.778494	0.784008	0.78865	0.791236	0.787624	0.772641	0.774119	0.782845	0.779665	0.769158	0.780007	0.794859	0.799956	0.777465	0.776705	0.790851	0.789084	0.78149	0.784999	0.762898	0.784956	0.744369	0.783727	0.783046	0.780541	0.789103	0.748111	0.769354	0.778273	0.789849	0.775437	0.777859	0.787551
PF3D7_0405200.1-p1	1	0.512842	0.478562	0.456837	0.47362	0.477563	0.468774	0.500241	0.538587	0.453269	0.489712	0.471866	0.474597	0.473757	0.478807	0.448723	0.47078	0.475908	0.474264	0.461053	0.475739	0.476088	0.479195	0.463305	0.468551	0.468013	0.46781	0.459587	0.492838	0.469323	0.459828	0.46128	0.495579	0.493217	0.468681	0.484733	0.473764	0.475078	0.471976	0.469934	0.465228	0.477562	0.498289	0.444141	0.463098	0.474243	0.480676	0.470911	0.498934
PF3D7_0405300.1-p1	0	0.974976	0.973909	0.96623	0.978657	0.969613	0.973843	0.974983	0.978347	0.973931	0.976123	0.974658	0.974004	0.974005	0.974622	0.956086	0.975278	0.974739	0.973291	0.977026	0.973277	0.972917	0.975798	0.973415	0.972209	0.974895	0.973508	0.972494	0.975658	0.97321	0.966656	0.974927	0.974818	0.9779	0.970593	0.976995	0.973723	0.976447	0.973649	0.973327	0.97425	0.972915	0.973309	0.971952	0.97396	0.973942	0.972205	0.974261	0.974003
PF3D7_0405400.1-p1	0	0.736608	0.769166	0.754495	0.774096	0.777125	0.769524	0.737298	0.714966	0.784849	0.766804	0.767593	0.780304	0.771988	0.764799	0.756869	0.772253	0.775702	0.753654	0.787624	0.770537	0.771553	0.762576	0.778946	0.765635	0.772869	0.770532	0.77609	0.776307	0.768671	0.766277	0.767879	0.778582	0.772719	0.771762	0.775047	0.774898	0.666524	0.770018	0.77839	0.761778	0.762395	0.728536	0.76591	0.76908	0.772062	0.759381	0.772794	0.759025
PF3D7_0405500.1-p1	0	0.160862	0.15422	0.147996	0.161173	0.154877	0.145826	0.144948	0.1385	0.143817	0.129381	0.148614	0.144412	0.151887	0.160063	0.136126	0.144271	0.131836	0.143884	0.129496	0.146866	0.152327	0.1485	0.151737	0.14693	0.146152	0.143281	0.149154	0.165174	0.148538	0.1405	0.145977	0.163637	0.153894	0.145036	0.157041	0.138672	0.145771	0.142757	0.149849	0.139427	0.145443	0.16461	0.163482	0.147179	0.14529	0.148759	0.143453	0.154061
PF3D7_0405600.1-p1	0	0.176281	0.213574	0.206152	0.212396	0.219932	0.222014	0.165207	0.180479	0.240608	0.246564	0.219439	0.247724	0.216536	0.209009	0.209881	0.21694	0.220433	0.233964	0.231792	0.229044	0.218546	0.211014	0.211437	0.213737	0.219573	0.232045	0.23527	0.227707	0.221613	0.203107	0.220208	0.193448	0.215005	0.22351	0.189285	0.221923	0.231489	0.207425	0.211625	0.226023	0.200926	0.219007	0.207559	0.2236	0.231583	0.22124	0.21002	0.185681
PF3D7_0405700.1-p1	0	0.935072	0.928852	0.910745	0.940156	0.924231	0.929878	0.913105	0.903418	0.93166	0.934467	0.92837	0.931284	0.928095	0.928484	0.911916	0.925663	0.925915	0.923584	0.933283	0.930147	0.91926	0.928446	0.928346	0.927716	0.911664	0.920497	0.930688	0.936794	0.927205	0.921291	0.927907	0.936569	0.929369	0.927685	0.933372	0.931884	0.937637	0.931566	0.929072	0.920344	0.928066	0.893174	0.917365	0.922389	0.931602	0.929838	0.927106	0.935857
PF3D7_0405800.1-p1	0	0.267205	0.23252	0.234179	0.242398	0.231741	0.230133	0.314244	0.225086	0.218645	0.219232	0.233091	0.21728	0.228416	0.227214	0.219961	0.233893	0.224964	0.225314	0.23107	0.232949	0.232396	0.235667	0.230633	0.227684	0.236087	0.23204	0.221011	0.224577	0.230242	0.231906	0.23241	0.234999	0.253217	0.22803	0.251293	0.244817	0.304387	0.22989	0.230974	0.229274	0.237264	0.239293	0.24172	0.225806	0.224076	0.236445	0.22982	0.213597
PF3D7_0405900.1-p1	0	0.945322	0.936634	0.934707	0.936142	0.933789	0.929841	0.952653	0.943459	0.908388	0.923891	0.939534	0.927611	0.933892	0.937862	0.934619	0.935498	0.932172	0.933557	0.940644	0.926535	0.937783	0.939412	0.93852	0.934985	0.933399	0.928244	0.922895	0.93074	0.931649	0.93535	0.930487	0.940261	0.94264	0.927299	0.940323	0.937855	0.93637	0.938675	0.934687	0.932452	0.937546	0.934263	0.929019	0.932673	0.929938	0.930431	0.936179	0.936864
PF3D7_0406000.1-p1	0	0.647255	0.622682	0.598657	0.649583	0.63395	0.622531	0.665546	0.573729	0.597355	0.61195	0.636892	0.603469	0.62071	0.639946	0.61407	0.619943	0.627096	0.614612	0.638026	0.626313	0.628654	0.628931	0.619095	0.624351	0.621895	0.616151	0.598329	0.624543	0.635122	0.642721	0.616828	0.641839	0.646691	0.617312	0.641897	0.654386	0.664421	0.616409	0.622216	0.61479	0.628384	0.599014	0.616384	0.630544	0.617513	0.634778	0.634959	0.642061
PF3D7_0406100.1-p1	0	0.404521	0.381525	0.386803	0.357565	0.386084	0.384067	0.379525	0.487158	0.402219	0.420316	0.324635	0.38597	0.38524	0.389818	0.389514	0.382928	0.378543	0.402559	0.361612	0.384574	0.384453	0.380854	0.389403	0.386974	0.385441	0.386152	0.394797	0.383602	0.380095	0.37437	0.384016	0.365412	0.315968	0.383348	0.381702	0.299471	0.374145	0.387152	0.382749	0.396153	0.400682	0.39553	0.388999	0.377421	0.383951	0.378784	0.379087	0.398802
PF3D7_0406200.1-p1	1	0.944496	0.936485	0.940069	0.929129	0.937334	0.93736	0.950001	0.941789	0.92791	0.937707	0.930552	0.93175	0.937231	0.936148	0.940468	0.937617	0.938728	0.937769	0.938735	0.935431	0.93606	0.938629	0.935238	0.939032	0.940063	0.940638	0.934815	0.829744	0.934411	0.941138	0.93742	0.913708	0.933811	0.937658	0.93629	0.926307	0.943131	0.940592	0.938637	0.938419	0.938975	0.940116	0.940906	0.936592	0.935223	0.935817	0.937381	0.935079
PF3D7_0406400.1-p1	0	0.255582	0.230231	0.249186	0.238323	0.240597	0.233711	0.276959	0.338418	0.220622	0.260857	0.221705	0.226709	0.23014	0.24418	0.257908	0.235975	0.236791	0.247496	0.19883	0.229312	0.236207	0.227189	0.233307	0.236824	0.23861	0.236533	0.233001	0.226845	0.232658	0.246705	0.235492	0.22779	0.218018	0.238443	0.247556	0.241685	0.24323	0.233309	0.237199	0.241966	0.248626	0.237709	0.261049	0.238898	0.230582	0.233895	0.2339	0.206382
PF3D7_0406500.1-p1	0	0.924721	0.924636	0.905229	0.935849	0.908704	0.922418	0.92853	0.893342	0.9252	0.922961	0.92349	0.92363	0.920042	0.923088	0.897598	0.919185	0.917925	0.909238	0.926788	0.920979	0.914205	0.925036	0.921152	0.92019	0.895969	0.907875	0.921093	0.928598	0.919886	0.912028	0.922574	0.92887	0.929032	0.918119	0.924964	0.930827	0.930528	0.92366	0.920015	0.904888	0.904206	0.920069	0.897848	0.915475	0.923959	0.92323	0.919405	0.930493
PF3D7_0406600.1-p1	0	0.265864	0.244356	0.240718	0.263031	0.246336	0.243405	0.320081	0.203892	0.237095	0.230699	0.254678	0.235914	0.245474	0.229738	0.247777	0.250119	0.253163	0.239195	0.240304	0.247964	0.241163	0.250848	0.242239	0.246543	0.249385	0.244093	0.242333	0.247356	0.246275	0.261917	0.245361	0.248407	0.259041	0.246414	0.257004	0.270605	0.315853	0.244915	0.244008	0.231525	0.232059	0.243706	0.238281	0.239608	0.24225	0.257897	0.241751	0.258341
PF3D7_0406700.1-p1	0	0.457519	0.494082	0.474058	0.502611	0.482101	0.490414	0.418848	0.461558	0.518385	0.509634	0.497582	0.513007	0.49092	0.506037	0.449466	0.485772	0.471978	0.482928	0.502164	0.50217	0.482894	0.486383	0.486308	0.483424	0.481009	0.48521	0.5025	0.534153	0.4889	0.47591	0.490754	0.504783	0.490862	0.491848	0.480579	0.499293	0.45966	0.486568	0.486013	0.482989	0.468866	0.470817	0.457865	0.481738	0.49883	0.491854	0.486396	0.494818
PF3D7_0406800.1-p1	0	0.0809712	0.0605672	0.0619734	0.0677701	0.0641143	0.0618689	0.0606183	0.105945	0.0607775	0.0769937	0.0571825	0.0593938	0.0601369	0.0723937	0.0628782	0.0615317	0.0598765	0.0696179	0.0498727	0.0561056	0.0641939	0.0613706	0.0624908	0.0621983	0.0666056	0.0639663	0.0593198	0.0592384	0.0618815	0.0621985	0.0605168	0.0539253	0.0482804	0.0622229	0.0648482	0.0507107	0.055261	0.0609738	0.0622704	0.0703597	0.0733061	0.0618142	0.0626388	0.0634487	0.0598262	0.0623795	0.0600263	0.0685319
PF3D7_0406900.1-p1	0	0.852674	0.865828	0.845896	0.890629	0.849204	0.861203	0.880446	0.814455	0.865945	0.865501	0.862832	0.860359	0.862977	0.859001	0.844237	0.860048	0.862526	0.845277	0.8732	0.866406	0.858053	0.862573	0.861845	0.861773	0.837854	0.848792	0.862448	0.868146	0.86166	0.85816	0.865037	0.869154	0.868222	0.858659	0.874322	0.872827	0.883825	0.858177	0.862825	0.825976	0.841792	0.842541	0.852627	0.856537	0.863292	0.863074	0.863739	0.873959
PF3D7_0407000.1-p1	0	0.283838	0.331453	0.337448	0.327894	0.324845	0.330236	0.265671	0.282064	0.348828	0.312997	0.340728	0.36312	0.337173	0.321039	0.324233	0.330496	0.333249	0.348676	0.349737	0.337362	0.336332	0.326337	0.328777	0.334518	0.333627	0.344274	0.348349	0.342986	0.331443	0.325258	0.334918	0.307362	0.335407	0.33456	0.293275	0.334303	0.339793	0.323544	0.325697	0.348771	0.313321	0.347653	0.326595	0.341021	0.343338	0.331392	0.324764	0.321764
PF3D7_0407100.1-p1	0	0.207425	0.236341	0.241702	0.22564	0.239329	0.237286	0.197144	0.201511	0.262066	0.252682	0.242044	0.261986	0.239035	0.232409	0.230741	0.239904	0.23903	0.246234	0.250054	0.238618	0.237243	0.230842	0.23653	0.240083	0.24917	0.252106	0.249287	0.249693	0.243774	0.232321	0.240887	0.214975	0.231496	0.240903	0.222198	0.23395	0.245343	0.231277	0.23439	0.254508	0.240133	0.27118	0.250506	0.242362	0.249371	0.234954	0.235046	0.221654
PF3D7_0407200.1-p1	0	0.209202	0.199236	0.206142	0.146073	0.195085	0.195366	0.203586	0.209963	0.186173	0.214207	0.199688	0.205261	0.199687	0.211642	0.189339	0.198722	0.196547	0.202956	0.19529	0.185064	0.197236	0.198601	0.195904	0.19851	0.209825	0.20504	0.195682	0.192773	0.19804	0.192991	0.193052	0.188798	0.202627	0.197537	0.197016	0.185561	0.183467	0.199832	0.194645	0.210819	0.194203	0.212104	0.207996	0.197393	0.19698	0.189094	0.197487	0.159602
PF3D7_0407300.1-p1	0	0.510436	0.457457	0.445423	0.468664	0.451088	0.455977	0.542267	0.496397	0.416142	0.419122	0.465332	0.431219	0.452805	0.466767	0.456416	0.452118	0.446033	0.443875	0.446853	0.445456	0.448781	0.462722	0.440024	0.452654	0.442637	0.442651	0.431197	0.457614	0.458297	0.465782	0.450531	0.477609	0.474652	0.450295	0.479651	0.474988	0.524763	0.452576	0.453201	0.431113	0.462885	0.47245	0.449927	0.448214	0.445269	0.469675	0.460236	0.477649
PF3D7_0407400.1-p1	0	0.334907	0.299638	0.295469	0.317799	0.294178	0.299131	0.399346	0.269417	0.275722	0.2648	0.30214	0.27636	0.295793	0.287593	0.31223	0.304145	0.301828	0.281224	0.290812	0.300465	0.295647	0.308457	0.293494	0.295776	0.290729	0.290383	0.280392	0.293832	0.305422	0.308684	0.299067	0.299153	0.31387	0.302493	0.311405	0.324379	0.379632	0.300513	0.299172	0.284626	0.291752	0.302758	0.286644	0.292723	0.287545	0.314929	0.305176	0.298806
PF3D7_0407500.1-p1	0	0.196733	0.198362	0.209307	0.184148	0.206509	0.196515	0.186171	0.178102	0.213837	0.212935	0.209729	0.217669	0.20981	0.2063	0.203142	0.20783	0.203195	0.215701	0.208024	0.198916	0.208742	0.199993	0.20625	0.199246	0.215174	0.211283	0.208877	0.207076	0.206938	0.198885	0.200213	0.187521	0.209743	0.203874	0.160909	0.201561	0.213738	0.196983	0.205442	0.209387	0.190938	0.220673	0.228672	0.207306	0.205694	0.197198	0.200673	0.137791
PF3D7_0407600.1-p1	0	0.89946	0.892857	0.892491	0.904476	0.883917	0.895559	0.904506	0.892653	0.885641	0.885832	0.892346	0.877452	0.891101	0.887988	0.897888	0.893405	0.892407	0.877572	0.897342	0.891303	0.885878	0.893483	0.891586	0.890485	0.878826	0.88021	0.888457	0.885768	0.885799	0.897129	0.897406	0.90439	0.890661	0.89324	0.899769	0.900047	0.898143	0.893076	0.892876	0.880187	0.904231	0.898076	0.891663	0.886223	0.890075	0.896833	0.892747	0.902909
PF3D7_0407700.1-p1	0	0.881099	0.907657	0.896567	0.92433	0.901992	0.905741	0.887321	0.84784	0.909886	0.9152	0.912712	0.912289	0.905472	0.911792	0.892663	0.908408	0.909612	0.895388	0.912995	0.912503	0.908832	0.911824	0.90535	0.907314	0.894727	0.904649	0.912103	0.915207	0.908416	0.907833	0.906853	0.911136	0.922815	0.908177	0.910637	0.919139	0.901636	0.905345	0.906554	0.889967	0.888738	0.876655	0.875858	0.909021	0.909207	0.906637	0.905847	0.915303
PF3D7_0407800.1-p1	0	0.933594	0.923672	0.915031	0.933244	0.911717	0.921269	0.92935	0.911387	0.908847	0.912328	0.922185	0.912399	0.918733	0.920136	0.927966	0.916605	0.918283	0.904839	0.913558	0.916053	0.913946	0.921705	0.919993	0.921045	0.892182	0.910093	0.917795	0.920004	0.912606	0.922762	0.916441	0.933025	0.917037	0.920087	0.924996	0.928021	0.914993	0.921196	0.922587	0.88847	0.920098	0.901483	0.906554	0.915289	0.917417	0.920887	0.920202	0.930751
PF3D7_0407900.1-p1	0	0.72651	0.686308	0.680055	0.707985	0.682102	0.685805	0.745522	0.730383	0.667573	0.688404	0.689178	0.674433	0.687168	0.696192	0.69611	0.68393	0.684205	0.68707	0.684572	0.685545	0.683077	0.692477	0.683283	0.683067	0.660895	0.665344	0.669229	0.691906	0.685051	0.69855	0.6784	0.704665	0.687041	0.676026	0.700345	0.716094	0.719144	0.685974	0.688149	0.669616	0.692339	0.660015	0.664068	0.684632	0.677824	0.688172	0.687864	0.707064
PF3D7_0408000.1-p1	0	0.310159	0.326561	0.324286	0.35516	0.333309	0.330323	0.354139	0.287682	0.321579	0.311231	0.326406	0.321224	0.323344	0.321654	0.314832	0.328703	0.334826	0.320312	0.326387	0.330863	0.328474	0.328599	0.324301	0.325868	0.323509	0.322806	0.328103	0.331998	0.339976	0.345076	0.324132	0.335633	0.321733	0.327303	0.34318	0.358203	0.392825	0.320365	0.327476	0.321862	0.320419	0.33459	0.330398	0.33028	0.323469	0.344517	0.336739	0.331713
PF3D7_0408100.1-p1	0	0.944738	0.93549	0.926154	0.942292	0.926657	0.933434	0.944283	0.941686	0.928349	0.92517	0.936192	0.93046	0.931023	0.937472	0.929186	0.932657	0.930671	0.921595	0.932457	0.933666	0.932464	0.935583	0.933194	0.932354	0.92232	0.906953	0.928773	0.936968	0.930194	0.933738	0.93261	0.944709	0.942835	0.932828	0.938697	0.939622	0.926159	0.935152	0.934264	0.926959	0.937958	0.925927	0.911117	0.930018	0.934694	0.935286	0.932079	0.942399
PF3D7_0408200.1-p1	0	0.687026	0.661603	0.636021	0.690916	0.633986	0.656316	0.72313	0.656775	0.655275	0.623299	0.665897	0.64153	0.647615	0.662419	0.66431	0.656592	0.661182	0.632931	0.67432	0.663968	0.64739	0.667552	0.651349	0.654281	0.640883	0.629007	0.638413	0.665824	0.655648	0.664391	0.659027	0.67346	0.674918	0.659542	0.678088	0.6904	0.694022	0.660405	0.653035	0.629679	0.654295	0.663497	0.639246	0.649675	0.649593	0.669267	0.660511	0.674673
PF3D7_0408300.1-p1	0	0.57435	0.5429	0.542542	0.571564	0.522489	0.540351	0.628622	0.515429	0.538773	0.531504	0.550483	0.515404	0.539255	0.534092	0.549871	0.547559	0.546652	0.528591	0.551869	0.546857	0.53336	0.551854	0.531953	0.543111	0.525979	0.532858	0.529332	0.525599	0.538868	0.550126	0.540395	0.548154	0.562114	0.543902	0.56362	0.579213	0.591497	0.546142	0.542144	0.533917	0.512616	0.544488	0.538506	0.532303	0.534438	0.550932	0.541039	0.563228
PF3D7_0408400.1-p1	0	0.544087	0.498069	0.492236	0.531756	0.492692	0.488938	0.586342	0.46102	0.454854	0.449017	0.49463	0.473497	0.494606	0.501936	0.514389	0.497206	0.50104	0.473632	0.500954	0.496629	0.504596	0.504697	0.490915	0.497239	0.488688	0.484234	0.475357	0.492619	0.498309	0.508806	0.489589	0.515206	0.513961	0.490546	0.517585	0.522614	0.552305	0.490205	0.491896	0.467434	0.489348	0.490603	0.501959	0.495553	0.473139	0.508854	0.504083	0.513731
PF3D7_0408500.1-p1	0	0.849506	0.82788	0.834147	0.850516	0.830832	0.826469	0.859871	0.830468	0.824133	0.828176	0.834678	0.820916	0.827518	0.825793	0.831616	0.829105	0.830577	0.817369	0.84284	0.833932	0.824973	0.832714	0.823343	0.830577	0.816129	0.812337	0.815391	0.826419	0.830858	0.841065	0.824222	0.846292	0.837486	0.828218	0.842772	0.857205	0.861531	0.835002	0.830123	0.8117	0.829845	0.825068	0.834706	0.825353	0.83114	0.834589	0.831653	0.852599
PF3D7_0408600.1-p1	0	0.545722	0.574378	0.590629	0.532563	0.583004	0.577446	0.50101	0.592071	0.597372	0.59057	0.572248	0.599555	0.580349	0.56462	0.585199	0.571672	0.569946	0.58743	0.56741	0.571729	0.580176	0.553545	0.586785	0.581321	0.584745	0.585962	0.591447	0.577003	0.572295	0.567666	0.57009	0.559223	0.550504	0.585522	0.560484	0.538335	0.545484	0.577467	0.581474	0.590301	0.58023	0.594709	0.600257	0.576274	0.586385	0.571256	0.566295	0.565111
PF3D7_0408700.1-p1	0	0.904596	0.888628	0.884737	0.880446	0.891458	0.884673	0.913934	0.915624	0.878452	0.897092	0.879652	0.876137	0.887505	0.890219	0.88815	0.887822	0.887347	0.88601	0.890071	0.877211	0.889216	0.884614	0.889937	0.885553	0.891383	0.892496	0.881444	0.868109	0.864264	0.881756	0.884006	0.887798	0.890614	0.881584	0.894445	0.861607	0.87993	0.893809	0.890258	0.888591	0.892608	0.896401	0.890738	0.881873	0.8839	0.880819	0.876358	0.889959
PF3D7_0408800.1-p1	0	0.482282	0.464624	0.483039	0.445478	0.484207	0.466749	0.474504	0.538003	0.456288	0.493039	0.47867	0.463915	0.46917	0.480608	0.481841	0.473295	0.451469	0.493178	0.411816	0.459918	0.479195	0.464116	0.473601	0.470813	0.494896	0.487151	0.465719	0.465507	0.472248	0.459563	0.472117	0.468405	0.454585	0.468393	0.465698	0.448072	0.467312	0.471549	0.468494	0.49119	0.490787	0.488689	0.496214	0.471554	0.466927	0.467634	0.470487	0.462944
PF3D7_0408900.1-p1	0	0.32956	0.39702	0.413423	0.382483	0.395378	0.393869	0.325301	0.33827	0.416712	0.399321	0.410179	0.416593	0.399802	0.395953	0.389607	0.397271	0.403768	0.404096	0.41538	0.398015	0.400982	0.384754	0.395161	0.401109	0.414234	0.405403	0.410012	0.407286	0.391689	0.38454	0.389131	0.387391	0.394183	0.398267	0.371411	0.397219	0.370289	0.393979	0.397158	0.413579	0.397453	0.424362	0.402702	0.403635	0.409507	0.382721	0.384361	0.350659
PF3D7_0408900.2-p1	0	0.309228	0.369124	0.382058	0.359278	0.374644	0.36898	0.307131	0.307864	0.389741	0.380387	0.385334	0.395654	0.371309	0.37205	0.369124	0.369637	0.378592	0.381643	0.398262	0.371714	0.378213	0.355743	0.372594	0.374791	0.386965	0.384711	0.38842	0.381838	0.369332	0.359883	0.367129	0.360019	0.373407	0.373239	0.342937	0.375158	0.356092	0.366373	0.369358	0.384899	0.370249	0.387204	0.37647	0.379817	0.386246	0.354745	0.362659	0.326576
PF3D7_0409000.1-p1	0	0.611127	0.70151	0.693616	0.708873	0.707686	0.705406	0.631725	0.628332	0.728856	0.715193	0.707317	0.722673	0.702911	0.692543	0.676232	0.703176	0.71142	0.702525	0.736296	0.712524	0.698772	0.699243	0.702045	0.70131	0.704538	0.706749	0.715751	0.714239	0.706079	0.688169	0.707018	0.70088	0.718895	0.70616	0.688664	0.719987	0.64324	0.704344	0.700834	0.692022	0.698262	0.689452	0.691859	0.706817	0.714421	0.698424	0.704004	0.699675
PF3D7_0409100.1-p1	0	0.721382	0.683768	0.683489	0.696339	0.690299	0.68713	0.730128	0.759882	0.683063	0.688773	0.671999	0.679153	0.68763	0.695984	0.70366	0.687431	0.684694	0.685598	0.681061	0.685493	0.683155	0.673757	0.690512	0.684793	0.674503	0.673392	0.686074	0.678575	0.677562	0.682551	0.690269	0.684047	0.64192	0.685771	0.693544	0.700124	0.664206	0.68195	0.692155	0.685531	0.702651	0.654866	0.673847	0.682921	0.677054	0.677018	0.678135	0.713368
PF3D7_0409200.1-p1	0	0.232719	0.199599	0.193537	0.212393	0.197919	0.197777	0.273537	0.173206	0.182078	0.179085	0.191763	0.198476	0.199766	0.20039	0.191492	0.197143	0.199334	0.189779	0.178913	0.194809	0.199561	0.197545	0.199948	0.196323	0.187717	0.186861	0.19874	0.205771	0.197621	0.20549	0.188681	0.205231	0.213508	0.19443	0.213166	0.218759	0.244971	0.194961	0.198553	0.186824	0.189052	0.184239	0.202348	0.194336	0.196764	0.197333	0.19699	0.19992
PF3D7_0409300.1-p1	0	0.621818	0.653443	0.632847	0.663683	0.643478	0.650422	0.51485	0.654743	0.674774	0.67718	0.654004	0.674595	0.652372	0.667681	0.615553	0.64654	0.645703	0.657339	0.655475	0.659075	0.651078	0.650376	0.647814	0.6452	0.646705	0.646886	0.668848	0.679812	0.650908	0.634984	0.659014	0.667865	0.650324	0.65007	0.624133	0.65254	0.62614	0.646718	0.648879	0.643077	0.65088	0.617658	0.631773	0.650453	0.656739	0.647298	0.646908	0.668454
PF3D7_0409400.1-p1	0	0.586617	0.576043	0.578621	0.599634	0.573194	0.574084	0.642023	0.526741	0.552953	0.556592	0.581615	0.554538	0.572262	0.559204	0.599719	0.574004	0.592915	0.557371	0.591377	0.573087	0.572601	0.582695	0.577686	0.578101	0.559778	0.563317	0.56934	0.563636	0.578155	0.600674	0.566437	0.581703	0.590658	0.58018	0.589467	0.61404	0.632837	0.585559	0.577065	0.560659	0.565471	0.553134	0.576453	0.581068	0.569049	0.579053	0.584582	0.597092
PF3D7_0409500.1-p1	0	0.212902	0.231379	0.243742	0.212676	0.242513	0.230609	0.207396	0.209489	0.237219	0.240185	0.238508	0.236838	0.235924	0.241705	0.238759	0.235669	0.235636	0.239584	0.246456	0.228357	0.23835	0.225323	0.236169	0.228319	0.252097	0.245922	0.235722	0.221228	0.237391	0.233909	0.234457	0.229147	0.233653	0.229254	0.219574	0.23061	0.207177	0.228612	0.23197	0.244222	0.235238	0.242439	0.253304	0.239214	0.231305	0.224735	0.234117	0.148746
PF3D7_0409600.1-p1	0	0.742763	0.750563	0.73554	0.767241	0.741446	0.748523	0.748773	0.716815	0.753919	0.751653	0.755033	0.759139	0.748902	0.731429	0.747012	0.748071	0.753813	0.74185	0.765512	0.752076	0.739537	0.753307	0.748169	0.749328	0.711132	0.73172	0.756568	0.764295	0.754232	0.757345	0.747672	0.766531	0.758002	0.755517	0.751868	0.782496	0.779977	0.750408	0.751484	0.727092	0.730273	0.696736	0.728593	0.738335	0.751498	0.762388	0.751991	0.774882
PF3D7_0409700.1-p1	0	0.235213	0.260841	0.26355	0.264938	0.26321	0.264786	0.263971	0.21103	0.275337	0.250175	0.272899	0.27453	0.262879	0.25561	0.245435	0.261287	0.256021	0.266967	0.272955	0.277134	0.261782	0.267073	0.248004	0.260762	0.277898	0.267822	0.263774	0.274243	0.276211	0.262212	0.266823	0.250329	0.279593	0.262484	0.254162	0.272605	0.324701	0.258126	0.261504	0.276056	0.2455	0.295541	0.284174	0.263901	0.267248	0.280289	0.263537	0.247472
PF3D7_0409800.1-p1	0	0.600519	0.590866	0.58923	0.636003	0.590044	0.588628	0.636001	0.495537	0.576485	0.579395	0.606936	0.575778	0.584969	0.587404	0.617316	0.593665	0.605462	0.568778	0.614102	0.596562	0.585992	0.599154	0.589266	0.592869	0.577327	0.576465	0.582	0.602815	0.597866	0.610846	0.599904	0.615182	0.616457	0.590507	0.608214	0.635903	0.636826	0.592161	0.589073	0.575854	0.588011	0.573686	0.575555	0.591848	0.583006	0.606783	0.601051	0.614603
PF3D7_0409900.1-p1	0	0.195443	0.212464	0.204196	0.195371	0.206081	0.21107	0.16335	0.236967	0.232	0.235517	0.202698	0.234907	0.215629	0.201228	0.205412	0.212491	0.211654	0.230912	0.207984	0.223499	0.209055	0.202711	0.203494	0.211568	0.201924	0.214889	0.232801	0.229242	0.211973	0.197039	0.21026	0.191632	0.198047	0.212097	0.184438	0.206666	0.223039	0.202497	0.204059	0.224037	0.21502	0.210695	0.199704	0.216091	0.218114	0.215976	0.200974	0.217423
PF3D7_0410000.1-p1	0	0.55436	0.562722	0.558919	0.556196	0.55934	0.552176	0.470697	0.587975	0.559035	0.563551	0.5594	0.57009	0.560098	0.575524	0.531356	0.556358	0.542855	0.566454	0.520814	0.556003	0.561491	0.557263	0.562439	0.550127	0.566513	0.557732	0.561967	0.582215	0.556253	0.536587	0.549641	0.582355	0.576539	0.550912	0.558735	0.543494	0.525293	0.550936	0.561375	0.558124	0.544555	0.542541	0.581742	0.55391	0.558707	0.544713	0.552588	0.556209
PF3D7_0410300.1-p1	1	0.844537	0.842356	0.839469	0.855725	0.846986	0.846858	0.833136	0.860595	0.848908	0.860143	0.857873	0.844788	0.842548	0.85277	0.846461	0.851072	0.849888	0.846489	0.852829	0.840052	0.84157	0.835866	0.849461	0.847732	0.83804	0.843707	0.847477	0.853572	0.842715	0.853219	0.843089	0.855576	0.852393	0.846779	0.850853	0.866044	0.835511	0.846884	0.845513	0.840109	0.85017	0.819677	0.823514	0.844998	0.849215	0.841431	0.842803	0.864869
PF3D7_0410400.1-p1	0	0.106055	0.103062	0.122343	0.0872442	0.108857	0.106921	0.112723	0.137115	0.109791	0.109874	0.103869	0.096792	0.10734	0.101344	0.133634	0.106444	0.102409	0.108524	0.0994511	0.107191	0.102478	0.105509	0.105443	0.110827	0.112121	0.112627	0.0992731	0.0960212	0.102657	0.109015	0.10378	0.101258	0.0918521	0.111144	0.098492	0.0902504	0.101584	0.108808	0.109576	0.108785	0.109444	0.105006	0.109259	0.107162	0.106408	0.0987914	0.10315	0.102052
PF3D7_0410500.1-p1	0	0.444485	0.395911	0.383269	0.426967	0.389143	0.396265	0.511408	0.396613	0.371761	0.365596	0.396778	0.3755	0.390343	0.394336	0.386263	0.400316	0.386256	0.379882	0.401814	0.400351	0.389876	0.410146	0.386487	0.395514	0.383211	0.378094	0.377602	0.393826	0.403458	0.405834	0.388858	0.404297	0.4167	0.390636	0.416969	0.423452	0.459839	0.397781	0.392164	0.377815	0.381412	0.400628	0.382161	0.393773	0.38403	0.40949	0.406906	0.389951
PF3D7_0410600.1-p1	0	0.448527	0.422941	0.430504	0.40165	0.421967	0.423743	0.462019	0.531226	0.422356	0.434992	0.375101	0.411288	0.422047	0.438795	0.437147	0.423618	0.420776	0.436283	0.401326	0.421496	0.422872	0.426839	0.425846	0.429719	0.428113	0.423939	0.41899	0.406921	0.423232	0.418064	0.430089	0.416704	0.361878	0.426466	0.422877	0.365397	0.407511	0.428275	0.422767	0.431063	0.448122	0.436432	0.430466	0.425813	0.41738	0.414519	0.425172	0.430081
PF3D7_0410700.1-p1	0	0.792635	0.798655	0.797875	0.826549	0.788364	0.79278	0.815902	0.697429	0.791021	0.785965	0.805397	0.788427	0.790887	0.80041	0.782204	0.795727	0.804737	0.762935	0.809159	0.796579	0.792035	0.7958	0.794565	0.797211	0.779364	0.777688	0.805414	0.803971	0.797587	0.807501	0.796862	0.813393	0.81092	0.794671	0.81245	0.815904	0.813142	0.7897	0.797905	0.774992	0.773539	0.79443	0.79783	0.79602	0.793407	0.80503	0.798138	0.81126
PF3D7_0410800.1-p1	0	0.817334	0.814407	0.79396	0.813594	0.800323	0.81111	0.824474	0.802972	0.807953	0.786453	0.805436	0.799066	0.811839	0.794604	0.797141	0.805647	0.80198	0.793034	0.812833	0.815666	0.801027	0.815189	0.813986	0.807294	0.79082	0.790384	0.80634	0.80733	0.799363	0.801785	0.812381	0.82631	0.814828	0.804144	0.814479	0.806828	0.815433	0.817329	0.809969	0.782411	0.814538	0.786381	0.794176	0.787323	0.809709	0.812109	0.80663	0.813062
PF3D7_0410900.1-p1	0	0.862871	0.853212	0.828814	0.8692	0.83941	0.852188	0.876335	0.869768	0.84153	0.844417	0.855023	0.845811	0.84278	0.854789	0.827897	0.845516	0.851314	0.83787	0.851157	0.844535	0.836302	0.855164	0.84695	0.848464	0.823607	0.829691	0.844904	0.854338	0.850349	0.844378	0.851022	0.862194	0.860122	0.847124	0.861887	0.859551	0.852848	0.854949	0.851607	0.838454	0.84984	0.834909	0.825526	0.844949	0.847802	0.850853	0.85581	0.857943
PF3D7_0411000.1-p1	0	0.898402	0.905651	0.898453	0.906687	0.89953	0.906898	0.902377	0.877867	0.913294	0.896924	0.90927	0.896497	0.903115	0.885382	0.910582	0.904547	0.909939	0.903922	0.914044	0.909971	0.895648	0.905948	0.905934	0.9082	0.882077	0.898059	0.90854	0.906072	0.904348	0.903216	0.905681	0.906887	0.901586	0.908951	0.901357	0.918592	0.92349	0.908392	0.906823	0.899287	0.908574	0.893232	0.884071	0.900777	0.908234	0.909183	0.905418	0.910736
PF3D7_0411100.1-p1	0	0.362369	0.348495	0.351244	0.347485	0.345425	0.344715	0.352008	0.410753	0.342144	0.328777	0.333686	0.342287	0.350426	0.336914	0.367601	0.350798	0.347921	0.361195	0.333406	0.347629	0.345075	0.347624	0.342932	0.353559	0.340048	0.340972	0.337297	0.343247	0.350013	0.343299	0.348753	0.35307	0.337929	0.352773	0.352437	0.362144	0.379309	0.352149	0.345522	0.348352	0.376338	0.345565	0.359722	0.349155	0.341413	0.34927	0.350808	0.36089
PF3D7_0411200.1-p1	0	0.638604	0.736873	0.732416	0.729789	0.730507	0.731339	0.619399	0.635747	0.743401	0.708416	0.74353	0.742733	0.734795	0.724969	0.708139	0.731867	0.73057	0.731658	0.749104	0.736323	0.732467	0.738798	0.734096	0.734519	0.732004	0.732489	0.743932	0.744973	0.73473	0.733985	0.730673	0.748497	0.736217	0.731582	0.720021	0.742204	0.719397	0.727316	0.733094	0.732423	0.702446	0.719747	0.732446	0.736235	0.734807	0.737794	0.729892	0.726667
PF3D7_0411300.1-p1	0	0.743688	0.7196	0.715716	0.740925	0.713496	0.718448	0.754935	0.741173	0.708365	0.730461	0.728714	0.711036	0.721361	0.734683	0.722632	0.720117	0.707567	0.718194	0.69654	0.7222	0.720138	0.725391	0.720463	0.717305	0.706381	0.705078	0.715396	0.735766	0.724695	0.729408	0.705753	0.746259	0.743002	0.716379	0.729565	0.734993	0.736053	0.71365	0.719394	0.712655	0.71823	0.714069	0.704746	0.720645	0.71287	0.718028	0.726403	0.749873
PF3D7_0411400.1-p1	0	0.487982	0.575047	0.558266	0.576831	0.572715	0.576334	0.438687	0.501266	0.609234	0.58693	0.57951	0.604313	0.57366	0.575664	0.544185	0.571569	0.57624	0.5665	0.587254	0.582705	0.573586	0.566219	0.576114	0.568883	0.570871	0.577383	0.595596	0.592054	0.568904	0.55989	0.585537	0.575412	0.561921	0.577942	0.551276	0.574376	0.506585	0.571592	0.579691	0.572412	0.572537	0.53414	0.545553	0.571993	0.584764	0.566878	0.565765	0.56677
PF3D7_0411700.1-p1	0	0.152764	0.164916	0.179929	0.148859	0.163563	0.165966	0.154105	0.137738	0.155828	0.134639	0.168647	0.159692	0.165062	0.168189	0.170136	0.169229	0.157887	0.164303	0.156264	0.165922	0.174153	0.167865	0.169864	0.162271	0.178774	0.167045	0.165311	0.161274	0.169021	0.167599	0.169618	0.162443	0.170793	0.162947	0.165746	0.152056	0.151766	0.160788	0.166342	0.173884	0.164931	0.184608	0.19205	0.170442	0.160539	0.167252	0.168603	0.142785
PF3D7_0411800.1-p1	0	0.909797	0.899055	0.878297	0.907706	0.89359	0.893336	0.90314	0.900919	0.886046	0.898423	0.896889	0.891474	0.89713	0.900649	0.867496	0.898259	0.891606	0.890976	0.902151	0.89513	0.896589	0.901952	0.900595	0.894712	0.894947	0.893721	0.88871	0.897122	0.892831	0.88951	0.889236	0.90589	0.907375	0.890285	0.905837	0.893536	0.874743	0.901798	0.89824	0.886932	0.892626	0.852722	0.879535	0.89206	0.890637	0.890775	0.895671	0.899946
PF3D7_0411900.1-p1	0	0.813671	0.816616	0.790797	0.84272	0.80566	0.811966	0.816566	0.80663	0.81625	0.831195	0.817618	0.821361	0.812355	0.823862	0.793193	0.819966	0.819954	0.789431	0.823381	0.816347	0.812226	0.821214	0.822124	0.81332	0.796404	0.805301	0.821154	0.835912	0.81594	0.806581	0.813225	0.832462	0.83133	0.812073	0.831495	0.826842	0.780313	0.81986	0.816444	0.794729	0.801114	0.762798	0.788514	0.810093	0.811886	0.811666	0.816273	0.827709
PF3D7_0412000.1-p1	0	0.933868	0.920686	0.919179	0.92788	0.924512	0.920212	0.934324	0.922778	0.909373	0.916524	0.927236	0.920543	0.922959	0.927647	0.928676	0.921718	0.920585	0.9253	0.925906	0.916992	0.923523	0.924249	0.923815	0.91833	0.918713	0.920064	0.920712	0.92418	0.921233	0.927417	0.918886	0.933185	0.928407	0.917784	0.92509	0.930627	0.920467	0.91791	0.92337	0.921395	0.918707	0.900802	0.916959	0.921749	0.92056	0.923736	0.922752	0.931301
PF3D7_0412100.1-p1	0	0.246791	0.236214	0.228761	0.265747	0.241284	0.237709	0.29749	0.190104	0.232684	0.231814	0.24699	0.234249	0.235489	0.224007	0.23262	0.240328	0.252874	0.226876	0.251055	0.234298	0.235695	0.239877	0.236495	0.236788	0.228732	0.228568	0.23315	0.244809	0.246308	0.261818	0.234898	0.241777	0.260655	0.230828	0.252158	0.258113	0.301933	0.232171	0.234859	0.232086	0.228508	0.240936	0.230282	0.24183	0.240292	0.247397	0.242129	0.252494
PF3D7_0412200.1-p1	0	0.105623	0.0931281	0.0910419	0.0807705	0.0910798	0.0925654	0.0818289	0.153296	0.097018	0.090265	0.0898013	0.0956242	0.0923043	0.0917659	0.092326	0.096325	0.0955985	0.101624	0.093902	0.0917858	0.09388	0.0968859	0.0972042	0.0921086	0.102632	0.0938201	0.0931383	0.0994006	0.0949513	0.0871407	0.0966506	0.0934442	0.098667	0.0909858	0.084854	0.0882557	0.0781384	0.0970655	0.0925592	0.107535	0.10828	0.0950688	0.0895294	0.0966465	0.0891005	0.0920827	0.0958848	0.0924247
PF3D7_0412300.1-p1	0	0.291012	0.330025	0.322451	0.337632	0.332424	0.336591	0.254921	0.350306	0.35926	0.355862	0.334554	0.360298	0.333101	0.318565	0.311871	0.332083	0.329751	0.351207	0.348956	0.346185	0.332168	0.325392	0.32563	0.33221	0.340481	0.33971	0.341689	0.357127	0.336118	0.309659	0.340057	0.317253	0.343147	0.341721	0.311037	0.328415	0.341517	0.325224	0.329717	0.352074	0.345568	0.347995	0.31628	0.336193	0.344187	0.334619	0.330402	0.341237
PF3D7_0412400.1-p1	0	0.959971	0.955057	0.949259	0.962383	0.949261	0.953415	0.962649	0.964338	0.956692	0.959271	0.954689	0.956494	0.956177	0.953397	0.958019	0.954577	0.958148	0.955905	0.955641	0.952367	0.947718	0.957208	0.953756	0.957001	0.937537	0.94877	0.955515	0.95793	0.952853	0.954913	0.947065	0.957149	0.955791	0.956901	0.958338	0.96315	0.958493	0.956372	0.955155	0.943611	0.953386	0.950615	0.942891	0.951734	0.955153	0.951255	0.953718	0.965298
PF3D7_0412700.1-p1	0	0.966551	0.965017	0.960936	0.967738	0.959785	0.962505	0.965921	0.973021	0.968218	0.963833	0.96259	0.96657	0.963967	0.96082	0.964771	0.958819	0.961664	0.964589	0.962606	0.960534	0.957465	0.96391	0.96322	0.964242	0.945865	0.957195	0.965217	0.964508	0.957731	0.963272	0.959621	0.964813	0.96147	0.965753	0.964432	0.967986	0.962406	0.964456	0.964354	0.952157	0.963824	0.958368	0.951356	0.959971	0.963984	0.958774	0.95821	0.970644
PF3D7_0412900.1-p1	0	0.957075	0.953541	0.950748	0.961115	0.949861	0.951821	0.956036	0.962979	0.958295	0.957559	0.953926	0.957516	0.954765	0.951976	0.955623	0.951939	0.95482	0.955675	0.952971	0.952419	0.949886	0.953633	0.954951	0.953735	0.937399	0.951045	0.957275	0.953901	0.949065	0.954132	0.948947	0.954727	0.955063	0.955588	0.9562	0.959765	0.950208	0.953869	0.954218	0.942149	0.951028	0.944887	0.934026	0.952137	0.954713	0.949133	0.951739	0.961216
PF3D7_0413100.1-p1	0	0.959253	0.956196	0.950287	0.962392	0.951245	0.952804	0.958224	0.965323	0.95925	0.959441	0.954656	0.959234	0.956924	0.954387	0.957029	0.957469	0.959193	0.957177	0.955352	0.952494	0.951548	0.957174	0.956785	0.95707	0.940772	0.95322	0.957387	0.958669	0.952888	0.957325	0.950862	0.955191	0.954816	0.955929	0.958212	0.960446	0.952376	0.956156	0.955301	0.943078	0.955619	0.948882	0.937967	0.955567	0.955297	0.951712	0.955741	0.962449
PF3D7_0413200.1-p1	0	0.457999	0.485662	0.509737	0.45279	0.502693	0.486787	0.457962	0.471538	0.522309	0.492665	0.468859	0.506893	0.494598	0.471277	0.496423	0.491879	0.502277	0.50649	0.505858	0.487821	0.498167	0.485336	0.493693	0.495622	0.512655	0.505606	0.498969	0.473594	0.488239	0.484811	0.492361	0.46093	0.467078	0.495238	0.486138	0.459819	0.509809	0.489298	0.488748	0.505384	0.486109	0.509463	0.521861	0.497169	0.498314	0.484923	0.492104	0.481723
PF3D7_0413300.1-p1	0	0.406524	0.431073	0.444974	0.374652	0.450867	0.436963	0.403723	0.419657	0.463952	0.440697	0.415438	0.449761	0.440642	0.414175	0.423017	0.432639	0.428341	0.445558	0.448354	0.435345	0.437017	0.422871	0.432548	0.431341	0.45584	0.448904	0.443506	0.425265	0.438065	0.421255	0.4342	0.413424	0.414214	0.434827	0.428665	0.377071	0.435807	0.431852	0.43469	0.448654	0.43137	0.461835	0.455834	0.436622	0.446188	0.4279	0.43457	0.405042
PF3D7_0413500.1-p1	0	0.278985	0.294496	0.316306	0.280303	0.300365	0.295204	0.292039	0.265597	0.282104	0.254727	0.303594	0.298665	0.296586	0.292701	0.315268	0.293199	0.30251	0.304712	0.293162	0.279258	0.302839	0.294083	0.299818	0.298051	0.316607	0.308468	0.300796	0.289696	0.293321	0.305922	0.293375	0.289999	0.300107	0.29381	0.294556	0.313849	0.300496	0.288617	0.29345	0.308911	0.29673	0.311232	0.32733	0.298038	0.295397	0.288655	0.294653	0.261163
PF3D7_0413600.1-p1	0	0.344115	0.310685	0.307734	0.300033	0.315035	0.308808	0.339506	0.428598	0.324212	0.331926	0.27779	0.32202	0.31449	0.313583	0.311103	0.306281	0.297781	0.326138	0.28725	0.321313	0.316445	0.307576	0.314453	0.308078	0.315055	0.310929	0.316151	0.307428	0.304129	0.299045	0.311598	0.291266	0.243111	0.308151	0.314104	0.286058	0.300089	0.308781	0.311598	0.313239	0.324459	0.296237	0.309912	0.300018	0.309778	0.304318	0.307506	0.322631
PF3D7_0413700.1-p1	0	0.257369	0.242466	0.257177	0.24674	0.245221	0.244373	0.275743	0.24834	0.239557	0.260818	0.249273	0.247626	0.243429	0.25399	0.259244	0.246131	0.249826	0.247684	0.229759	0.23994	0.248351	0.241969	0.247687	0.247916	0.256518	0.254042	0.24089	0.233051	0.23885	0.251066	0.239526	0.222837	0.20437	0.246235	0.242061	0.242584	0.241323	0.241367	0.246755	0.254304	0.24246	0.243419	0.248575	0.251351	0.24503	0.234428	0.241534	0.238251
PF3D7_0413800.1-p1	0	0.0824434	0.097705	0.120247	0.079778	0.0962244	0.095945	0.0932532	0.0653198	0.0899563	0.083462	0.103536	0.103829	0.0966777	0.095129	0.108407	0.0996816	0.102982	0.105695	0.103584	0.0942269	0.107102	0.0983698	0.100097	0.0996386	0.123499	0.114415	0.101162	0.0918719	0.0959064	0.101027	0.0983138	0.0873036	0.0973877	0.101964	0.0906566	0.0945689	0.097079	0.0960393	0.0974677	0.111419	0.094553	0.113735	0.135191	0.103399	0.0981925	0.0914353	0.0962196	0.081863
PF3D7_0413900.1-p1	0	0.56771	0.537428	0.526923	0.541327	0.527272	0.533659	0.556534	0.622268	0.538215	0.569006	0.522453	0.54117	0.537217	0.562894	0.520313	0.532744	0.527983	0.532322	0.530638	0.535907	0.529265	0.532339	0.544112	0.529681	0.516469	0.529243	0.547226	0.541358	0.52533	0.528096	0.535783	0.539818	0.526571	0.535041	0.527263	0.528794	0.481089	0.539577	0.537295	0.529668	0.546993	0.526886	0.521855	0.5297	0.534265	0.514842	0.530971	0.558724
PF3D7_0414000.1-p1	0	0.71806	0.692089	0.675069	0.702571	0.681876	0.683054	0.727362	0.743118	0.666764	0.671795	0.679378	0.678503	0.686491	0.708563	0.655925	0.681838	0.657492	0.6788	0.667562	0.685789	0.686272	0.695577	0.697506	0.682245	0.673908	0.667727	0.679947	0.690585	0.684228	0.670981	0.679063	0.714521	0.706506	0.68241	0.703577	0.69467	0.68588	0.691069	0.687388	0.671447	0.676544	0.668711	0.681805	0.663402	0.680164	0.686365	0.688284	0.696099
PF3D7_0414100.1-p1	0	0.503333	0.555115	0.559008	0.555286	0.564129	0.563266	0.469199	0.529081	0.587908	0.581088	0.567621	0.583467	0.5625	0.578751	0.531981	0.566554	0.568738	0.564056	0.5811	0.562539	0.563007	0.560381	0.567619	0.56083	0.572398	0.56976	0.578517	0.572865	0.561331	0.541949	0.564561	0.555119	0.567076	0.558149	0.550289	0.552339	0.475699	0.561798	0.55989	0.567182	0.557384	0.553326	0.556257	0.564033	0.572091	0.542795	0.56083	0.552108
PF3D7_0414200.1-p1	0	0.204671	0.167038	0.169703	0.176049	0.165013	0.172204	0.226808	0.276673	0.155371	0.181382	0.160692	0.160901	0.166356	0.181191	0.189662	0.171538	0.155737	0.179167	0.128484	0.165004	0.166489	0.169353	0.166089	0.166855	0.167841	0.166728	0.161831	0.164222	0.171341	0.163093	0.171198	0.16099	0.15242	0.168916	0.174945	0.13144	0.166483	0.167359	0.168657	0.180204	0.187622	0.193157	0.164624	0.164294	0.166581	0.168519	0.172752	0.170025
PF3D7_0414200.2-p1	0	0.200576	0.164796	0.166008	0.168178	0.163265	0.165407	0.211814	0.272717	0.15274	0.173514	0.157377	0.155765	0.162244	0.17294	0.179352	0.165187	0.149666	0.177526	0.12066	0.16063	0.161758	0.1674	0.161601	0.165639	0.162467	0.166526	0.156573	0.15153	0.16544	0.155842	0.169086	0.157037	0.148827	0.160297	0.16599	0.132749	0.158311	0.166085	0.16385	0.179942	0.186958	0.187949	0.160259	0.15561	0.160437	0.16529	0.167031	0.16859
PF3D7_0414300.1-p1	0	0.119492	0.120219	0.131141	0.101959	0.128288	0.122135	0.100634	0.0987099	0.120355	0.127278	0.12706	0.125429	0.121994	0.12739	0.134583	0.125018	0.128382	0.125783	0.117307	0.119703	0.131462	0.124619	0.128131	0.121695	0.139086	0.133737	0.123825	0.112924	0.125338	0.125443	0.117556	0.115366	0.13252	0.122487	0.116162	0.114878	0.0954379	0.12029	0.122709	0.129546	0.112709	0.127463	0.1352	0.136019	0.120668	0.116035	0.124087	0.110573
PF3D7_0414400.1-p1	0	0.577407	0.550076	0.544077	0.589742	0.547922	0.548307	0.624248	0.485367	0.528881	0.511096	0.562794	0.532102	0.546296	0.520969	0.563266	0.54917	0.551409	0.532675	0.570576	0.556298	0.544018	0.564124	0.540646	0.551357	0.535275	0.540762	0.532699	0.53502	0.551418	0.566612	0.545428	0.551025	0.569678	0.550389	0.566034	0.593789	0.612462	0.551043	0.552049	0.524864	0.532607	0.554886	0.538367	0.54914	0.538854	0.569536	0.554124	0.560347
PF3D7_0414500.1-p1	0	0.418488	0.357479	0.349115	0.379268	0.356984	0.352401	0.448497	0.372369	0.336293	0.36919	0.362451	0.351969	0.356996	0.360337	0.359712	0.363228	0.360895	0.352782	0.356204	0.348049	0.357684	0.367487	0.355863	0.35549	0.350657	0.349081	0.345487	0.361552	0.359489	0.368351	0.347744	0.371595	0.387299	0.353297	0.39139	0.381365	0.421085	0.362419	0.354395	0.34321	0.352509	0.342547	0.353135	0.352202	0.353647	0.366404	0.358899	0.378678
PF3D7_0414600.1-p1	0	0.621493	0.561286	0.566441	0.579844	0.55844	0.562708	0.655294	0.600507	0.531747	0.557863	0.570105	0.528757	0.560497	0.562561	0.594229	0.568162	0.571935	0.558084	0.555088	0.54905	0.555036	0.566656	0.555107	0.562582	0.553827	0.552955	0.541125	0.544603	0.563059	0.579238	0.549895	0.568751	0.562838	0.5629	0.584774	0.597703	0.616204	0.570795	0.562456	0.556028	0.575133	0.550321	0.555276	0.56192	0.548802	0.571673	0.565759	0.597709
PF3D7_0414700.1-p1	0	0.375817	0.391958	0.402829	0.407136	0.395194	0.391255	0.408762	0.326601	0.393781	0.375846	0.407309	0.392357	0.393189	0.3755	0.384522	0.391846	0.396308	0.388788	0.409859	0.399719	0.389881	0.384487	0.390961	0.393292	0.398278	0.395981	0.386729	0.399883	0.390714	0.394857	0.389163	0.391277	0.417217	0.394277	0.399181	0.409789	0.44458	0.385007	0.38828	0.383617	0.376346	0.389015	0.398773	0.391943	0.394484	0.379096	0.386965	0.395311
PF3D7_0414800.1-p1	0	0.221062	0.211082	0.206872	0.203099	0.213197	0.211619	0.250634	0.230431	0.212826	0.199927	0.212764	0.199536	0.207415	0.213411	0.190257	0.20951	0.195078	0.216427	0.186116	0.210075	0.205028	0.210012	0.206909	0.206757	0.207428	0.206766	0.195276	0.210944	0.210986	0.19675	0.207066	0.196076	0.210344	0.206768	0.216929	0.211234	0.251284	0.206361	0.206081	0.208345	0.214174	0.240243	0.208174	0.205776	0.211629	0.211106	0.209063	0.208065
PF3D7_0414900.1-p1	0	0.485109	0.451004	0.460287	0.399074	0.452185	0.448969	0.479018	0.568993	0.455108	0.468983	0.397836	0.444432	0.45545	0.463813	0.481153	0.452017	0.447613	0.458732	0.424843	0.446718	0.446721	0.458164	0.452561	0.462063	0.448266	0.453512	0.448441	0.440644	0.4533	0.447711	0.454318	0.446288	0.41792	0.459874	0.453882	0.363623	0.438517	0.460591	0.457367	0.455548	0.474399	0.474669	0.444781	0.445808	0.448999	0.449198	0.456484	0.469158
PF3D7_0415000.1-p1	0	0.406764	0.369022	0.364643	0.333164	0.36899	0.363885	0.381924	0.463552	0.373815	0.388201	0.337435	0.361124	0.375014	0.374142	0.389338	0.371372	0.362506	0.384922	0.342576	0.366858	0.369828	0.370042	0.370997	0.368707	0.366916	0.366462	0.36343	0.361574	0.362946	0.35465	0.367408	0.368963	0.340769	0.369263	0.364133	0.299341	0.344912	0.375266	0.372945	0.373865	0.388484	0.371418	0.369701	0.362079	0.359772	0.360974	0.365892	0.390437
PF3D7_0415100.1-p1	0	0.284441	0.310389	0.321745	0.314372	0.312955	0.320971	0.265728	0.257692	0.327561	0.315431	0.32447	0.328379	0.318167	0.29487	0.313624	0.309921	0.31622	0.320858	0.324899	0.324128	0.311994	0.304478	0.306657	0.315778	0.311497	0.311681	0.326621	0.31931	0.311889	0.325901	0.317011	0.292757	0.301109	0.320589	0.297153	0.334125	0.305854	0.309395	0.315071	0.325204	0.309368	0.304686	0.335825	0.31108	0.322623	0.319545	0.305431	0.321455
PF3D7_0415200.1-p1	0	0.948518	0.95169	0.943303	0.959221	0.947092	0.949052	0.960209	0.918514	0.947813	0.95164	0.95088	0.949539	0.949495	0.948069	0.949429	0.948612	0.948949	0.931385	0.95333	0.951934	0.947784	0.949028	0.948237	0.949027	0.940878	0.941968	0.951758	0.95426	0.947418	0.950056	0.948722	0.954789	0.955043	0.95017	0.953128	0.957785	0.951843	0.949066	0.949705	0.926286	0.937957	0.937109	0.934738	0.948075	0.950246	0.948901	0.947859	0.957765
PF3D7_0415300.1-p1	0	0.872144	0.86654	0.85852	0.889239	0.851604	0.86585	0.881085	0.802974	0.863235	0.868248	0.864169	0.868849	0.864169	0.865869	0.867802	0.860342	0.866774	0.841373	0.864012	0.864483	0.856731	0.871185	0.863608	0.866167	0.842848	0.851144	0.866253	0.875114	0.857596	0.864859	0.864104	0.877731	0.870787	0.869705	0.875717	0.885945	0.860991	0.867096	0.868089	0.823936	0.832863	0.829846	0.846439	0.857713	0.864856	0.865776	0.86252	0.880844
PF3D7_0415400.1-p1	0	0.426595	0.411345	0.410212	0.380065	0.411611	0.412524	0.408794	0.522288	0.422864	0.427945	0.392577	0.407287	0.405618	0.429757	0.422514	0.412479	0.414407	0.4225	0.390694	0.414626	0.409481	0.413325	0.416126	0.40931	0.415259	0.417379	0.405688	0.417943	0.41835	0.401184	0.420049	0.413751	0.401662	0.421168	0.411321	0.343238	0.374142	0.413422	0.418081	0.421565	0.437888	0.42407	0.403253	0.408555	0.402406	0.411262	0.41498	0.405295
PF3D7_0415500.1-p1	0	0.360835	0.33901	0.338996	0.363868	0.344265	0.342395	0.423325	0.285111	0.311832	0.330391	0.346668	0.321879	0.337714	0.329797	0.358144	0.341103	0.347437	0.331435	0.342306	0.332796	0.339035	0.344263	0.339744	0.33853	0.333394	0.338443	0.328257	0.336513	0.345744	0.364074	0.32954	0.350276	0.360003	0.339482	0.361544	0.376429	0.407364	0.336985	0.343382	0.331892	0.322911	0.328243	0.332123	0.340664	0.332795	0.349971	0.342022	0.355516
PF3D7_0415600.1-p1	0	0.114038	0.10586	0.113235	0.0997845	0.104832	0.106658	0.140718	0.114402	0.106131	0.0987088	0.109365	0.10013	0.107294	0.11412	0.101909	0.111748	0.110969	0.106009	0.111839	0.108987	0.106837	0.109447	0.106242	0.108349	0.108553	0.110259	0.102378	0.0985571	0.107763	0.107211	0.111863	0.111226	0.0959953	0.106649	0.106101	0.101219	0.111986	0.114757	0.106732	0.109492	0.121789	0.114054	0.12797	0.11464	0.104843	0.104748	0.110887	0.0928545
PF3D7_0415700.1-p1	0	0.245783	0.287324	0.308515	0.291292	0.293415	0.28981	0.240321	0.231413	0.279423	0.272272	0.30105	0.271705	0.283726	0.289229	0.289604	0.283421	0.293032	0.286663	0.286853	0.287392	0.288966	0.288622	0.28543	0.286966	0.306027	0.295425	0.277099	0.28123	0.286613	0.301822	0.295498	0.295576	0.294952	0.288895	0.285164	0.294374	0.275726	0.284961	0.288625	0.303196	0.295279	0.286284	0.308699	0.29634	0.283992	0.288489	0.289716	0.285021
PF3D7_0415800.1-p1	0	0.433073	0.505301	0.49185	0.521338	0.506207	0.510022	0.382185	0.443983	0.525611	0.500406	0.51757	0.51961	0.501176	0.501332	0.469601	0.494682	0.501235	0.485247	0.522234	0.511841	0.501564	0.507374	0.511801	0.500843	0.501509	0.499982	0.522593	0.53692	0.50498	0.5062	0.508948	0.530581	0.530301	0.505026	0.504083	0.519584	0.470183	0.506505	0.510045	0.507598	0.488168	0.467842	0.487473	0.494078	0.512277	0.50707	0.500555	0.503217
PF3D7_0415900.1-p1	0	0.258386	0.235714	0.241928	0.249982	0.237173	0.237027	0.320316	0.210748	0.233551	0.227859	0.23096	0.235493	0.241947	0.225792	0.260596	0.240357	0.246542	0.240485	0.234426	0.236681	0.235951	0.243526	0.231891	0.242746	0.231034	0.229145	0.233904	0.232055	0.245292	0.254333	0.228501	0.232068	0.236539	0.244727	0.258523	0.263248	0.321462	0.237696	0.238898	0.227011	0.226811	0.248061	0.249718	0.237986	0.238697	0.240442	0.237981	0.235995
PF3D7_0416000.1-p1	0	0.680502	0.682471	0.676368	0.716037	0.679575	0.688617	0.717633	0.61546	0.694063	0.673932	0.700523	0.685563	0.687144	0.663572	0.695748	0.686525	0.699408	0.677443	0.715377	0.693669	0.67652	0.690995	0.674549	0.690144	0.665195	0.676465	0.685264	0.694128	0.691171	0.694676	0.689799	0.683199	0.689479	0.69208	0.695969	0.727371	0.747738	0.688069	0.688774	0.669783	0.684039	0.676261	0.661818	0.692082	0.682715	0.696991	0.689043	0.702898
PF3D7_0416100.1-p1	0	0.431482	0.475934	0.49036	0.474109	0.496945	0.482046	0.419409	0.420143	0.490924	0.480163	0.494006	0.481769	0.474887	0.481907	0.492933	0.467997	0.488314	0.473457	0.499473	0.476628	0.483818	0.465835	0.494789	0.478269	0.495773	0.489839	0.483722	0.471381	0.46621	0.489345	0.481961	0.488203	0.482509	0.487664	0.478214	0.493464	0.429945	0.485797	0.490137	0.482113	0.476889	0.454798	0.51089	0.47889	0.483313	0.465075	0.471363	0.46977
PF3D7_0416200.1-p1	0	0.673708	0.624831	0.621355	0.641812	0.608042	0.625009	0.702873	0.66091	0.597783	0.60941	0.631463	0.583321	0.618115	0.62144	0.644317	0.622337	0.625744	0.617628	0.618008	0.619827	0.61649	0.630878	0.60757	0.626226	0.603436	0.599751	0.593018	0.602677	0.627411	0.637906	0.620843	0.629005	0.634402	0.622889	0.639229	0.652524	0.668099	0.627978	0.623451	0.622206	0.634393	0.647549	0.610867	0.622314	0.605364	0.633516	0.629336	0.648572
PF3D7_0416300.1-p1	0	0.913317	0.910834	0.893359	0.922173	0.910272	0.910051	0.925277	0.927982	0.910832	0.923918	0.910496	0.90535	0.906618	0.9087	0.902241	0.905315	0.910322	0.906789	0.920172	0.913249	0.904868	0.909735	0.9086	0.910529	0.902335	0.908261	0.903628	0.915504	0.909636	0.902459	0.910578	0.91071	0.916488	0.908237	0.912892	0.914556	0.922201	0.913605	0.909394	0.906773	0.913716	0.904106	0.87363	0.905253	0.911069	0.908978	0.908305	0.915586
PF3D7_0416400.1-p1	0	0.887246	0.868694	0.872591	0.880242	0.864747	0.864381	0.912315	0.897301	0.851875	0.87269	0.874703	0.856193	0.863543	0.866915	0.880449	0.86238	0.86797	0.855955	0.873831	0.863931	0.865999	0.872621	0.866972	0.870893	0.871794	0.863658	0.85409	0.861743	0.857342	0.870485	0.865411	0.881091	0.876561	0.870502	0.882662	0.884065	0.868836	0.878507	0.871209	0.856148	0.872833	0.870583	0.877247	0.86114	0.86112	0.867629	0.867188	0.882788
PF3D7_0416500.1-p1	0	0.711957	0.667552	0.666606	0.686302	0.658419	0.65749	0.738967	0.701898	0.638354	0.665206	0.67072	0.61171	0.660743	0.666244	0.67965	0.67032	0.66674	0.664261	0.665504	0.658468	0.664114	0.675695	0.666654	0.668837	0.652514	0.648533	0.64071	0.665013	0.669931	0.68796	0.66438	0.676859	0.673993	0.648726	0.673568	0.67956	0.723766	0.667297	0.655927	0.664086	0.685356	0.697418	0.656839	0.662709	0.651251	0.678188	0.672034	0.704209
PF3D7_0416600.1-p1	0	0.188151	0.182308	0.187259	0.185022	0.185515	0.183716	0.186772	0.199145	0.171538	0.179811	0.187482	0.174424	0.180949	0.19105	0.190434	0.181307	0.183383	0.182114	0.170058	0.17948	0.18289	0.179668	0.180429	0.185539	0.19244	0.181522	0.174089	0.175986	0.181795	0.186633	0.181292	0.165274	0.173588	0.181953	0.182461	0.178227	0.156816	0.180713	0.183042	0.194329	0.194592	0.203481	0.188919	0.190933	0.178417	0.175819	0.185005	0.181142
PF3D7_0416700.1-p1	0	0.222128	0.191749	0.19378	0.186206	0.188268	0.187938	0.273668	0.18259	0.185683	0.185956	0.185345	0.178202	0.192669	0.176942	0.205619	0.194689	0.194306	0.185404	0.197928	0.192174	0.188735	0.199438	0.189786	0.194162	0.192556	0.18934	0.185813	0.174186	0.190332	0.186323	0.187189	0.176063	0.187578	0.193324	0.200527	0.181397	0.245272	0.196372	0.194498	0.184306	0.188437	0.184699	0.193528	0.189963	0.185014	0.189515	0.192481	0.180919
PF3D7_0416800.1-p1	0	0.27667	0.252092	0.271002	0.250046	0.262431	0.256476	0.269542	0.287058	0.251215	0.279814	0.250781	0.253107	0.255932	0.25644	0.279528	0.26017	0.259633	0.275444	0.220611	0.253111	0.258221	0.246883	0.249665	0.258772	0.260948	0.255192	0.250984	0.238771	0.256266	0.264704	0.251122	0.23639	0.201914	0.263224	0.256406	0.238451	0.257369	0.259072	0.261358	0.276899	0.270756	0.252538	0.26535	0.261796	0.255911	0.2481	0.255233	0.260493
PF3D7_0416900.1-p1	0	0.89074	0.891163	0.869311	0.905473	0.891382	0.886675	0.894363	0.861589	0.890938	0.893585	0.893508	0.892572	0.889346	0.896274	0.862796	0.892125	0.890995	0.859616	0.902898	0.893396	0.891287	0.890575	0.89015	0.886447	0.874585	0.880676	0.89121	0.900475	0.889565	0.887438	0.887841	0.902228	0.904718	0.886434	0.8989	0.898219	0.865094	0.890601	0.89207	0.871716	0.874396	0.864263	0.873457	0.887718	0.891209	0.889851	0.890211	0.898539
PF3D7_0417000.1-p1	0	0.268324	0.28848	0.299104	0.261873	0.29824	0.292786	0.252912	0.250967	0.288266	0.268696	0.301358	0.294765	0.289214	0.288026	0.286269	0.299563	0.309216	0.29983	0.296737	0.285946	0.295586	0.286846	0.297221	0.289524	0.315875	0.30185	0.300211	0.300085	0.296973	0.290527	0.297546	0.286489	0.300532	0.287724	0.284881	0.292151	0.261018	0.289126	0.291222	0.317698	0.286036	0.302359	0.318337	0.29938	0.293664	0.277489	0.298062	0.244707
PF3D7_0417100.1-p1	0	0.298182	0.26637	0.263212	0.267235	0.275075	0.270162	0.280893	0.359376	0.260486	0.28191	0.262295	0.265081	0.265223	0.286059	0.258987	0.263379	0.250727	0.275509	0.218021	0.261102	0.268334	0.265415	0.265512	0.266738	0.270958	0.262115	0.263453	0.284977	0.267032	0.261561	0.275987	0.275264	0.259614	0.261411	0.265387	0.265755	0.225095	0.265964	0.262507	0.274051	0.292195	0.310478	0.266519	0.263492	0.26654	0.267989	0.268163	0.279113
PF3D7_0417200.1-p1	0	0.445815	0.441071	0.452219	0.430864	0.445844	0.444412	0.392141	0.45157	0.442568	0.457024	0.441524	0.446488	0.43979	0.460209	0.450726	0.438871	0.439413	0.450277	0.439356	0.436915	0.436464	0.417976	0.438946	0.448741	0.435896	0.440171	0.449739	0.436781	0.436319	0.45015	0.437802	0.437798	0.383956	0.443421	0.427875	0.448826	0.379976	0.44369	0.443344	0.440404	0.470505	0.457047	0.461869	0.450679	0.440682	0.43908	0.438353	0.459257
PF3D7_0417300.1-p1	0	0.688155	0.685804	0.664208	0.709707	0.680596	0.682173	0.704274	0.609607	0.673843	0.647557	0.696987	0.683283	0.682233	0.707359	0.653283	0.684599	0.686247	0.670499	0.711045	0.688686	0.685468	0.687523	0.69021	0.672268	0.686995	0.676681	0.680279	0.690999	0.68919	0.688805	0.680268	0.708707	0.698258	0.683373	0.693141	0.704493	0.714276	0.678259	0.692687	0.672594	0.661169	0.643223	0.659398	0.682224	0.685126	0.686312	0.690033	0.682191
PF3D7_0417400.1-p1	0	0.822126	0.897904	0.891467	0.899854	0.901037	0.896823	0.836764	0.83372	0.906148	0.881661	0.900886	0.904972	0.893669	0.890204	0.893395	0.896804	0.901069	0.899581	0.91206	0.902054	0.896872	0.90032	0.899822	0.8985	0.896033	0.898965	0.904226	0.900707	0.897993	0.901136	0.898429	0.896883	0.902871	0.899385	0.888099	0.902725	0.886267	0.895543	0.896241	0.900786	0.891634	0.893332	0.871089	0.895254	0.898475	0.90053	0.894712	0.895253
PF3D7_0417500.1-p1	0	0.243203	0.242295	0.246414	0.244242	0.250425	0.248092	0.232726	0.291214	0.24546	0.240775	0.241039	0.235401	0.246028	0.244646	0.264545	0.241933	0.246412	0.253744	0.232716	0.236272	0.241161	0.236559	0.244246	0.245127	0.246002	0.247062	0.240534	0.230643	0.240311	0.239111	0.249233	0.244221	0.218271	0.247823	0.253816	0.24603	0.231291	0.243264	0.253137	0.253628	0.271868	0.235527	0.245027	0.24901	0.242649	0.241413	0.244566	0.240586
PF3D7_0417600.1-p1	0	0.836386	0.815765	0.802465	0.838868	0.798444	0.817363	0.847681	0.849715	0.827695	0.828967	0.825526	0.814344	0.809341	0.825962	0.804367	0.822893	0.815183	0.818313	0.82287	0.819419	0.806586	0.822609	0.812266	0.818515	0.794967	0.792877	0.814473	0.837978	0.823935	0.801467	0.816455	0.826154	0.827764	0.814515	0.824769	0.830815	0.84663	0.818037	0.812717	0.808558	0.824079	0.829736	0.779491	0.805815	0.817415	0.82334	0.822612	0.832288
PF3D7_0417700.1-p1	0	0.448068	0.450111	0.430498	0.471736	0.43614	0.441914	0.49442	0.387295	0.427561	0.399645	0.456234	0.430992	0.438161	0.423044	0.417796	0.436864	0.437855	0.421798	0.466794	0.45504	0.438835	0.455098	0.441283	0.442565	0.43176	0.433125	0.445294	0.458677	0.441405	0.445616	0.446655	0.451171	0.481756	0.44031	0.448411	0.468112	0.529627	0.439661	0.437565	0.430978	0.433685	0.435305	0.434519	0.433968	0.432824	0.45795	0.439393	0.444022
PF3D7_0417800.1-p1	0	0.639651	0.634692	0.625756	0.670163	0.618675	0.631836	0.680059	0.561753	0.643624	0.642019	0.635477	0.634753	0.631967	0.629687	0.633049	0.634177	0.637493	0.626771	0.652184	0.638462	0.626007	0.63417	0.627237	0.630881	0.606679	0.625437	0.640834	0.644627	0.632772	0.640126	0.630907	0.63212	0.654835	0.632503	0.639014	0.66522	0.692816	0.627452	0.621814	0.606137	0.596802	0.610922	0.617229	0.629012	0.637394	0.646167	0.626352	0.650324
PF3D7_0417900.1-p1	0	0.723317	0.710983	0.703815	0.741267	0.701745	0.708869	0.748801	0.675851	0.703066	0.704578	0.727818	0.699679	0.69996	0.720642	0.703095	0.700074	0.714039	0.681579	0.727276	0.712762	0.70801	0.718056	0.710282	0.710512	0.701903	0.699864	0.699414	0.718009	0.70858	0.717425	0.707119	0.729982	0.73899	0.707903	0.728264	0.739322	0.728539	0.713938	0.705512	0.693114	0.698207	0.695835	0.679256	0.703987	0.707505	0.710659	0.710536	0.73737
PF3D7_0418000.1-p1	0	0.889604	0.919815	0.908521	0.928065	0.921283	0.920018	0.800468	0.83714	0.927695	0.920031	0.919326	0.926129	0.916933	0.921123	0.886025	0.918893	0.918176	0.913384	0.924069	0.920835	0.918802	0.918802	0.921066	0.915478	0.920662	0.920461	0.92405	0.927813	0.919283	0.911789	0.921655	0.925798	0.924973	0.916943	0.920564	0.919371	0.858233	0.917517	0.919564	0.915864	0.911534	0.900202	0.899091	0.917378	0.922249	0.919675	0.916565	0.918344
PF3D7_0418100.1-p1	0	0.95324	0.948341	0.935225	0.958812	0.943089	0.943897	0.948052	0.945906	0.947897	0.951933	0.949227	0.946741	0.942905	0.945313	0.946699	0.945135	0.946844	0.940552	0.947974	0.947594	0.94419	0.947775	0.945345	0.946957	0.931445	0.94151	0.94523	0.953222	0.94396	0.938817	0.949085	0.951202	0.952663	0.946854	0.947487	0.955183	0.948846	0.946782	0.944451	0.938574	0.945019	0.935283	0.912901	0.948198	0.947164	0.946332	0.945053	0.95399
PF3D7_0418200.1-p1	0	0.310567	0.329589	0.334816	0.316728	0.328526	0.330012	0.285219	0.376869	0.345609	0.356381	0.334524	0.352165	0.330952	0.319678	0.323294	0.335261	0.328157	0.349515	0.333664	0.342704	0.328671	0.323789	0.320658	0.330912	0.34628	0.345195	0.338407	0.349232	0.338604	0.310405	0.336316	0.307391	0.313985	0.336541	0.29893	0.324887	0.350249	0.331983	0.328236	0.352582	0.337364	0.354343	0.334541	0.336087	0.333272	0.330692	0.330999	0.309153
PF3D7_0418300.1-p1	0	0.763196	0.789926	0.785372	0.819141	0.778282	0.79121	0.807954	0.694282	0.804417	0.792264	0.797629	0.794272	0.789129	0.776134	0.788394	0.792329	0.802029	0.780946	0.812026	0.796361	0.779955	0.791606	0.78215	0.789194	0.761186	0.776178	0.797684	0.804907	0.791674	0.796148	0.796193	0.800643	0.799876	0.798228	0.797497	0.819918	0.835102	0.78803	0.789445	0.765833	0.769475	0.77203	0.78164	0.78925	0.793669	0.80215	0.789114	0.813916
PF3D7_0418400.1-p1	0	0.128095	0.11342	0.118703	0.113813	0.112102	0.113002	0.133545	0.135658	0.101443	0.112514	0.117073	0.103316	0.107954	0.11586	0.127416	0.111454	0.111543	0.109513	0.0844642	0.107195	0.110524	0.109719	0.107841	0.117224	0.111779	0.108604	0.105021	0.100593	0.109978	0.116308	0.110731	0.101489	0.106109	0.112043	0.117807	0.104089	0.105994	0.111621	0.110507	0.109586	0.121265	0.131793	0.116078	0.11485	0.112033	0.106464	0.110524	0.103565
PF3D7_0418500.1-p1	0	0.331573	0.306411	0.310794	0.271148	0.312192	0.303467	0.315693	0.415529	0.316291	0.335078	0.29019	0.300647	0.305411	0.322499	0.314017	0.311421	0.288228	0.319985	0.264576	0.305511	0.306649	0.307448	0.305115	0.305202	0.30482	0.307327	0.303598	0.310463	0.310667	0.295739	0.307087	0.307825	0.282622	0.307175	0.300845	0.243515	0.279777	0.309811	0.306107	0.31937	0.326315	0.334916	0.314475	0.297542	0.301344	0.307816	0.30788	0.323282
PF3D7_0418600.1-p1	0	0.901219	0.911157	0.902905	0.927596	0.908421	0.909982	0.912044	0.840894	0.918459	0.907498	0.910684	0.906122	0.911659	0.908875	0.909824	0.910082	0.913434	0.889265	0.917029	0.910375	0.903051	0.908907	0.912283	0.911923	0.883723	0.896982	0.915725	0.916264	0.909875	0.913851	0.908443	0.915981	0.90803	0.914132	0.917886	0.92394	0.917277	0.908574	0.913063	0.88542	0.885886	0.883556	0.890173	0.909794	0.912693	0.913048	0.909033	0.920154
PF3D7_0418700.1-p1	0	0.794434	0.758961	0.756402	0.772907	0.749833	0.749667	0.818232	0.791537	0.736079	0.748652	0.754991	0.719637	0.753959	0.763006	0.773141	0.756329	0.75155	0.746488	0.743022	0.747365	0.749538	0.763698	0.747971	0.753132	0.733385	0.727313	0.73237	0.752749	0.749223	0.767633	0.74834	0.76859	0.758802	0.741876	0.766599	0.767336	0.77337	0.753294	0.750873	0.746791	0.765497	0.769598	0.743087	0.756893	0.741409	0.759078	0.755645	0.780725
PF3D7_0418800.1-p1	0	0.231814	0.247714	0.259764	0.216216	0.254812	0.254486	0.217455	0.28584	0.271616	0.243764	0.25346	0.267404	0.255778	0.242766	0.24304	0.24927	0.255135	0.268178	0.264243	0.248935	0.256125	0.249354	0.250797	0.252301	0.273611	0.267913	0.264536	0.247511	0.251137	0.241352	0.254359	0.236154	0.258415	0.251106	0.235938	0.234688	0.235938	0.254585	0.24689	0.279987	0.252633	0.252055	0.278125	0.251592	0.253614	0.240796	0.248006	0.240057
PF3D7_0418900.1-p1	0	0.153796	0.158811	0.173448	0.148684	0.162893	0.159305	0.143395	0.14501	0.158486	0.151842	0.158374	0.162953	0.165478	0.150137	0.182161	0.158135	0.156128	0.161081	0.147057	0.156833	0.162162	0.157394	0.167166	0.163909	0.168522	0.16605	0.158007	0.157935	0.150299	0.165315	0.1569	0.162891	0.156675	0.165282	0.157713	0.154197	0.133756	0.163707	0.162274	0.156472	0.156252	0.152567	0.190294	0.159725	0.160553	0.152451	0.154926	0.15504
PF3D7_0419000.1-p1	0	0.482506	0.444134	0.432876	0.475122	0.441787	0.441045	0.540475	0.448115	0.430591	0.413559	0.446139	0.419075	0.437548	0.448064	0.429192	0.452086	0.43264	0.429141	0.439537	0.444481	0.441621	0.45736	0.433582	0.440198	0.434632	0.417497	0.425363	0.457694	0.453983	0.451721	0.443578	0.469324	0.469569	0.440288	0.462408	0.473138	0.508781	0.436983	0.439805	0.426204	0.418905	0.443591	0.431224	0.435561	0.431633	0.458598	0.455078	0.456702
PF3D7_0419100.1-p1	0	0.156564	0.186715	0.194835	0.178441	0.178327	0.186909	0.146619	0.159158	0.207455	0.201911	0.187622	0.212607	0.190143	0.169723	0.16442	0.187261	0.188039	0.207789	0.197767	0.195103	0.188858	0.187356	0.179045	0.189491	0.196231	0.19823	0.203884	0.190084	0.188851	0.171654	0.192225	0.162458	0.179781	0.18899	0.167787	0.187502	0.222478	0.182309	0.181047	0.190094	0.184506	0.210458	0.211777	0.188754	0.192834	0.190909	0.177148	0.183528
PF3D7_0419200.1-p1	0	0.13301	0.136691	0.145462	0.111289	0.142203	0.137097	0.123956	0.122537	0.135812	0.142667	0.139673	0.135028	0.138676	0.133927	0.135119	0.140766	0.137093	0.14038	0.126719	0.140121	0.147076	0.138679	0.140498	0.134266	0.151658	0.146476	0.137903	0.135002	0.133852	0.13246	0.136305	0.137971	0.137657	0.135676	0.129172	0.118658	0.137913	0.134881	0.140955	0.147308	0.131661	0.142873	0.167923	0.138265	0.135381	0.132435	0.134009	0.108587
PF3D7_0419300.1-p1	0	0.150589	0.128134	0.137514	0.141356	0.125828	0.128456	0.141731	0.143523	0.115624	0.145124	0.136916	0.13178	0.129243	0.140676	0.143118	0.127809	0.129989	0.127889	0.11582	0.126984	0.130187	0.127341	0.127737	0.131312	0.133072	0.127803	0.122975	0.129286	0.12679	0.137005	0.126144	0.135511	0.133267	0.129691	0.133545	0.139792	0.109015	0.129964	0.132839	0.130845	0.125264	0.135935	0.142757	0.134017	0.125569	0.12451	0.126938	0.150009
PF3D7_0419400.1-p1	0	0.830186	0.879826	0.884069	0.864473	0.884458	0.882498	0.781594	0.856004	0.890711	0.882375	0.880742	0.888782	0.880073	0.878609	0.880544	0.882692	0.884642	0.885254	0.886946	0.884962	0.882023	0.879494	0.885467	0.879333	0.883596	0.882717	0.888502	0.880791	0.877042	0.881854	0.88363	0.881248	0.879526	0.881162	0.867521	0.871884	0.733793	0.878325	0.88264	0.884996	0.885779	0.871606	0.878702	0.882129	0.884539	0.880958	0.879725	0.877534
PF3D7_0419500.1-p1	1	0.405501	0.438305	0.442334	0.433117	0.450621	0.44789	0.37668	0.452855	0.464579	0.46675	0.456237	0.462025	0.447504	0.442735	0.454966	0.449354	0.459477	0.463546	0.45957	0.452259	0.449268	0.439451	0.444671	0.446123	0.448762	0.45851	0.459737	0.443209	0.458832	0.46047	0.454723	0.427861	0.439353	0.448931	0.452716	0.449807	0.422599	0.438913	0.443554	0.469193	0.4521	0.440793	0.426402	0.463274	0.45014	0.451773	0.452872	0.430896
PF3D7_0419600.1-p1	0	0.711891	0.671189	0.669464	0.68442	0.641854	0.670511	0.736933	0.697726	0.644882	0.66929	0.671282	0.624672	0.664746	0.673515	0.69067	0.671225	0.671457	0.667219	0.666764	0.667986	0.661891	0.677155	0.650924	0.671035	0.648698	0.654747	0.641534	0.656922	0.669909	0.685436	0.66969	0.678586	0.667538	0.66663	0.686663	0.700815	0.699215	0.671458	0.670835	0.665945	0.672413	0.676123	0.659124	0.668479	0.652415	0.674494	0.673601	0.685849
PF3D7_0419700.1-p1	0	0.638734	0.601863	0.606625	0.598318	0.604156	0.603392	0.687119	0.633828	0.552681	0.581976	0.603846	0.578529	0.599014	0.594083	0.593128	0.603734	0.586434	0.608528	0.594143	0.598642	0.607983	0.610312	0.599374	0.602283	0.616456	0.611484	0.583605	0.580813	0.605446	0.60395	0.598024	0.604442	0.631915	0.595784	0.618182	0.591533	0.653137	0.603599	0.593607	0.607652	0.608335	0.632401	0.629677	0.596069	0.593097	0.612306	0.608145	0.60315
PF3D7_0419800.1-p1	0	0.433235	0.424163	0.433344	0.441638	0.425446	0.42201	0.474624	0.391021	0.397863	0.400133	0.431264	0.411531	0.421621	0.431984	0.437226	0.431191	0.433681	0.415635	0.41624	0.415626	0.426568	0.429081	0.426017	0.426479	0.42994	0.422736	0.4156	0.396813	0.427098	0.424464	0.426664	0.424757	0.416373	0.42432	0.441425	0.443718	0.462897	0.422842	0.421909	0.424174	0.429184	0.417113	0.424115	0.427718	0.415024	0.420682	0.428819	0.424509
PF3D7_0419900.1-p1	0	0.814518	0.888331	0.883515	0.888211	0.888868	0.88361	0.774403	0.83524	0.895909	0.867049	0.88869	0.888237	0.883279	0.879175	0.879535	0.887039	0.891673	0.887798	0.898582	0.889567	0.886965	0.884308	0.888543	0.885269	0.883532	0.8862	0.894432	0.88758	0.887737	0.885786	0.889734	0.886345	0.891806	0.885568	0.877913	0.891902	0.862532	0.8842	0.883752	0.887949	0.880103	0.882248	0.868146	0.884712	0.885749	0.887486	0.885439	0.879916
PF3D7_0420000.1-p1	0	0.927907	0.925679	0.915747	0.932634	0.906175	0.924571	0.935539	0.920273	0.929276	0.928038	0.924692	0.919154	0.923751	0.919898	0.925779	0.921936	0.923097	0.914598	0.928118	0.926245	0.913249	0.924016	0.917291	0.926574	0.891921	0.913018	0.922633	0.93024	0.922922	0.923057	0.927338	0.928071	0.923524	0.926789	0.926272	0.936963	0.934855	0.927799	0.925187	0.910119	0.929364	0.920128	0.903697	0.917133	0.92529	0.926581	0.921966	0.938191
PF3D7_0420100.1-p1	0	0.721701	0.69347	0.684111	0.723535	0.687299	0.695196	0.746968	0.700503	0.693495	0.711837	0.699387	0.689324	0.694387	0.692033	0.706082	0.69302	0.695817	0.695857	0.700874	0.699315	0.683569	0.690545	0.675864	0.690299	0.670526	0.680611	0.692961	0.700728	0.701371	0.704788	0.696599	0.697585	0.695668	0.69666	0.702853	0.734918	0.75328	0.685534	0.687074	0.682295	0.688878	0.678815	0.674504	0.69211	0.693726	0.706172	0.695011	0.7329
PF3D7_0420200.1-p1	0	0.13545	0.161974	0.17112	0.149926	0.171214	0.170036	0.132664	0.128091	0.182476	0.181825	0.173229	0.182222	0.164743	0.170131	0.151942	0.170016	0.171004	0.170216	0.18563	0.166871	0.167373	0.156579	0.15924	0.16167	0.182278	0.179109	0.173946	0.173746	0.171593	0.168157	0.162284	0.157799	0.158239	0.164854	0.15985	0.149482	0.150038	0.163763	0.16184	0.173258	0.15265	0.165207	0.18477	0.168324	0.171838	0.162235	0.167141	0.153821
PF3D7_0420300.1-p1	0	0.969313	0.970568	0.966745	0.974623	0.96993	0.971014	0.960819	0.946342	0.97302	0.97157	0.970947	0.961331	0.969335	0.965617	0.964466	0.969468	0.968612	0.965966	0.972701	0.971628	0.968402	0.967678	0.96982	0.969873	0.959511	0.968256	0.971076	0.97197	0.967707	0.970141	0.970746	0.970634	0.965261	0.971655	0.970709	0.972553	0.974322	0.971355	0.970313	0.967352	0.969809	0.949727	0.958309	0.970081	0.970684	0.971958	0.970013	0.972613
PF3D7_0420400.1-p1	0	0.331677	0.328828	0.321365	0.342457	0.316677	0.331748	0.364184	0.338128	0.3378	0.330037	0.328352	0.328407	0.329586	0.334183	0.306945	0.32702	0.321842	0.326774	0.33205	0.341367	0.322129	0.329929	0.315475	0.328566	0.318693	0.322641	0.329684	0.33077	0.337426	0.319597	0.334973	0.321082	0.329152	0.326449	0.329258	0.346023	0.388843	0.320194	0.319871	0.326046	0.326178	0.343723	0.32056	0.330484	0.332076	0.344435	0.330527	0.349541
PF3D7_0420500.1-p1	0	0.154567	0.142852	0.143242	0.122973	0.160283	0.143947	0.132271	0.145507	0.147906	0.167448	0.150926	0.151511	0.143624	0.159006	0.142495	0.146356	0.138316	0.156793	0.147484	0.141593	0.158045	0.145795	0.15204	0.145204	0.161672	0.15943	0.148493	0.143024	0.146501	0.138718	0.145086	0.143476	0.153329	0.144125	0.144776	0.135845	0.128751	0.145592	0.144853	0.161382	0.14291	0.150678	0.145589	0.151887	0.146514	0.141622	0.146322	0.118604
PF3D7_0420600.1-p1	0	0.72559	0.688242	0.679619	0.718571	0.680565	0.687107	0.747223	0.725212	0.669509	0.642364	0.686587	0.663414	0.685959	0.68996	0.700772	0.694582	0.693033	0.673671	0.687486	0.689612	0.682689	0.69896	0.687348	0.686974	0.671265	0.663776	0.67353	0.681636	0.688888	0.693123	0.692587	0.706135	0.701244	0.684104	0.709292	0.69983	0.71616	0.694569	0.681733	0.669719	0.700781	0.672382	0.670859	0.686493	0.677499	0.692045	0.696303	0.698601
PF3D7_0420700.1-p1	0	0.960604	0.957769	0.9516	0.962995	0.951552	0.953806	0.965219	0.964315	0.957465	0.957758	0.957138	0.960185	0.954157	0.954715	0.957643	0.955068	0.955534	0.956315	0.956525	0.954884	0.950742	0.957197	0.955444	0.956192	0.938872	0.948092	0.958556	0.96006	0.95112	0.956861	0.948211	0.962325	0.955527	0.959227	0.959937	0.965853	0.962052	0.956728	0.957641	0.941363	0.955545	0.947309	0.946174	0.951037	0.955993	0.955665	0.950872	0.963739
PF3D7_0420900.1-p1	0	0.976675	0.977184	0.970965	0.978099	0.975803	0.975988	0.978808	0.977762	0.978133	0.97867	0.977523	0.976871	0.976765	0.975663	0.976451	0.975493	0.97711	0.975249	0.978251	0.975599	0.976094	0.975847	0.976104	0.976292	0.972835	0.977046	0.977659	0.977783	0.973801	0.9767	0.968888	0.976289	0.975512	0.976017	0.978326	0.978174	0.972713	0.977176	0.97604	0.97226	0.972353	0.967637	0.967392	0.975587	0.976418	0.975217	0.97387	0.980166
PF3D7_0421100.1-p1	0	0.974539	0.973835	0.971257	0.975965	0.973796	0.972885	0.977244	0.978995	0.97441	0.97797	0.975185	0.97647	0.973644	0.973176	0.975812	0.972345	0.973852	0.973163	0.975393	0.973125	0.973478	0.971807	0.974097	0.973176	0.967891	0.972696	0.974349	0.974561	0.971944	0.975095	0.965662	0.974445	0.976048	0.973285	0.975627	0.97701	0.970023	0.974099	0.973385	0.96966	0.970771	0.963786	0.960712	0.974496	0.974203	0.97046	0.971445	0.977534
PF3D7_0421200.1-p1	0	0.464147	0.485542	0.498382	0.454463	0.501284	0.48988	0.48836	0.466698	0.509307	0.479443	0.475	0.503795	0.489805	0.472452	0.485218	0.494382	0.494057	0.501709	0.497962	0.48762	0.491633	0.481536	0.484064	0.488733	0.509914	0.501029	0.496062	0.471229	0.491733	0.479092	0.490628	0.457557	0.478879	0.486264	0.48018	0.466807	0.515289	0.484412	0.485425	0.496489	0.480423	0.51919	0.504177	0.495002	0.500147	0.483654	0.488401	0.455868
PF3D7_0421300.1-p1	0	0.97361	0.974035	0.967196	0.977066	0.975217	0.973409	0.972862	0.9806	0.977144	0.978268	0.974964	0.976064	0.972318	0.973421	0.975992	0.972603	0.974331	0.973199	0.974321	0.972603	0.973597	0.973856	0.975066	0.973965	0.968201	0.973605	0.975262	0.975731	0.971053	0.975273	0.971965	0.974165	0.974187	0.975639	0.976962	0.977525	0.971792	0.97475	0.975118	0.968013	0.973601	0.966293	0.953578	0.97498	0.973995	0.971972	0.971487	0.978318
PF3D7_0421700.1-p1	0	0.741791	0.779524	0.755781	0.791667	0.774742	0.77758	0.688566	0.713237	0.784706	0.779684	0.781378	0.787545	0.777371	0.786132	0.736115	0.781123	0.773644	0.768467	0.793238	0.782776	0.776227	0.781718	0.776923	0.775896	0.773727	0.772807	0.784611	0.796858	0.782486	0.764862	0.775553	0.792115	0.79227	0.775699	0.781792	0.784614	0.70984	0.779936	0.774373	0.756141	0.759531	0.742505	0.756694	0.774914	0.78049	0.781824	0.77817	0.785557
PF3D7_0421800.1-p1	0	0.460816	0.424226	0.419482	0.444052	0.427022	0.424291	0.518118	0.407887	0.392171	0.418338	0.438066	0.395759	0.416217	0.416141	0.432213	0.429341	0.435417	0.41271	0.414106	0.419537	0.418591	0.430873	0.419661	0.424445	0.415074	0.419086	0.404292	0.417362	0.429978	0.440664	0.416131	0.425889	0.428052	0.425642	0.444518	0.460033	0.482787	0.427801	0.422041	0.416016	0.407695	0.425539	0.409172	0.425219	0.409849	0.43462	0.431129	0.443309
PF3D7_0421900.1-p1	0	0.374266	0.367574	0.379186	0.339281	0.375612	0.364499	0.372794	0.422078	0.343674	0.380811	0.368629	0.343093	0.365318	0.373487	0.384753	0.369615	0.363921	0.382593	0.321844	0.359063	0.372179	0.368819	0.365917	0.375216	0.382898	0.376475	0.357688	0.345994	0.36787	0.363015	0.363171	0.351812	0.369648	0.369931	0.358891	0.312343	0.350473	0.372115	0.363539	0.392554	0.396274	0.404101	0.391212	0.370085	0.357903	0.359811	0.366148	0.361431
PF3D7_0422000.1-p1	0	0.128177	0.14217	0.149433	0.121846	0.15372	0.141367	0.129106	0.126515	0.147984	0.161799	0.146402	0.149147	0.147389	0.142305	0.149239	0.148935	0.149065	0.15239	0.153889	0.140571	0.152225	0.144815	0.146143	0.144319	0.159678	0.159856	0.143463	0.143237	0.145064	0.141516	0.140646	0.1441	0.151709	0.143133	0.147692	0.138212	0.134189	0.144812	0.144976	0.155723	0.140321	0.149114	0.179831	0.149275	0.143921	0.13873	0.143052	0.0761172
PF3D7_0422100.1-p1	0	0.81706	0.806072	0.816881	0.818596	0.808915	0.804992	0.837746	0.794717	0.770572	0.791862	0.812461	0.780169	0.799327	0.806163	0.820471	0.808288	0.813176	0.802963	0.813951	0.79432	0.808985	0.807762	0.803767	0.80922	0.813886	0.80964	0.786086	0.779938	0.807234	0.817332	0.807341	0.798549	0.816417	0.798753	0.815601	0.796112	0.835583	0.805414	0.80335	0.814818	0.81945	0.823982	0.81461	0.811135	0.795427	0.809451	0.810385	0.793126
PF3D7_0422200.1-p1	0	0.882057	0.916013	0.912369	0.921432	0.910876	0.910615	0.903383	0.818079	0.918219	0.905842	0.914661	0.913538	0.914634	0.892813	0.913521	0.915492	0.917466	0.895755	0.923679	0.916128	0.913839	0.913789	0.913436	0.913414	0.90835	0.913949	0.918931	0.919209	0.913489	0.912181	0.915675	0.918789	0.920988	0.916286	0.914862	0.92597	0.928389	0.915474	0.914887	0.899635	0.909094	0.904903	0.904932	0.913774	0.913043	0.916428	0.913571	0.914168
PF3D7_0422300.1-p1	0	0.607543	0.594869	0.609267	0.559162	0.609542	0.605321	0.607517	0.705766	0.611812	0.615165	0.52465	0.588019	0.598792	0.607911	0.617298	0.602449	0.602276	0.614125	0.587159	0.596439	0.597884	0.599362	0.604667	0.602504	0.602488	0.601573	0.601476	0.577963	0.600789	0.610932	0.60561	0.598821	0.554809	0.605586	0.603052	0.515424	0.573416	0.60203	0.605011	0.606495	0.620846	0.598676	0.607936	0.601858	0.601321	0.600877	0.605763	0.619846
PF3D7_0422400.1-p1	0	0.145859	0.124858	0.124256	0.137994	0.131845	0.125661	0.187445	0.114798	0.128828	0.122731	0.117177	0.125208	0.126798	0.122424	0.136039	0.132257	0.134705	0.124411	0.113506	0.125202	0.125677	0.123398	0.125417	0.12691	0.125124	0.126803	0.124931	0.124549	0.130493	0.128609	0.123303	0.119159	0.116966	0.12736	0.137225	0.14019	0.174574	0.128305	0.125925	0.124256	0.11863	0.115475	0.12806	0.130057	0.126125	0.12658	0.130773	0.12288
PF3D7_0422500.1-p1	0	0.896582	0.909577	0.899374	0.913242	0.90942	0.909071	0.873333	0.924479	0.912619	0.914232	0.905243	0.913561	0.908187	0.911287	0.901457	0.904521	0.903021	0.90465	0.90948	0.909698	0.905433	0.908189	0.908292	0.908621	0.897237	0.900943	0.911057	0.909512	0.903614	0.9033	0.90734	0.911698	0.909288	0.907806	0.905087	0.910672	0.723219	0.907887	0.908338	0.90839	0.90735	0.883479	0.894865	0.905018	0.910778	0.902434	0.905615	0.91369
PF3D7_0422600.1-p1	0	0.216938	0.184331	0.184113	0.196907	0.187186	0.186179	0.243898	0.1879	0.177798	0.188451	0.189121	0.169397	0.186815	0.189569	0.196359	0.187265	0.187938	0.18617	0.146934	0.179128	0.185045	0.186096	0.184976	0.186581	0.189409	0.184438	0.178877	0.186305	0.190947	0.200269	0.184208	0.193043	0.209473	0.183188	0.205005	0.20333	0.23893	0.185483	0.185071	0.179433	0.186003	0.18708	0.191774	0.185209	0.184373	0.193766	0.186599	0.193975
PF3D7_0422700.1-p1	0	0.211851	0.182395	0.184405	0.172344	0.181127	0.183094	0.17687	0.264791	0.178095	0.203854	0.16175	0.185992	0.182679	0.19457	0.193708	0.185271	0.176618	0.190722	0.170579	0.184066	0.179526	0.179493	0.179869	0.181544	0.183714	0.189664	0.177089	0.174608	0.183411	0.175554	0.184331	0.174727	0.167975	0.185695	0.186139	0.160854	0.160228	0.186017	0.184309	0.184461	0.194379	0.177321	0.180443	0.181282	0.184564	0.179638	0.186239	0.192824
PF3D7_0422800.1-p1	0	0.204183	0.211821	0.220855	0.184756	0.222805	0.213609	0.175297	0.189023	0.212861	0.214739	0.211565	0.223808	0.217374	0.215145	0.198544	0.209166	0.200597	0.21548	0.216791	0.212071	0.22419	0.212758	0.21949	0.206818	0.231439	0.224638	0.22081	0.210488	0.208293	0.206447	0.209652	0.213909	0.220303	0.213245	0.196425	0.19772	0.183143	0.213187	0.214003	0.226447	0.210271	0.221886	0.243424	0.212957	0.215033	0.205142	0.206722	0.155228
PF3D7_0422900.1-p1	0	0.17599	0.173369	0.192595	0.166353	0.18154	0.176848	0.165983	0.158561	0.186904	0.193025	0.177333	0.194746	0.176784	0.181617	0.183535	0.172911	0.175375	0.188845	0.177763	0.178479	0.171821	0.161522	0.166917	0.176895	0.18102	0.179026	0.182439	0.180956	0.179557	0.178159	0.170478	0.157987	0.148677	0.182342	0.162584	0.175128	0.18323	0.167326	0.172492	0.17082	0.166776	0.180791	0.209301	0.17702	0.176632	0.180012	0.168936	0.183908
PF3D7_0423000.1-p1	0	0.383197	0.353679	0.345905	0.357164	0.345408	0.344368	0.436841	0.288204	0.318278	0.308028	0.361841	0.310901	0.344695	0.323016	0.353995	0.343701	0.34595	0.329999	0.363128	0.347839	0.340643	0.363905	0.335999	0.353566	0.338353	0.333616	0.322645	0.347303	0.347671	0.361813	0.33942	0.355894	0.380728	0.341507	0.358725	0.378111	0.435519	0.34829	0.342267	0.331097	0.3331	0.366491	0.336559	0.337396	0.338066	0.362605	0.346152	0.363944
PF3D7_0423100.1-p1	0	0.212004	0.182452	0.187891	0.174503	0.180333	0.181928	0.202714	0.28024	0.177119	0.202805	0.170076	0.175431	0.18129	0.194095	0.186691	0.18329	0.171162	0.195757	0.133165	0.179621	0.182868	0.183166	0.184911	0.183284	0.186329	0.186965	0.17785	0.178595	0.18222	0.179213	0.184465	0.169714	0.169527	0.175043	0.179183	0.147726	0.153434	0.182551	0.176403	0.198479	0.200612	0.221078	0.184194	0.182654	0.17656	0.17933	0.183143	0.190376
PF3D7_0423200.1-p1	0	0.167698	0.143197	0.145694	0.139316	0.143902	0.143649	0.1718	0.245946	0.135415	0.156843	0.132683	0.131916	0.1427	0.154842	0.151524	0.147919	0.130499	0.154038	0.110689	0.139509	0.147585	0.148084	0.145571	0.144216	0.147998	0.140599	0.135901	0.141133	0.149194	0.141488	0.147403	0.139226	0.136068	0.137989	0.144469	0.132549	0.131707	0.143859	0.139607	0.157517	0.167364	0.176596	0.137664	0.142032	0.136639	0.147527	0.149254	0.143164
PF3D7_0423300.1-p1	0	0.751438	0.751682	0.752363	0.760595	0.741587	0.753148	0.785527	0.694384	0.732868	0.725399	0.763633	0.736154	0.753297	0.750529	0.754327	0.758531	0.761725	0.745707	0.779082	0.751503	0.749616	0.754437	0.745945	0.747924	0.754415	0.746885	0.743491	0.74528	0.755304	0.763027	0.740936	0.750237	0.759035	0.747903	0.758458	0.773102	0.774308	0.743926	0.752173	0.75169	0.724556	0.747041	0.754007	0.754164	0.754401	0.750136	0.755635	0.746838
PF3D7_0423400.1-p1	1	0.945731	0.938949	0.938552	0.936692	0.939511	0.941696	0.951259	0.946314	0.937924	0.939868	0.938094	0.839436	0.938992	0.935134	0.941499	0.937785	0.93799	0.938073	0.939113	0.941015	0.940531	0.938711	0.940242	0.939004	0.939295	0.939486	0.929487	0.929798	0.936915	0.940758	0.93906	0.938831	0.942913	0.935491	0.939845	0.935325	0.943344	0.940276	0.939548	0.941207	0.944252	0.941665	0.939873	0.938132	0.933058	0.938755	0.938953	0.943019
PF3D7_0423500.1-p1	0	0.395982	0.3943	0.40311	0.365679	0.412324	0.399837	0.377059	0.446538	0.396957	0.424367	0.393469	0.401229	0.395961	0.389476	0.410626	0.405326	0.399563	0.41274	0.399531	0.383451	0.404737	0.395927	0.40229	0.393615	0.40571	0.412372	0.397926	0.383578	0.40154	0.404957	0.397845	0.385651	0.358027	0.396462	0.393134	0.343708	0.363744	0.400439	0.401133	0.418498	0.406568	0.410984	0.417583	0.40626	0.396191	0.397424	0.4016	0.384775
PF3D7_0423600.1-p1	0	0.943523	0.946165	0.939755	0.952445	0.944589	0.949092	0.944029	0.948787	0.950689	0.952971	0.951244	0.947798	0.943393	0.947819	0.946727	0.944527	0.950855	0.940946	0.953598	0.950499	0.939475	0.947189	0.940565	0.947361	0.938581	0.941816	0.942437	0.951751	0.94827	0.947034	0.949413	0.94873	0.946002	0.950064	0.949719	0.958115	0.949897	0.946984	0.946826	0.941455	0.943083	0.916213	0.928709	0.944182	0.94879	0.953235	0.948051	0.954317
PF3D7_0423700.1-p1	0	0.657578	0.659221	0.667595	0.664125	0.662151	0.661018	0.695857	0.624538	0.646105	0.64346	0.654402	0.649457	0.65775	0.646873	0.671269	0.659523	0.664911	0.656428	0.674766	0.652734	0.662253	0.65673	0.660041	0.660691	0.661985	0.660139	0.660568	0.603322	0.64987	0.657031	0.656138	0.641002	0.659984	0.658345	0.650489	0.666041	0.69081	0.661036	0.661529	0.651544	0.660976	0.660832	0.67116	0.658967	0.659596	0.657476	0.65404	0.610347
PF3D7_0423800.1-p1	0	0.349133	0.332551	0.355745	0.290625	0.343961	0.334311	0.329276	0.399846	0.315582	0.349201	0.339085	0.325198	0.333958	0.352774	0.348918	0.330318	0.325848	0.345234	0.31146	0.321656	0.334769	0.326912	0.329434	0.338216	0.35277	0.345993	0.323981	0.308949	0.330559	0.339643	0.332301	0.323254	0.316487	0.338085	0.324183	0.297764	0.269881	0.337068	0.335012	0.356406	0.354524	0.353223	0.364407	0.340862	0.328123	0.325284	0.32823	0.335323
PF3D7_0423900.1-p1	0	0.64567	0.635201	0.644654	0.628611	0.646376	0.642637	0.647767	0.669768	0.629309	0.647632	0.635878	0.615136	0.635565	0.643844	0.648673	0.642601	0.640336	0.642847	0.615809	0.629755	0.638621	0.634868	0.637091	0.639096	0.647484	0.64549	0.628146	0.597046	0.639503	0.636767	0.641353	0.622725	0.62293	0.636856	0.625046	0.588683	0.613463	0.636424	0.64089	0.647044	0.650313	0.653404	0.655848	0.644723	0.635072	0.635398	0.641238	0.628652
PF3D7_0424000.1-p1	0	0.785644	0.750704	0.759904	0.765715	0.750762	0.745018	0.81194	0.78294	0.719117	0.760323	0.757501	0.731397	0.750037	0.749641	0.76381	0.753363	0.742161	0.754378	0.750255	0.747984	0.759629	0.756456	0.745682	0.748502	0.763461	0.747955	0.735229	0.738786	0.75021	0.762342	0.740915	0.748152	0.767213	0.742945	0.762056	0.763556	0.787466	0.751548	0.744788	0.755821	0.750641	0.764311	0.764955	0.747112	0.742383	0.752553	0.752457	0.743883
PF3D7_0424100.1-p1	1	1	1	1	1	1	1	1	1	1	1	1	1	1	1	1	1	1	1	1	1	1	1	1	1	1	1	1	1	1	1	1	1	1	1	1	1	1	1	1	1	1	1	1	1	1	1	1	1
PF3D7_0424200.1-p1	0	0.938356	0.949832	0.943334	0.956068	0.942788	0.947035	0.925665	0.925515	0.948369	0.951568	0.951138	0.952158	0.949212	0.951406	0.90281	0.949437	0.950716	0.946698	0.954733	0.9519	0.948024	0.950735	0.946156	0.945296	0.947974	0.94867	0.951354	0.953914	0.950833	0.943668	0.951095	0.952012	0.954429	0.945796	0.951362	0.949616	0.95429	0.949034	0.950629	0.946543	0.947274	0.944076	0.949989	0.949068	0.950382	0.951105	0.949846	0.950504
PF3D7_0424400.1-p1	0	0.965502	0.968562	0.967878	0.973515	0.9712	0.969029	0.974296	0.9692	0.972229	0.975031	0.972419	0.971552	0.969787	0.969477	0.972264	0.967909	0.972605	0.970439	0.973768	0.96944	0.967684	0.968797	0.967983	0.970882	0.968577	0.966513	0.969709	0.974423	0.972121	0.972327	0.969821	0.97129	0.971542	0.9719	0.973682	0.975311	0.96934	0.9708	0.970729	0.967812	0.966952	0.967157	0.95914	0.96958	0.970995	0.970509	0.971583	0.973575
PF3D7_0424500.1-p1	0	0.455243	0.458257	0.467636	0.460742	0.46414	0.45384	0.477215	0.437239	0.437235	0.448558	0.465878	0.456702	0.462883	0.487709	0.435473	0.456157	0.461722	0.458111	0.468354	0.440908	0.469004	0.462337	0.466674	0.453526	0.47726	0.469642	0.463214	0.457905	0.459279	0.464	0.451608	0.468214	0.491745	0.450017	0.469179	0.469706	0.459301	0.456122	0.462568	0.470016	0.443883	0.458659	0.485605	0.462224	0.457477	0.462884	0.457622	0.457922
PF3D7_0424600.1-p1	0	0.309516	0.3014	0.324367	0.316004	0.308108	0.302426	0.34577	0.278221	0.292738	0.28673	0.309595	0.301015	0.307317	0.285552	0.316971	0.307579	0.308135	0.299941	0.312948	0.301078	0.305716	0.304918	0.300218	0.308215	0.308874	0.304597	0.296842	0.300139	0.301921	0.308621	0.300949	0.306275	0.336114	0.30927	0.314537	0.29193	0.348846	0.301636	0.304417	0.304311	0.306233	0.343275	0.33144	0.309741	0.304864	0.306744	0.305313	0.31361
PF3D7_0424700.1-p1	0	0.899766	0.895402	0.892443	0.905008	0.876914	0.890793	0.903107	0.895231	0.889326	0.894609	0.897976	0.887255	0.891972	0.897379	0.900007	0.895574	0.902171	0.889636	0.900109	0.889927	0.895319	0.898404	0.893212	0.897322	0.890628	0.894205	0.897142	0.895234	0.89916	0.896779	0.89501	0.900865	0.903453	0.89241	0.900315	0.902819	0.892337	0.895766	0.894733	0.898303	0.880131	0.881737	0.886759	0.900405	0.888473	0.893148	0.900368	0.900604
PF3D7_0424800.1-p1	0	0.451208	0.413146	0.420635	0.40582	0.406876	0.409689	0.45165	0.512577	0.386262	0.414951	0.391071	0.40477	0.411128	0.408966	0.418344	0.415284	0.407137	0.421713	0.355476	0.408403	0.405802	0.411849	0.406826	0.413832	0.417311	0.413519	0.399686	0.40196	0.4096	0.407282	0.409347	0.40657	0.392997	0.41017	0.423475	0.366831	0.406167	0.414228	0.413063	0.42343	0.431894	0.430436	0.442887	0.405288	0.399205	0.404154	0.415381	0.39909
PF3D7_0424900.1-p1	0	0.527573	0.492718	0.495374	0.517433	0.486403	0.486891	0.568101	0.484181	0.48362	0.469789	0.497458	0.497444	0.492158	0.492818	0.473095	0.492979	0.491833	0.491747	0.508212	0.489012	0.494342	0.498541	0.487258	0.489064	0.496376	0.497937	0.495208	0.501319	0.49989	0.482388	0.493193	0.494961	0.524142	0.488403	0.50833	0.51133	0.557144	0.486678	0.487025	0.495228	0.478932	0.495804	0.485942	0.490545	0.495131	0.505453	0.495192	0.465445
PF3D7_0425100.1-p1	0	0.40624	0.405388	0.425509	0.41618	0.408433	0.40399	0.38874	0.420855	0.39807	0.407471	0.412607	0.411054	0.403946	0.397893	0.420976	0.410794	0.405018	0.415452	0.406915	0.404191	0.409843	0.407732	0.404237	0.412038	0.422306	0.408542	0.397516	0.391178	0.404183	0.401278	0.407208	0.399184	0.414065	0.411382	0.40799	0.377952	0.403814	0.405172	0.406209	0.420622	0.424333	0.426501	0.427509	0.409091	0.409588	0.395915	0.410163	0.402149
PF3D7_0425200.1-p1	0	0.298125	0.319343	0.324069	0.278899	0.335389	0.31966	0.266638	0.275654	0.326097	0.321951	0.326411	0.334577	0.320455	0.326876	0.2978	0.318302	0.309694	0.325028	0.33403	0.304628	0.32734	0.317924	0.323011	0.319445	0.337217	0.330533	0.325029	0.31948	0.311273	0.314378	0.313939	0.31816	0.335948	0.31872	0.303959	0.293735	0.273457	0.319612	0.318855	0.328092	0.316832	0.327285	0.339614	0.321737	0.326324	0.305504	0.311444	0.291056
PF3D7_0425400.1-p1	0	0.425215	0.422051	0.436075	0.425575	0.418173	0.421254	0.444562	0.450597	0.413555	0.402809	0.426312	0.421935	0.419843	0.422509	0.426722	0.416463	0.417698	0.422752	0.411836	0.412072	0.416608	0.424716	0.41086	0.428346	0.437242	0.423019	0.418468	0.424758	0.420377	0.421526	0.423525	0.425596	0.442077	0.419167	0.434552	0.431839	0.445142	0.412889	0.414151	0.423577	0.425224	0.451112	0.431945	0.419552	0.427762	0.426272	0.41739	0.377105
PF3D7_0425500.1-p1	0	0.397078	0.421554	0.433061	0.421096	0.432848	0.426561	0.417318	0.403528	0.442638	0.414713	0.422482	0.443199	0.425206	0.420631	0.422696	0.435171	0.435817	0.435564	0.446937	0.417998	0.427841	0.416543	0.417716	0.425832	0.442639	0.445176	0.435837	0.413811	0.431468	0.413786	0.421033	0.398863	0.410329	0.423056	0.41048	0.401393	0.451967	0.421667	0.420548	0.428706	0.412974	0.451029	0.448185	0.436471	0.431481	0.422407	0.432162	0.360179
PF3D7_0425700.1-p1	0	0.262999	0.277467	0.29204	0.244556	0.299504	0.276749	0.271379	0.273283	0.293522	0.270161	0.271287	0.284366	0.280276	0.267358	0.284434	0.279382	0.278747	0.287389	0.284051	0.268778	0.28737	0.277423	0.281682	0.280269	0.305766	0.300653	0.2805	0.264851	0.27279	0.273483	0.284238	0.264844	0.267895	0.273862	0.271878	0.236746	0.251992	0.279085	0.27385	0.295002	0.27941	0.301776	0.306603	0.28074	0.282175	0.270303	0.278596	0.246778
PF3D7_0425800.1-p1	0	0.963889	0.964193	0.959757	0.967805	0.962873	0.96221	0.958622	0.968104	0.966577	0.962316	0.963893	0.968099	0.964435	0.963193	0.963395	0.964301	0.965219	0.966219	0.965483	0.956341	0.962811	0.964937	0.964617	0.963402	0.955425	0.962318	0.966659	0.965374	0.962333	0.963827	0.960384	0.966753	0.964577	0.964856	0.965791	0.967974	0.963074	0.965197	0.964815	0.95819	0.962955	0.956679	0.954101	0.962668	0.963015	0.961896	0.962854	0.967196
PF3D7_0425900.1-p1	0	0.348083	0.365789	0.380747	0.310043	0.381565	0.365925	0.332366	0.420372	0.390001	0.38628	0.354398	0.371889	0.371391	0.359448	0.376435	0.375138	0.376199	0.386024	0.378939	0.369658	0.374752	0.363049	0.372513	0.368338	0.393758	0.385809	0.365161	0.368922	0.37337	0.357467	0.377025	0.355467	0.368833	0.370712	0.357018	0.31628	0.347879	0.366961	0.368113	0.390843	0.381101	0.389279	0.385338	0.371547	0.37116	0.353676	0.37712	0.352229
PF3D7_0426000.1-p1	0	0.95601	0.955446	0.949492	0.958435	0.94829	0.952145	0.958958	0.956314	0.959862	0.955864	0.949984	0.956869	0.953977	0.95156	0.953216	0.955357	0.952881	0.95337	0.954196	0.950439	0.946282	0.952633	0.952658	0.954014	0.934791	0.947475	0.954399	0.957493	0.950824	0.953762	0.94709	0.955517	0.951439	0.953971	0.957398	0.960382	0.954189	0.953952	0.952102	0.942375	0.95221	0.946874	0.942055	0.951349	0.953518	0.951709	0.9514	0.961534
PF3D7_0500100.1-p1	0	0.958584	0.955502	0.951664	0.961731	0.952813	0.955514	0.964117	0.965471	0.960171	0.959515	0.955998	0.956789	0.95549	0.95236	0.956434	0.95456	0.957829	0.958479	0.957714	0.952372	0.94876	0.953755	0.953798	0.956922	0.941279	0.952592	0.956453	0.957382	0.954848	0.959099	0.951521	0.956941	0.953962	0.95716	0.959244	0.964011	0.957591	0.957299	0.955048	0.944694	0.954589	0.949969	0.941756	0.952189	0.958027	0.9522	0.95482	0.963357
PF3D7_0500400.1-p1	0	0.443465	0.483977	0.492859	0.472953	0.492752	0.486502	0.448777	0.451533	0.513875	0.502363	0.482645	0.503512	0.4926	0.468039	0.4767	0.491559	0.492483	0.505388	0.51343	0.486873	0.491843	0.480622	0.483433	0.487236	0.502441	0.506036	0.502726	0.481646	0.484531	0.471198	0.48864	0.456632	0.459732	0.487283	0.466662	0.472373	0.496402	0.484163	0.485342	0.504596	0.482125	0.502913	0.498571	0.494217	0.493662	0.476996	0.481148	0.478233
PF3D7_0500500.1-p1	0	0.319615	0.338078	0.355784	0.303316	0.351362	0.341431	0.32052	0.334932	0.349512	0.332084	0.338494	0.337769	0.340072	0.329554	0.337722	0.336683	0.334991	0.350816	0.351975	0.334183	0.348758	0.339487	0.344241	0.341639	0.367987	0.362442	0.340141	0.324276	0.329444	0.328146	0.352146	0.332228	0.332312	0.337795	0.328456	0.291238	0.304108	0.342454	0.337052	0.357036	0.341438	0.376728	0.373905	0.33919	0.344802	0.332224	0.334658	0.287358
PF3D7_0500800.1-p1	0	0.95855	0.954372	0.957223	0.958848	0.932106	0.956064	0.960564	0.955936	0.954819	0.961036	0.958822	0.953813	0.951672	0.956934	0.9509	0.952774	0.955365	0.951916	0.961777	0.959142	0.950242	0.955718	0.94572	0.954729	0.949574	0.942848	0.954173	0.95765	0.955217	0.952691	0.955317	0.95549	0.958324	0.956913	0.957047	0.962229	0.960438	0.953557	0.955694	0.955157	0.939771	0.959319	0.94456	0.951599	0.956411	0.956335	0.954286	0.960674
PF3D7_0500900.1-p1	0	0.239622	0.225274	0.236239	0.230618	0.24246	0.231125	0.238364	0.211699	0.235155	0.247416	0.233896	0.229359	0.234949	0.233942	0.228498	0.230859	0.227198	0.241542	0.237866	0.223344	0.24212	0.222157	0.235364	0.230549	0.259338	0.247051	0.225814	0.22536	0.225292	0.227971	0.225793	0.216887	0.229766	0.227192	0.231879	0.211963	0.212128	0.22887	0.235624	0.245478	0.224007	0.244148	0.261321	0.230217	0.235117	0.220349	0.223061	0.226483
PF3D7_0501000.1-p1	0	0.309725	0.343517	0.354278	0.352297	0.346526	0.347697	0.343521	0.30809	0.358853	0.330541	0.348768	0.368403	0.349287	0.339823	0.358002	0.35298	0.359225	0.354229	0.367853	0.342585	0.352589	0.33945	0.343121	0.35257	0.361539	0.366112	0.356756	0.337303	0.350834	0.356502	0.340887	0.320044	0.341941	0.352492	0.308615	0.347181	0.348652	0.340139	0.348295	0.3633	0.336639	0.384991	0.361434	0.361304	0.348956	0.347137	0.348859	0.308276
PF3D7_0501100.1-p1	0	0.630028	0.615862	0.635054	0.627734	0.621594	0.623804	0.654106	0.648823	0.624041	0.640366	0.614739	0.638664	0.623901	0.619901	0.61845	0.62325	0.628188	0.635834	0.63216	0.619812	0.624567	0.60135	0.612195	0.625069	0.633144	0.639368	0.6275	0.596586	0.622392	0.626882	0.618856	0.570394	0.611275	0.623988	0.604775	0.620211	0.662329	0.611074	0.621209	0.641729	0.610203	0.627245	0.632712	0.630906	0.627511	0.619642	0.613977	0.622668
PF3D7_0501100.2-p1	0	0.635056	0.626633	0.642311	0.622758	0.632245	0.631425	0.666716	0.668492	0.633492	0.66103	0.615047	0.648078	0.631916	0.623628	0.627628	0.633347	0.634158	0.651482	0.626991	0.623852	0.634574	0.61176	0.62263	0.629946	0.644545	0.645734	0.639084	0.607892	0.630707	0.632342	0.631044	0.586202	0.6143	0.633348	0.613446	0.620701	0.655381	0.619127	0.624319	0.653604	0.627074	0.645124	0.640958	0.642423	0.632843	0.633881	0.622428	0.63807
PF3D7_0501200.1-p1	0	0.732373	0.731439	0.74087	0.744125	0.740769	0.733072	0.759301	0.721812	0.723762	0.73377	0.739235	0.722736	0.730201	0.726091	0.740782	0.738343	0.741686	0.739878	0.73824	0.717145	0.738618	0.730973	0.725488	0.7354	0.743352	0.740752	0.735999	0.720691	0.744047	0.747174	0.73604	0.719649	0.750479	0.731413	0.734166	0.749238	0.769373	0.721253	0.729407	0.74292	0.724175	0.752078	0.747191	0.741788	0.727754	0.742499	0.738202	0.702508
PF3D7_0501300.1-p1	0	0.895632	0.888325	0.88761	0.880291	0.89579	0.887043	0.906294	0.911052	0.894262	0.885305	0.872092	0.888934	0.890292	0.882099	0.899529	0.891176	0.89493	0.891158	0.88972	0.886545	0.893281	0.892525	0.892495	0.888619	0.890958	0.893618	0.890307	0.88065	0.888877	0.882941	0.892934	0.879901	0.893987	0.889029	0.89099	0.863625	0.894641	0.890319	0.892437	0.891853	0.890495	0.890801	0.874561	0.88954	0.887872	0.886439	0.892582	0.892262
PF3D7_0501400.1-p1	0	0.960919	0.962006	0.955867	0.96142	0.960055	0.960211	0.95748	0.96872	0.96374	0.961407	0.957431	0.953756	0.960833	0.951719	0.956862	0.957733	0.957085	0.959127	0.959293	0.960049	0.957631	0.960599	0.959916	0.961675	0.951563	0.958585	0.960651	0.959158	0.954625	0.953832	0.959829	0.959406	0.961404	0.958997	0.960396	0.960147	0.956088	0.960475	0.9593	0.95774	0.95697	0.954748	0.939242	0.956488	0.95916	0.960681	0.956271	0.963986
PF3D7_0501500.1-p1	0	0.200389	0.206484	0.232105	0.174989	0.211758	0.204076	0.206733	0.190207	0.1937	0.194709	0.209732	0.208349	0.208315	0.213974	0.21869	0.207046	0.205551	0.213079	0.203678	0.198164	0.216845	0.198204	0.204989	0.211355	0.235999	0.219761	0.202293	0.193883	0.204354	0.210817	0.204696	0.190347	0.200561	0.205323	0.200806	0.179011	0.194609	0.198888	0.20384	0.223037	0.211173	0.23818	0.257274	0.215997	0.202865	0.197465	0.205912	0.195677
PF3D7_0501600.1-p1	0	0.149237	0.162342	0.178118	0.136369	0.174112	0.162089	0.140153	0.127969	0.163574	0.161921	0.165378	0.165072	0.16324	0.159901	0.179624	0.164132	0.162573	0.162906	0.157245	0.160279	0.174823	0.152512	0.172834	0.163682	0.180777	0.179593	0.166562	0.147227	0.156428	0.166727	0.162992	0.151225	0.163031	0.164989	0.153075	0.137407	0.144128	0.161409	0.165285	0.170438	0.148736	0.157189	0.183248	0.17219	0.159475	0.159591	0.157881	0.150921
PF3D7_0501700.1-p1	0	0.524361	0.54218	0.541065	0.545351	0.546838	0.550602	0.464707	0.571138	0.57284	0.581882	0.55257	0.561347	0.545009	0.561582	0.541619	0.538613	0.549946	0.553209	0.54884	0.547452	0.542279	0.526701	0.545252	0.544231	0.541731	0.541933	0.561235	0.553709	0.542016	0.539916	0.54882	0.539386	0.536309	0.550015	0.520956	0.551014	0.473752	0.53998	0.544627	0.557546	0.550102	0.533838	0.526339	0.553867	0.553247	0.536665	0.531853	0.566665
PF3D7_0501800.1-p1	0	0.952346	0.946849	0.933618	0.953614	0.934864	0.943273	0.952679	0.955121	0.945713	0.945388	0.943396	0.946195	0.944568	0.944288	0.941369	0.942968	0.942764	0.940169	0.940669	0.945634	0.935996	0.945417	0.933121	0.944977	0.908982	0.922032	0.947047	0.950057	0.941121	0.942789	0.940329	0.949318	0.939647	0.944674	0.948173	0.955853	0.951664	0.942172	0.942377	0.926944	0.941432	0.934925	0.912712	0.940261	0.947188	0.947319	0.94128	0.956939
PF3D7_0501900.1-p1	0	0.177977	0.213355	0.210303	0.218151	0.220013	0.221222	0.161758	0.178875	0.246438	0.227573	0.226199	0.234057	0.219977	0.215935	0.200634	0.220788	0.22604	0.23371	0.243095	0.230632	0.216629	0.212754	0.212235	0.218013	0.222413	0.222795	0.231572	0.22889	0.225449	0.210924	0.227115	0.210593	0.225572	0.218117	0.191388	0.227294	0.238455	0.210861	0.211513	0.226348	0.222954	0.224389	0.198984	0.223134	0.224624	0.225293	0.216475	0.223598
PF3D7_0502000.1-p1	0	0.56957	0.665336	0.655025	0.660326	0.666188	0.663735	0.521027	0.564605	0.694564	0.66856	0.669844	0.67965	0.664746	0.650985	0.647764	0.658706	0.662192	0.665279	0.682956	0.668684	0.664435	0.656488	0.671682	0.665276	0.664879	0.671354	0.686329	0.669234	0.653979	0.648181	0.669745	0.657305	0.654108	0.670096	0.626266	0.663717	0.579071	0.666765	0.664693	0.667474	0.660849	0.637075	0.632087	0.665797	0.672467	0.646585	0.652823	0.661766
PF3D7_0502100.1-p1	0	0.689962	0.645731	0.635303	0.6572	0.630912	0.644816	0.722953	0.70531	0.6323	0.628947	0.639383	0.607519	0.639997	0.639277	0.64149	0.6436	0.63928	0.638805	0.636633	0.643466	0.634273	0.655499	0.633344	0.640959	0.62926	0.625999	0.627586	0.634099	0.643419	0.62795	0.647701	0.645606	0.656405	0.632857	0.650985	0.650245	0.695588	0.647375	0.635063	0.641573	0.660834	0.647933	0.625172	0.619003	0.625976	0.653807	0.644878	0.657365
PF3D7_0502200.1-p1	0	0.199215	0.251533	0.243213	0.239416	0.257089	0.256613	0.196607	0.205143	0.272365	0.270498	0.25865	0.286443	0.255256	0.244719	0.233246	0.254525	0.251136	0.272627	0.27434	0.265234	0.254531	0.244125	0.243224	0.252499	0.260304	0.264836	0.272909	0.262736	0.259648	0.240562	0.253092	0.224772	0.248718	0.259198	0.206844	0.258221	0.26596	0.245577	0.246762	0.26827	0.23499	0.251539	0.238835	0.262217	0.265356	0.262296	0.24601	0.243028
PF3D7_0502300.1-p1	0	0.623525	0.600868	0.590786	0.633406	0.578818	0.59975	0.666155	0.559922	0.591503	0.595461	0.609104	0.568518	0.59712	0.586479	0.601683	0.599956	0.601283	0.591043	0.612335	0.601771	0.588776	0.603397	0.576345	0.601865	0.568329	0.578752	0.583776	0.59337	0.603161	0.600538	0.586693	0.597221	0.611401	0.594292	0.605588	0.64093	0.666834	0.593327	0.593111	0.582042	0.578845	0.618951	0.573612	0.600782	0.588417	0.609402	0.598316	0.634262
PF3D7_0502400.1-p1	1	0.905916	0.890186	0.893443	0.892827	0.888116	0.890491	0.913371	0.903486	0.878198	0.887694	0.897888	0.877422	0.891026	0.900416	0.880424	0.898176	0.893802	0.891289	0.895532	0.888967	0.893932	0.89565	0.889149	0.88693	0.895489	0.888013	0.887571	0.892653	0.896258	0.893903	0.892852	0.895523	0.903661	0.895721	0.899316	0.884527	0.89913	0.889675	0.88601	0.897905	0.898497	0.894001	0.895247	0.893314	0.887919	0.890212	0.897414	0.891312
PF3D7_0502500.1-p1	0	0.419669	0.478728	0.493595	0.472499	0.497879	0.478334	0.383012	0.439079	0.476602	0.465756	0.487566	0.490602	0.476185	0.482989	0.479386	0.48103	0.490023	0.483095	0.498767	0.475393	0.487253	0.473057	0.489993	0.477223	0.494544	0.493104	0.493007	0.485121	0.48071	0.488194	0.488552	0.47495	0.502139	0.477798	0.456256	0.489822	0.449429	0.478581	0.482107	0.50164	0.471204	0.500162	0.495093	0.486076	0.486025	0.465233	0.479731	0.449708
PF3D7_0502600.1-p1	0	0.589172	0.631082	0.615942	0.652788	0.619614	0.625714	0.591866	0.54425	0.627083	0.599846	0.63418	0.625544	0.621535	0.622736	0.605861	0.618386	0.620938	0.592908	0.637034	0.633103	0.625887	0.630055	0.630837	0.623078	0.612606	0.619056	0.632018	0.635274	0.617488	0.625213	0.62238	0.654503	0.650842	0.626221	0.633477	0.645031	0.628532	0.626774	0.625462	0.60283	0.599286	0.580598	0.597799	0.621479	0.620762	0.629525	0.622022	0.635365
PF3D7_0502700.1-p1	0	0.132622	0.130646	0.128674	0.135954	0.130995	0.127813	0.118982	0.116415	0.127992	0.118605	0.134068	0.125274	0.13146	0.139022	0.133168	0.131326	0.13055	0.124078	0.128629	0.126939	0.128446	0.126473	0.136163	0.128586	0.132171	0.125211	0.122284	0.138941	0.133646	0.130906	0.137117	0.145125	0.128474	0.130526	0.134111	0.131536	0.106157	0.12922	0.130719	0.129152	0.148303	0.136014	0.138433	0.133402	0.124694	0.130629	0.13629	0.129733
PF3D7_0502800.1-p1	0	0.223096	0.187801	0.193796	0.172488	0.181289	0.186225	0.187468	0.290149	0.173973	0.188399	0.183113	0.172803	0.186515	0.193113	0.206179	0.185181	0.178935	0.193715	0.155312	0.181222	0.182561	0.186312	0.185738	0.190816	0.184914	0.179494	0.173063	0.176586	0.180687	0.183307	0.187123	0.178454	0.174046	0.187667	0.180975	0.170418	0.146296	0.18985	0.181197	0.196197	0.211658	0.196789	0.185891	0.186839	0.17879	0.17971	0.184529	0.199016
PF3D7_0502900.1-p1	0	0.336778	0.292365	0.291396	0.282412	0.292503	0.290964	0.364982	0.374812	0.282731	0.283893	0.267516	0.286088	0.295376	0.283427	0.32131	0.298427	0.289276	0.301415	0.275587	0.289242	0.291937	0.299105	0.288934	0.296747	0.29029	0.29493	0.286422	0.277555	0.296376	0.297355	0.292647	0.294724	0.28628	0.293755	0.310739	0.291579	0.325017	0.299985	0.292237	0.291912	0.310884	0.312837	0.294343	0.290236	0.283382	0.302521	0.297592	0.293694
PF3D7_0503000.1-p1	0	0.327875	0.354809	0.361656	0.350113	0.366306	0.360851	0.36251	0.31417	0.375532	0.363466	0.359189	0.381766	0.363972	0.346825	0.341443	0.351586	0.361557	0.379657	0.363372	0.366712	0.365248	0.353138	0.352047	0.360667	0.371924	0.376303	0.378002	0.367096	0.361499	0.34986	0.35771	0.339627	0.359639	0.357122	0.339235	0.374103	0.409402	0.352042	0.354781	0.372163	0.338649	0.373355	0.381761	0.35866	0.367239	0.370481	0.347943	0.3221
PF3D7_0503100.1-p1	0	0.296366	0.302267	0.319263	0.297402	0.312073	0.303021	0.275643	0.246917	0.29864	0.291755	0.305218	0.31184	0.307077	0.304798	0.281553	0.301058	0.292653	0.306878	0.305038	0.299371	0.314154	0.293065	0.309422	0.303388	0.333235	0.317991	0.30127	0.303614	0.30364	0.296447	0.301015	0.297458	0.308957	0.295732	0.301314	0.27204	0.258578	0.298019	0.297737	0.316244	0.303318	0.342426	0.340447	0.303698	0.310927	0.297337	0.301544	0.287366
PF3D7_0503200.1-p1	0	0.878415	0.87759	0.863588	0.901553	0.85858	0.873856	0.884839	0.867657	0.876258	0.876515	0.878407	0.879194	0.876089	0.878262	0.855621	0.872136	0.87457	0.860628	0.88115	0.880944	0.867161	0.881387	0.872462	0.874419	0.8406	0.851538	0.878933	0.888832	0.872059	0.872972	0.873287	0.886024	0.882861	0.873151	0.881062	0.898706	0.895764	0.875558	0.874044	0.849166	0.866541	0.858024	0.847087	0.867957	0.87668	0.87901	0.872681	0.895849
PF3D7_0503300.1-p1	0	0.59506	0.559157	0.56184	0.587114	0.549824	0.563092	0.630602	0.524257	0.551418	0.557525	0.578817	0.539908	0.562241	0.563975	0.575104	0.560866	0.566647	0.550419	0.571785	0.56506	0.557763	0.568504	0.553745	0.56104	0.542669	0.544959	0.544623	0.562537	0.563682	0.580178	0.556388	0.572304	0.566748	0.560006	0.58082	0.602335	0.613089	0.562244	0.566407	0.542313	0.544758	0.567541	0.556082	0.561093	0.554225	0.569802	0.562129	0.586015
PF3D7_0503400.1-p1	0	0.270155	0.277563	0.286626	0.226831	0.278908	0.271828	0.271538	0.358838	0.287536	0.28398	0.237978	0.267314	0.274078	0.266493	0.278165	0.274885	0.266282	0.286301	0.263424	0.279743	0.280157	0.275279	0.280442	0.271712	0.283936	0.283902	0.279698	0.25514	0.268233	0.264587	0.277099	0.262148	0.260075	0.275827	0.275181	0.221487	0.259188	0.279087	0.276709	0.281243	0.286263	0.289569	0.303862	0.266378	0.272442	0.270484	0.271081	0.257808
PF3D7_0503500.1-p1	0	0.379923	0.375616	0.35517	0.378009	0.372819	0.376576	0.314775	0.400967	0.38356	0.414059	0.381821	0.39164	0.378969	0.391643	0.379036	0.375014	0.376429	0.37559	0.373454	0.37857	0.375343	0.372174	0.38358	0.379831	0.377591	0.382659	0.372467	0.386051	0.369325	0.374626	0.379488	0.387114	0.37788	0.384708	0.381733	0.36784	0.285152	0.387355	0.385151	0.384865	0.376429	0.359034	0.37387	0.383839	0.381486	0.361412	0.379557	0.401412
PF3D7_0503600.1-p1	0	0.414192	0.408661	0.403285	0.392779	0.403258	0.404647	0.356252	0.476263	0.420834	0.434092	0.404819	0.424244	0.412316	0.413726	0.411173	0.392568	0.38622	0.417124	0.393301	0.405106	0.395423	0.39695	0.407501	0.410273	0.396941	0.401217	0.411942	0.409817	0.390912	0.404066	0.40223	0.398249	0.382758	0.404533	0.392679	0.407463	0.336408	0.416511	0.412069	0.416546	0.413689	0.371024	0.400513	0.394548	0.415509	0.389165	0.393288	0.429751
PF3D7_0503800.1-p1	0	0.338735	0.330803	0.333285	0.350189	0.33408	0.332084	0.391188	0.292722	0.316272	0.32979	0.336762	0.313517	0.326072	0.338278	0.350453	0.337349	0.351977	0.324891	0.339561	0.327409	0.327085	0.329991	0.32838	0.330633	0.324394	0.329395	0.317566	0.312144	0.338661	0.339656	0.331888	0.330518	0.3295	0.338852	0.354756	0.359489	0.386986	0.329666	0.333998	0.325048	0.330696	0.318366	0.314567	0.344596	0.324267	0.334618	0.338735	0.344792
PF3D7_0503900.1-p1	0	0.408107	0.456859	0.461808	0.468949	0.462529	0.466935	0.382681	0.395377	0.48086	0.440908	0.47607	0.483533	0.46162	0.464016	0.430981	0.459089	0.471097	0.468227	0.493557	0.462788	0.460279	0.454218	0.46541	0.455286	0.468472	0.466939	0.470292	0.472626	0.460095	0.457057	0.467526	0.471967	0.451452	0.468512	0.435336	0.46793	0.420993	0.459445	0.465636	0.466101	0.464294	0.435395	0.470707	0.462225	0.472237	0.461732	0.46082	0.458791
PF3D7_0504000.1-p1	0	0.891825	0.923187	0.925801	0.930632	0.930121	0.925907	0.850253	0.902912	0.933775	0.936782	0.927072	0.932643	0.925599	0.929423	0.928053	0.927555	0.92942	0.930281	0.934063	0.926592	0.927542	0.923259	0.928178	0.926818	0.925347	0.930579	0.93227	0.926893	0.928543	0.925876	0.925251	0.926995	0.928339	0.930161	0.923513	0.928569	0.90151	0.924858	0.927807	0.927613	0.922741	0.893827	0.919352	0.930069	0.92818	0.928543	0.926537	0.932585
PF3D7_0504100.1-p1	0	0.200286	0.171668	0.176586	0.12585	0.176998	0.174088	0.205241	0.196967	0.173193	0.193644	0.179798	0.176809	0.173354	0.179342	0.174959	0.173284	0.166994	0.173211	0.167209	0.172626	0.17549	0.178578	0.175078	0.172146	0.174868	0.175258	0.17074	0.177406	0.172657	0.172836	0.174533	0.173059	0.186745	0.174047	0.187045	0.188271	0.190296	0.176141	0.173712	0.170026	0.169478	0.19246	0.186843	0.171126	0.173781	0.173439	0.171881	0.181712
PF3D7_0504200.1-p1	0	0.106389	0.120048	0.13149	0.0962456	0.134605	0.123657	0.10685	0.0889519	0.120451	0.123793	0.128505	0.12786	0.123062	0.124134	0.112301	0.123119	0.122517	0.129173	0.132948	0.121203	0.129902	0.116808	0.123777	0.119715	0.148474	0.139867	0.127081	0.107462	0.125269	0.125258	0.124579	0.114155	0.131099	0.118403	0.115933	0.102588	0.101135	0.121082	0.122401	0.138296	0.114544	0.122813	0.146674	0.126949	0.121675	0.120151	0.12288	0.102098
PF3D7_0504300.1-p1	0	0.511303	0.456371	0.447525	0.467803	0.446348	0.448593	0.560432	0.503871	0.419623	0.411502	0.453891	0.420875	0.446213	0.448672	0.452567	0.455688	0.440128	0.448707	0.430152	0.450384	0.444787	0.467752	0.444797	0.454516	0.446198	0.434727	0.423571	0.44903	0.460134	0.447281	0.447751	0.459427	0.476666	0.44617	0.472451	0.466715	0.521734	0.453503	0.4453	0.457847	0.455273	0.482801	0.435788	0.438937	0.436138	0.461469	0.461105	0.457808
PF3D7_0504400.1-p1	0	0.432806	0.440299	0.44699	0.456781	0.44235	0.438938	0.452112	0.398837	0.452795	0.445442	0.438425	0.456468	0.436063	0.459129	0.415231	0.44217	0.45237	0.435894	0.44952	0.438489	0.440665	0.425057	0.439392	0.437567	0.450754	0.449813	0.449987	0.437209	0.435309	0.425316	0.438024	0.432495	0.444535	0.447192	0.457359	0.433058	0.433474	0.43714	0.440056	0.443278	0.436995	0.4329	0.453443	0.446472	0.450834	0.426618	0.438285	0.439008
PF3D7_0504500.1-p1	0	0.359477	0.358783	0.373198	0.27914	0.369746	0.358786	0.331386	0.409175	0.358938	0.38285	0.351153	0.363054	0.358255	0.361988	0.373608	0.365674	0.359354	0.371745	0.321615	0.352573	0.371503	0.356818	0.366221	0.360097	0.380306	0.373359	0.361192	0.34444	0.35878	0.363935	0.359888	0.34939	0.353264	0.36462	0.348356	0.320123	0.318843	0.364275	0.360249	0.379698	0.371735	0.370027	0.381099	0.36613	0.356159	0.349826	0.357957	0.339431
PF3D7_0504600.1-p1	0	0.186185	0.206605	0.203949	0.191111	0.202116	0.208301	0.1711	0.22299	0.232639	0.228292	0.189084	0.229115	0.212848	0.197038	0.197834	0.21088	0.213725	0.217444	0.209521	0.21652	0.20644	0.204866	0.202377	0.208127	0.202988	0.213101	0.227004	0.219728	0.212508	0.193724	0.211684	0.1796	0.173198	0.212067	0.194809	0.198548	0.233475	0.202282	0.205039	0.217102	0.201568	0.217758	0.201881	0.214166	0.214487	0.217158	0.200736	0.213534
PF3D7_0504700.1-p1	0	0.856247	0.872546	0.865519	0.882132	0.845331	0.872052	0.872843	0.817954	0.875598	0.867072	0.87403	0.863419	0.867125	0.865992	0.859636	0.866642	0.873296	0.858889	0.88114	0.873872	0.858085	0.87066	0.862696	0.869389	0.851836	0.852044	0.868851	0.873527	0.869825	0.868325	0.870071	0.874885	0.873287	0.870189	0.874063	0.882844	0.878665	0.872827	0.870771	0.849745	0.847907	0.862333	0.841838	0.864089	0.871877	0.871308	0.869004	0.881674
PF3D7_0504800.1-p1	0	0.953975	0.968351	0.959982	0.969944	0.963913	0.965911	0.934462	0.961619	0.968082	0.967254	0.966741	0.969253	0.967221	0.969704	0.960674	0.965744	0.967103	0.964221	0.967798	0.969239	0.965276	0.966533	0.964207	0.965137	0.96197	0.963345	0.969462	0.970294	0.967457	0.965897	0.967091	0.968969	0.972474	0.966923	0.967508	0.969739	0.931685	0.964597	0.96577	0.965885	0.963115	0.943373	0.958627	0.966926	0.967101	0.967175	0.96702	0.969876
PF3D7_0504900.1-p1	0	0.211732	0.218131	0.23203	0.193118	0.236078	0.220734	0.199011	0.210194	0.233816	0.239373	0.229177	0.223522	0.224636	0.220883	0.229803	0.222658	0.220308	0.230328	0.212878	0.21386	0.232138	0.221912	0.231011	0.222304	0.242874	0.238491	0.224761	0.217333	0.222865	0.221237	0.216661	0.218216	0.226748	0.219039	0.212	0.207059	0.209694	0.228835	0.224734	0.233721	0.219262	0.226245	0.245561	0.22748	0.224302	0.213825	0.223066	0.154872
[truncated: 4,511 more rows]
